# Supplementary material for: Chromosome-scale genome assembly of Prunus pusilliflora provides novel insights into genome evolution, disease resistance, and dormancy release in Cerasus L
Source: Hortic Res. 2023 Apr 10;10(5):uhad062. doi: 10.1093/hr/uhad062 (PMC10200261; doi:10.1093/hr/uhad062)
Supplement: Web_Material_uhad062 [file web_material_uhad062.zip]

Archive with 31 entries (31 files):
- Supplementary Figures.pdf
- Table S1.docx
- Table S2.docx
- Table S3-S7.docx
- Table S8.docx
- Table S9-S10.docx
- Table S11-S12.docx
- Table S13.xlsx
- Table S14.docx
- Table S15-S17.xlsx
- Table S18.docx
- Table S19.xlsx
- Table S20.xlsx
- Table S21.xlsx
- Table S22.xlsx
- Table S23-S30.xlsx
- Table S31-S33.xlsx
- Table S34-S37.xlsx
- Table S38-S39.xlsx
- Table S40.xlsx
- Table S41.pdf
- Table S42.pdf
- Table S43.xlsx
- Table S44.xlsx
- Table S45.pdf
- Table S46.xlsx
- Table S47.xlsx
- Table S48.xlsx
- Table S49.xlsx
- Table S50.docx
- Table S51.docx
