# Supplementary material for: Chromosome-scale genome assembly of Prunus pusilliflora provides novel insights into genome evolution, disease resistance, and dormancy release in Cerasus L
Source: Hortic Res. 2023 Apr 10;10(5):uhad062. doi: 10.1093/hr/uhad062 (PMC10200261; doi:10.1093/hr/uhad062)
Supplement: Web_Material_uhad062 [file web_material_uhad062.zip › Table S13.xlsx]

## Sheet: Table S13
Table S13. The functional annotation of 33035 genes in Prunus pusilliflora.
gene_ID	NR_ID	NR_function	Swiss-Prot_ID	Swiss-Prot_function	TAIR_ID	TAIR_function	msuID	msu_function	biological_process	molecular_function	cellular_component	KEGG_Pathway	KEGG_ko	COGkey	COG_Category	eggnog	pfam
PAV00G000010	XP_021813651.1	uncharacterized protein LOC110756523 [Prunus avium]	-	-	-	-	-	-	-	-	-	-	-	-	-	-	-
PAV00G000020	XP_021813291.1	uncharacterized protein LOC110756195 [Prunus avium]	-	-	-	-	-	-	-	-	-	-	-	DZ	Cell cycle control, cell division, chromosome partitioning ;Cytoskeleton	Regulator of chromosome condensation (RCC1) repeat	-
PAV00G000030	RVX00790.1	Retrovirus-related Pol polyprotein from transposon TNT 1-94 [Vitis vinifera]	P10978	Retrovirus-related Pol polyprotein from transposon TNT 1-94 OS=Nicotiana tabacum OX=4097 PE=2 SV=1	AT4G23160.3	cysteine-rich RECEPTOR-like kinase	LOC_Os08g10710.1	retrotransposon protein, putative, Ty1-copia subclass, expressed	-	-	-	-	-	T	Signal transduction mechanisms	disease resistance protein	Retrotran_gag_2(PF14223.7) gag-polypeptide of LTR copia-type;RVT_2(PF07727.15) Reverse transcriptase (RNA-dependent DNA polymerase);gag_pre-integrs(PF13976.7) GAG-pre-integrase domain
PAV00G000050	OIW19871.1	hypothetical protein TanjilG_27238 [Lupinus angustifolius]	-	-	-	-	-	-	-	-	-	-	-	-	-	-	-
PAV00G000080	-	-	-	-	-	-	-	-	-	-	-	-	-	-	-	-	-
PAV00G000100	-	-	-	-	-	-	-	-	-	-	-	-	-	-	-	-	-
PAV00G000130	-	-	-	-	-	-	-	-	-	-	-	-	-	-	-	-	-
PAV00G000140	-	-	-	-	-	-	-	-	-	-	-	-	-	-	-	-	-
PAV00G000170	RWR90949.1	Regulator of rDNA transcription protein 15 [Cinnamomum micranthum f. kanehirae]	-	-	-	-	-	-	-	-	-	-	-	S	Function unknown	mitotic sister chromatid biorientation	-
PAV00G000180	-	-	-	-	-	-	-	-	-	-	-	-	-	-	-	-	-
PAV00G000190	XP_021808096.1	uncharacterized protein LOC110751879 [Prunus avium]	-	-	-	-	-	-	-	-	-	-	-	L	Replication, recombination and repair	Aspartyl protease	-
PAV00G000200	BBG98953.1	transposable element gene [Prunus dulcis]	P92516	Uncharacterized mitochondrial protein AtMg00750 OS=Arabidopsis thaliana OX=3702 GN=AtMg00750 PE=4 SV=1	ATMG00750.1	GAG/POL/ENV polyprotein	LOC_Os06g19350.1	retrotransposon, putative, centromere-specific, expressed	-	-	-	-	-	L	Replication, recombination and repair	Aspartyl protease	Integrase_H2C2(PF17921.2) Integrase zinc binding domain
PAV00G000240	PQQ06963.1	uncharacterized protein Pyn_27930 [Prunus yedoensis var. nudiflora]	-	-	-	-	-	-	-	-	-	-	-	-	-	-	-
PAV00G000260	XP_021820562.1	uncharacterized protein LOC110762255 isoform X2 [Prunus avium]	-	-	AT5G07950.1	hypothetical protein	LOC_Os03g11450.1	expressed protein	-	-	-	-	-	-	-	-	-
PAV00G000270	ONI01163.1	hypothetical protein PRUPE_6G125300 [Prunus persica]	-	-	-	-	-	-	-	-	-	-	-	S	Function unknown	source UniProtKB	Peptidase_C48(PF02902.20) Ulp1 protease family, C-terminal catalytic domain
PAV00G000280	XP_014490178.1	uncharacterized protein LOC106752905, partial [Vigna radiata var. radiata]	Q9UUA2	ATP-dependent DNA helicase pfh1 OS=Schizosaccharomyces pombe (strain 972 / ATCC 24843) OX=284812 GN=pfh1 PE=1 SV=1	-	-	LOC_Os01g16130.1	retrotransposon protein, putative, unclassified, expressed	-	-	-	-	-	L	Replication, recombination and repair	Belongs to the helicase family	-
PAV00G000290	XP_021811214.1	STOREKEEPER protein-like [Prunus avium]	Q94IK2	STOREKEEPER protein OS=Solanum tuberosum OX=4113 GN=STK PE=2 SV=1	AT4G00390.1	DNA-binding storekeeper protein-related transcriptional regulator	LOC_Os09g27850.1	transcription regulator, putative, expressed	-	-	-	-	-	S	Function unknown	Mediator-associated protein 1-like	DUF573(PF04504.15) Protein of unknown function, DUF573
PAV00G000310	PQQ07659.1	DNA-(apurinic or apyrimidinic site) lyase chloroplastic [Prunus yedoensis var. nudiflora]	-	-	-	-	-	-	nucleobase-containing compound metabolic process(GO:0006139);DNA metabolic process(GO:0006259);DNA repair(GO:0006281);nucleotide-excision repair(GO:0006289);cellular aromatic compound metabolic process(GO:0006725);phosphorus metabolic process(GO:0006793);phosphate-containing compound metabolic process(GO:0006796);nitrogen compound metabolic process(GO:0006807);response to stress(GO:0006950);cellu…	molecular_function(GO:0003674);catalytic activity(GO:0003824);DNA-(apurinic or apyrimidinic site) endonuclease activity(GO:0003906);nuclease activity(GO:0004518);exonuclease activity(GO:0004527);phosphodiesterase I activity(GO:0004528);phosphoric diester hydrolase activity(GO:0008081);3'-5' exonuclease activity(GO:0008408);hydrolase activity(GO:0016787);hydrolase activity, acting on ester bonds(G…	cellular_component(GO:0005575);intracellular(GO:0005622);cell(GO:0005623);cytoplasm(GO:0005737);nucleoid(GO:0009295);chloroplast(GO:0009507);plastid stroma(GO:0009532);plastid(GO:0009536);chloroplast stroma(GO:0009570);chloroplast nucleoid(GO:0042644);plastid nucleoid(GO:0042646);organelle(GO:0043226);membrane-bounded organelle(GO:0043227);non-membrane-bounded organelle(GO:0043228);intracellular …	Base excision repair(map03410)	exodeoxyribonuclease III(ko:K01142,EC:3.1.11.2);AP endonuclease 1(ko:K10771,EC:4.2.99.18)	L	Replication, recombination and repair	DNA-(Apurinic or apyrimidinic site) lyase	-
PAV00G000360	PIN12321.1	hypothetical protein CDL12_15068 [Handroanthus impetiginosus]	-	-	-	-	-	-	-	-	-	-	-	-	-	-	-
PAV00G000380	PHT26004.1	hypothetical protein CQW23_34378 [Capsicum baccatum]	-	-	-	-	-	-	-	-	-	-	-	-	-	-	-
PAV00G000430	-	-	-	-	-	-	-	-	-	-	-	-	-	-	-	-	-
PAV00G000460	TXG46542.1	hypothetical protein EZV62_027957 [Acer yangbiense]	-	-	-	-	-	-	-	-	-	-	-	-	-	-	-
PAV00G000470	TKY45897.1	hypothetical protein E2542_SST30075 [Spatholobus suberectus]	-	-	-	-	-	-	-	-	-	-	-	-	-	-	-
PAV00G000500	PHT27594.1	hypothetical protein CQW23_32803 [Capsicum baccatum]	-	-	-	-	-	-	-	-	-	-	-	E	Amino acid transport and metabolism	branched-chain-amino-acid transaminase activity	-
PAV00G000520	-	-	-	-	-	-	-	-	-	-	-	-	-	-	-	-	-
PAV00G000570	PHT26582.1	Regulator of rDNA transcription protein 15 [Capsicum baccatum]	-	-	-	-	-	-	-	-	-	-	-	-	-	-	-
PAV00G000630	XP_020989626.1	uncharacterized protein LOC110276864, partial [Arachis duranensis]	-	-	-	-	-	-	-	-	-	-	-	S	Function unknown	mitotic sister chromatid biorientation	-
PAV00G000660	PHT57562.1	hypothetical protein T459_35468 [Capsicum annuum]	-	-	-	-	-	-	-	-	-	-	-	-	-	-	-
PAV00G000690	ABR16542.1	unknown [Picea sitchensis]	-	-	-	-	-	-	-	-	-	-	-	-	-	-	-
PAV00G000700	PPR81967.1	hypothetical protein GOBAR_AA38756 [Gossypium barbadense]	-	-	-	-	-	-	-	-	-	-	-	-	-	-	-
PAV00G000710	PNX63406.1	hypothetical protein L195_g061611, partial [Trifolium pratense]	-	-	-	-	-	-	-	-	-	-	-	-	-	-	-
PAV00G000720	PNX66531.1	hypothetical protein L195_g063095, partial [Trifolium pratense]	Q3E811	Regulator of rDNA transcription protein 15 OS=Saccharomyces cerevisiae (strain ATCC 204508 / S288c) OX=559292 GN=RRT15 PE=3 SV=1	-	-	-	-	-	-	-	-	-	-	-	-	-
PAV00G000730	BAB33421.1	putative senescence-associated protein, partial [Pisum sativum]	-	-	-	-	-	-	-	-	-	-	-	-	-	-	-
PAV00G000750	XP_012832849.1	PREDICTED: uncharacterized protein LOC105953700 [Erythranthe guttata]	-	-	-	-	-	-	-	-	-	-	-	-	-	-	-
PAV00G000790	TKY68240.1	hypothetical protein E2542_SST04475 [Spatholobus suberectus]	-	-	-	-	-	-	-	-	-	-	-	-	-	-	-
PAV00G000840	TQE13576.1	hypothetical protein C1H46_000907 [Malus baccata]	-	-	-	-	-	-	multicellular organism development(GO:0007275);biological_process(GO:0008150);embryo sac development(GO:0009553);multicellular organismal process(GO:0032501);developmental process(GO:0032502);regulation of growth(GO:0040008);gametophyte development(GO:0048229);regulation of developmental growth(GO:0048638);anatomical structure development(GO:0048856);regulation of biological process(GO:0050789);r…	NA	cellular_component(GO:0005575);intracellular(GO:0005622);cell(GO:0005623);cytoplasm(GO:0005737);cell-cell junction(GO:0005911);plasmodesma(GO:0009506);chloroplast(GO:0009507);plastid envelope(GO:0009526);plastid(GO:0009536);chloroplast envelope(GO:0009941);cell junction(GO:0030054);organelle envelope(GO:0031967);envelope(GO:0031975);organelle(GO:0043226);membrane-bounded organelle(GO:0043227);int…	Ribosome biogenesis in eukaryotes(map03008)	midasin(ko:K14572)	S	Function unknown	ATPase activity	-
PAV00G000850	OIV89942.1	hypothetical protein TanjilG_27237 [Lupinus angustifolius]	-	-	-	-	-	-	-	-	-	-	-	-	-	-	-
PAV00G000860	ESQ47371.1	hypothetical protein EUTSA_v10028051mg [Eutrema salsugineum]	-	-	-	-	-	-	-	-	-	-	-	-	-	-	-
PAV00G000890	QCE14247.1	hypothetical protein DEO72_LG11g1246 [Vigna unguiculata]	-	-	-	-	-	-	-	-	-	-	-	-	-	-	-
PAV00G000900	PHT26038.1	hypothetical protein CQW23_34349 [Capsicum baccatum]	-	-	-	-	-	-	-	-	-	-	-	S	Function unknown	mitotic sister chromatid biorientation	-
PAV00G000930	XP_021814497.1	pentatricopeptide repeat-containing protein MRL1, chloroplastic isoform X2 [Prunus avium]	Q0WLC6	Pentatricopeptide repeat-containing protein MRL1, chloroplastic OS=Arabidopsis thaliana OX=3702 GN=MRL1 PE=1 SV=2	AT4G34830.1	Pentatricopeptide repeat (PPR) superfamily protein	-	-	biological_process(GO:0008150);negative regulation of metabolic process(GO:0009892);positive regulation of metabolic process(GO:0009893);regulation of catabolic process(GO:0009894);negative regulation of catabolic process(GO:0009895);regulation of gene expression(GO:0010468);positive regulation of macromolecule metabolic process(GO:0010604);negative regulation of macromolecule metabolic process(G…	NA	cellular_component(GO:0005575);intracellular(GO:0005622);cell(GO:0005623);cytoplasm(GO:0005737);chloroplast(GO:0009507);plastid(GO:0009536);organelle(GO:0043226);membrane-bounded organelle(GO:0043227);intracellular organelle(GO:0043229);intracellular membrane-bounded organelle(GO:0043231);intracellular part(GO:0044424);cytoplasmic part(GO:0044444);cell part(GO:0044464)	-	-	S	Function unknown	Pentatricopeptide repeat-containing protein	-
PAV00G000940	TXG51763.1	hypothetical protein EZV62_024287 [Acer yangbiense]	-	-	-	-	-	-	-	-	-	-	-	S	Function unknown	protein Sb1514s002020 source	-
PAV00G000950	PHT97295.1	hypothetical protein BC332_33799 [Capsicum chinense]	-	-	-	-	-	-	-	-	-	-	-	-	-	-	-
PAV00G001020	-	-	-	-	-	-	-	-	-	-	-	-	-	-	-	-	-
PAV00G001030	KRG76516.1	hypothetical protein GLYMA_U005800 [Glycine max]	-	-	-	-	-	-	-	-	-	-	-	-	-	-	-
PAV00G001040	PHT27212.1	hypothetical protein CQW23_33179 [Capsicum baccatum]	-	-	-	-	-	-	-	-	-	-	-	S	Function unknown	mitotic sister chromatid biorientation	-
PAV00G001050	TKR79118.1	senescence-associated protein [Populus alba]	Q6CQE5	Protein TAR1 OS=Kluyveromyces lactis (strain ATCC 8585 / CBS 2359 / DSM 70799 / NBRC 1267 / NRRL Y-1140 / WM37) OX=284590 GN=TAR1-A PE=4 SV=2	-	-	-	-	-	-	-	-	-	S	Function unknown	mitotic sister chromatid biorientation	-
PAV00G001090	OIW13724.1	hypothetical protein TanjilG_08066, partial [Lupinus angustifolius]	-	-	-	-	-	-	-	-	-	-	-	-	-	-	-
PAV00G001130	PHT26734.1	Protein TAR1 [Capsicum baccatum]	Q6CQE5	Protein TAR1 OS=Kluyveromyces lactis (strain ATCC 8585 / CBS 2359 / DSM 70799 / NBRC 1267 / NRRL Y-1140 / WM37) OX=284590 GN=TAR1-A PE=4 SV=2	-	-	-	-	-	-	-	-	-	S	Function unknown	mitotic sister chromatid biorientation	-
PAV00G001180	OIW03238.1	hypothetical protein TanjilG_29986 [Lupinus angustifolius]	-	-	-	-	-	-	-	-	-	-	-	-	-	-	-
PAV00G001190	PHT27878.1	hypothetical protein CQW23_32518 [Capsicum baccatum]	-	-	-	-	-	-	-	-	-	-	-	S	Function unknown	mitotic sister chromatid biorientation	-
PAV00G001200	-	-	-	-	-	-	-	-	-	-	-	-	-	-	-	-	-
PAV00G001230	PHT27351.1	hypothetical protein CQW23_33051 [Capsicum baccatum]	-	-	-	-	-	-	-	-	-	-	-	E	Amino acid transport and metabolism	branched-chain-amino-acid transaminase activity	-
PAV00G001240	TXG51763.1	hypothetical protein EZV62_024287 [Acer yangbiense]	-	-	-	-	-	-	-	-	-	-	-	-	-	-	-
PAV00G001260	TKR79118.1	senescence-associated protein [Populus alba]	Q6CQE5	Protein TAR1 OS=Kluyveromyces lactis (strain ATCC 8585 / CBS 2359 / DSM 70799 / NBRC 1267 / NRRL Y-1140 / WM37) OX=284590 GN=TAR1-A PE=4 SV=2	-	-	-	-	-	-	-	-	-	S	Function unknown	Component of the MICOS complex, a large protein complex of the mitochondrial inner membrane that plays crucial roles in the maintenance of crista junctions, inner membrane architecture, and formation of contact sites to the outer membrane	-
PAV00G001290	XP_020418079.1	uncharacterized protein LOC109948783 [Prunus persica]	-	-	-	-	LOC_Os09g01000.1	expressed protein	-	-	-	-	-	-	-	-	-
PAV00G001300	KZV13926.1	hypothetical protein F511_44791 [Dorcoceras hygrometricum]	-	-	-	-	-	-	-	-	-	-	-	-	-	-	-
PAV00G001310	-	-	-	-	-	-	-	-	-	-	-	-	-	-	-	-	-
PAV00G001340	-	-	-	-	-	-	-	-	-	-	-	-	-	-	-	-	-
PAV00G001360	XP_020418094.1	uncharacterized protein LOC109948819 [Prunus persica]	-	-	-	-	LOC_Os09g01000.1	expressed protein	-	-	-	-	-	-	-	-	-
PAV00G001420	XP_021834447.1	uncharacterized protein LOC110774212 [Prunus avium]	-	-	-	-	-	-	-	-	-	-	-	S	Function unknown	source UniProtKB	-
PAV00G001430	BBN68754.1	hypothetical protein Prudu_561S000100, partial [Prunus dulcis]	-	-	AT5G48760.2	Ribosomal protein L13 family protein	LOC_Os10g07558.1	transposon protein, putative, CACTA, En/Spm sub-class	-	-	-	-	-	S	Function unknown	source UniProtKB	-
PAV00G001440	ONI18794.1	hypothetical protein PRUPE_3G239600 [Prunus persica]	-	-	AT5G38660.2	acclimation of photosynthesis to environment	-	-	-	-	-	-	-	S	Function unknown	Protein of unknown function (DUF2854)	-
PAV00G001450	BBG98478.1	exportin 1A [Prunus dulcis]	Q9SMV6	Protein EXPORTIN 1A OS=Arabidopsis thaliana OX=3702 GN=XPO1 PE=1 SV=1	AT5G17020.2	exportin 1A	LOC_Os03g64080.1	retrotransposon protein, putative, Ty1-copia subclass, expressed	reproduction(GO:0000003);negative regulation of transcription by RNA polymerase II(GO:0000122);cell morphogenesis(GO:0000902);cell morphogenesis involved in differentiation(GO:0000904);developmental process involved in reproduction(GO:0003006);regulation of transcription, DNA-templated(GO:0006355);regulation of transcription by RNA polymerase II(GO:0006357);protein export from nucleus(GO:0006611)…	molecular_function(GO:0003674);binding(GO:0005488);protein binding(GO:0005515);protein domain specific binding(GO:0019904)	cellular_component(GO:0005575);intracellular(GO:0005622);cell(GO:0005623);cytoplasm(GO:0005737);cytosol(GO:0005829);cell-cell junction(GO:0005911);plasmodesma(GO:0009506);cell junction(GO:0030054);intracellular part(GO:0044424);cytoplasmic part(GO:0044444);cell part(GO:0044464);symplast(GO:0055044)	Ribosome biogenesis in eukaryotes(map03008);RNA transport(map03013);MAPK signaling pathway - fly(map04013);Influenza A(map05164);Human T-cell leukemia virus 1 infection(map05166);Epstein-Barr virus infection(map05169)	exportin-1(ko:K14290)	UY	Intracellular trafficking, secretion, and vesicular transport ;Nuclear structure	Chromosome region maintenance protein 1 exportin	CRM1_repeat(PF18777.2) Chromosome region maintenance or exportin repeat
PAV00G001460	XP_021831432.1	protein NRT1/ PTR FAMILY 6.4 [Prunus avium]	Q9LVE0	Protein NRT1/ PTR FAMILY 6.4 OS=Arabidopsis thaliana OX=3702 GN=NPF6.4 PE=1 SV=1	AT3G21670.1	Major facilitator superfamily protein	LOC_Os04g39030.1	peptide transporter PTR2, putative, expressed	-	-	-	NA	solute carrier family 15 (peptide/histidine transporter), member 3/4(ko:K14638)	E	Amino acid transport and metabolism	Protein NRT1 PTR FAMILY	PTR2(PF00854.22) POT family
PAV00G001470	PQQ04831.1	endoglucanase 11 [Prunus yedoensis var. nudiflora]	O48766	Endoglucanase 11 OS=Arabidopsis thaliana OX=3702 GN=At2g32990 PE=2 SV=1	AT2G32990.1	glycosyl hydrolase 9B8	LOC_Os02g50490.1	endoglucanase, putative, expressed	-	-	-	Starch and sucrose metabolism(map00500);Metabolic pathways (map01100)	endoglucanase(ko:K01179,EC:3.2.1.4)	G	Carbohydrate transport and metabolism	Endoglucanase	Glyco_hydro_9(PF00759.20) Glycosyl hydrolase family 9
PAV00G001480	PQM38041.1	putative plastidic glucose transporter 1 isoform X1 [Prunus yedoensis var. nudiflora]	Q0WVE9	Probable plastidic glucose transporter 1 OS=Arabidopsis thaliana OX=3702 GN=At1g05030 PE=2 SV=2	AT1G05030.1	Major facilitator superfamily protein	LOC_Os09g23110.1	transporter family protein, putative, expressed	-	-	-	-	-	U	Intracellular trafficking, secretion, and vesicular transport	Belongs to the major facilitator superfamily. Sugar transporter (TC 2.A.1.1) family	Sugar_tr(PF00083.25) Sugar (and other) transporter;MFS_1(PF07690.17) Major Facilitator Superfamily
PAV00G001490	XP_021813435.1	uncharacterized protein LOC110756328 [Prunus avium]	-	-	AT1G65810.2	P-loop containing nucleoside triphosphate hydrolases superfamily protein	LOC_Os04g51090.1	tRNA-splicing endonuclease positive effector-related, putative, expressed	-	-	-	NA	senataxin(ko:K10706,EC:3.6.4.-)	A	RNA processing and modification	TPR and ankyrin repeat-containing protein	-
PAV00G001500	VVA39821.1	PREDICTED: transposon, partial [Prunus dulcis]	-	-	-	-	LOC_Os02g07610.1	transposon protein, putative, CACTA, En/Spm sub-class	-	-	-	-	-	S	Function unknown	Domain of unknown function (DUF4216)	DUF4218(PF13960.7) Domain of unknown function (DUF4218)
PAV00G001520	PHT27038.1	hypothetical protein CQW23_33354 [Capsicum baccatum]	-	-	-	-	-	-	-	-	-	-	-	-	-	-	-
PAV00G001570	KUM45088.1	hypothetical protein ABT39_MTgene4081 (mitochondrion) [Picea glauca]	-	-	-	-	-	-	-	-	-	-	-	-	-	-	-
PAV00G001590	TKY45835.1	hypothetical protein E2542_SST30141 [Spatholobus suberectus]	-	-	-	-	-	-	-	-	-	-	-	S	Function unknown	protein Sb1514s002020 source	-
PAV00G001600	RXI09635.1	hypothetical protein DVH24_018954 [Malus domestica]	-	-	-	-	-	-	-	-	-	-	-	-	-	-	-
PAV00G001620	XP_021811923.1	uncharacterized protein LOC110755071 [Prunus avium]	-	-	-	-	-	-	-	-	-	-	-	S	Function unknown	source UniProtKB	-
PAV00G001630	PQQ04106.1	hypothetical protein Pyn_20444 [Prunus yedoensis var. nudiflora]	Q9LFN8	Glutamate receptor 2.6 OS=Arabidopsis thaliana OX=3702 GN=GLR2.6 PE=2 SV=2	AT5G11180.1	glutamate receptor 2.6	LOC_Os09g25980.1	glutamate receptor 2.6 precursor, putative, expressed	response to acid chemical(GO:0001101);transport(GO:0006810);ion transport(GO:0006811);cation transport(GO:0006812);potassium ion transport(GO:0006813);sodium ion transport(GO:0006814);calcium ion transport(GO:0006816);cellular ion homeostasis(GO:0006873);biological_process(GO:0008150);response to endogenous stimulus(GO:0009719);response to hormone(GO:0009725);response to abscisic acid(GO:0009737)…	molecular_function(GO:0003674);transporter activity(GO:0005215);ion channel activity(GO:0005216);cation channel activity(GO:0005261);calcium channel activity(GO:0005262);potassium channel activity(GO:0005267);sodium channel activity(GO:0005272);cation transmembrane transporter activity(GO:0008324);ion transmembrane transporter activity(GO:0015075);monovalent inorganic cation transmembrane transpo…	NA	NA	glutamate receptor, ionotropic, plant(ko:K05387)	EPT	Amino acid transport and metabolism ;Inorganic ion transport and metabolism ;Signal transduction mechanisms	Glutamate-gated receptor that probably acts as non- selective cation channel	ANF_receptor(PF01094.29) Receptor family ligand binding region
PAV00G001650	RXI09780.1	hypothetical protein DVH24_021199 [Malus domestica]	-	-	-	-	-	-	-	-	-	-	-	-	-	-	-
PAV00G001670	KUM45088.1	hypothetical protein ABT39_MTgene4081 (mitochondrion) [Picea glauca]	-	-	-	-	-	-	-	-	-	-	-	-	-	-	-
PAV00G001750	XP_012832849.1	PREDICTED: uncharacterized protein LOC105953700 [Erythranthe guttata]	Q6CQE5	Protein TAR1 OS=Kluyveromyces lactis (strain ATCC 8585 / CBS 2359 / DSM 70799 / NBRC 1267 / NRRL Y-1140 / WM37) OX=284590 GN=TAR1-A PE=4 SV=2	-	-	-	-	-	-	-	-	-	S	Function unknown	mitotic sister chromatid biorientation	-
PAV00G001760	PHT24891.1	hypothetical protein CQW23_35449 [Capsicum baccatum]	-	-	-	-	-	-	-	-	-	-	-	-	-	-	-
PAV00G001770	PPR85937.1	hypothetical protein GOBAR_AA34754 [Gossypium barbadense]	-	-	-	-	-	-	-	-	-	-	-	-	-	-	-
PAV00G001800	-	-	-	-	-	-	-	-	-	-	-	-	-	-	-	-	-
PAV00G001830	PHT97205.1	hypothetical protein BC332_33869 [Capsicum chinense]	-	-	-	-	-	-	-	-	-	-	-	-	-	-	-
PAV00G001880	PHT27235.1	hypothetical protein CQW23_33163 [Capsicum baccatum]	-	-	-	-	-	-	-	-	-	-	-	S	Function unknown	mitotic sister chromatid biorientation	-
PAV00G001890	KMS65341.1	hypothetical protein BVRB_036970, partial [Beta vulgaris subsp. vulgaris]	-	-	-	-	-	-	-	-	-	-	-	-	-	-	-
PAV00G001900	RDX63652.1	hypothetical protein CR513_57888, partial [Mucuna pruriens]	-	-	-	-	-	-	-	-	-	-	-	-	-	-	-
PAV00G001920	KNA05895.1	hypothetical protein SOVF_186060, partial [Spinacia oleracea]	-	-	-	-	-	-	-	-	-	-	-	-	-	-	-
PAV00G001930	RXI09773.1	hypothetical protein DVH24_021207 [Malus domestica]	-	-	-	-	-	-	-	-	-	-	-	-	-	-	-
PAV00G001940	BBH05066.1	hypothetical protein Prudu_016352 [Prunus dulcis]	-	-	-	-	-	-	-	-	-	-	-	-	-	-	-
PAV00G001950	PQP98904.1	hypothetical protein Pyn_09763 [Prunus yedoensis var. nudiflora]	Q9LMN7	Wall-associated receptor kinase 5 OS=Arabidopsis thaliana OX=3702 GN=WAK5 PE=2 SV=1	AT1G21230.1	wall associated kinase 5	LOC_Os02g56630.1	OsWAK24 - OsWAK receptor-like protein kinase, expressed	-	-	-	-	-	T	Signal transduction mechanisms	Wall-associated receptor kinase	Pkinase(PF00069.26) Protein kinase domain;PK_Tyr_Ser-Thr(PF07714.18) Protein tyrosine and serine/threonine kinase
PAV00G001960	PQP98903.1	wall-associated receptor kinase 2 [Prunus yedoensis var. nudiflora]	Q39191	Wall-associated receptor kinase 1 OS=Arabidopsis thaliana OX=3702 GN=WAK1 PE=1 SV=2	AT1G21250.1	cell wall-associated kinase	LOC_Os02g02120.1	OsWAK11 - OsWAK receptor-like protein kinase, expressed	-	-	-	-	-	T	Signal transduction mechanisms	Wall-associated receptor kinase	GUB_WAK_bind(PF13947.7) Wall-associated receptor kinase galacturonan-binding
PAV00G001970	VVA27208.1	PREDICTED: Retrovirus-related Pol poly from transposon, partial [Prunus dulcis]	P10978	Retrovirus-related Pol polyprotein from transposon TNT 1-94 OS=Nicotiana tabacum OX=4097 PE=2 SV=1	AT4G23160.3	cysteine-rich RECEPTOR-like kinase	LOC_Os04g48150.1	retrotransposon protein, putative, unclassified, expressed	NA	NA	cellular_component(GO:0005575);cell wall(GO:0005618);cell(GO:0005623);external encapsulating structure(GO:0030312);cell part(GO:0044464);cell periphery(GO:0071944)	-	-	G	Carbohydrate transport and metabolism	beta-galactosidase	RVT_2(PF07727.15) Reverse transcriptase (RNA-dependent DNA polymerase)
PAV00G001980	XP_021815569.1	wall-associated receptor kinase 2-like [Prunus avium]	Q9LMP1	Wall-associated receptor kinase 2 OS=Arabidopsis thaliana OX=3702 GN=WAK2 PE=1 SV=1	AT1G21270.1	wall-associated kinase 2	LOC_Os02g02120.1	OsWAK11 - OsWAK receptor-like protein kinase, expressed	-	-	-	-	-	T	Signal transduction mechanisms	Wall-associated receptor kinase	PK_Tyr_Ser-Thr(PF07714.18) Protein tyrosine and serine/threonine kinase;EGF_CA(PF07645.16) Calcium-binding EGF domain;Pkinase(PF00069.26) Protein kinase domain
PAV00G002000	XP_021822552.1	uncharacterized protein LOC110763970 [Prunus avium]	-	-	-	-	LOC_Os08g26400.1	retrotransposon, putative, centromere-specific, expressed	-	-	-	Base excision repair(map03410);Apoptosis(map04210);Longevity regulating pathway - worm(map04212);Apoptosis - fly(map04214);Necroptosis(map04217);Alzheimer disease(map05010)	insulysin(ko:K01408,EC:3.4.24.56);poly(ko:K10798,ADP-ribose polymerase [EC:2.4.2.30)	E	Amino acid transport and metabolism	Ribonuclease H protein	-
PAV00G002010	XP_021821652.1	LOW QUALITY PROTEIN: uncharacterized protein LOC110763204 [Prunus avium]	Q9LMP1	Wall-associated receptor kinase 2 OS=Arabidopsis thaliana OX=3702 GN=WAK2 PE=1 SV=1	AT1G21270.1	wall-associated kinase 2	ChrUn.fgenesh.mRNA.57	expressed protein	-	-	-	-	-	S	Function unknown	specification of plant organ axis polarity	EGF_CA(PF07645.16) Calcium-binding EGF domain;GUB_WAK_bind(PF13947.7) Wall-associated receptor kinase galacturonan-binding
PAV00G002020	ACS74199.1	putative gag-pol polyprotein [Fragaria x ananassa]	P10978	Retrovirus-related Pol polyprotein from transposon TNT 1-94 OS=Nicotiana tabacum OX=4097 PE=2 SV=1	AT4G23160.3	cysteine-rich RECEPTOR-like kinase	LOC_Os01g35290.1	retrotransposon protein, putative, Ty1-copia subclass, expressed	-	-	-	-	-	T	Signal transduction mechanisms	Reverse transcriptase (RNA-dependent DNA polymerase)	RVT_2(PF07727.15) Reverse transcriptase (RNA-dependent DNA polymerase)
PAV00G002030	TQD95075.1	hypothetical protein C1H46_019343 [Malus baccata]	P10978	Retrovirus-related Pol polyprotein from transposon TNT 1-94 OS=Nicotiana tabacum OX=4097 PE=2 SV=1	-	-	LOC_Os11g28550.1	retrotransposon protein, putative, Ty1-copia subclass, expressed	-	-	-	-	-	T	Signal transduction mechanisms	disease resistance protein	Retrotran_gag_2(PF14223.7) gag-polypeptide of LTR copia-type
PAV00G002040	ONI11214.1	hypothetical protein PRUPE_4G092600 [Prunus persica]	O65717	Cyclic nucleotide-gated ion channel 1 OS=Arabidopsis thaliana OX=3702 GN=CNGC1 PE=1 SV=1	AT5G53130.1	cyclic nucleotide gated channel 1	LOC_Os02g15580.1	cyclic nucleotide-gated ion channel 1, putative, expressed	-	-	-	Plant-pathogen interaction(map04626)	cyclic nucleotide gated channel, plant(ko:K05391)	PT	Inorganic ion transport and metabolism ;Signal transduction mechanisms	Cyclic nucleotide-gated ion channel 1-like	-
PAV00G002050	XP_016648592.1	PREDICTED: wall-associated receptor kinase 2-like [Prunus mume]	Q9LMP1	Wall-associated receptor kinase 2 OS=Arabidopsis thaliana OX=3702 GN=WAK2 PE=1 SV=1	AT1G21270.1	wall-associated kinase 2	LOC_Os02g02120.1	OsWAK11 - OsWAK receptor-like protein kinase, expressed	-	-	-	-	-	T	Signal transduction mechanisms	Wall-associated receptor kinase	EGF_CA(PF07645.16) Calcium-binding EGF domain
PAV00G002060	PQP92229.1	cyclic nucleotide-gated ion channel 1 isoform X2 [Prunus yedoensis var. nudiflora]	O65717	Cyclic nucleotide-gated ion channel 1 OS=Arabidopsis thaliana OX=3702 GN=CNGC1 PE=1 SV=1	AT5G53130.1	cyclic nucleotide gated channel 1	LOC_Os02g15580.1	cyclic nucleotide-gated ion channel 1, putative, expressed	-	-	-	Plant-pathogen interaction(map04626)	cyclic nucleotide gated channel, plant(ko:K05391)	PT	Inorganic ion transport and metabolism ;Signal transduction mechanisms	Cyclic nucleotide-gated ion channel 1-like	-
PAV00G002070	ONI03849.1	hypothetical protein PRUPE_6G285700 [Prunus persica]	Q682S0	Root phototropism protein 2 OS=Arabidopsis thaliana OX=3702 GN=RPT2 PE=1 SV=2	AT2G30520.3	Phototropic-responsive NPH3 family protein	LOC_Os03g43990.2	BTBN8 - Bric-a-Brac, Tramtrack, Broad Complex BTB domain with non-phototropic hypocotyl 3 NPH3 and coiled-coil domains, expressed	-	-	-	-	-	S	Function unknown	Methyltransferase FkbM domain	NPH3(PF03000.15) NPH3 family
PAV00G002080	XP_021822122.1	uncharacterized protein LOC110763607 [Prunus avium]	-	-	-	-	-	-	-	-	-	-	-	L	Replication, recombination and repair	Cysteine-rich RLK (RECEPTOR-like protein kinase) 8	-
PAV00G002090	PQP92528.1	wall-associated receptor kinase 2 [Prunus yedoensis var. nudiflora]	Q9LMN8	Wall-associated receptor kinase 3 OS=Arabidopsis thaliana OX=3702 GN=WAK3 PE=2 SV=2	AT1G21240.2	wall associated kinase 3	LOC_Os02g56380.1	OsWAK21 - OsWAK receptor-like cytoplasmic kinase OsWAK-RLCK, expressed	-	-	-	-	-	T	Signal transduction mechanisms	Wall-associated receptor kinase	Pkinase(PF00069.26) Protein kinase domain;PK_Tyr_Ser-Thr(PF07714.18) Protein tyrosine and serine/threonine kinase
PAV00G002100	VVA37017.1	PREDICTED: wall-associated [Prunus dulcis]	Q9LMP1	Wall-associated receptor kinase 2 OS=Arabidopsis thaliana OX=3702 GN=WAK2 PE=1 SV=1	AT1G21270.1	wall-associated kinase 2	LOC_Os12g42060.3	OsWAK128b - OsWAK receptor-like protein kinase, expressed	-	-	-	-	-	T	Signal transduction mechanisms	Wall-associated receptor kinase	GUB_WAK_bind(PF13947.7) Wall-associated receptor kinase galacturonan-binding
PAV00G002110	XP_008227329.1	PREDICTED: uncharacterized protein LOC103326857 [Prunus mume]	-	-	-	-	-	-	-	-	-	-	-	-	-	-	-
PAV00G002130	PQQ09264.1	hypothetical protein Pyn_17943 [Prunus yedoensis var. nudiflora]	Q39191	Wall-associated receptor kinase 1 OS=Arabidopsis thaliana OX=3702 GN=WAK1 PE=1 SV=2	AT1G21250.1	cell wall-associated kinase	LOC_Os02g02120.1	OsWAK11 - OsWAK receptor-like protein kinase, expressed	-	-	-	-	-	T	Signal transduction mechanisms	Wall-associated receptor kinase	-
PAV00G002140	-	-	-	-	-	-	-	-	-	-	-	-	-	-	-	-	-
PAV00G002150	XP_016648179.1	PREDICTED: putative wall-associated receptor kinase-like 16 [Prunus mume]	Q9LMP1	Wall-associated receptor kinase 2 OS=Arabidopsis thaliana OX=3702 GN=WAK2 PE=1 SV=1	AT1G21270.1	wall-associated kinase 2	LOC_Os02g02120.1	OsWAK11 - OsWAK receptor-like protein kinase, expressed	-	-	-	-	-	S	Function unknown	specification of plant organ axis polarity	GUB_WAK_bind(PF13947.7) Wall-associated receptor kinase galacturonan-binding;Pkinase(PF00069.26) Protein kinase domain;EGF(PF00008.28) EGF-like domain;EGF_CA(PF07645.16) Calcium-binding EGF domain;PK_Tyr_Ser-Thr(PF07714.18) Protein tyrosine and serine/threonine kinase
PAV00G002160	XP_021801954.1	uncharacterized protein LOC110746066, partial [Prunus avium]	-	-	-	-	-	-	-	-	-	-	-	-	-	-	-
PAV00G002170	ONI06379.1	hypothetical protein PRUPE_5G057200 [Prunus persica]	-	-	-	-	-	-	-	-	-	-	-	-	-	-	-
PAV00G002190	PQQ07377.1	hypothetical protein Pyn_32125 [Prunus yedoensis var. nudiflora]	Q9LMN7	Wall-associated receptor kinase 5 OS=Arabidopsis thaliana OX=3702 GN=WAK5 PE=2 SV=1	AT1G21230.1	wall associated kinase 5	LOC_Os04g51050.2	OsWAK53b - OsWAK receptor-like protein kinase, expressed	-	-	-	-	-	T	Signal transduction mechanisms	Wall-associated receptor kinase	Pkinase(PF00069.26) Protein kinase domain;PK_Tyr_Ser-Thr(PF07714.18) Protein tyrosine and serine/threonine kinase
PAV00G002200	PQM42468.1	hypothetical protein Pyn_18050 [Prunus yedoensis var. nudiflora]	Q9LMP1	Wall-associated receptor kinase 2 OS=Arabidopsis thaliana OX=3702 GN=WAK2 PE=1 SV=1	AT1G21270.1	wall-associated kinase 2	LOC_Os04g30010.1	OsWAK45 - OsWAK receptor-like protein kinase, expressed	-	-	-	-	-	T	Signal transduction mechanisms	Wall-associated receptor kinase	EGF(PF00008.28) EGF-like domain;EGF_CA(PF07645.16) Calcium-binding EGF domain
PAV00G002210	PQM42471.1	putative wall-associated receptor kinase-like 16 [Prunus yedoensis var. nudiflora]	Q9LMN8	Wall-associated receptor kinase 3 OS=Arabidopsis thaliana OX=3702 GN=WAK3 PE=2 SV=2	AT1G21240.1	wall associated kinase 3	LOC_Os04g51040.1	OsWAK50 - OsWAK receptor-like protein kinase, expressed	-	-	-	-	-	T	Signal transduction mechanisms	Wall-associated receptor kinase	PK_Tyr_Ser-Thr(PF07714.18) Protein tyrosine and serine/threonine kinase;Pkinase(PF00069.26) Protein kinase domain
PAV00G002220	ONI11225.1	hypothetical protein PRUPE_4G093500 [Prunus persica]	Q9LMP1	Wall-associated receptor kinase 2 OS=Arabidopsis thaliana OX=3702 GN=WAK2 PE=1 SV=1	AT1G21270.1	wall-associated kinase 2	LOC_Os02g02120.1	OsWAK11 - OsWAK receptor-like protein kinase, expressed	-	-	-	-	-	T	Signal transduction mechanisms	Wall-associated receptor kinase	Pkinase(PF00069.26) Protein kinase domain;GUB_WAK_bind(PF13947.7) Wall-associated receptor kinase galacturonan-binding;EGF_CA(PF07645.16) Calcium-binding EGF domain;PK_Tyr_Ser-Thr(PF07714.18) Protein tyrosine and serine/threonine kinase
PAV00G002230	PQQ08630.1	hypothetical protein Pyn_31395 [Prunus yedoensis var. nudiflora]	Q9LMN7	Wall-associated receptor kinase 5 OS=Arabidopsis thaliana OX=3702 GN=WAK5 PE=2 SV=1	AT1G21230.1	wall associated kinase 5	LOC_Os02g56380.1	OsWAK21 - OsWAK receptor-like cytoplasmic kinase OsWAK-RLCK, expressed	-	-	-	-	-	T	Signal transduction mechanisms	Wall-associated receptor kinase	Pkinase(PF00069.26) Protein kinase domain;PK_Tyr_Ser-Thr(PF07714.18) Protein tyrosine and serine/threonine kinase
PAV00G002250	BBH02682.1	hypothetical protein Prudu_013330 [Prunus dulcis]	P10978	Retrovirus-related Pol polyprotein from transposon TNT 1-94 OS=Nicotiana tabacum OX=4097 PE=2 SV=1	-	-	LOC_Os01g05200.1	retrotransposon protein, putative, Ty1-copia subclass, expressed	-	-	-	ABC transporters(map02010);Bile secretion(map04976);MicroRNAs in cancer(map05206);Gastric cancer(map05226)	ATP-binding cassette, subfamily B (MDR/TAP), member 1(ko:K05658,EC:7.6.2.2)	Q	Secondary metabolites biosynthesis, transport and catabolism	ABC transporter B family member	-
PAV00G002260	BBH03237.1	transposable element gene [Prunus dulcis]	P10978	Retrovirus-related Pol polyprotein from transposon TNT 1-94 OS=Nicotiana tabacum OX=4097 PE=2 SV=1	AT4G23160.3	cysteine-rich RECEPTOR-like kinase	LOC_Os06g36500.1	retrotransposon protein, putative, Ty1-copia subclass, expressed	-	-	-	-	-	T	Signal transduction mechanisms	Reverse transcriptase (RNA-dependent DNA polymerase)	RVT_2(PF07727.15) Reverse transcriptase (RNA-dependent DNA polymerase)
PAV00G002270	PQQ07379.1	hypothetical protein Pyn_32127 [Prunus yedoensis var. nudiflora]	Q9LMP1	Wall-associated receptor kinase 2 OS=Arabidopsis thaliana OX=3702 GN=WAK2 PE=1 SV=1	AT1G21270.1	wall-associated kinase 2	ChrUn.fgenesh.mRNA.57	expressed protein	-	-	-	-	-	T	Signal transduction mechanisms	Wall-associated receptor kinase	-
PAV00G002280	PQM42471.1	putative wall-associated receptor kinase-like 16 [Prunus yedoensis var. nudiflora]	Q9LMN8	Wall-associated receptor kinase 3 OS=Arabidopsis thaliana OX=3702 GN=WAK3 PE=2 SV=2	AT1G21240.1	wall associated kinase 3	LOC_Os04g51040.1	OsWAK50 - OsWAK receptor-like protein kinase, expressed	-	-	-	-	-	T	Signal transduction mechanisms	Wall-associated receptor kinase	PK_Tyr_Ser-Thr(PF07714.18) Protein tyrosine and serine/threonine kinase;Pkinase(PF00069.26) Protein kinase domain
PAV00G002290	XP_020417249.1	wall-associated receptor kinase 3 [Prunus persica]	Q9SA25	Wall-associated receptor kinase-like 8 OS=Arabidopsis thaliana OX=3702 GN=WAKL8 PE=2 SV=1	AT1G16260.3	Wall-associated kinase family protein	LOC_Os10g10130.1	OsWAK112d - OsWAK receptor-like protein kinase, expressed	-	-	-	-	-	T	Signal transduction mechanisms	Wall-associated receptor kinase	GUB_WAK_bind(PF13947.7) Wall-associated receptor kinase galacturonan-binding
PAV00G002310	BBH03983.1	wall associated kinase 3 [Prunus dulcis]	-	-	AT1G21210.1	wall associated kinase 4	-	-	-	-	-	-	-	T	Signal transduction mechanisms	Wall-associated receptor kinase	-
PAV00G002330	XP_021803144.1	uncharacterized protein LOC110747227 [Prunus avium]	B0BN95	Putative nuclease HARBI1 OS=Rattus norvegicus OX=10116 GN=Harbi1 PE=2 SV=1	AT5G41980.1	nuclease	LOC_Os06g34680.1	retrotransposon protein, putative, unclassified, expressed	-	-	-	-	-	L	Replication, recombination and repair	DDE superfamily endonuclease	Plant_tran(PF04827.15) Plant transposon protein;DDE_Tnp_4(PF13359.7) DDE superfamily endonuclease
PAV00G002340	XP_021806405.1	heat shock protein 90-2-like [Prunus avium]	-	-	-	-	-	-	-	-	-	-	-	-	-	-	-
PAV00G002350	XP_021818303.1	DNA-directed RNA polymerase II subunit RPB7 [Prunus avium]	P46279	DNA-directed RNA polymerase II subunit RPB7 OS=Glycine max OX=3847 PE=2 SV=1	AT5G59180.1	DNA-directed RNA polymerase II	LOC_Os05g33240.1	DNA-directed RNA polymerase II subunit RPB7, putative, expressed	NA	NA	DNA-directed RNA polymerase complex(GO:0000428);cellular_component(GO:0005575);intracellular(GO:0005622);cell(GO:0005623);nucleus(GO:0005634);nucleoplasm(GO:0005654);RNA polymerase II, core complex(GO:0005665);RNA polymerase II, holoenzyme(GO:0016591);RNA polymerase complex(GO:0030880);membrane-enclosed lumen(GO:0031974);nuclear lumen(GO:0031981);protein-containing complex(GO:0032991);organelle(G…	Purine metabolism(map00230);Pyrimidine metabolism(map00240);Metabolic pathways (map01100);RNA polymerase(map03020);Huntington disease(map05016);Epstein-Barr virus infection(map05169)	DNA-directed RNA polymerase II subunit RPB7(ko:K03015)	K	Transcription	DNA-directed RNA polymerase II	S1(PF00575.24) S1 RNA binding domain;SHS2_Rpb7-N(PF03876.18) SHS2 domain found in N terminus of Rpb7p/Rpc25p/MJ0397
PAV00G002380	XP_021824945.1	histone-lysine N-methyltransferase, H3 lysine-9 specific SUVH5-like [Prunus avium]	O82175	Histone-lysine N-methyltransferase, H3 lysine-9 specific SUVH5 OS=Arabidopsis thaliana OX=3702 GN=SUVH5 PE=1 SV=1	AT2G35160.5	SU(VAR)3-9 homolog 5	LOC_Os09g19830.1	histone-lysine N-methyltransferase, putative, expressed	-	-	-	Lysine degradation(map00310);Longevity regulating pathway(map04211)	euchromatic histone-lysine N-methyltransferase(ko:K11420,EC:2.1.1.43)	B	Chromatin structure and dynamics	histone-lysine N-methyltransferase, H3 lysine-9 specific	SAD_SRA(PF02182.18) SAD/SRA domain;Pre-SET(PF05033.17) Pre-SET motif
PAV00G002400	XP_020424507.1	uncharacterized protein LOC109950336 [Prunus persica]	-	-	-	-	-	-	-	-	-	-	-	L	Replication, recombination and repair	transposition, RNA-mediated	-
PAV00G002420	PKA45999.1	hypothetical protein AXF42_Ash019760 [Apostasia shenzhenica]	-	-	-	-	-	-	-	-	-	-	-	-	-	-	-
PAV00G002430	PHT26718.1	hypothetical protein CQW23_33672 [Capsicum baccatum]	-	-	-	-	-	-	-	-	-	-	-	S	Function unknown	mitotic sister chromatid biorientation	-
PAV00G002480	PQM34971.1	hypothetical protein Pyn_31733 [Prunus yedoensis var. nudiflora]	Q8LBI9	Sugar transporter ERD6-like 16 OS=Arabidopsis thaliana OX=3702 GN=At5g18840 PE=2 SV=2	AT5G18840.1	Major facilitator superfamily protein	LOC_Os11g42430.1	transporter family protein, putative, expressed	transition metal ion transport(GO:0000041);transport(GO:0006810);ion transport(GO:0006811);cation transport(GO:0006812);zinc ion transport(GO:0006829);biological_process(GO:0008150);metal ion transport(GO:0030001);localization(GO:0051179);establishment of localization(GO:0051234);divalent metal ion transport(GO:0070838);divalent inorganic cation transport(GO:0072511)	NA	plant-type vacuole(GO:0000325);cellular_component(GO:0005575);intracellular(GO:0005622);cell(GO:0005623);cytoplasm(GO:0005737);vacuole(GO:0005773);vacuolar membrane(GO:0005774);chloroplast(GO:0009507);plastid(GO:0009536);plant-type vacuole membrane(GO:0009705);membrane(GO:0016020);organelle membrane(GO:0031090);organelle(GO:0043226);membrane-bounded organelle(GO:0043227);intracellular organelle(G…	NA	MFS transporter, SP family, solute carrier family 2 (facilitated glucose transporter), member 8(ko:K08145)	U	Intracellular trafficking, secretion, and vesicular transport	Belongs to the major facilitator superfamily. Sugar transporter (TC 2.A.1.1) family	Sugar_tr(PF00083.25) Sugar (and other) transporter
PAV00G002490	XP_021820028.1	F-box protein At4g00893-like [Prunus avium]	Q1G391	F-box protein At4g00893 OS=Arabidopsis thaliana OX=3702 GN=At4g00893 PE=2 SV=1	AT4G10660.1	CDC68-like protein	LOC_Os08g34860.1	OsFBX293 - F-box domain containing protein, expressed	-	-	-	-	-	S	Function unknown	F-box kelch-repeat protein	-
PAV00G002500	PQM35015.1	hypothetical protein Pyn_31777 [Prunus yedoensis var. nudiflora]	-	-	AT4G03150.1	plant/protein	LOC_Os12g34880.1	expressed protein	-	-	-	-	-	-	-	-	-
PAV00G002510	BAJ85053.1	predicted protein, partial [Hordeum vulgare subsp. vulgare]	Q94JM3	Auxin response factor 2 OS=Arabidopsis thaliana OX=3702 GN=ARF2 PE=1 SV=2	AT5G62000.4	auxin response factor 2	LOC_Os11g32110.4	auxin response factor, putative, expressed	-	-	-	Plant hormone signal transduction(map04075)	auxin response factor(ko:K14486)	K	Transcription	Auxin response factors (ARFs) are transcriptional factors that bind specifically to the DNA sequence 5'-TGTCTC-3' found in the auxin-responsive promoter elements (AuxREs)	-
PAV00G002530	BBG97238.1	NB-ARC domain-containing disease resistance protein [Prunus dulcis]	Q9SX38	Putative disease resistance protein At1g50180 OS=Arabidopsis thaliana OX=3702 GN=At1g50180 PE=3 SV=2	AT1G50180.1	NB-ARC domain-containing disease resistance protein	LOC_Os08g32880.1	disease resistance protein RPM1, putative, expressed	-	-	-	-	-	T	Signal transduction mechanisms	disease resistance	NB-ARC(PF00931.23) NB-ARC domain
PAV00G002540	BBN69426.1	transposable element gene [Prunus dulcis]	-	-	-	-	LOC_Os08g23910.1	transposon protein, putative, CACTA, En/Spm sub-class, expressed	-	-	-	-	-	S	Function unknown	source UniProtKB	DUF4216(PF13952.7) Domain of unknown function (DUF4216);Transposase_21(PF02992.15) Transposase family tnp2
PAV00G002550	XP_021811923.1	uncharacterized protein LOC110755071 [Prunus avium]	-	-	-	-	-	-	-	-	-	-	-	S	Function unknown	source UniProtKB	-
PAV00G002560	PQQ09116.1	hypothetical protein Pyn_24464 [Prunus yedoensis var. nudiflora]	Q9SX38	Putative disease resistance protein At1g50180 OS=Arabidopsis thaliana OX=3702 GN=At1g50180 PE=3 SV=2	AT1G50180.1	NB-ARC domain-containing disease resistance protein	LOC_Os10g10360.2	NBS-LRR disease resistance protein, putative, expressed	-	-	-	-	-	T	Signal transduction mechanisms	disease resistance	Rx_N(PF18052.2) Rx N-terminal domain
PAV00G002580	XP_008222335.1	PREDICTED: uncharacterized protein LOC103322219 [Prunus mume]	-	-	-	-	LOC_Os06g27880.1	retrotransposon protein, putative, unclassified, expressed	-	-	-	-	-	S	Function unknown	Retrotransposon gag protein	-
PAV00G002610	BBN70547.1	transposable element gene, partial [Prunus dulcis]	-	-	-	-	LOC_Os07g33300.2	expressed protein	-	-	-	-	-	-	-	-	Transpos_assoc(PF13963.7) Transposase-associated domain
PAV00G002620	PQQ12520.1	putative UPF0481 protein [Prunus yedoensis var. nudiflora]	Q9SD53	UPF0481 protein At3g47200 OS=Arabidopsis thaliana OX=3702 GN=At3g47200 PE=2 SV=1	AT5G11290.2	transmembrane protein%2C putative (DUF247)	LOC_Os01g21710.1	plant protein of unknown function domain containing protein, expressed	-	-	-	-	-	S	Function unknown	UPF0481 protein	DUF247(PF03140.16) Plant protein of unknown function
PAV00G002630	VVA18748.1	PREDICTED: reverse mRNAase [Prunus dulcis]	P0C2F6	Putative ribonuclease H protein At1g65750 OS=Arabidopsis thaliana OX=3702 GN=At1g65750 PE=3 SV=1	AT2G02650.1	Ribonuclease H-like superfamily protein	LOC_Os05g23890.1	retrotransposon protein, putative, LINE subclass, expressed	-	-	-	-	-	E	Amino acid transport and metabolism	Ribonuclease H protein	zf-RVT(PF13966.7) zinc-binding in reverse transcriptase
PAV00G002640	ONH95668.1	hypothetical protein PRUPE_7G083900 [Prunus persica]	-	-	AT3G25270.1	Ribonuclease H-like superfamily protein	-	-	-	-	-	-	-	S	Function unknown	Reverse transcriptase-like	RVT_3(PF13456.7) Reverse transcriptase-like
PAV00G002650	XP_008237090.1	PREDICTED: methylmalonate-semialdehyde dehydrogenase [acylating], mitochondrial-like [Prunus mume]	Q0WM29	Methylmalonate-semialdehyde dehydrogenase [acylating], mitochondrial OS=Arabidopsis thaliana OX=3702 GN=ALDH6B2 PE=1 SV=2	AT2G14170.1	aldehyde dehydrogenase 6B2	LOC_Os07g09060.1	aldehyde dehydrogenase, putative, expressed	response to stress(GO:0006950);response to oxidative stress(GO:0006979);biological_process(GO:0008150);response to stimulus(GO:0050896)	molecular_function(GO:0003674);binding(GO:0005488);copper ion binding(GO:0005507);ion binding(GO:0043167);cation binding(GO:0043169);metal ion binding(GO:0046872);transition metal ion binding(GO:0046914)	cellular_component(GO:0005575);intracellular(GO:0005622);cell(GO:0005623);cytoplasm(GO:0005737);mitochondrion(GO:0005739);organelle(GO:0043226);membrane-bounded organelle(GO:0043227);intracellular organelle(GO:0043229);intracellular membrane-bounded organelle(GO:0043231);intracellular part(GO:0044424);cytoplasmic part(GO:0044444);cell part(GO:0044464)	Valine, leucine and isoleucine degradation(map00280);beta-Alanine metabolism(map00410);Inositol phosphate metabolism(map00562);Propanoate metabolism(map00640);Metabolic pathways (map01100);Carbon metabolism(map01200)	malonate-semialdehyde dehydrogenase (acetylating) / methylmalonate-semialdehyde dehydrogenase(ko:K00140,EC:1.2.1.18 1.2.1.27)	EG	Amino acid transport and metabolism ;Carbohydrate transport and metabolism	Methylmalonate-semialdehyde dehydrogenase	Aldedh(PF00171.23) Aldehyde dehydrogenase family
PAV00G002660	XP_028957458.1	uncharacterized protein LOC114824480 [Malus domestica]	O00370	LINE-1 retrotransposable element ORF2 protein OS=Homo sapiens OX=9606 PE=1 SV=1	AT4G29090.1	Ribonuclease H-like superfamily protein	LOC_Os12g29700.1	retrotransposon protein, putative, unclassified, expressed	-	-	-	-	-	L	Replication, recombination and repair	ribonuclease H protein	RVT_3(PF13456.7) Reverse transcriptase-like;RVT_1(PF00078.28) Reverse transcriptase (RNA-dependent DNA polymerase)
PAV00G002670	XP_021816828.1	uncharacterized protein LOC110759105 [Prunus avium]	-	-	AT5G61190.1	putative endonuclease or glycosyl hydrolase with C2H2-type zinc finger domain-containing protein	LOC_Os09g25430.1	ZOS9-07 - C2H2 zinc finger protein, expressed	response to acid chemical(GO:0001101);response to stress(GO:0006950);response to osmotic stress(GO:0006970);hyperosmotic response(GO:0006972);biological_process(GO:0008150);response to temperature stimulus(GO:0009266);response to cold(GO:0009409);response to water deprivation(GO:0009414);response to water(GO:0009415);response to abiotic stimulus(GO:0009628);response to salt stress(GO:0009651);res…	NA	NA	NA	receptor expression-enhancing protein 5/6(ko:K17279)	U	Intracellular trafficking, secretion, and vesicular transport	HVA22-like protein	zf-met(PF12874.8) Zinc-finger of C2H2 type
PAV00G002680	XP_021816830.1	uncharacterized protein LOC110759107 [Prunus avium]	B3EER1	50S ribosomal protein L7/L12 OS=Chlorobium limicola (strain DSM 245 / NBRC 103803 / 6330) OX=290315 GN=rplL PE=3 SV=1	AT4G36420.1	Ribosomal protein L12 family protein	LOC_Os03g52400.1	ribosomal protein L7/L12 C-terminal domain containing protein, expressed	NA	molecular_function(GO:0003674);structural constituent of ribosome(GO:0003735);structural molecule activity(GO:0005198)	organellar ribosome(GO:0000313);organellar large ribosomal subunit(GO:0000315);cellular_component(GO:0005575);intracellular(GO:0005622);cell(GO:0005623);cytoplasm(GO:0005737);mitochondrion(GO:0005739);mitochondrial matrix(GO:0005759);mitochondrial ribosome(GO:0005761);mitochondrial large ribosomal subunit(GO:0005762);ribosome(GO:0005840);nucleoid(GO:0009295);large ribosomal subunit(GO:0015934);me…	Ribosome(map03010)	large subunit ribosomal protein L7/L12(ko:K02935)	J	Translation, ribosomal structure and biogenesis	RIBOSOMAL protein	Ribosomal_L12_N(PF16320.6) Ribosomal protein L7/L12 dimerisation domain;Ribosomal_L12(PF00542.20) Ribosomal protein L7/L12 C-terminal domain
PAV00G002690	PQQ02231.1	uncharacterized protein Pyn_21947 [Prunus yedoensis var. nudiflora]	Q9S7V4	HVA22-like protein a OS=Arabidopsis thaliana OX=3702 GN=HVA22A PE=2 SV=1	AT1G74520.2	HVA22 homologue A	LOC_Os11g38920.2	HVA22, putative, expressed	response to acid chemical(GO:0001101);response to stress(GO:0006950);response to osmotic stress(GO:0006970);hyperosmotic response(GO:0006972);biological_process(GO:0008150);response to temperature stimulus(GO:0009266);response to cold(GO:0009409);response to water deprivation(GO:0009414);response to water(GO:0009415);response to abiotic stimulus(GO:0009628);response to salt stress(GO:0009651);res…	NA	NA	NA	receptor expression-enhancing protein 5/6(ko:K17279)	U	Intracellular trafficking, secretion, and vesicular transport	HVA22-like protein	TB2_DP1_HVA22(PF03134.20) TB2/DP1, HVA22 family;zf-met(PF12874.8) Zinc-finger of C2H2 type
PAV00G002700	PQQ12526.1	uncharacterized protein Pyn_17425 [Prunus yedoensis var. nudiflora]	O64571	UBP1-associated proteins 1C OS=Arabidopsis thaliana OX=3702 GN=UBA1C PE=3 SV=2	AT5G61180.1	Putative endonuclease or glycosyl hydrolase	LOC_Os09g25430.1	ZOS9-07 - C2H2 zinc finger protein, expressed	response to acid chemical(GO:0001101);response to stress(GO:0006950);response to osmotic stress(GO:0006970);hyperosmotic response(GO:0006972);biological_process(GO:0008150);response to temperature stimulus(GO:0009266);response to cold(GO:0009409);response to water deprivation(GO:0009414);response to water(GO:0009415);response to abiotic stimulus(GO:0009628);response to salt stress(GO:0009651);res…	NA	NA	NA	receptor expression-enhancing protein 5/6(ko:K17279)	U	Intracellular trafficking, secretion, and vesicular transport	HVA22-like protein	zf-met(PF12874.8) Zinc-finger of C2H2 type
PAV00G002710	XP_008231747.1	PREDICTED: uncharacterized protein LOC103330921 [Prunus mume]	-	-	-	-	-	-	-	-	-	-	-	-	-	-	-
PAV00G002740	XP_020418024.1	uncharacterized protein LOC18780761 [Prunus persica]	-	-	-	-	-	-	-	-	-	-	-	S	Function unknown	source UniProtKB	-
PAV00G002750	BBN68754.1	hypothetical protein Prudu_561S000100, partial [Prunus dulcis]	-	-	-	-	LOC_Os07g33300.2	expressed protein	-	-	-	-	-	-	-	-	Transpos_assoc(PF13963.7) Transposase-associated domain
PAV00G002770	XP_021815360.1	uncharacterized protein LOC110757918 [Prunus avium]	-	-	-	-	-	-	NA	NA	cellular_component(GO:0005575);cell wall(GO:0005618);cell(GO:0005623);external encapsulating structure(GO:0030312);cell part(GO:0044464);cell periphery(GO:0071944)	-	-	G	Carbohydrate transport and metabolism	beta-galactosidase	-
PAV00G002780	PQQ12527.1	hypothetical protein Pyn_17426 [Prunus yedoensis var. nudiflora]	P0CV72	Secreted RxLR effector protein 161 OS=Plasmopara viticola OX=143451 GN=RXLR161 PE=2 SV=1	AT4G23160.3	cysteine-rich RECEPTOR-like kinase	LOC_Os11g44780.1	retrotransposon protein, putative, unclassified, expressed	-	-	-	Plant hormone signal transduction(map04075)	SAUR family protein(ko:K14488)	S	Function unknown	Auxin responsive protein	Auxin_inducible(PF02519.15) Auxin responsive protein
PAV00G002790	BBG94842.1	HXXXD-type acyl-transferase family protein [Prunus dulcis]	P92519	Uncharacterized mitochondrial protein AtMg00810 OS=Arabidopsis thaliana OX=3702 GN=AtMg00810 PE=4 SV=1	ATMG00810.1	DNA/RNA polymerases superfamily protein	LOC_Os09g19810.1	retrotransposon protein, putative, unclassified, expressed	-	-	-	-	-	L	Replication, recombination and repair	Reverse transcriptase (RNA-dependent DNA polymerase)	-
PAV00G002800	XP_021801678.1	uncharacterized protein LOC110745835 [Prunus avium]	-	-	-	-	-	-	-	-	-	-	-	-	-	-	-
PAV00G002830	XP_021829063.1	uncharacterized protein LOC110769407 [Prunus avium]	-	-	-	-	LOC_Os08g26400.1	retrotransposon, putative, centromere-specific, expressed	-	-	-	-	-	L	Replication, recombination and repair	Aspartyl protease	-
PAV00G002840	XP_008232773.1	PREDICTED: uncharacterized protein LOC103331871 [Prunus mume]	-	-	-	-	LOC_Os09g06370.1	retrotransposon, putative, centromere-specific	-	-	-	-	-	L	Replication, recombination and repair	Aspartyl protease	Retrotrans_gag(PF03732.18) Retrotransposon gag protein
PAV00G002850	ONH90735.1	hypothetical protein PRUPE_8G072100 [Prunus persica]	-	-	-	-	-	-	-	-	-	-	-	-	-	-	-
PAV00G002870	XP_020419690.1	uncharacterized protein LOC18776125 isoform X1 [Prunus persica]	-	-	-	-	LOC_Os04g50050.1	retrotransposon protein, putative, unclassified, expressed	-	-	-	-	-	L	Replication, recombination and repair	DDE superfamily endonuclease	Myb_DNA-bind_3(PF12776.8) Myb/SANT-like DNA-binding domain
PAV00G002880	-	-	-	-	-	-	-	-	-	-	-	-	-	-	-	-	-
PAV00G002890	XP_021834447.1	uncharacterized protein LOC110774212 [Prunus avium]	-	-	-	-	-	-	-	-	-	-	-	S	Function unknown	source UniProtKB	-
PAV00G002900	VVA38779.1	Hypothetical predicted protein, partial [Prunus dulcis]	-	-	-	-	-	-	-	-	-	-	-	S	Function unknown	source UniProtKB	-
PAV00G002910	XP_021830109.1	uncharacterized protein LOC110770304 [Prunus avium]	-	-	-	-	-	-	-	-	-	-	-	S	Function unknown	Zinc finger MYM-type protein 1-like	-
PAV00G002920	BBH06484.1	Long-chain fatty alcohol dehydrogenase family protein [Prunus dulcis]	-	-	-	-	-	-	-	-	-	-	-	E	Amino acid transport and metabolism	Ribonuclease H protein	NAM-associated(PF14303.7) No apical meristem-associated C-terminal domain
PAV00G002930	XP_021824033.1	protein ALP1-like [Prunus avium]	-	-	AT2G13770.1	nuclease	LOC_Os01g15700.1	transposon protein, putative, Pong sub-class, expressed	-	-	-	-	-	S	Function unknown	Ribosomal protein-like protein	Plant_tran(PF04827.15) Plant transposon protein
PAV00G002940	ONH90734.1	hypothetical protein PRUPE_8G072000 [Prunus persica]	O82225	Gamma-glutamyl peptidase 5 OS=Arabidopsis thaliana OX=3702 GN=GGP5 PE=2 SV=1	AT2G23970.1	Class I glutamine amidotransferase-like superfamily protein	LOC_Os03g48060.1	class I glutamine amidotransferase, putative, expressed	-	-	-	NA	glucosinolate gamma-glutamyl hydrolase(ko:K22314,EC:3.4.19.16)	F	Nucleotide transport and metabolism	glutamine amidotransferase	Peptidase_C26(PF07722.14) Peptidase C26;GATase(PF00117.29) Glutamine amidotransferase class-I
PAV00G002950	VVA35087.1	PREDICTED: reverse mRNAase [Prunus dulcis]	P0C2F6	Putative ribonuclease H protein At1g65750 OS=Arabidopsis thaliana OX=3702 GN=At1g65750 PE=3 SV=1	AT2G34320.1	Polynucleotidyl transferase%2C ribonuclease H-like superfamily protein	LOC_Os12g29700.1	retrotransposon protein, putative, unclassified, expressed	-	-	-	-	-	E	Amino acid transport and metabolism	Ribonuclease H protein	RVT_3(PF13456.7) Reverse transcriptase-like
PAV00G002960	VVA35088.1	PREDICTED: reverse mRNAase [Prunus dulcis]	P11369	LINE-1 retrotransposable element ORF2 protein OS=Mus musculus OX=10090 GN=Pol PE=1 SV=2	ATMG01250.1	RNA-directed DNA polymerase (reverse transcriptase)	LOC_Os12g29700.1	retrotransposon protein, putative, unclassified, expressed	-	-	-	-	-	L	Replication, recombination and repair	ribonuclease H protein	RVT_1(PF00078.28) Reverse transcriptase (RNA-dependent DNA polymerase)
PAV00G002980	XP_021811720.1	uncharacterized protein LOC110754904 [Prunus avium]	-	-	-	-	LOC_Os10g08420.1	retrotransposon protein, putative, unclassified, expressed	NA	NA	cellular_component(GO:0005575);intracellular(GO:0005622);cell(GO:0005623);nucleus(GO:0005634);organelle(GO:0043226);membrane-bounded organelle(GO:0043227);intracellular organelle(GO:0043229);intracellular membrane-bounded organelle(GO:0043231);intracellular part(GO:0044424);cell part(GO:0044464)	-	-	L	Replication, recombination and repair	Uncharacterized protein K02A2.6-like	-
PAV00G002990	XP_021822552.1	uncharacterized protein LOC110763970 [Prunus avium]	-	-	-	-	LOC_Os02g23850.1	retrotransposon, putative, centromere-specific	-	-	-	Base excision repair(map03410);Apoptosis(map04210);Longevity regulating pathway - worm(map04212);Apoptosis - fly(map04214);Necroptosis(map04217);Alzheimer disease(map05010)	insulysin(ko:K01408,EC:3.4.24.56);poly(ko:K10798,ADP-ribose polymerase [EC:2.4.2.30)	E	Amino acid transport and metabolism	Ribonuclease H protein	-
PAV00G003000	XP_021820468.1	uncharacterized protein LOC110762176 [Prunus avium]	-	-	-	-	-	-	-	-	-	-	-	-	-	-	-
PAV00G003010	XP_021822611.1	uncharacterized protein LOC110764017 [Prunus avium]	-	-	-	-	-	-	-	-	-	-	-	-	-	-	-
PAV00G003020	ONI03157.1	hypothetical protein PRUPE_6G241900 [Prunus persica]	Q9LIG2	Receptor-like protein kinase At3g21340 OS=Arabidopsis thaliana OX=3702 GN=At3g21340 PE=1 SV=1	AT2G37050.1	Leucine-rich repeat protein kinase family protein	LOC_Os12g01200.3	senescence-induced receptor-like serine/threonine-protein kinase precursor, putative, expressed	-	-	-	NA	DNA helicase MCM8(ko:K10737,EC:3.6.4.12)	T	Signal transduction mechanisms	LRR receptor-like serine threonine-protein kinase	-
PAV00G003030	VVA34676.1	PREDICTED: pathogenesis-related [Prunus dulcis]	Q9ZNS4	Pathogenesis-related protein 1 OS=Arabidopsis thaliana OX=3702 GN=PRB1 PE=2 SV=1	AT2G14580.1	basic pathogenesis-related protein 1	LOC_Os10g11500.1	SCP-like extracellular protein, expressed	-	-	-	MAPK signaling pathway - plant(map04016);Plant hormone signal transduction(map04075);Plant-pathogen interaction(map04626)	pathogenesis-related protein 1(ko:K13449)	S	Function unknown	Belongs to the CRISP family	CAP(PF00188.27) Cysteine-rich secretory protein family
PAV00G003040	KAB2625777.1	hypothetical protein D8674_017437 [Pyrus ussuriensis x Pyrus communis]	-	-	AT1G21280.1	Copia-like polyprotein/retrotransposon	LOC_Os06g49350.1	retrotransposon protein, putative, unclassified, expressed	-	-	-	-	-	L	Replication, recombination and repair	transposition, RNA-mediated	Retrotran_gag_3(PF14244.7) gag-polypeptide of LTR copia-type
PAV00G003050	KAB2594713.1	hypothetical protein D8674_030163 [Pyrus ussuriensis x Pyrus communis]	Q94HW2	Retrovirus-related Pol polyprotein from transposon RE1 OS=Arabidopsis thaliana OX=3702 GN=RE1 PE=2 SV=1	AT4G23160.3	cysteine-rich RECEPTOR-like kinase	LOC_Os11g47010.1	retrotransposon protein, putative, unclassified, expressed	-	-	-	Antifolate resistance(map01523);Platinum drug resistance(map01524);ABC transporters(map02010);Bile secretion(map04976)	ATP-binding cassette, subfamily C (CFTR/MRP), member 2(ko:K05666)	Q	Secondary metabolites biosynthesis, transport and catabolism	ABC transporter C family member 10-like	RVT_2(PF07727.15) Reverse transcriptase (RNA-dependent DNA polymerase)
PAV00G003060	XP_008237273.1	PREDICTED: uncharacterized protein LOC103336015 [Prunus mume]	-	-	AT2G34320.1	Polynucleotidyl transferase%2C ribonuclease H-like superfamily protein	LOC_Os07g06630.1	retrotransposon protein, putative, unclassified, expressed	-	-	-	-	-	E	Amino acid transport and metabolism	Ribonuclease H protein	RVT_3(PF13456.7) Reverse transcriptase-like
PAV00G003070	XP_021831873.1	zinc finger MYM-type protein 1-like [Prunus avium]	Q5SVZ6	Zinc finger MYM-type protein 1 OS=Homo sapiens OX=9606 GN=ZMYM1 PE=1 SV=1	AT1G19260.1	TTF-type zinc finger protein with HAT dimerization domain-containing protein	LOC_Os11g28740.1	hAT dimerisation domain-containing protein, putative, expressed	-	-	-	-	-	S	Function unknown	Zinc finger MYM-type protein 1-like	DUF4371(PF14291.7) Domain of unknown function (DUF4371)
PAV00G003080	PQQ01468.1	uncharacterized protein Pyn_39263 [Prunus yedoensis var. nudiflora]	-	-	-	-	-	-	-	-	-	-	-	-	-	-	-
PAV00G003090	PQQ21042.1	heavy metal-associated isoprenylated plant protein 3-like [Prunus yedoensis var. nudiflora]	-	-	-	-	-	-	-	-	-	Mineral absorption(map04978)	copper chaperone(ko:K07213)	O	Posttranslational modification, protein turnover, chaperones	cellular transition metal ion homeostasis	-
PAV00G003100	XP_021802909.1	LRR receptor-like serine/threonine-protein kinase GSO1 [Prunus avium]	Q9LYN8	Leucine-rich repeat receptor protein kinase EMS1 OS=Arabidopsis thaliana OX=3702 GN=EMS1 PE=1 SV=1	AT5G07280.1	Leucine-rich repeat transmembrane protein kinase	LOC_Os11g12620.1	receptor protein kinase CLAVATA1 precursor, putative, expressed	-	-	-	-	-	T	Signal transduction mechanisms	LRR receptor-like serine threonine-protein kinase	LRR_6(PF13516.7) Leucine Rich repeat;LRR_1(PF00560.34) Leucine Rich Repeat;LRR_8(PF13855.7) Leucine rich repeat
PAV00G003120	XP_021832747.1	probable leucine-rich repeat receptor-like protein kinase At1g35710 [Prunus avium]	Q8VZG8	MDIS1-interacting receptor like kinase 2 OS=Arabidopsis thaliana OX=3702 GN=MIK2 PE=1 SV=3	AT4G08850.1	Leucine-rich repeat receptor-like protein kinase family protein	LOC_Os10g33040.1	receptor-like protein kinase precursor, putative, expressed	-	-	-	-	-	T	Signal transduction mechanisms	LRR receptor-like serine threonine-protein kinase	LRR_8(PF13855.7) Leucine rich repeat;PK_Tyr_Ser-Thr(PF07714.18) Protein tyrosine and serine/threonine kinase;LRR_1(PF00560.34) Leucine Rich Repeat;Pkinase(PF00069.26) Protein kinase domain
PAV00G003140	PQQ12282.1	uncharacterized protein Pyn_10878 [Prunus yedoensis var. nudiflora]	Q10307	Uncharacterized protein C6C3.02c OS=Schizosaccharomyces pombe (strain 972 / ATCC 24843) OX=284812 GN=SPAC6C3.02c PE=4 SV=1	AT5G09570.1	Cox19-like CHCH family protein	LOC_Os03g48080.1	CHCH domain containing protein, expressed	-	-	-	-	-	S	Function unknown	CHCH domain	-
PAV00G003150	XP_021827859.1	dynamin-related protein 3A-like [Prunus avium]	Q8S944	Dynamin-related protein 3A OS=Arabidopsis thaliana OX=3702 GN=DRP3A PE=1 SV=2	AT4G33650.1	dynamin-related protein 3A	LOC_Os01g69130.1	dynamin family protein, putative, expressed	NA	molecular_function(GO:0003674);binding(GO:0005488);protein binding(GO:0005515);identical protein binding(GO:0042802)	cellular_component(GO:0005575);intracellular(GO:0005622);cell(GO:0005623);cytoplasm(GO:0005737);peroxisome(GO:0005777);microbody(GO:0042579);organelle(GO:0043226);membrane-bounded organelle(GO:0043227);intracellular organelle(GO:0043229);intracellular membrane-bounded organelle(GO:0043231);intracellular part(GO:0044424);cytoplasmic part(GO:0044444);cell part(GO:0044464)	Mitophagy - yeast(map04139);Apoptosis - fly(map04214);Necroptosis(map04217);NOD-like receptor signaling pathway(map04621);TNF signaling pathway(map04668)	dynamin 1-like protein(ko:K17065,EC:3.6.5.5)	U	Intracellular trafficking, secretion, and vesicular transport	Belongs to the TRAFAC class dynamin-like GTPase superfamily. Dynamin Fzo YdjA family	GED(PF02212.19) Dynamin GTPase effector domain;Dynamin_M(PF01031.21) Dynamin central region
PAV00G003160	XP_021827862.1	GATA transcription factor 19-like isoform X2 [Prunus avium]	Q8GXL7	GATA transcription factor 24 OS=Arabidopsis thaliana OX=3702 GN=GATA24 PE=1 SV=2	AT3G21175.2	ZIM-like 1	LOC_Os06g48534.1	GATA transcription factor 25, putative, expressed	-	-	-	-	-	K	Transcription	GATA transcription factor	GATA(PF00320.28) GATA zinc finger;CCT(PF06203.15) CCT motif;Jas_motif(PF09425.11) Jas motif;tify(PF06200.15) tify domain
PAV00G003170	ONH90717.1	hypothetical protein PRUPE_8G071200 [Prunus persica]	Q8H1G0	GATA transcription factor 28 OS=Arabidopsis thaliana OX=3702 GN=GATA28 PE=1 SV=1	AT3G21175.2	ZIM-like 1	LOC_Os03g47970.1	GATA transcription factor 25, putative, expressed	NA	molecular_function(GO:0003674);nucleic acid binding(GO:0003676);DNA binding(GO:0003677);binding(GO:0005488);sequence-specific DNA binding(GO:0043565);organic cyclic compound binding(GO:0097159);heterocyclic compound binding(GO:1901363)	NA	-	-	K	Transcription	GATA transcription factor	CCT(PF06203.15) CCT motif;GATA(PF00320.28) GATA zinc finger;tify(PF06200.15) tify domain;Jas_motif(PF09425.11) Jas motif
PAV00G003180	XP_021812230.1	uncharacterized protein LOC110755360 [Prunus avium]	-	-	-	-	-	-	multicellular organism development(GO:0007275);biological_process(GO:0008150);multicellular organismal process(GO:0032501);developmental process(GO:0032502);leaf development(GO:0048366);shoot system development(GO:0048367);system development(GO:0048731);phyllome development(GO:0048827);anatomical structure development(GO:0048856);plant organ development(GO:0099402)	molecular_function(GO:0003674);binding(GO:0005488);protein binding(GO:0005515);calmodulin binding(GO:0005516)	cellular_component(GO:0005575);cell(GO:0005623);plasma membrane(GO:0005886);membrane(GO:0016020);cell part(GO:0044464);cell periphery(GO:0071944)	Estrogen signaling pathway(map04915)	FK506-binding protein 4/5(ko:K09571,EC:5.2.1.8)	O	Posttranslational modification, protein turnover, chaperones	Peptidyl-prolyl cis-trans isomerase	-
PAV00G003200	XP_021822552.1	uncharacterized protein LOC110763970 [Prunus avium]	-	-	-	-	LOC_Os08g26400.1	retrotransposon, putative, centromere-specific, expressed	-	-	-	Base excision repair(map03410);Apoptosis(map04210);Longevity regulating pathway - worm(map04212);Apoptosis - fly(map04214);Necroptosis(map04217);Alzheimer disease(map05010)	insulysin(ko:K01408,EC:3.4.24.56);poly(ko:K10798,ADP-ribose polymerase [EC:2.4.2.30)	E	Amino acid transport and metabolism	Ribonuclease H protein	-
PAV00G003220	BBN67851.1	hypothetical protein Prudu_208S000100 [Prunus dulcis]	P92519	Uncharacterized mitochondrial protein AtMg00810 OS=Arabidopsis thaliana OX=3702 GN=AtMg00810 PE=4 SV=1	ATMG00810.1	DNA/RNA polymerases superfamily protein	LOC_Os07g25620.1	retrotransposon protein, putative, unclassified, expressed	-	-	-	-	-	K	Transcription	cysteine-rich RLK (RECEPTOR-like protein kinase) 8	RVT_2(PF07727.15) Reverse transcriptase (RNA-dependent DNA polymerase)
PAV00G003230	VVA21816.1	PREDICTED: F-box/LRR-repeat [Prunus dulcis]	-	-	-	-	-	-	-	-	-	-	-	-	-	-	-
PAV00G003240	PQM33529.1	DAR GTPase 3 chloroplastic isoform X2 [Prunus yedoensis var. nudiflora]	Q8H1F6	DAR GTPase 3, chloroplastic OS=Arabidopsis thaliana OX=3702 GN=DGP3 PE=2 SV=1	AT4G02790.1	GTP-binding family protein	LOC_Os05g35540.1	GTPase of unknown function domain containing protein, putative, expressed	NA	molecular_function(GO:0003674);catalytic activity(GO:0003824);GTPase activity(GO:0003924);pyrophosphatase activity(GO:0016462);hydrolase activity(GO:0016787);hydrolase activity, acting on acid anhydrides(GO:0016817);hydrolase activity, acting on acid anhydrides, in phosphorus-containing anhydrides(GO:0016818);nucleoside-triphosphatase activity(GO:0017111)	cellular_component(GO:0005575);intracellular(GO:0005622);cell(GO:0005623);cytoplasm(GO:0005737);chloroplast(GO:0009507);plastid(GO:0009536);organelle(GO:0043226);membrane-bounded organelle(GO:0043227);intracellular organelle(GO:0043229);intracellular membrane-bounded organelle(GO:0043231);intracellular part(GO:0044424);cytoplasmic part(GO:0044444);cell part(GO:0044464)	NA	mitochondrial GTPase 1(ko:K19828)	S	Function unknown	Mitochondrial ribosome-associated GTPase	FeoB_N(PF02421.19) Ferrous iron transport protein B;MMR_HSR1(PF01926.24) 50S ribosome-binding GTPase
PAV00G003250	XP_021800363.1	costars family protein [Prunus avium]	Q6AVK1	Costars family protein OS=Oryza sativa subsp. japonica OX=39947 GN=Os03g0690000 PE=3 SV=1	AT4G33640.1	costars family protein	LOC_Os03g48390.1	expressed protein	-	-	-	-	-	S	Function unknown	Costars family	Costars(PF14705.7) Costars
PAV00G003260	XP_021828883.1	uncharacterized protein LOC110769254 [Prunus avium]	F4KDN0	KH domain-containing protein HEN4 OS=Arabidopsis thaliana OX=3702 GN=HEN4 PE=1 SV=1	AT5G64390.3	RNA-binding KH domain-containing protein	-	-	reproduction(GO:0000003);developmental process involved in reproduction(GO:0003006);multicellular organism development(GO:0007275);biological_process(GO:0008150);post-embryonic development(GO:0009791);flower development(GO:0009908);regulation of flower development(GO:0009909);positive regulation of flower development(GO:0009911);reproductive process(GO:0022414);multicellular organismal process(GO…	NA	cellular_component(GO:0005575);intracellular(GO:0005622);cell(GO:0005623);nucleus(GO:0005634);nucleoplasm(GO:0005654);nuclear body(GO:0016604);nuclear speck(GO:0016607);membrane-enclosed lumen(GO:0031974);nuclear lumen(GO:0031981);organelle(GO:0043226);membrane-bounded organelle(GO:0043227);intracellular organelle(GO:0043229);intracellular membrane-bounded organelle(GO:0043231);organelle lumen(GO…	NA	poly(rC)-binding protein 3/4(ko:K21444)	A	RNA processing and modification	KH domain-containing protein At4g18375-like	-
PAV00G003270	XP_021812249.1	pectin acetylesterase 10-like [Prunus avium]	Q66GM8	Pectin acetylesterase 10 OS=Arabidopsis thaliana OX=3702 GN=PAE10 PE=2 SV=1	AT5G26670.4	Pectinacetylesterase family protein	LOC_Os07g44070.1	pectinacetylesterase domain containing protein, expressed	-	-	-	Wnt signaling pathway(map04310)	O-palmitoleoyl-L-serine hydrolase(ko:K19882,EC:3.1.1.98)	M	Cell wall/membrane/envelope biogenesis	Hydrolyzes acetyl esters in homogalacturonan regions of pectin. In type I primary cell wall, galacturonic acid residues of pectin can be acetylated at the O-2 and O-3 positions. Decreasing the degree of acetylation of pectin gels in vitro alters their physical properties	PAE(PF03283.14) Pectinacetylesterase
PAV00G003280	PQM39975.1	transcription factor HY5-like isoform X2 [Prunus yedoensis var. nudiflora]	Q8W191	Transcription factor HY5-like OS=Arabidopsis thaliana OX=3702 GN=HYH PE=1 SV=1	AT3G17609.3	HY5-homolog	LOC_Os02g10860.1	bZIP transcription factor domain containing protein, expressed	biological_process(GO:0008150);response to radiation(GO:0009314);response to UV(GO:0009411);response to light stimulus(GO:0009416);response to abiotic stimulus(GO:0009628);response to UV-B(GO:0010224);response to stimulus(GO:0050896);response to karrikin(GO:0080167)	NA	NA	Circadian rhythm - plant(map04712)	transcription factor HY5(ko:K16241)	K	Transcription	Transcription factor HY5-like	bZIP_2(PF07716.16) Basic region leucine zipper;bZIP_1(PF00170.22) bZIP transcription factor
PAV00G003290	PQM39974.1	enolase-phosphatase E1 [Prunus yedoensis var. nudiflora]	-	-	-	-	-	-	-	-	-	-	-	-	-	-	-
PAV00G003330	XP_028945308.1	G-type lectin S-receptor-like serine/threonine-protein kinase LECRK3 [Malus domestica]	A0A075F7E9	G-type lectin S-receptor-like serine/threonine-protein kinase LECRK1 OS=Oryza sativa subsp. indica OX=39946 GN=LECRK1 PE=1 SV=2	AT5G60900.1	receptor-like protein kinase 1	LOC_Os04g12540.1	receptor-like protein kinase, putative, expressed	-	-	-	-	-	T	Signal transduction mechanisms	G-type lectin S-receptor-like serine threonine-protein kinase	PK_Tyr_Ser-Thr(PF07714.18) Protein tyrosine and serine/threonine kinase;Pkinase(PF00069.26) Protein kinase domain
PAV00G003340	PQP92764.1	G-type lectin S-receptor-like serine/threonine-protein kinase LECRK3 [Prunus yedoensis var. nudiflora]	Q25AG3	G-type lectin S-receptor-like serine/threonine-protein kinase LECRK3 OS=Oryza sativa subsp. indica OX=39946 GN=LECRK3 PE=3 SV=2	AT5G60900.1	receptor-like protein kinase 1	LOC_Os04g12580.1	receptor-like protein kinase, putative, expressed	-	-	-	-	-	T	Signal transduction mechanisms	Bulb-type mannose-specific lectin	-
PAV00G003370	BBN67471.1	NB-ARC domain-containing disease resistance protein [Prunus dulcis]	-	-	-	-	-	-	-	-	-	-	-	-	-	-	-
PAV00G003400	ONI10214.1	hypothetical protein PRUPE_4G035000 [Prunus persica]	Q9FNQ1	DExH-box ATP-dependent RNA helicase DExH14 OS=Arabidopsis thaliana OX=3702 GN=BRR2C PE=2 SV=1	AT5G61140.1	U5 small nuclear ribonucleoprotein helicase	LOC_Os03g11470.1	DEAD/DEAH box helicase domain containing protein, expressed	-	-	-	NA	activating signal cointegrator complex subunit 3(ko:K18663,EC:3.6.4.12)	A	RNA processing and modification	Activating signal cointegrator 1 complex subunit	-
PAV00G003410	XP_021806133.1	uncharacterized protein LOC110750162 [Prunus avium]	-	-	-	-	-	-	-	-	-	-	-	-	-	-	-
PAV00G003420	ONI06473.1	hypothetical protein PRUPE_5G062800 [Prunus persica]	-	-	-	-	-	-	-	-	-	-	-	S	Function unknown	source UniProtKB	-
PAV00G003430	BBN68754.1	hypothetical protein Prudu_561S000100, partial [Prunus dulcis]	-	-	-	-	LOC_Os06g32580.1	transposon protein, putative, CACTA, En/Spm sub-class, expressed	-	-	-	-	-	S	Function unknown	Domain of unknown function (DUF4216)	Transpos_assoc(PF13963.7) Transposase-associated domain;DUF4216(PF13952.7) Domain of unknown function (DUF4216)
PAV00G003440	VVA38629.1	PREDICTED: transposon, partial [Prunus dulcis]	-	-	-	-	LOC_Os05g12804.1	transposon protein, putative, CACTA, En/Spm sub-class, expressed	-	-	-	-	-	-	-	-	-
PAV00G003460	XP_021810375.1	cyanogenic beta-glucosidase-like [Prunus avium]	Q5Z9Z0	Beta-glucosidase 24 OS=Oryza sativa subsp. japonica OX=39947 GN=BGLU24 PE=2 SV=1	AT5G44640.1	beta glucosidase 13	LOC_Os06g21570.1	Os6bglu24 - beta-glucosidase homologue, similar to G. max isohydroxyurate hydrolase, expressed	-	-	-	Cyanoamino acid metabolism(map00460);Starch and sucrose metabolism(map00500);Phenylpropanoid biosynthesis(map00940);Metabolic pathways (map01100);Biosynthesis of secondary metabolites(map01110)	beta-glucosidase(ko:K01188,EC:3.2.1.21)	G	Carbohydrate transport and metabolism	Belongs to the glycosyl hydrolase 1 family	Glyco_hydro_1(PF00232.19) Glycosyl hydrolase family 1
PAV00G003470	XP_021822889.1	cellulose synthase-like protein H1 [Prunus avium]	O80891	Cellulose synthase-like protein B4 OS=Arabidopsis thaliana OX=3702 GN=CSLB4 PE=3 SV=1	AT2G32540.1	cellulose synthase-like B4	LOC_Os10g20090.1	CSLH1 - cellulose synthase-like family H, expressed	multicellular organism development(GO:0007275);biological_process(GO:0008150);anatomical structure morphogenesis(GO:0009653);tissue development(GO:0009888);cellular process(GO:0009987);root morphogenesis(GO:0010015);root epidermal cell differentiation(GO:0010053);trichoblast differentiation(GO:0010054);cell growth(GO:0016049);developmental maturation(GO:0021700);root system development(GO:0022622…	NA	NA	-	-	G	Carbohydrate transport and metabolism	Belongs to the glycosyltransferase 2 family	Cellulose_synt(PF03552.15) Cellulose synthase;PPR_3(PF13812.7) Pentatricopeptide repeat domain;PPR(PF01535.21) PPR repeat;PPR_2(PF13041.7) PPR repeat family
PAV00G003480	XP_021822900.1	uncharacterized protein LOC110764281 [Prunus avium]	Q6P7K0	Carboxymethylenebutenolidase homolog OS=Xenopus tropicalis OX=8364 GN=cmbl PE=2 SV=1	AT2G32520.4	alpha/beta-Hydrolases superfamily protein	LOC_Os01g34700.1	dienelactone hydrolase family protein, expressed	-	-	-	Chlorocyclohexane and chlorobenzene degradation(map00361);Fluorobenzoate degradation(map00364);Toluene degradation(map00623);Metabolic pathways (map01100);Biosynthesis of secondary metabolites(map01110);Microbial metabolism in diverse environments(map01120);Biosynthesis of antibiotics(map01130)	carboxymethylenebutenolidase(ko:K01061,EC:3.1.1.45)	Q	Secondary metabolites biosynthesis, transport and catabolism	Carboxymethylenebutenolidase homolog	DLH(PF01738.19) Dienelactone hydrolase family
PAV00G003490	XP_021822902.1	probable WRKY transcription factor 31 [Prunus avium]	Q9XEC3	WRKY transcription factor 42 OS=Arabidopsis thaliana OX=3702 GN=WRKY42 PE=1 SV=1	AT4G04450.2	WRKY family transcription factor	LOC_Os01g14440.1	WRKY1, expressed	regulation of transcription, DNA-templated(GO:0006355);response to stress(GO:0006950);cell communication(GO:0007154);biological_process(GO:0008150);cellular response to starvation(GO:0009267);response to external stimulus(GO:0009605);regulation of biosynthetic process(GO:0009889);negative regulation of biosynthetic process(GO:0009890);negative regulation of metabolic process(GO:0009892);cellular …	regulatory region nucleic acid binding(GO:0001067);molecular_function(GO:0003674);nucleic acid binding(GO:0003676);DNA binding(GO:0003677);DNA-binding transcription factor activity(GO:0003700);binding(GO:0005488);transcription regulatory region DNA binding(GO:0044212);organic cyclic compound binding(GO:0097159);transcription regulator activity(GO:0140110);heterocyclic compound binding(GO:1901363)	NA	-	-	K	Transcription	WRKY transcription factor	WRKY(PF03106.16) WRKY DNA -binding domain
PAV00G003500	BBG99981.1	aspartic proteinase A1 [Prunus dulcis]	O65390	Aspartic proteinase A1 OS=Arabidopsis thaliana OX=3702 GN=APA1 PE=1 SV=1	AT1G11910.1	aspartic proteinase A1	LOC_Os05g49200.2	aspartic proteinase oryzasin-1 precursor, putative, expressed	-	-	-	Lysosome(map04142)	cathepsin E(ko:K01382,EC:3.4.23.34);phytepsin(ko:K08245,EC:3.4.23.40)	O	Posttranslational modification, protein turnover, chaperones	Belongs to the peptidase A1 family	Asp(PF00026.24) Eukaryotic aspartyl protease
PAV00G003510	BBH05527.1	Leucine-rich receptor-like protein kinase family protein [Prunus dulcis]	-	-	-	-	-	-	-	-	-	-	-	-	-	-	-
PAV00G003520	PQQ00983.1	receptor protein kinase CLAVATA1 [Prunus yedoensis var. nudiflora]	Q9SYQ8	Receptor protein kinase CLAVATA1 OS=Arabidopsis thaliana OX=3702 GN=CLV1 PE=1 SV=3	AT1G75820.1	Leucine-rich receptor-like protein kinase family protein	LOC_Os06g50340.1	receptor protein kinase CLAVATA1 precursor, putative, expressed	-	-	-	-	-	-	-	-	-
PAV00G003530	XP_021802343.1	probable plastid-lipid-associated protein 7, chloroplastic, partial [Prunus avium]	Q0JD85	Fibrillin protein 5 homolog OS=Oryza sativa subsp. japonica OX=39947 GN=FBN5 PE=1 SV=1	AT5G09820.2	Plastid-lipid associated protein PAP / fibrillin family protein	LOC_Os04g34460.1	PAP fibrillin family domain containing protein, expressed	coenzyme metabolic process(GO:0006732);biological_process(GO:0008150);metabolic process(GO:0008152);biosynthetic process(GO:0009058);coenzyme biosynthetic process(GO:0009108);cellular process(GO:0009987);plastoquinone biosynthetic process(GO:0010236);cellular ketone metabolic process(GO:0042180);ketone biosynthetic process(GO:0042181);cellular metabolic process(GO:0044237);cellular biosynthetic p…	NA	cellular_component(GO:0005575);intracellular(GO:0005622);cell(GO:0005623);cytoplasm(GO:0005737);chloroplast(GO:0009507);plastid stroma(GO:0009532);plastid(GO:0009536);chloroplast stroma(GO:0009570);organelle(GO:0043226);membrane-bounded organelle(GO:0043227);intracellular organelle(GO:0043229);intracellular membrane-bounded organelle(GO:0043231);organelle part(GO:0044422);intracellular part(GO:00…	-	-	S	Function unknown	plastid-lipid-associated protein 7	PAP_fibrillin(PF04755.13) PAP_fibrillin
PAV00G003540	XP_021802895.1	uncharacterized protein LOC110746985 [Prunus avium]	A7IPQ1	50S ribosomal protein L15 OS=Xanthobacter autotrophicus (strain ATCC BAA-1158 / Py2) OX=78245 GN=rplO PE=3 SV=1	AT5G64670.1	Ribosomal protein L18e/L15 superfamily protein	LOC_Os08g21840.1	50S ribosomal protein L15, putative, expressed	-	-	-	Ribosome(map03010)	large subunit ribosomal protein L15(ko:K02876)	J	Translation, ribosomal structure and biogenesis	ribosomal protein	Ribosomal_L27A(PF00828.20) Ribosomal proteins 50S-L15, 50S-L18e, 60S-L27A
PAV00G003550	PQP94620.1	fasciclin-like arabinogalactan protein 12 [Prunus yedoensis var. nudiflora]	Q8LEJ6	Fasciclin-like arabinogalactan protein 11 OS=Arabidopsis thaliana OX=3702 GN=FLA11 PE=2 SV=2	AT5G03170.1	FASCICLIN-like arabinogalactan-protein 11	LOC_Os05g48890.1	fasciclin domain containing protein, expressed	biological_process(GO:0008150);plant-type cell wall biogenesis(GO:0009832);plant-type secondary cell wall biogenesis(GO:0009834);cellular process(GO:0009987);cell wall biogenesis(GO:0042546);cellular component biogenesis(GO:0044085);cell wall organization or biogenesis(GO:0071554);plant-type cell wall organization or biogenesis(GO:0071669);cellular component organization or biogenesis(GO:0071840)	NA	cellular_component(GO:0005575);cell(GO:0005623);plasma membrane(GO:0005886);membrane(GO:0016020);cell part(GO:0044464);cell periphery(GO:0071944)	-	-	S	Function unknown	Fasciclin-like arabinogalactan protein	Fasciclin(PF02469.23) Fasciclin domain
PAV00G003560	PQQ04918.1	fasciclin-like arabinogalactan protein 12 [Prunus yedoensis var. nudiflora]	Q8LEE9	Fasciclin-like arabinogalactan protein 12 OS=Arabidopsis thaliana OX=3702 GN=FLA12 PE=2 SV=2	AT5G60490.1	FASCICLIN-like arabinogalactan-protein 12	LOC_Os01g06580.1	fasciclin domain containing protein, expressed	biological_process(GO:0008150);plant-type cell wall biogenesis(GO:0009832);plant-type secondary cell wall biogenesis(GO:0009834);cellular process(GO:0009987);cell wall biogenesis(GO:0042546);cellular component biogenesis(GO:0044085);cell wall organization or biogenesis(GO:0071554);plant-type cell wall organization or biogenesis(GO:0071669);cellular component organization or biogenesis(GO:0071840)	NA	cellular_component(GO:0005575);cell(GO:0005623);plasma membrane(GO:0005886);membrane(GO:0016020);cell part(GO:0044464);cell periphery(GO:0071944)	-	-	S	Function unknown	Fasciclin-like arabinogalactan protein	Fasciclin(PF02469.23) Fasciclin domain
PAV00G003580	XP_021807049.1	stachyose synthase-like [Prunus avium]	Q93XK2	Stachyose synthase OS=Pisum sativum OX=3888 GN=STS1 PE=1 SV=1	AT4G01970.1	stachyose synthase	LOC_Os01g07530.1	uncharacterized glycosyltransferase, putative, expressed	response to stress(GO:0006950);response to oxidative stress(GO:0006979);biological_process(GO:0008150);response to abiotic stimulus(GO:0009628);response to stimulus(GO:0050896);response to karrikin(GO:0080167)	molecular_function(GO:0003674);catalytic activity(GO:0003824);galactosyltransferase activity(GO:0008378);transferase activity(GO:0016740);transferase activity, transferring glycosyl groups(GO:0016757);transferase activity, transferring hexosyl groups(GO:0016758);galactinol-raffinose galactosyltransferase activity(GO:0047268)	NA	Galactose metabolism(map00052)	stachyose synthetase(ko:K06611,EC:2.4.1.67)	S	Function unknown	Stachyose	Raffinose_syn(PF05691.13) Raffinose synthase or seed imbibition protein Sip1
PAV00G003590	XP_021807139.1	protein NRT1/ PTR FAMILY 1.2-like [Prunus avium]	Q9M817	Protein NRT1/ PTR FAMILY 1.2 OS=Arabidopsis thaliana OX=3702 GN=NPF1.2 PE=1 SV=1	AT1G52190.1	Major facilitator superfamily protein	LOC_Os01g55610.1	peptide transporter PTR2, putative, expressed	transport(GO:0006810);ion transport(GO:0006811);anion transport(GO:0006820);biological_process(GO:0008150);inorganic anion transport(GO:0015698);nitrate transport(GO:0015706);ion transmembrane transport(GO:0034220);localization(GO:0051179);establishment of localization(GO:0051234);transmembrane transport(GO:0055085);nitrogen compound transport(GO:0071705);anion transmembrane transport(GO:0098656)	molecular_function(GO:0003674);transporter activity(GO:0005215);anion transmembrane transporter activity(GO:0008509);ion transmembrane transporter activity(GO:0015075);inorganic anion transmembrane transporter activity(GO:0015103);nitrate transmembrane transporter activity(GO:0015112);inorganic molecular entity transmembrane transporter activity(GO:0015318);transmembrane transporter activity(GO:0…	cellular_component(GO:0005575);cell(GO:0005623);plasma membrane(GO:0005886);membrane(GO:0016020);cell part(GO:0044464);cell periphery(GO:0071944)	Protein digestion and absorption(map04974)	solute carrier family 15 (oligopeptide transporter), member 1(ko:K14206);solute carrier family 15 (peptide/histidine transporter), member 3/4(ko:K14638)	E	Amino acid transport and metabolism	Protein NRT1 PTR FAMILY	PTR2(PF00854.22) POT family
PAV00G003600	PQP99293.1	reticulon-like protein B22 [Prunus yedoensis var. nudiflora]	Q8GWH5	Reticulon-like protein B22 OS=Arabidopsis thaliana OX=3702 GN=RTNLB22 PE=2 SV=1	AT1G78895.1	Reticulon family protein	LOC_Os08g12850.1	pentatricopeptide, putative, expressed	-	-	-	-	-	S	Function unknown	Reticulon-like protein	-
PAV00G003610	PQP99294.1	mitogen-activated protein kinase kinase kinase A [Prunus yedoensis var. nudiflora]	Q9SND6	Mitogen-activated protein kinase kinase kinase 20 OS=Arabidopsis thaliana OX=3702 GN=MAPKKK20 PE=1 SV=1	AT5G67080.1	mitogen-activated protein kinase kinase kinase 19	LOC_Os01g50410.1	STE_MEKK_ste11_MAP3K.6 - STE kinases include homologs to sterile 7, sterile 11 and sterile 20 from yeast, expressed	-	-	-	-	-	T	Signal transduction mechanisms	Mitogen-activated protein kinase kinase kinase	-
PAV00G003620	PQQ05951.1	DNA repair protein RAD51 homolog 2 [Prunus yedoensis var. nudiflora]	Q9SK02	DNA repair protein RAD51 homolog 2 OS=Arabidopsis thaliana OX=3702 GN=RAD51B PE=2 SV=2	AT2G28560.3	DNA repair (Rad51) family protein	LOC_Os05g03050.1	DNA repair protein Rad51, putative, expressed	nucleobase-containing compound metabolic process(GO:0006139);DNA metabolic process(GO:0006259);DNA repair(GO:0006281);cellular aromatic compound metabolic process(GO:0006725);nitrogen compound metabolic process(GO:0006807);response to stress(GO:0006950);cellular response to DNA damage stimulus(GO:0006974);biological_process(GO:0008150);metabolic process(GO:0008152);cellular process(GO:0009987);ce…	NA	NA	Homologous recombination(map03440)	RAD51-like protein 1(ko:K10869)	L	Replication, recombination and repair	DNA repair protein RAD51 homolog	Rad51(PF08423.12) Rad51
PAV00G003650	PQQ05471.1	hypothetical protein Pyn_13772 [Prunus yedoensis var. nudiflora]	-	-	AT3G45630.2	RNA binding (RRM/RBD/RNP motifs) family protein	LOC_Os12g01190.2	RNA recognition motif containing protein, putative, expressed	regulation of immune system process(GO:0002682);cellular protein modification process(GO:0006464);proteolysis(GO:0006508);ubiquitin-dependent protein catabolic process(GO:0006511);nitrogen compound metabolic process(GO:0006807);biological_process(GO:0008150);metabolic process(GO:0008152);catabolic process(GO:0009056);macromolecule catabolic process(GO:0009057);cellular process(GO:0009987);protein…	molecular_function(GO:0003674);catalytic activity(GO:0003824);ubiquitin-protein transferase activity(GO:0004842);transferase activity(GO:0016740);ubiquitin-like protein transferase activity(GO:0019787);catalytic activity, acting on a protein(GO:0140096)	NA	RNA degradation(map03018)	CCR4-NOT transcription complex subunit 4(ko:K10643,EC:2.3.2.27)	A	RNA processing and modification	RING/Ubox like zinc-binding domain	-
PAV00G003660	PQQ08382.1	putative pentatricopeptide repeat-containing protein [Prunus yedoensis var. nudiflora]	P0C7Q7	Putative pentatricopeptide repeat-containing protein At1g12700, mitochondrial OS=Arabidopsis thaliana OX=3702 GN=At1g12700 PE=3 SV=1	AT1G12700.3	RNA processing FACTOR	LOC_Os08g15010.1	retrotransposon protein, putative, unclassified, expressed	-	-	-	-	-	-	-	-	PPR(PF01535.21) PPR repeat;PPR_3(PF13812.7) Pentatricopeptide repeat domain;PPR_2(PF13041.7) PPR repeat family;PPR_1(PF12854.8) PPR repeat
PAV00G003670	VVA20827.1	PREDICTED: pentatricopeptide [Prunus dulcis]	Q9CAN5	Pentatricopeptide repeat-containing protein At1g63080, mitochondrial OS=Arabidopsis thaliana OX=3702 GN=At1g63080 PE=2 SV=1	AT1G63080.3	Pentatricopeptide repeat (PPR) superfamily protein	LOC_Os08g01640.1	Rf1, mitochondrial precursor, putative, expressed	-	-	-	-	-	-	-	-	PPR_3(PF13812.7) Pentatricopeptide repeat domain;PPR(PF01535.21) PPR repeat;PPR_2(PF13041.7) PPR repeat family;PPR_1(PF12854.8) PPR repeat;PPR_long(PF17177.5) Pentacotripeptide-repeat region of PRORP
PAV00G003680	PQQ13930.1	protein S-acyltransferase 21 [Prunus yedoensis var. nudiflora]	Q6DR03	Protein S-acyltransferase 21 OS=Arabidopsis thaliana OX=3702 GN=PAT21 PE=2 SV=1	AT2G33640.1	DHHC-type zinc finger family protein	LOC_Os04g49560.1	zinc finger family protein, putative, expressed	-	-	-	NA	palmitoyltransferase ZDHHC1/11(ko:K20027,EC:2.3.1.225)	S	Function unknown	Belongs to the DHHC palmitoyltransferase family	DHHC(PF01529.21) DHHC palmitoyltransferase
PAV00G003690	BBG96095.1	20S proteasome beta subunit G1 [Prunus dulcis]	Q7DLR9	Proteasome subunit beta type-4 OS=Arabidopsis thaliana OX=3702 GN=PBG1 PE=1 SV=2	AT1G56450.1	20S proteasome beta subunit G1	LOC_Os09g33986.2	peptidase, T1 family, putative, expressed	response to stress(GO:0006950);response to osmotic stress(GO:0006970);biological_process(GO:0008150);response to abiotic stimulus(GO:0009628);response to salt stress(GO:0009651);response to inorganic substance(GO:0010035);response to metal ion(GO:0010038);response to chemical(GO:0042221);response to cadmium ion(GO:0046686);response to stimulus(GO:0050896)	NA	proteasome complex(GO:0000502);cellular_component(GO:0005575);intracellular(GO:0005622);cell(GO:0005623);cytoplasm(GO:0005737);cytosol(GO:0005829);ribosome(GO:0005840);cytosolic ribosome(GO:0022626);protein-containing complex(GO:0032991);organelle(GO:0043226);non-membrane-bounded organelle(GO:0043228);intracellular organelle(GO:0043229);intracellular non-membrane-bounded organelle(GO:0043232);int…	Proteasome(map03050)	20S proteasome subunit beta 7(ko:K02736,EC:3.4.25.1)	O	Posttranslational modification, protein turnover, chaperones	The proteasome is a multicatalytic proteinase complex which is characterized by its ability to cleave peptides with Arg, Phe, Tyr, Leu, and Glu adjacent to the leaving group at neutral or slightly basic pH	Proteasome(PF00227.27) Proteasome subunit
PAV00G003700	ONI35975.1	hypothetical protein PRUPE_1G563400 [Prunus persica]	Q7DLR9	Proteasome subunit beta type-4 OS=Arabidopsis thaliana OX=3702 GN=PBG1 PE=1 SV=2	AT1G56450.1	20S proteasome beta subunit G1	LOC_Os09g33986.2	peptidase, T1 family, putative, expressed	response to stress(GO:0006950);response to osmotic stress(GO:0006970);biological_process(GO:0008150);response to abiotic stimulus(GO:0009628);response to salt stress(GO:0009651);response to inorganic substance(GO:0010035);response to metal ion(GO:0010038);response to chemical(GO:0042221);response to cadmium ion(GO:0046686);response to stimulus(GO:0050896)	NA	proteasome complex(GO:0000502);cellular_component(GO:0005575);intracellular(GO:0005622);cell(GO:0005623);cytoplasm(GO:0005737);cytosol(GO:0005829);ribosome(GO:0005840);cytosolic ribosome(GO:0022626);protein-containing complex(GO:0032991);organelle(GO:0043226);non-membrane-bounded organelle(GO:0043228);intracellular organelle(GO:0043229);intracellular non-membrane-bounded organelle(GO:0043232);int…	Proteasome(map03050)	20S proteasome subunit beta 7(ko:K02736,EC:3.4.25.1)	O	Posttranslational modification, protein turnover, chaperones	The proteasome is a multicatalytic proteinase complex which is characterized by its ability to cleave peptides with Arg, Phe, Tyr, Leu, and Glu adjacent to the leaving group at neutral or slightly basic pH	Proteasome(PF00227.27) Proteasome subunit
PAV00G003710	PQP92759.1	pentatricopeptide repeat-containing protein [Prunus yedoensis var. nudiflora]	Q680Z7	Pentatricopeptide repeat-containing protein At1g09220, mitochondrial OS=Arabidopsis thaliana OX=3702 GN=PCMP-E25 PE=2 SV=1	AT1G09220.1	Pentatricopeptide repeat (PPR) superfamily protein	LOC_Os01g60000.1	pentatricopeptide, putative, expressed	NA	NA	cellular_component(GO:0005575);intracellular(GO:0005622);cell(GO:0005623);cytoplasm(GO:0005737);cytosol(GO:0005829);ribosome(GO:0005840);cytosolic ribosome(GO:0022626);protein-containing complex(GO:0032991);organelle(GO:0043226);non-membrane-bounded organelle(GO:0043228);intracellular organelle(GO:0043229);intracellular non-membrane-bounded organelle(GO:0043232);intracellular part(GO:0044424);cyt…	-	-	S	Function unknown	Pentatricopeptide repeat-containing protein At1g09220	PPR(PF01535.21) PPR repeat
PAV00G003720	ONI00603.1	hypothetical protein PRUPE_6G097500 [Prunus persica]	Q680Z7	Pentatricopeptide repeat-containing protein At1g09220, mitochondrial OS=Arabidopsis thaliana OX=3702 GN=PCMP-E25 PE=2 SV=1	AT1G07970.1	cytochrome B561%2C amino-terminal protein	LOC_Os03g17950.1	expressed protein	-	-	-	-	-	S	Function unknown	Cytochrome B561, N terminal	CytochromB561_N(PF09786.10) Cytochrome B561, N terminal
PAV00G003730	XP_021818194.1	serine/threonine-protein kinase Nek5 [Prunus avium]	Q0WPH8	Serine/threonine-protein kinase Nek5 OS=Arabidopsis thaliana OX=3702 GN=NEK5 PE=1 SV=1	AT3G44200.2	serine/threonine-protein kinase NEK5	LOC_Os01g64490.1	protein kinase domain containing protein, expressed	microtubule cytoskeleton organization(GO:0000226);cellular protein modification process(GO:0006464);protein phosphorylation(GO:0006468);phosphorus metabolic process(GO:0006793);phosphate-containing compound metabolic process(GO:0006796);nitrogen compound metabolic process(GO:0006807);organelle organization(GO:0006996);cytoskeleton organization(GO:0007010);microtubule-based process(GO:0007017);bio…	molecular_function(GO:0003674);catalytic activity(GO:0003824);protein kinase activity(GO:0004672);kinase activity(GO:0016301);transferase activity(GO:0016740);transferase activity, transferring phosphorus-containing groups(GO:0016772);phosphotransferase activity, alcohol group as acceptor(GO:0016773);catalytic activity, acting on a protein(GO:0140096)	cellular_component(GO:0005575);intracellular(GO:0005622);cell(GO:0005623);cytoplasm(GO:0005737);cytoskeleton(GO:0005856);microtubule(GO:0005874);cytoplasmic microtubule(GO:0005881);cell cortex(GO:0005938);microtubule cytoskeleton(GO:0015630);cortical cytoskeleton(GO:0030863);cortical microtubule cytoskeleton(GO:0030981);organelle(GO:0043226);non-membrane-bounded organelle(GO:0043228);intracellula…	NA	NIMA (never in mitosis gene a)-related kinase 1/4/5(ko:K08857,EC:2.7.11.1)	T	Signal transduction mechanisms	Serine threonine-protein kinase Nek5-like	Pkinase(PF00069.26) Protein kinase domain;PK_Tyr_Ser-Thr(PF07714.18) Protein tyrosine and serine/threonine kinase
PAV00G003740	XP_021817894.1	NDR1/HIN1-like protein 10 [Prunus avium]	-	-	AT2G27260.1	Late embryogenesis abundant (LEA) hydroxyproline-rich glycoprotein family	-	-	-	-	-	-	-	S	Function unknown	YLS9-like	-
PAV00G003750	PQM42201.1	hypothetical protein Pyn_10586 [Prunus yedoensis var. nudiflora]	-	-	AT2G27260.1	Late embryogenesis abundant (LEA) hydroxyproline-rich glycoprotein family	-	-	-	-	-	-	-	S	Function unknown	YLS9-like	LEA_2(PF03168.14) Late embryogenesis abundant protein
PAV00G003760	XP_021800141.1	protein FAR1-RELATED SEQUENCE 5-like [Prunus avium]	Q9SZL8	Protein FAR1-RELATED SEQUENCE 5 OS=Arabidopsis thaliana OX=3702 GN=FRS5 PE=1 SV=1	AT4G38180.1	FAR1-related sequence 5	LOC_Os04g25100.1	transposon protein, putative, unclassified, expressed	-	-	-	-	-	S	Function unknown	Protein FAR1-RELATED SEQUENCE 5-like	Transposase_mut(PF00872.19) Transposase, Mutator family;MULE(PF10551.10) MULE transposase domain
PAV00G003810	XP_021829572.1	uncharacterized protein LOC110769840 [Prunus avium]	-	-	-	-	-	-	-	-	-	-	-	-	-	-	-
PAV00G003820	XP_021800141.1	protein FAR1-RELATED SEQUENCE 5-like [Prunus avium]	-	-	-	-	-	-	-	-	-	-	-	-	-	-	-
PAV00G003830	VVA27868.1	PREDICTED: YLS9 [Prunus dulcis]	Q9SJ52	NDR1/HIN1-like protein 10 OS=Arabidopsis thaliana OX=3702 GN=NHL10 PE=2 SV=1	AT2G27260.1	Late embryogenesis abundant (LEA) hydroxyproline-rich glycoprotein family	LOC_Os11g05870.1	harpin-induced protein 1 domain containing protein, expressed	-	-	-	-	-	S	Function unknown	YLS9-like	LEA_2(PF03168.14) Late embryogenesis abundant protein
PAV00G003840	XP_021824014.1	LEAF RUST 10 DISEASE-RESISTANCE LOCUS RECEPTOR-LIKE PROTEIN KINASE-like 2.5 [Prunus avium]	P93604	Rust resistance kinase Lr10 OS=Triticum aestivum OX=4565 GN=LRK10 PE=2 SV=1	AT5G38280.1	PR5-like receptor kinase	LOC_Os01g02790.1	protein kinase domain containing protein, expressed	-	-	-	MAPK signaling pathway(map04010);NF-kappa B signaling pathway(map04064);Toll-like receptor signaling pathway(map04620);NOD-like receptor signaling pathway(map04621);Toll and Imd signaling pathway(map04624);Neurotrophin signaling pathway(map04722);Pertussis(map05133);Leishmaniasis(map05140);Chagas disease (American trypanosomiasis)(map05142);Toxoplasmosis(map05145);Tuberculosis(map05152);Measles(m…	interleukin-1 receptor-associated kinase 4(ko:K04733,EC:2.7.11.1)	T	Signal transduction mechanisms	receptor-like protein kinase	PK_Tyr_Ser-Thr(PF07714.18) Protein tyrosine and serine/threonine kinase;Pkinase(PF00069.26) Protein kinase domain
PAV00G003850	XP_021824014.1	LEAF RUST 10 DISEASE-RESISTANCE LOCUS RECEPTOR-LIKE PROTEIN KINASE-like 2.5 [Prunus avium]	-	-	-	-	LOC_Os01g02550.1	protein kinase domain containing protein, expressed	-	-	-	MAPK signaling pathway(map04010);NF-kappa B signaling pathway(map04064);Toll-like receptor signaling pathway(map04620);NOD-like receptor signaling pathway(map04621);Toll and Imd signaling pathway(map04624);Neurotrophin signaling pathway(map04722);Pertussis(map05133);Leishmaniasis(map05140);Chagas disease (American trypanosomiasis)(map05142);Toxoplasmosis(map05145);Tuberculosis(map05152);Measles(m…	interleukin-1 receptor-associated kinase 4(ko:K04733,EC:2.7.11.1)	T	Signal transduction mechanisms	receptor-like protein kinase	GUB_WAK_bind(PF13947.7) Wall-associated receptor kinase galacturonan-binding
PAV00G003860	XP_020421274.1	rust resistance kinase Lr10-like [Prunus persica]	P93604	Rust resistance kinase Lr10 OS=Triticum aestivum OX=4565 GN=LRK10 PE=2 SV=1	AT1G66920.2	Protein kinase superfamily protein	LOC_Os01g02290.1	Ser/Thr receptor-like kinase, putative, expressed	-	-	-	-	-	KLT	Transcription ;Replication, recombination and repair ;Signal transduction mechanisms	protein serine/threonine kinase activity	PK_Tyr_Ser-Thr(PF07714.18) Protein tyrosine and serine/threonine kinase;Pkinase(PF00069.26) Protein kinase domain
PAV00G003870	XP_021813314.1	rust resistance kinase Lr10-like [Prunus avium]	P93604	Rust resistance kinase Lr10 OS=Triticum aestivum OX=4565 GN=LRK10 PE=2 SV=1	AT4G18250.1	receptor Serine/Threonine kinase-like protein	LOC_Os01g02750.1	protein kinase domain containing protein, expressed	-	-	-	-	-	KLT	Transcription ;Replication, recombination and repair ;Signal transduction mechanisms	protein serine/threonine kinase activity	Pkinase(PF00069.26) Protein kinase domain;PK_Tyr_Ser-Thr(PF07714.18) Protein tyrosine and serine/threonine kinase
PAV00G003880	PQM41895.1	60S ribosomal protein L13a-4 [Prunus yedoensis var. nudiflora]	Q9FKC0	60S ribosomal protein L13a-4 OS=Arabidopsis thaliana OX=3702 GN=RPL13AD PE=2 SV=1	AT5G48760.2	Ribosomal protein L13 family protein	LOC_Os03g54890.3	ribosomal protein L13, putative, expressed	NA	molecular_function(GO:0003674);structural constituent of ribosome(GO:0003735);structural molecule activity(GO:0005198)	cellular_component(GO:0005575);intracellular(GO:0005622);cell(GO:0005623);cytoplasm(GO:0005737);cytosol(GO:0005829);ribosome(GO:0005840);large ribosomal subunit(GO:0015934);cytosolic large ribosomal subunit(GO:0022625);cytosolic ribosome(GO:0022626);protein-containing complex(GO:0032991);organelle(GO:0043226);non-membrane-bounded organelle(GO:0043228);intracellular organelle(GO:0043229);intracell…	Ribosome(map03010)	large subunit ribosomal protein L13Ae(ko:K02872)	J	Translation, ribosomal structure and biogenesis	60S ribosomal Protein	-
PAV00G003890	ONI01401.1	hypothetical protein PRUPE_6G138000 [Prunus persica]	Q9FF29	PR5-like receptor kinase OS=Arabidopsis thaliana OX=3702 GN=PR5K PE=1 SV=1	AT5G38280.1	PR5-like receptor kinase	LOC_Os01g02810.1	resistance-related receptor-like kinase, putative, expressed	-	-	-	MAPK signaling pathway(map04010);NF-kappa B signaling pathway(map04064);Toll-like receptor signaling pathway(map04620);NOD-like receptor signaling pathway(map04621);Toll and Imd signaling pathway(map04624);Neurotrophin signaling pathway(map04722);Pertussis(map05133);Leishmaniasis(map05140);Chagas disease (American trypanosomiasis)(map05142);Toxoplasmosis(map05145);Tuberculosis(map05152);Measles(m…	interleukin-1 receptor-associated kinase 4(ko:K04733,EC:2.7.11.1)	T	Signal transduction mechanisms	receptor-like protein kinase	-
PAV00G003900	PQQ17261.1	NDR1/HIN1-Like protein 3-like [Prunus yedoensis var. nudiflora]	Q9SRN0	NDR1/HIN1-like protein 1 OS=Arabidopsis thaliana OX=3702 GN=NHL1 PE=2 SV=1	AT3G11660.1	NDR1/HIN1-like 1	LOC_Os12g06260.1	harpin-induced protein 1 domain containing protein, expressed	-	-	-	-	-	S	Function unknown	YLS9-like	LEA_2(PF03168.14) Late embryogenesis abundant protein
PAV00G003910	XP_021805983.1	probable aldo-keto reductase 1 [Prunus avium]	C6TBN2	Probable aldo-keto reductase 1 OS=Glycine max OX=3847 GN=AKR1 PE=2 SV=1	AT1G60750.1	NAD(P)-linked oxidoreductase superfamily protein	LOC_Os10g28320.3	oxidoreductase, aldo/keto reductase family protein, putative, expressed	-	-	-	-	-	C	Energy production and conversion	aldo-keto reductase	Aldo_ket_red(PF00248.22) Aldo/keto reductase family
PAV00G003920	XP_021821273.1	uncharacterized protein LOC110762871 [Prunus avium]	-	-	AT1G31150.2	K-box region protein (DUF1985)	-	-	-	-	-	-	-	-	-	-	-
PAV00G003930	XP_021801036.1	uncharacterized protein LOC110745258 [Prunus avium]	Q94F30	Ubiquitin-like-specific protease ESD4 OS=Arabidopsis thaliana OX=3702 GN=ESD4 PE=1 SV=1	AT4G15880.1	Cysteine proteinases superfamily protein	-	-	-	-	-	-	-	-	-	-	Peptidase_C48(PF02902.20) Ulp1 protease family, C-terminal catalytic domain
PAV00G003960	XP_020412955.1	protein FAR1-RELATED SEQUENCE 5-like [Prunus persica]	-	-	-	-	-	-	-	-	-	-	-	-	-	-	-
PAV00G003970	XP_021805771.1	protein FAR-RED IMPAIRED RESPONSE 1-like [Prunus avium]	Q9ZVC9	Protein FAR1-RELATED SEQUENCE 3 OS=Arabidopsis thaliana OX=3702 GN=FRS3 PE=1 SV=2	AT2G27110.2	FAR1-related sequence 3	LOC_Os07g35710.1	transposon protein, putative, unclassified, expressed	-	-	-	NA	zinc finger SWIM domain-containing protein 3(ko:K17604)	-	-	-	SWIM(PF04434.18) SWIM zinc finger
PAV00G003980	XP_008245765.2	PREDICTED: LEAF RUST 10 DISEASE-RESISTANCE LOCUS RECEPTOR-LIKE PROTEIN KINASE-like 2.2 [Prunus mume]	P93604	Rust resistance kinase Lr10 OS=Triticum aestivum OX=4565 GN=LRK10 PE=2 SV=1	AT5G38280.1	PR5-like receptor kinase	LOC_Os01g02790.1	protein kinase domain containing protein, expressed	-	-	-	MAPK signaling pathway(map04010);NF-kappa B signaling pathway(map04064);Toll-like receptor signaling pathway(map04620);NOD-like receptor signaling pathway(map04621);Toll and Imd signaling pathway(map04624);Neurotrophin signaling pathway(map04722);Pertussis(map05133);Leishmaniasis(map05140);Chagas disease (American trypanosomiasis)(map05142);Toxoplasmosis(map05145);Tuberculosis(map05152);Measles(m…	interleukin-1 receptor-associated kinase 4(ko:K04733,EC:2.7.11.1)	T	Signal transduction mechanisms	receptor-like protein kinase	PK_Tyr_Ser-Thr(PF07714.18) Protein tyrosine and serine/threonine kinase;Pkinase(PF00069.26) Protein kinase domain
PAV00G003990	XP_021824014.1	LEAF RUST 10 DISEASE-RESISTANCE LOCUS RECEPTOR-LIKE PROTEIN KINASE-like 2.5 [Prunus avium]	-	-	-	-	LOC_Os01g02550.1	protein kinase domain containing protein, expressed	-	-	-	MAPK signaling pathway(map04010);NF-kappa B signaling pathway(map04064);Toll-like receptor signaling pathway(map04620);NOD-like receptor signaling pathway(map04621);Toll and Imd signaling pathway(map04624);Neurotrophin signaling pathway(map04722);Pertussis(map05133);Leishmaniasis(map05140);Chagas disease (American trypanosomiasis)(map05142);Toxoplasmosis(map05145);Tuberculosis(map05152);Measles(m…	interleukin-1 receptor-associated kinase 4(ko:K04733,EC:2.7.11.1)	T	Signal transduction mechanisms	receptor-like protein kinase	GUB_WAK_bind(PF13947.7) Wall-associated receptor kinase galacturonan-binding
PAV00G004000	XP_020421274.1	rust resistance kinase Lr10-like [Prunus persica]	P93604	Rust resistance kinase Lr10 OS=Triticum aestivum OX=4565 GN=LRK10 PE=2 SV=1	AT1G66980.1	suppressor of npr1-1 constitutive 4	LOC_Os01g02290.1	Ser/Thr receptor-like kinase, putative, expressed	-	-	-	-	-	KLT	Transcription ;Replication, recombination and repair ;Signal transduction mechanisms	protein serine/threonine kinase activity	PK_Tyr_Ser-Thr(PF07714.18) Protein tyrosine and serine/threonine kinase;Pkinase(PF00069.26) Protein kinase domain
PAV00G004010	XP_021800895.1	rust resistance kinase Lr10-like [Prunus avium]	F4HQ22	LEAF RUST 10 DISEASE-RESISTANCE LOCUS RECEPTOR-LIKE PROTEIN KINASE-like 2.4 OS=Arabidopsis thaliana OX=3702 GN=LRK10L-2.4 PE=3 SV=1	AT1G66920.2	Protein kinase superfamily protein	LOC_Os01g02400.3	protein kinase domain containing protein, expressed	-	-	-	-	-	T	Signal transduction mechanisms	receptor-like protein kinase	-
PAV00G004030	XP_021817894.1	NDR1/HIN1-like protein 10 [Prunus avium]	-	-	AT2G27260.1	Late embryogenesis abundant (LEA) hydroxyproline-rich glycoprotein family	-	-	-	-	-	-	-	S	Function unknown	YLS9-like	-
PAV00G004050	XP_021830899.1	uncharacterized protein LOC110770985 [Prunus avium]	-	-	-	-	-	-	-	-	-	-	-	L	Replication, recombination and repair	transposition, RNA-mediated	-
PAV00G004060	VVA16739.1	PREDICTED: Retrovirus-related Pol poly from transposon, partial [Prunus dulcis]	P10394	Retrovirus-related Pol polyprotein from transposon 412 OS=Drosophila melanogaster OX=7227 GN=POL PE=4 SV=1	-	-	LOC_Os08g29540.1	retrotransposon protein, putative, unclassified, expressed	-	-	-	-	-	L	Replication, recombination and repair	Uncharacterized protein K02A2.6-like	-
PAV00G004070	XP_021801573.1	uncharacterized protein LOC110745749 [Prunus avium]	-	-	AT3G01410.2	Polynucleotidyl transferase%2C ribonuclease H-like superfamily protein	LOC_Os01g13620.1	retrotransposon protein, putative, unclassified, expressed	-	-	-	NA	vacuolar protein sorting-associated protein 13A/C(ko:K19525)	U	Intracellular trafficking, secretion, and vesicular transport	regulation of parkin-mediated stimulation of mitophagy in response to mitochondrial depolarization	RVT_3(PF13456.7) Reverse transcriptase-like
PAV00G004100	XP_021813357.1	uncharacterized protein LOC110756258 [Prunus avium]	-	-	-	-	LOC_Os02g23950.1	transposon protein, putative, Pong sub-class, expressed	-	-	-	-	-	S	Function unknown	Ribosomal protein-like protein	-
PAV00G004110	XP_021826898.1	glutathione S-transferase T3-like [Prunus avium]	-	-	-	-	-	-	multicellular organism development(GO:0007275);biological_process(GO:0008150);multicellular organismal process(GO:0032501);developmental process(GO:0032502);leaf development(GO:0048366);shoot system development(GO:0048367);system development(GO:0048731);phyllome development(GO:0048827);anatomical structure development(GO:0048856);plant organ development(GO:0099402)	molecular_function(GO:0003674);binding(GO:0005488);protein binding(GO:0005515);calmodulin binding(GO:0005516)	cellular_component(GO:0005575);cell(GO:0005623);plasma membrane(GO:0005886);membrane(GO:0016020);cell part(GO:0044464);cell periphery(GO:0071944)	Estrogen signaling pathway(map04915)	FK506-binding protein 4/5(ko:K09571,EC:5.2.1.8)	O	Posttranslational modification, protein turnover, chaperones	Peptidyl-prolyl cis-trans isomerase	NAM-associated(PF14303.7) No apical meristem-associated C-terminal domain
PAV00G004120	BBG95607.1	Ankyrin repeat family protein, partial [Prunus dulcis]	-	-	-	-	-	-	-	-	-	-	-	-	-	-	-
PAV00G004130	BBH00272.1	hypothetical protein Prudu_010219, partial [Prunus dulcis]	-	-	-	-	LOC_Os08g40360.1	transposon protein, putative, CACTA, En/Spm sub-class, expressed	-	-	-	-	-	S	Function unknown	Domain of unknown function (DUF4218)	DUF4218(PF13960.7) Domain of unknown function (DUF4218)
PAV00G004140	XP_021817104.1	uncharacterized protein LOC110759359 [Prunus avium]	-	-	-	-	LOC_Os06g25210.1	retrotransposon, putative, centromere-specific, expressed	-	-	-	-	-	L	Replication, recombination and repair	Aspartyl protease	-
PAV00G004150	VVA40034.1	PREDICTED: transposon, partial [Prunus dulcis]	-	-	-	-	LOC_Os09g16790.1	transposon protein, putative, CACTA, En/Spm sub-class, expressed	-	-	-	-	-	S	Function unknown	source UniProtKB	Transposase_21(PF02992.15) Transposase family tnp2
PAV00G004160	XP_021822446.1	uncharacterized protein LOC110763874, partial [Prunus avium]	-	-	-	-	LOC_Os06g32580.1	transposon protein, putative, CACTA, En/Spm sub-class, expressed	-	-	-	-	-	S	Function unknown	source UniProtKB	Transposase_21(PF02992.15) Transposase family tnp2;Transpos_assoc(PF13963.7) Transposase-associated domain
PAV00G004170	PQM42201.1	hypothetical protein Pyn_10586 [Prunus yedoensis var. nudiflora]	-	-	-	-	-	-	-	-	-	-	-	-	-	-	-
PAV00G004180	VVA37611.1	PREDICTED: FAR1-RELATED, partial [Prunus dulcis]	-	-	AT1G06740.1	MuDR family transposase	LOC_Os12g40530.1	transposon protein, putative, unclassified, expressed	-	-	-	-	-	S	Function unknown	Protein FAR1-RELATED SEQUENCE	MULE(PF10551.10) MULE transposase domain
PAV00G004190	XP_021814565.1	uncharacterized protein LOC110757297 [Prunus avium]	-	-	AT3G05850.1	MuDR family transposase	LOC_Os12g40530.1	transposon protein, putative, unclassified, expressed	-	-	-	-	-	S	Function unknown	Protein FAR1-RELATED SEQUENCE	SWIM(PF04434.18) SWIM zinc finger
PAV00G004200	BBG97660.1	homolog of X-ray repair cross complementing 3 [Prunus dulcis]	Q9FKM5	DNA repair protein XRCC3 homolog OS=Arabidopsis thaliana OX=3702 GN=XRCC3 PE=1 SV=1	AT5G57450.2	homolog of X-ray repair cross complementing 3 (XRCC3)	LOC_Os02g35450.1	DNA repair protein Rad51, putative, expressed	reproduction(GO:0000003);double-strand break repair via homologous recombination(GO:0000724);recombinational repair(GO:0000725);nucleobase-containing compound metabolic process(GO:0006139);DNA metabolic process(GO:0006259);DNA repair(GO:0006281);double-strand break repair(GO:0006302);DNA recombination(GO:0006310);cellular aromatic compound metabolic process(GO:0006725);nitrogen compound metabolic…	NA	NA	Homologous recombination(map03440)	DNA-repair protein XRCC3(ko:K10880)	L	Replication, recombination and repair	DNA repair protein XRCC3 homolog	Rad51(PF08423.12) Rad51
PAV00G004220	BBN68409.1	Protein of unknown function D, partial [Prunus dulcis]	-	-	-	-	-	-	cellular aldehyde metabolic process(GO:0006081);organic acid metabolic process(GO:0006082);lactate metabolic process(GO:0006089);biological_process(GO:0008150);metabolic process(GO:0008152);catabolic process(GO:0009056);biosynthetic process(GO:0009058);methylglyoxal metabolic process(GO:0009438);cellular process(GO:0009987);organic acid biosynthetic process(GO:0016053);lactate biosynthetic proces…	molecular_function(GO:0003674);catalytic activity(GO:0003824);lyase activity(GO:0016829);carbon-oxygen lyase activity(GO:0016835);hydro-lyase activity(GO:0016836);glyoxalase III activity(GO:0019172)	NA	Pyruvate metabolism(map00620);Microbial metabolism in diverse environments(map01120)	D-lactate dehydratase(ko:K18881,EC:4.2.1.130)	V	Defense mechanisms	protein DJ-1 homolog D-like	-
PAV00G004230	XP_020422686.1	rust resistance kinase Lr10 isoform X2 [Prunus persica]	P93604	Rust resistance kinase Lr10 OS=Triticum aestivum OX=4565 GN=LRK10 PE=2 SV=1	AT1G66930.1	Protein kinase superfamily protein	LOC_Os01g02560.1	Ser/Thr receptor-like kinase, putative, expressed	-	-	-	MAPK signaling pathway(map04010);NF-kappa B signaling pathway(map04064);Toll-like receptor signaling pathway(map04620);NOD-like receptor signaling pathway(map04621);Toll and Imd signaling pathway(map04624);Neurotrophin signaling pathway(map04722);Pertussis(map05133);Leishmaniasis(map05140);Chagas disease (American trypanosomiasis)(map05142);Toxoplasmosis(map05145);Tuberculosis(map05152);Measles(m…	interleukin-1 receptor-associated kinase 4(ko:K04733,EC:2.7.11.1)	T	Signal transduction mechanisms	receptor-like protein kinase	Pkinase(PF00069.26) Protein kinase domain;PK_Tyr_Ser-Thr(PF07714.18) Protein tyrosine and serine/threonine kinase
PAV00G004240	XP_021824006.1	rust resistance kinase Lr10-like isoform X1 [Prunus avium]	P93604	Rust resistance kinase Lr10 OS=Triticum aestivum OX=4565 GN=LRK10 PE=2 SV=1	AT1G66920.1	Protein kinase superfamily protein	LOC_Os01g02600.1	Ser/Thr receptor-like kinase, putative, expressed	-	-	-	-	-	T	Signal transduction mechanisms	receptor-like protein kinase	PK_Tyr_Ser-Thr(PF07714.18) Protein tyrosine and serine/threonine kinase;GUB_WAK_bind(PF13947.7) Wall-associated receptor kinase galacturonan-binding;Pkinase(PF00069.26) Protein kinase domain
PAV00G004260	VVA13476.1	PREDICTED: rve domain-containing /RVT_3 domain-containing protein, partial [Prunus dulcis]	Q9NXP7	Gypsy retrotransposon integrase-like protein 1 OS=Homo sapiens OX=9606 GN=GIN1 PE=1 SV=3	-	-	LOC_Os05g13460.1	retrotransposon protein, putative, unclassified, expressed	NA	NA	cellular_component(GO:0005575);intracellular(GO:0005622);cell(GO:0005623);nucleus(GO:0005634);organelle(GO:0043226);membrane-bounded organelle(GO:0043227);intracellular organelle(GO:0043229);intracellular membrane-bounded organelle(GO:0043231);intracellular part(GO:0044424);cell part(GO:0044464)	-	-	L	Replication, recombination and repair	Uncharacterized protein K02A2.6-like	-
PAV00G004270	XP_021811720.1	uncharacterized protein LOC110754904 [Prunus avium]	-	-	-	-	-	-	NA	NA	cellular_component(GO:0005575);intracellular(GO:0005622);cell(GO:0005623);nucleus(GO:0005634);organelle(GO:0043226);membrane-bounded organelle(GO:0043227);intracellular organelle(GO:0043229);intracellular membrane-bounded organelle(GO:0043231);intracellular part(GO:0044424);cell part(GO:0044464)	-	-	L	Replication, recombination and repair	Uncharacterized protein K02A2.6-like	-
PAV00G004280	-	-	-	-	-	-	-	-	-	-	-	-	-	-	-	-	-
PAV00G004310	PQM42214.1	NDR1/HIN1-Like protein 3-like [Prunus yedoensis var. nudiflora]	Q9SRN0	NDR1/HIN1-like protein 1 OS=Arabidopsis thaliana OX=3702 GN=NHL1 PE=2 SV=1	AT3G11660.1	NDR1/HIN1-like 1	LOC_Os12g06260.1	harpin-induced protein 1 domain containing protein, expressed	-	-	-	-	-	S	Function unknown	YLS9-like	LEA_2(PF03168.14) Late embryogenesis abundant protein
PAV00G004320	BBH03128.1	Ankyrin repeat family protein [Prunus dulcis]	-	-	-	-	-	-	-	-	-	-	-	-	-	-	-
PAV00G004330	XP_021818193.1	uncharacterized protein LOC110760262 [Prunus avium]	-	-	-	-	LOC_Os09g13030.1	transposon protein, putative, CACTA, En/Spm sub-class, expressed	-	-	-	-	-	S	Function unknown	source UniProtKB	Transposase_21(PF02992.15) Transposase family tnp2
PAV00G004340	XP_021806554.1	uncharacterized protein LOC110750522 [Prunus avium]	-	-	-	-	LOC_Os07g33300.2	expressed protein	-	-	-	Purine metabolism(map00230);Metabolic pathways (map01100)	adenine phosphoribosyltransferase(ko:K00759,EC:2.4.2.7)	F	Nucleotide transport and metabolism	adenine phosphoribosyltransferase activity	Transpos_assoc(PF13963.7) Transposase-associated domain
PAV00G004350	ONI01471.1	hypothetical protein PRUPE_6G141300 [Prunus persica]	C6TBN2	Probable aldo-keto reductase 1 OS=Glycine max OX=3847 GN=AKR1 PE=2 SV=1	AT1G60690.1	NAD(P)-linked oxidoreductase superfamily protein	LOC_Os10g28320.1	oxidoreductase, aldo/keto reductase family protein, putative, expressed	-	-	-	-	-	C	Energy production and conversion	aldo-keto reductase	Aldo_ket_red(PF00248.22) Aldo/keto reductase family
PAV00G004360	ONI01468.1	hypothetical protein PRUPE_6G141200 [Prunus persica]	Q9FQ03	5'-3' exoribonuclease 3 OS=Arabidopsis thaliana OX=3702 GN=XRN3 PE=1 SV=1	AT1G75660.1	5'-3' exoribonuclease 3	LOC_Os01g65220.1	XRN 5'-3' exonuclease N-terminus domain containing protein, expressed	RNA 5'-end processing(GO:0000966);rRNA 5'-end processing(GO:0000967);nucleobase-containing compound metabolic process(GO:0006139);rRNA processing(GO:0006364);RNA processing(GO:0006396);RNA catabolic process(GO:0006401);cellular aromatic compound metabolic process(GO:0006725);nitrogen compound metabolic process(GO:0006807);biological_process(GO:0008150);metabolic process(GO:0008152);catabolic proc…	molecular_function(GO:0003674);catalytic activity(GO:0003824);nuclease activity(GO:0004518);exonuclease activity(GO:0004527);exoribonuclease activity(GO:0004532);5'-3' exoribonuclease activity(GO:0004534);ribonuclease activity(GO:0004540);5'-3' exonuclease activity(GO:0008409);hydrolase activity(GO:0016787);hydrolase activity, acting on ester bonds(GO:0016788);exonuclease activity, active with ei…	cellular_component(GO:0005575);intracellular(GO:0005622);cell(GO:0005623);nucleus(GO:0005634);organelle(GO:0043226);membrane-bounded organelle(GO:0043227);intracellular organelle(GO:0043229);intracellular membrane-bounded organelle(GO:0043231);intracellular part(GO:0044424);cell part(GO:0044464)	Ribosome biogenesis in eukaryotes(map03008);RNA degradation(map03018)	5'-3' exoribonuclease 2(ko:K12619,EC:3.1.13.-)	ADL	RNA processing and modification ;Cell cycle control, cell division, chromosome partitioning ;Replication, recombination and repair	5'-3' exoribonuclease activity	XRN_M(PF17846.2) Xrn1 helical domain
PAV00G004370	TQD97299.1	hypothetical protein C1H46_017140 [Malus baccata]	P10978	Retrovirus-related Pol polyprotein from transposon TNT 1-94 OS=Nicotiana tabacum OX=4097 PE=2 SV=1	ATMG00300.1	Gag-Pol-related retrotransposon family protein	LOC_Os06g43290.1	retrotransposon protein, putative, Ty1-copia subclass, expressed	-	-	-	-	-	T	Signal transduction mechanisms	disease resistance protein	rve(PF00665.27) Integrase core domain;gag_pre-integrs(PF13976.7) GAG-pre-integrase domain;RVT_2(PF07727.15) Reverse transcriptase (RNA-dependent DNA polymerase)
PAV00G004380	PRQ16639.1	putative RNA-directed DNA polymerase [Rosa chinensis]	P10978	Retrovirus-related Pol polyprotein from transposon TNT 1-94 OS=Nicotiana tabacum OX=4097 PE=2 SV=1	AT4G23160.3	cysteine-rich RECEPTOR-like kinase	LOC_Os06g43290.1	retrotransposon protein, putative, Ty1-copia subclass, expressed	-	-	-	-	-	T	Signal transduction mechanisms	disease resistance protein	RVT_2(PF07727.15) Reverse transcriptase (RNA-dependent DNA polymerase)
PAV00G004390	TXG57384.1	hypothetical protein EZV62_018697 [Acer yangbiense]	P10978	Retrovirus-related Pol polyprotein from transposon TNT 1-94 OS=Nicotiana tabacum OX=4097 PE=2 SV=1	ATMG00810.1	DNA/RNA polymerases superfamily protein	LOC_Os06g19160.1	retrotransposon protein, putative, Ty1-copia subclass, expressed	-	-	-	-	-	TZ	Signal transduction mechanisms ;Cytoskeleton	Belongs to the formin-like family	-
PAV00G004400	VVA28488.1	Hypothetical predicted protein [Prunus dulcis]	P10978	Retrovirus-related Pol polyprotein from transposon TNT 1-94 OS=Nicotiana tabacum OX=4097 PE=2 SV=1	-	-	LOC_Os09g01570.1	retrotransposon protein, putative, Ty1-copia subclass	-	-	-	ABC transporters(map02010);Bile secretion(map04976);MicroRNAs in cancer(map05206);Gastric cancer(map05226)	ATP-binding cassette, subfamily B (MDR/TAP), member 1(ko:K05658,EC:7.6.2.2)	Q	Secondary metabolites biosynthesis, transport and catabolism	ABC transporter B family member	zf-CCHC(PF00098.24) Zinc knuckle;Retrotran_gag_2(PF14223.7) gag-polypeptide of LTR copia-type
PAV00G004410	PQP94788.1	pathogenesis-related protein PR-4 [Prunus yedoensis var. nudiflora]	P32045	Pathogenesis-related protein P2 OS=Solanum lycopersicum OX=4081 PE=2 SV=1	AT3G04720.1	pathogenesis-related 4	LOC_Os11g37950.1	WIP3 - Wound-induced protein precursor, expressed	response to stress(GO:0006950);defense response(GO:0006952);biological_process(GO:0008150);response to stimulus(GO:0050896)	NA	NA	-	-	S	Function unknown	Pathogenesis-related protein	Barwin(PF00967.18) Barwin family
PAV00G004420	BBN68392.1	transposable element gene, partial [Prunus dulcis]	-	-	-	-	-	-	-	-	-	-	-	L	Replication, recombination and repair	spliceosomal complex assembly	-
PAV00G004440	-	-	-	-	-	-	-	-	-	-	-	-	-	-	-	-	-
PAV00G004450	XP_021810621.1	uncharacterized protein LOC110753935 [Prunus avium]	-	-	-	-	-	-	-	-	-	-	-	-	-	-	-
PAV00G004460	BBH01932.1	hypothetical protein Prudu_012341 [Prunus dulcis]	-	-	-	-	LOC_Os07g18530.1	transposon protein, putative, CACTA, En/Spm sub-class, expressed	-	-	-	-	-	S	Function unknown	source UniProtKB	DUF4216(PF13952.7) Domain of unknown function (DUF4216);Transpos_assoc(PF13963.7) Transposase-associated domain
PAV00G004470	XP_008246005.1	PREDICTED: crooked neck-like protein 1 [Prunus mume]	P63155	Crooked neck-like protein 1 OS=Rattus norvegicus OX=10116 GN=Crnkl1 PE=2 SV=1	AT5G41770.1	crooked neck protein%2C putative / cell cycle protein	LOC_Os05g22260.1	crooked neck, putative, expressed	-	-	-	Spliceosome(map03040)	crooked neck(ko:K12869)	D	Cell cycle control, cell division, chromosome partitioning	Crooked neck-like protein	Suf(PF05843.15) Suppressor of forked protein (Suf);HAT(PF02184.17) HAT (Half-A-TPR) repeat
PAV00G004480	PQP96955.1	hypothetical protein Pyn_26761 [Prunus yedoensis var. nudiflora]	P63155	Crooked neck-like protein 1 OS=Rattus norvegicus OX=10116 GN=Crnkl1 PE=2 SV=1	AT5G41770.1	crooked neck protein%2C putative / cell cycle protein	LOC_Os05g22260.1	crooked neck, putative, expressed	spliceosomal complex assembly(GO:0000245);RNA splicing, via transesterification reactions(GO:0000375);RNA splicing, via transesterification reactions with bulged adenosine as nucleophile(GO:0000377);mRNA splicing, via spliceosome(GO:0000398);nucleobase-containing compound metabolic process(GO:0006139);RNA processing(GO:0006396);mRNA processing(GO:0006397);cellular aromatic compound metabolic proc…	molecular_function(GO:0003674);nucleic acid binding(GO:0003676);RNA binding(GO:0003723);binding(GO:0005488);organic cyclic compound binding(GO:0097159);heterocyclic compound binding(GO:1901363)	cellular_component(GO:0005575);intracellular(GO:0005622);cell(GO:0005623);nucleus(GO:0005634);spliceosomal complex(GO:0005681);U2-type spliceosomal complex(GO:0005684);protein-containing complex(GO:0032991);organelle(GO:0043226);membrane-bounded organelle(GO:0043227);intracellular organelle(GO:0043229);intracellular membrane-bounded organelle(GO:0043231);organelle part(GO:0044422);intracellular p…	Spliceosome(map03040)	crooked neck(ko:K12869)	D	Cell cycle control, cell division, chromosome partitioning	Crooked neck-like protein	HAT(PF02184.17) HAT (Half-A-TPR) repeat
PAV00G004490	XP_020410349.1	uncharacterized protein LOC109946543 [Prunus persica]	-	-	AT3G05850.1	MuDR family transposase	LOC_Os02g09900.1	transposon protein, putative, unclassified, expressed	-	-	-	-	-	S	Function unknown	MuDR family transposase	-
PAV00G004500	XP_021802645.1	uncharacterized protein LOC110746717, partial [Prunus avium]	-	-	AT1G06740.1	MuDR family transposase	LOC_Os12g40530.1	transposon protein, putative, unclassified, expressed	-	-	-	-	-	S	Function unknown	MuDR family transposase	SWIM(PF04434.18) SWIM zinc finger
PAV00G004520	XP_021802143.1	rust resistance kinase Lr10-like [Prunus avium]	P93604	Rust resistance kinase Lr10 OS=Triticum aestivum OX=4565 GN=LRK10 PE=2 SV=1	AT1G70250.1	receptor serine/threonine kinase	LOC_Os01g02790.1	protein kinase domain containing protein, expressed	-	-	-	MAPK signaling pathway(map04010);NF-kappa B signaling pathway(map04064);Toll-like receptor signaling pathway(map04620);NOD-like receptor signaling pathway(map04621);Toll and Imd signaling pathway(map04624);Neurotrophin signaling pathway(map04722);Pertussis(map05133);Leishmaniasis(map05140);Chagas disease (American trypanosomiasis)(map05142);Toxoplasmosis(map05145);Tuberculosis(map05152);Measles(m…	interleukin-1 receptor-associated kinase 4(ko:K04733,EC:2.7.11.1)	T	Signal transduction mechanisms	receptor-like protein kinase	Pkinase(PF00069.26) Protein kinase domain;PK_Tyr_Ser-Thr(PF07714.18) Protein tyrosine and serine/threonine kinase
PAV00G004530	VVA27867.1	PREDICTED: rust resistance kinase Lr10 [Prunus dulcis]	P93604	Rust resistance kinase Lr10 OS=Triticum aestivum OX=4565 GN=LRK10 PE=2 SV=1	AT5G38260.1	Protein kinase superfamily protein	LOC_Os01g02780.1	TAK33, putative, expressed	-	-	-	MAPK signaling pathway(map04010);NF-kappa B signaling pathway(map04064);Toll-like receptor signaling pathway(map04620);NOD-like receptor signaling pathway(map04621);Toll and Imd signaling pathway(map04624);Neurotrophin signaling pathway(map04722);Pertussis(map05133);Leishmaniasis(map05140);Chagas disease (American trypanosomiasis)(map05142);Toxoplasmosis(map05145);Tuberculosis(map05152);Measles(m…	interleukin-1 receptor-associated kinase 4(ko:K04733,EC:2.7.11.1)	T	Signal transduction mechanisms	receptor-like protein kinase	Pkinase(PF00069.26) Protein kinase domain;GUB_WAK_bind(PF13947.7) Wall-associated receptor kinase galacturonan-binding;PK_Tyr_Ser-Thr(PF07714.18) Protein tyrosine and serine/threonine kinase
PAV00G004540	XP_021824007.1	rust resistance kinase Lr10-like isoform X2 [Prunus avium]	P93604	Rust resistance kinase Lr10 OS=Triticum aestivum OX=4565 GN=LRK10 PE=2 SV=1	AT1G66980.3	suppressor of npr1-1 constitutive 4	LOC_Os01g02290.2	Ser/Thr receptor-like kinase, putative, expressed	-	-	-	-	-	KLT	Transcription ;Replication, recombination and repair ;Signal transduction mechanisms	protein serine/threonine kinase activity	PK_Tyr_Ser-Thr(PF07714.18) Protein tyrosine and serine/threonine kinase;Pkinase(PF00069.26) Protein kinase domain
PAV00G004550	XP_021802736.1	rust resistance kinase Lr10-like [Prunus avium]	P93604	Rust resistance kinase Lr10 OS=Triticum aestivum OX=4565 GN=LRK10 PE=2 SV=1	AT5G38280.1	PR5-like receptor kinase	LOC_Os01g02790.1	protein kinase domain containing protein, expressed	-	-	-	MAPK signaling pathway(map04010);NF-kappa B signaling pathway(map04064);Toll-like receptor signaling pathway(map04620);NOD-like receptor signaling pathway(map04621);Toll and Imd signaling pathway(map04624);Neurotrophin signaling pathway(map04722);Pertussis(map05133);Leishmaniasis(map05140);Chagas disease (American trypanosomiasis)(map05142);Toxoplasmosis(map05145);Tuberculosis(map05152);Measles(m…	interleukin-1 receptor-associated kinase 4(ko:K04733,EC:2.7.11.1)	T	Signal transduction mechanisms	receptor-like protein kinase	Pkinase(PF00069.26) Protein kinase domain;PK_Tyr_Ser-Thr(PF07714.18) Protein tyrosine and serine/threonine kinase
PAV00G004560	XP_021800104.1	uncharacterized protein LOC110744441 [Prunus avium]	Q94HW2	Retrovirus-related Pol polyprotein from transposon RE1 OS=Arabidopsis thaliana OX=3702 GN=RE1 PE=2 SV=1	AT4G23160.3	cysteine-rich RECEPTOR-like kinase	LOC_Os07g09760.1	retrotransposon protein, putative, unclassified, expressed	response to acid chemical(GO:0001101);transport(GO:0006810);organelle organization(GO:0006996);cytoskeleton organization(GO:0007010);actin filament organization(GO:0007015);multicellular organism development(GO:0007275);regulation of actin polymerization or depolymerization(GO:0008064);biological_process(GO:0008150);actin polymerization or depolymerization(GO:0008154);anatomical structure morphog…	molecular_function(GO:0003674);actin binding(GO:0003779);binding(GO:0005488);protein binding(GO:0005515);cytoskeletal protein binding(GO:0008092);protein-containing complex binding(GO:0044877);actin filament binding(GO:0051015)	cellular_component(GO:0005575);intracellular(GO:0005622);cell(GO:0005623);cytoplasm(GO:0005737);cytosol(GO:0005829);cytoskeleton(GO:0005856);actin cytoskeleton(GO:0015629);actin filament bundle(GO:0032432);organelle(GO:0043226);non-membrane-bounded organelle(GO:0043228);intracellular organelle(GO:0043229);intracellular non-membrane-bounded organelle(GO:0043232);organelle part(GO:0044422);intracel…	Fc gamma R-mediated phagocytosis(map04666);Regulation of actin cytoskeleton(map04810);Viral carcinogenesis(map05203)	villin 1(ko:K05761);gelsolin(ko:K05768)	Z	Cytoskeleton	Villin-4-like	RVT_2(PF07727.15) Reverse transcriptase (RNA-dependent DNA polymerase)
PAV00G004570	BBN67672.1	5'-3' exoribonuclease 3, partial [Prunus dulcis]	Q9FQ04	5'-3' exoribonuclease 4 OS=Arabidopsis thaliana OX=3702 GN=XRN4 PE=2 SV=1	AT1G54490.2	exoribonuclease 4	LOC_Os03g58060.3	XRN 5'-3' exonuclease N-terminus domain containing protein, expressed	RNA 5'-end processing(GO:0000966);rRNA 5'-end processing(GO:0000967);nucleobase-containing compound metabolic process(GO:0006139);rRNA processing(GO:0006364);RNA processing(GO:0006396);RNA catabolic process(GO:0006401);cellular aromatic compound metabolic process(GO:0006725);nitrogen compound metabolic process(GO:0006807);biological_process(GO:0008150);metabolic process(GO:0008152);catabolic proc…	molecular_function(GO:0003674);catalytic activity(GO:0003824);nuclease activity(GO:0004518);exonuclease activity(GO:0004527);exoribonuclease activity(GO:0004532);5'-3' exoribonuclease activity(GO:0004534);ribonuclease activity(GO:0004540);5'-3' exonuclease activity(GO:0008409);hydrolase activity(GO:0016787);hydrolase activity, acting on ester bonds(GO:0016788);exonuclease activity, active with ei…	cellular_component(GO:0005575);intracellular(GO:0005622);cell(GO:0005623);nucleus(GO:0005634);organelle(GO:0043226);membrane-bounded organelle(GO:0043227);intracellular organelle(GO:0043229);intracellular membrane-bounded organelle(GO:0043231);intracellular part(GO:0044424);cell part(GO:0044464)	Ribosome biogenesis in eukaryotes(map03008);RNA degradation(map03018)	5'-3' exoribonuclease 2(ko:K12619,EC:3.1.13.-)	AL	RNA processing and modification ;Replication, recombination and repair	5'-3' exoribonuclease	XRN_N(PF03159.19) XRN 5'-3' exonuclease N-terminus
PAV00G004580	ONI01468.1	hypothetical protein PRUPE_6G141200 [Prunus persica]	-	-	-	-	LOC_Os02g28074.2	XRN 5-3 exonuclease N-terminus family protein, expressed	RNA 5'-end processing(GO:0000966);rRNA 5'-end processing(GO:0000967);nucleobase-containing compound metabolic process(GO:0006139);rRNA processing(GO:0006364);RNA processing(GO:0006396);RNA catabolic process(GO:0006401);cellular aromatic compound metabolic process(GO:0006725);nitrogen compound metabolic process(GO:0006807);biological_process(GO:0008150);metabolic process(GO:0008152);catabolic proc…	molecular_function(GO:0003674);catalytic activity(GO:0003824);nuclease activity(GO:0004518);exonuclease activity(GO:0004527);exoribonuclease activity(GO:0004532);5'-3' exoribonuclease activity(GO:0004534);ribonuclease activity(GO:0004540);5'-3' exonuclease activity(GO:0008409);hydrolase activity(GO:0016787);hydrolase activity, acting on ester bonds(GO:0016788);exonuclease activity, active with ei…	cellular_component(GO:0005575);intracellular(GO:0005622);cell(GO:0005623);nucleus(GO:0005634);organelle(GO:0043226);membrane-bounded organelle(GO:0043227);intracellular organelle(GO:0043229);intracellular membrane-bounded organelle(GO:0043231);intracellular part(GO:0044424);cell part(GO:0044464)	Ribosome biogenesis in eukaryotes(map03008);RNA degradation(map03018)	5'-3' exoribonuclease 2(ko:K12619,EC:3.1.13.-)	ADL	RNA processing and modification ;Cell cycle control, cell division, chromosome partitioning ;Replication, recombination and repair	5'-3' exoribonuclease activity	-
PAV00G004590	PQP94788.1	pathogenesis-related protein PR-4 [Prunus yedoensis var. nudiflora]	P32045	Pathogenesis-related protein P2 OS=Solanum lycopersicum OX=4081 PE=2 SV=1	AT3G04720.1	pathogenesis-related 4	LOC_Os11g37950.1	WIP3 - Wound-induced protein precursor, expressed	response to stress(GO:0006950);defense response(GO:0006952);biological_process(GO:0008150);response to stimulus(GO:0050896)	NA	NA	-	-	S	Function unknown	Pathogenesis-related protein	Barwin(PF00967.18) Barwin family
PAV00G004610	BBN67670.1	hypothetical protein Prudu_148S000500 [Prunus dulcis]	-	-	-	-	LOC_Os08g34600.1	transposon protein, putative, CACTA, En/Spm sub-class	-	-	-	-	-	S	Function unknown	source UniProtKB	DUF4218(PF13960.7) Domain of unknown function (DUF4218);Transposase_21(PF02992.15) Transposase family tnp2;DUF4216(PF13952.7) Domain of unknown function (DUF4216);Transpos_assoc(PF13963.7) Transposase-associated domain
PAV00G004620	XP_021806133.1	uncharacterized protein LOC110750162 [Prunus avium]	-	-	-	-	-	-	-	-	-	-	-	-	-	-	-
PAV00G004630	XP_020415482.1	uncharacterized protein LOC18779204 [Prunus persica]	-	-	-	-	LOC_Os08g28340.1	transposon protein, putative, CACTA, En/Spm sub-class	-	-	-	-	-	S	Function unknown	source UniProtKB	-
PAV00G004640	XP_021805251.1	probable aspartyl protease At4g16563 [Prunus avium]	Q766C3	Aspartic proteinase nepenthesin-1 OS=Nepenthes gracilis OX=150966 GN=nep1 PE=1 SV=1	AT3G52500.1	Eukaryotic aspartyl protease family protein	LOC_Os04g58840.1	Eukaryotic aspartyl protease domain containing protein, expressed	-	-	-	Sphingolipid signaling pathway(map04071);Autophagy - yeast(map04138);Autophagy - animal(map04140);Lysosome(map04142);Apoptosis(map04210);Estrogen signaling pathway(map04915);Tuberculosis(map05152)	cathepsin D(ko:K01379,EC:3.4.23.5);saccharopepsin(ko:K01381,EC:3.4.23.25)	O	Posttranslational modification, protein turnover, chaperones	Belongs to the peptidase A1 family	Asp(PF00026.24) Eukaryotic aspartyl protease;TAXi_N(PF14543.7) Xylanase inhibitor N-terminal
PAV00G004650	XP_021829065.1	uncharacterized protein LOC110769410, partial [Prunus avium]	-	-	-	-	LOC_Os11g47010.1	retrotransposon protein, putative, unclassified, expressed	response to acid chemical(GO:0001101);cellular protein modification process(GO:0006464);protein phosphorylation(GO:0006468);phosphorus metabolic process(GO:0006793);phosphate-containing compound metabolic process(GO:0006796);nitrogen compound metabolic process(GO:0006807);response to stress(GO:0006950);response to osmotic stress(GO:0006970);biological_process(GO:0008150);metabolic process(GO:0008…	molecular_function(GO:0003674);catalytic activity(GO:0003824);protein kinase activity(GO:0004672);protein histidine kinase activity(GO:0004673);binding(GO:0005488);protein binding(GO:0005515);kinase activity(GO:0016301);transferase activity(GO:0016740);transferase activity, transferring phosphorus-containing groups(GO:0016772);phosphotransferase activity, alcohol group as acceptor(GO:0016773);pho…	NA	Plant hormone signal transduction(map04075)	arabidopsis histidine kinase 2/3/4 (cytokinin receptor)(ko:K14489,EC:2.7.13.3)	T	Signal transduction mechanisms	Histidine kinase	-
PAV00G004660	XP_021806713.1	uncharacterized protein LOC110750662 [Prunus avium]	-	-	-	-	-	-	-	-	-	-	-	L	Replication, recombination and repair	Cysteine-rich RLK (RECEPTOR-like protein kinase) 8	-
PAV00G004670	XP_020416477.1	uncharacterized protein LOC109948304 [Prunus persica]	Q94HW2	Retrovirus-related Pol polyprotein from transposon RE1 OS=Arabidopsis thaliana OX=3702 GN=RE1 PE=2 SV=1	-	-	LOC_Os04g21100.1	retrotransposon protein, putative, unclassified, expressed	-	-	-	Ras signaling pathway(map04014)	leucine-rich repeat protein SHOC2(ko:K19613)	T	Signal transduction mechanisms	Belongs to the disease resistance NB-LRR family	-
PAV00G004690	XP_021817844.1	protein ALP1-like [Prunus avium]	-	-	AT5G41980.1	nuclease	LOC_Os01g33990.1	transposon protein, putative, CACTA, En/Spm sub-class, expressed	-	-	-	-	-	L	Replication, recombination and repair	DDE superfamily endonuclease	DDE_Tnp_4(PF13359.7) DDE superfamily endonuclease;Plant_tran(PF04827.15) Plant transposon protein
PAV00G004710	XP_021829572.1	uncharacterized protein LOC110769840 [Prunus avium]	-	-	-	-	-	-	-	-	-	-	-	S	Function unknown	Encoded by	-
PAV00G004720	XP_021802886.1	uncharacterized protein LOC110746974 [Prunus avium]	-	-	-	-	LOC_Os02g51250.1	retrotransposon protein, putative, unclassified	NA	NA	cellular_component(GO:0005575);intracellular(GO:0005622);cell(GO:0005623);nucleus(GO:0005634);organelle(GO:0043226);membrane-bounded organelle(GO:0043227);intracellular organelle(GO:0043229);intracellular membrane-bounded organelle(GO:0043231);intracellular part(GO:0044424);cell part(GO:0044464)	-	-	L	Replication, recombination and repair	Uncharacterized protein K02A2.6-like	-
PAV00G004730	XP_016647076.1	PREDICTED: uncharacterized protein LOC107880316 [Prunus mume]	-	-	-	-	LOC_Os01g15890.1	retrotransposon protein, putative, unclassified, expressed	NA	NA	cellular_component(GO:0005575);intracellular(GO:0005622);cell(GO:0005623);nucleus(GO:0005634);organelle(GO:0043226);membrane-bounded organelle(GO:0043227);intracellular organelle(GO:0043229);intracellular membrane-bounded organelle(GO:0043231);intracellular part(GO:0044424);cell part(GO:0044464)	-	-	L	Replication, recombination and repair	Uncharacterized protein K02A2.6-like	-
PAV00G004740	XP_021812767.1	uncharacterized protein LOC110755795 [Prunus avium]	-	-	-	-	-	-	-	-	-	-	-	-	-	-	-
PAV00G004750	XP_020410468.1	uncharacterized protein LOC109946586 [Prunus persica]	-	-	-	-	LOC_Os05g20360.1	retrotransposon protein, putative, Ty3-gypsy subclass, expressed	NA	NA	cellular_component(GO:0005575);intracellular(GO:0005622);cell(GO:0005623);nucleus(GO:0005634);organelle(GO:0043226);membrane-bounded organelle(GO:0043227);intracellular organelle(GO:0043229);intracellular membrane-bounded organelle(GO:0043231);intracellular part(GO:0044424);cell part(GO:0044464)	-	-	L	Replication, recombination and repair	Uncharacterized protein K02A2.6-like	Retrotrans_gag(PF03732.18) Retrotransposon gag protein
PAV00G004760	XP_021805254.1	cysteine-rich receptor-like protein kinase 10 [Prunus avium]	Q9M0X5	Cysteine-rich receptor-like protein kinase 25 OS=Arabidopsis thaliana OX=3702 GN=CRK25 PE=3 SV=1	AT4G05200.1	cysteine-rich RLK (RECEPTOR-like protein kinase) 25	LOC_Os07g43560.1	TKL_IRAK_DUF26-lc.24 - DUF26 kinases have homology to DUF26 containing loci, expressed	response to acid chemical(GO:0001101);cellular protein modification process(GO:0006464);protein phosphorylation(GO:0006468);phosphorus metabolic process(GO:0006793);phosphate-containing compound metabolic process(GO:0006796);nitrogen compound metabolic process(GO:0006807);biological_process(GO:0008150);metabolic process(GO:0008152);response to endogenous stimulus(GO:0009719);response to hormone(G…	molecular_function(GO:0003674);catalytic activity(GO:0003824);protein kinase activity(GO:0004672);protein serine/threonine kinase activity(GO:0004674);binding(GO:0005488);protein binding(GO:0005515);kinase activity(GO:0016301);transferase activity(GO:0016740);transferase activity, transferring phosphorus-containing groups(GO:0016772);phosphotransferase activity, alcohol group as acceptor(GO:00167…	cellular_component(GO:0005575);intracellular(GO:0005622);cell(GO:0005623);nucleus(GO:0005634);organelle(GO:0043226);membrane-bounded organelle(GO:0043227);intracellular organelle(GO:0043229);intracellular membrane-bounded organelle(GO:0043231);intracellular part(GO:0044424);cell part(GO:0044464)	-	-	T	Signal transduction mechanisms	Cysteine-rich receptor-like protein kinase	Stress-antifung(PF01657.18) Salt stress response/antifungal
PAV00G004770	XP_021805310.1	cysteine-rich receptor-like protein kinase 10 [Prunus avium]	Q8GYA4	Cysteine-rich receptor-like protein kinase 10 OS=Arabidopsis thaliana OX=3702 GN=CRK10 PE=1 SV=3	AT4G23180.1	cysteine-rich RLK (RECEPTOR-like protein kinase) 10	LOC_Os02g48080.1	cysteine-rich receptor-like protein kinase 7 precursor, putative, expressed	NA	NA	cellular_component(GO:0005575);cell(GO:0005623);plasma membrane(GO:0005886);membrane(GO:0016020);cell part(GO:0044464);cell periphery(GO:0071944)	-	-	T	Signal transduction mechanisms	Cysteine-rich receptor-like protein kinase	Pkinase(PF00069.26) Protein kinase domain;PK_Tyr_Ser-Thr(PF07714.18) Protein tyrosine and serine/threonine kinase
PAV00G004780	XP_021823288.1	uncharacterized protein LOC110764596 [Prunus avium]	-	-	-	-	-	-	multicellular organism development(GO:0007275);biological_process(GO:0008150);multicellular organismal process(GO:0032501);developmental process(GO:0032502);leaf development(GO:0048366);shoot system development(GO:0048367);system development(GO:0048731);phyllome development(GO:0048827);anatomical structure development(GO:0048856);plant organ development(GO:0099402)	molecular_function(GO:0003674);binding(GO:0005488);protein binding(GO:0005515);calmodulin binding(GO:0005516)	cellular_component(GO:0005575);cell(GO:0005623);plasma membrane(GO:0005886);membrane(GO:0016020);cell part(GO:0044464);cell periphery(GO:0071944)	Estrogen signaling pathway(map04915)	FK506-binding protein 4/5(ko:K09571,EC:5.2.1.8)	O	Posttranslational modification, protein turnover, chaperones	Peptidyl-prolyl cis-trans isomerase	NAM-associated(PF14303.7) No apical meristem-associated C-terminal domain
PAV00G004790	XP_020415606.1	uncharacterized protein LOC109948093 [Prunus persica]	P10978	Retrovirus-related Pol polyprotein from transposon TNT 1-94 OS=Nicotiana tabacum OX=4097 PE=2 SV=1	ATMG00300.1	Gag-Pol-related retrotransposon family protein	LOC_Os08g40290.1	retrotransposon protein, putative, unclassified, expressed	-	-	-	-	-	L	Replication, recombination and repair	spliceosomal complex assembly	gag_pre-integrs(PF13976.7) GAG-pre-integrase domain
PAV00G004800	XP_016652487.1	PREDICTED: uncharacterized protein LOC107881929 [Prunus mume]	-	-	-	-	-	-	-	-	-	-	-	L	Replication, recombination and repair	spliceosomal complex assembly	-
PAV00G004810	-	-	-	-	-	-	-	-	-	-	-	-	-	-	-	-	-
PAV00G004820	PQQ15142.1	pentatricopeptide repeat-containing protein [Prunus yedoensis var. nudiflora]	Q9SIT7	Pentatricopeptide repeat-containing protein At2g13600 OS=Arabidopsis thaliana OX=3702 GN=PCMP-E76 PE=3 SV=1	AT2G13600.1	Pentatricopeptide repeat (PPR) superfamily protein	LOC_Os04g49520.1	pentatricopeptide repeat protein PPR868-14, putative, expressed	-	-	-	-	-	S	Function unknown	Pentatricopeptide repeat-containing protein	PPR(PF01535.21) PPR repeat;PPR_3(PF13812.7) Pentatricopeptide repeat domain;PPR_2(PF13041.7) PPR repeat family;PPR_1(PF12854.8) PPR repeat
PAV00G004830	XP_008239391.1	PREDICTED: MLO-like protein 3 [Prunus mume]	O49873	MLO protein homolog 1 OS=Hordeum vulgare OX=4513 GN=MLO-H1 PE=3 SV=1	AT5G65970.2	Seven transmembrane MLO family protein	LOC_Os03g03700.1	MLO domain containing protein, putative, expressed	-	-	-	NA	mlo protein(ko:K08472)	G	Carbohydrate transport and metabolism	MLO-like protein	Mlo(PF03094.16) Mlo family
PAV00G004840	XP_021806785.1	MLO-like protein 3 [Prunus avium]	Q94KB9	MLO-like protein 3 OS=Arabidopsis thaliana OX=3702 GN=MLO3 PE=2 SV=1	AT3G45290.1	Seven transmembrane MLO family protein	LOC_Os10g39520.1	MLO domain containing protein, putative, expressed	-	-	-	NA	mlo protein(ko:K08472)	G	Carbohydrate transport and metabolism	MLO-like protein	Mlo(PF03094.16) Mlo family
PAV00G004850	XP_021806749.1	MLO-like protein 6 [Prunus avium]	Q94KB7	MLO-like protein 6 OS=Arabidopsis thaliana OX=3702 GN=MLO6 PE=2 SV=2	AT1G61560.3	Seven transmembrane MLO family protein	LOC_Os10g39520.1	MLO domain containing protein, putative, expressed	-	-	-	NA	mlo protein(ko:K08472)	G	Carbohydrate transport and metabolism	May be involved in modulation of pathogen defense and leaf cell death	Mlo(PF03094.16) Mlo family
PAV00G004860	XP_021824586.1	uncharacterized protein LOC110765692 [Prunus avium]	-	-	-	-	-	-	-	-	-	-	-	L	Replication, recombination and repair	Retrotransposon gag protein	-
PAV00G004870	XP_021806541.1	uncharacterized protein LOC110750513 [Prunus avium]	-	-	-	-	-	-	-	-	-	-	-	L	Replication, recombination and repair	Retrotransposon gag protein	-
PAV00G004880	TQE00991.1	hypothetical protein C1H46_013531 [Malus baccata]	-	-	-	-	LOC_Os01g06700.1	retrotransposon protein, putative, unclassified, expressed	-	-	-	-	-	L	Replication, recombination and repair	Uncharacterized protein K02A2.6-like	-
PAV00G004910	PQQ21070.1	hypothetical protein Pyn_20981 [Prunus yedoensis var. nudiflora]	-	-	-	-	-	-	chromatin organization(GO:0006325);cellular protein modification process(GO:0006464);protein acetylation(GO:0006473);internal protein amino acid acetylation(GO:0006475);nitrogen compound metabolic process(GO:0006807);organelle organization(GO:0006996);biological_process(GO:0008150);metabolic process(GO:0008152);cellular process(GO:0009987);cellular component organization(GO:0016043);covalent chro…	NA	histone acetyltransferase complex(GO:0000123);cellular_component(GO:0005575);intracellular(GO:0005622);cell(GO:0005623);nucleus(GO:0005634);nucleoplasm(GO:0005654);protein acetyltransferase complex(GO:0031248);membrane-enclosed lumen(GO:0031974);nuclear lumen(GO:0031981);protein-containing complex(GO:0032991);organelle(GO:0043226);membrane-bounded organelle(GO:0043227);intracellular organelle(GO:…	NA	bromodomain-containing protein 9(ko:K22184)	S	Function unknown	platelet degranulation	-
PAV00G004920	XP_021806756.1	probable E3 ubiquitin-protein ligase RHG1A isoform X1 [Prunus avium]	O49500	E3 ubiquitin-protein ligase MBR2 OS=Arabidopsis thaliana OX=3702 GN=MBR2 PE=1 SV=1	AT2G37150.9	RING/U-box superfamily protein	LOC_Os05g07070.4	zinc finger, C3HC4 type domain containing protein, expressed	-	-	-	RNA transport(map03013);Influenza A(map05164)	nuclear pore complex protein Nup98-Nup96(ko:K14297);E3 ubiquitin-protein ligase RNF38/44(ko:K19041,EC:2.3.2.27)	O	Posttranslational modification, protein turnover, chaperones	RING-H2 zinc finger domain	zf-rbx1(PF12678.8) RING-H2 zinc finger domain;zf-RING_2(PF13639.7) Ring finger domain;zf-C3HC4(PF00097.26) Zinc finger, C3HC4 type (RING finger);zf-C3HC4_2(PF13923.7) Zinc finger, C3HC4 type (RING finger)
PAV00G004940	PQQ21072.1	syntaxin-71-like [Prunus yedoensis var. nudiflora]	Q9SF29	Syntaxin-71 OS=Arabidopsis thaliana OX=3702 GN=SYP71 PE=1 SV=1	AT3G09740.1	syntaxin of plants 71	LOC_Os05g48020.1	SNARE domain containing protein, putative, expressed	protein targeting(GO:0006605);protein targeting to membrane(GO:0006612);transport(GO:0006810);intracellular protein transport(GO:0006886);protein localization(GO:0008104);biological_process(GO:0008150);protein transport(GO:0015031);peptide transport(GO:0015833);macromolecule localization(GO:0033036);cellular protein localization(GO:0034613);amide transport(GO:0042886);establishment of protein loc…	NA	cellular_component(GO:0005575);intracellular(GO:0005622);cell(GO:0005623);cytoplasm(GO:0005737);endoplasmic reticulum(GO:0005783);plasma membrane(GO:0005886);cell-cell junction(GO:0005911);plasmodesma(GO:0009506);endomembrane system(GO:0012505);membrane(GO:0016020);cell junction(GO:0030054);organelle(GO:0043226);membrane-bounded organelle(GO:0043227);intracellular organelle(GO:0043229);intracellu…	SNARE interactions in vesicular transport(map04130)	syntaxin of plants SYP7(ko:K08506)	U	Intracellular trafficking, secretion, and vesicular transport	Belongs to the syntaxin family	SNARE(PF05739.20) SNARE domain
PAV00G004950	XP_021806765.1	NAC transcription factor 29-like [Prunus avium]	K4BNG7	NAC domain-containing protein 2 OS=Solanum lycopersicum OX=4081 GN=NAP2 PE=2 SV=1	AT1G61110.1	NAC domain containing protein 25	LOC_Os07g37920.1	no apical meristem protein, putative, expressed	reproduction(GO:0000003);developmental process involved in reproduction(GO:0003006);multicellular organism development(GO:0007275);aging(GO:0007568);biological_process(GO:0008150);embryo development(GO:0009790);post-embryonic development(GO:0009791);embryo development ending in seed dormancy(GO:0009793);multidimensional cell growth(GO:0009825);fruit ripening(GO:0009835);flower development(GO:0009…	NA	cellular_component(GO:0005575);intracellular(GO:0005622);cell(GO:0005623);nucleus(GO:0005634);organelle(GO:0043226);membrane-bounded organelle(GO:0043227);intracellular organelle(GO:0043229);intracellular membrane-bounded organelle(GO:0043231);intracellular part(GO:0044424);cell part(GO:0044464)	-	-	K	Transcription	NAC transcription factor	NAM(PF02365.16) No apical meristem (NAM) protein
PAV00G004960	PQQ01493.1	zinc finger protein JACKDAW [Prunus yedoensis var. nudiflora]	Q9ZWA6	Zinc finger protein MAGPIE OS=Arabidopsis thaliana OX=3702 GN=MGP PE=1 SV=1	AT1G03840.2	C2H2 and C2HC zinc fingers superfamily protein	LOC_Os01g14010.1	ZOS1-05 - C2H2 zinc finger protein, expressed	regulation of transcription, DNA-templated(GO:0006355);multicellular organism development(GO:0007275);biological_process(GO:0008150);asymmetric cell division(GO:0008356);tissue development(GO:0009888);regulation of biosynthetic process(GO:0009889);cellular process(GO:0009987);meristem maintenance(GO:0010073);regulation of meristem growth(GO:0010075);regulation of gene expression(GO:0010468);regul…	molecular_function(GO:0003674);DNA-binding transcription factor activity(GO:0003700);transcription regulator activity(GO:0140110)	cellular_component(GO:0005575);intracellular(GO:0005622);cell(GO:0005623);nucleus(GO:0005634);organelle(GO:0043226);membrane-bounded organelle(GO:0043227);intracellular organelle(GO:0043229);intracellular membrane-bounded organelle(GO:0043231);intracellular part(GO:0044424);cell part(GO:0044464)	-	-	S	Function unknown	ZINC FINGER protein	zf-C2H2(PF00096.27) Zinc finger, C2H2 type
PAV00G004970	VVA38294.1	PREDICTED: PRUPE_6G297100 [Prunus dulcis]	-	-	-	-	-	-	-	-	-	Plant-pathogen interaction(map04626)	disease resistance protein RPM1(ko:K13457)	T	Signal transduction mechanisms	disease resistance	-
PAV00G004980	XP_021830899.1	uncharacterized protein LOC110770985 [Prunus avium]	-	-	-	-	-	-	-	-	-	Fatty acid biosynthesis(map00061);Metabolic pathways (map01100);Fatty acid metabolism(map01212)	fatty acyl-ACP thioesterase B(ko:K10781,EC:3.1.2.14 3.1.2.21)	I	Lipid transport and metabolism	Plays an essential role in chain termination during de novo fatty acid synthesis	-
PAV00G004990	XP_020420338.1	uncharacterized protein LOC109949343 [Prunus persica]	-	-	-	-	-	-	-	-	-	-	-	L	Replication, recombination and repair	transposition, RNA-mediated	-
PAV00G005000	XP_016652209.1	PREDICTED: dnaJ protein P58IPK homolog [Prunus mume]	Q9LYW9	DnaJ protein P58IPK homolog OS=Arabidopsis thaliana OX=3702 GN=P58IPK PE=1 SV=1	AT5G03160.1	DnaJ P58IPK-like protein	LOC_Os01g74580.1	dnaJ homolog subfamily C member, putative, expressed	biological_process(GO:0008150);modification of morphology or physiology of other organism(GO:0035821);regulation of multi-organism process(GO:0043900);positive regulation of multi-organism process(GO:0043902);regulation of symbiosis, encompassing mutualism through parasitism(GO:0043903);symbiont process(GO:0044403);interspecies interaction between organisms(GO:0044419);modulation by host of viral…	NA	cellular_component(GO:0005575);intracellular(GO:0005622);cell(GO:0005623);cytoplasm(GO:0005737);endoplasmic reticulum(GO:0005783);endoplasmic reticulum lumen(GO:0005788);plasma membrane(GO:0005886);endomembrane system(GO:0012505);membrane(GO:0016020);membrane-enclosed lumen(GO:0031974);organelle(GO:0043226);membrane-bounded organelle(GO:0043227);intracellular organelle(GO:0043229);intracellular m…	Protein processing in endoplasmic reticulum(map04141);Influenza A(map05164)	DnaJ homolog subfamily C member 3(ko:K09523);DnaJ homolog subfamily C member 7(ko:K09527)	O	Posttranslational modification, protein turnover, chaperones	DnaJ homolog subfamily C member 3 homolog	TPR_16(PF13432.7) Tetratricopeptide repeat;DnaJ(PF00226.32) DnaJ domain;TPR_8(PF13181.7) Tetratricopeptide repeat
PAV00G005010	PQQ21076.1	fasciclin-like arabinogalactan protein 11 [Prunus yedoensis var. nudiflora]	Q8LEJ6	Fasciclin-like arabinogalactan protein 11 OS=Arabidopsis thaliana OX=3702 GN=FLA11 PE=2 SV=2	AT5G03170.1	FASCICLIN-like arabinogalactan-protein 11	LOC_Os01g06580.1	fasciclin domain containing protein, expressed	biological_process(GO:0008150);plant-type cell wall biogenesis(GO:0009832);plant-type secondary cell wall biogenesis(GO:0009834);cellular process(GO:0009987);cell wall biogenesis(GO:0042546);cellular component biogenesis(GO:0044085);cell wall organization or biogenesis(GO:0071554);plant-type cell wall organization or biogenesis(GO:0071669);cellular component organization or biogenesis(GO:0071840)	NA	cellular_component(GO:0005575);cell(GO:0005623);plasma membrane(GO:0005886);membrane(GO:0016020);cell part(GO:0044464);cell periphery(GO:0071944)	-	-	S	Function unknown	Fasciclin-like arabinogalactan protein	Fasciclin(PF02469.23) Fasciclin domain
PAV00G005020	XP_008245247.1	PREDICTED: uncharacterized protein LOC103343358 [Prunus mume]	-	-	AT2G46150.1	Late embryogenesis abundant (LEA) hydroxyproline-rich glycoprotein family	LOC_Os06g32970.1	harpin-induced protein 1 domain containing protein, expressed	-	-	-	-	-	S	Function unknown	Late embryogenesis abundant protein	LEA_2(PF03168.14) Late embryogenesis abundant protein
PAV00G005030	XP_021829043.1	uncharacterized protein LOC110769395 [Prunus avium]	-	-	AT3G54200.1	Late embryogenesis abundant (LEA) hydroxyproline-rich glycoprotein family	LOC_Os12g02700.1	harpin-induced protein 1 domain containing protein, expressed	-	-	-	-	-	S	Function unknown	Late embryogenesis abundant protein	LEA_2(PF03168.14) Late embryogenesis abundant protein
PAV00G005040	XP_021829010.1	mediator of RNA polymerase II transcription subunit 33A-like [Prunus avium]	Q9LUG9	Mediator of RNA polymerase II transcription subunit 33A OS=Arabidopsis thaliana OX=3702 GN=MED33A PE=1 SV=1	AT3G23590.1	REF4-related 1	LOC_Os07g48350.1	structural constituent of ribosome, putative, expressed	-	-	-	-	-	S	Function unknown	mediator of RNA polymerase II transcription subunit	-
PAV00G005050	PQQ02098.1	uncharacterized protein Pyn_17314 [Prunus yedoensis var. nudiflora]	-	-	AT3G54190.1	Transducin/WD40 repeat-like superfamily protein	LOC_Os05g40410.1	expressed protein	-	-	-	-	-	S	Function unknown	Transducin WD40 repeat-like superfamily protein	-
PAV00G005060	XP_021829027.1	serine/threonine-protein phosphatase PP1 isozyme 2-like [Prunus avium]	P48489	Serine/threonine-protein phosphatase PP1 OS=Oryza sativa subsp. japonica OX=39947 GN=Os03g0268000 PE=2 SV=2	AT5G59160.3	type one serine/threonine protein phosphatase 2	LOC_Os08g35440.1	Ser/Thr protein phosphatase family protein, putative, expressed	-	-	-	mRNA surveillance pathway(map03015);cGMP-PKG signaling pathway(map04022);cAMP signaling pathway(map04024);Meiosis - yeast(map04113);Oocyte meiosis(map04114);Cellular senescence(map04218);Adrenergic signaling in cardiomyocytes(map04261);Vascular smooth muscle contraction(map04270);Hippo signaling pathway(map04390);Focal adhesion(map04510);Platelet activation(map04611);Long-term potentiation(map047…	serine/threonine-protein phosphatase PP1 catalytic subunit(ko:K06269,EC:3.1.3.16)	T	Signal transduction mechanisms	Serine threonine-protein phosphatase	Metallophos(PF00149.29) Calcineurin-like phosphoesterase;STPPase_N(PF16891.6) Serine-threonine protein phosphatase N-terminal domain
PAV00G005070	PQQ09453.1	cell division control protein 2 homolog C [Prunus yedoensis var. nudiflora]	Q38774	Cell division control protein 2 homolog C OS=Antirrhinum majus OX=4151 GN=CDC2C PE=2 SV=1	AT2G38620.2	cyclin-dependent kinase B1%3B2	LOC_Os01g67160.1	cyclin-dependent kinase B1-1, putative, expressed	reproduction(GO:0000003);cell morphogenesis(GO:0000902);developmental process involved in reproduction(GO:0003006);regulation of DNA replication(GO:0006275);multicellular organism development(GO:0007275);biological_process(GO:0008150);anatomical structure morphogenesis(GO:0009653);embryo development(GO:0009790);post-embryonic development(GO:0009791);embryo development ending in seed dormancy(GO:0…	NA	cellular_component(GO:0005575);intracellular(GO:0005622);cell(GO:0005623);nucleus(GO:0005634);cytoplasm(GO:0005737);organelle(GO:0043226);membrane-bounded organelle(GO:0043227);intracellular organelle(GO:0043229);intracellular membrane-bounded organelle(GO:0043231);intracellular part(GO:0044424);cell part(GO:0044464)	NA	cyclin-dependent kinase(ko:K07760,EC:2.7.11.22)	T	Signal transduction mechanisms	Cell division control protein 2	Pkinase(PF00069.26) Protein kinase domain;Kdo(PF06293.15) Lipopolysaccharide kinase (Kdo/WaaP) family;PK_Tyr_Ser-Thr(PF07714.18) Protein tyrosine and serine/threonine kinase
PAV00G005080	XP_021829035.1	2,3-bisphosphoglycerate-independent phosphoglycerate mutase [Prunus avium]	Q42908	2,3-bisphosphoglycerate-independent phosphoglycerate mutase OS=Mesembryanthemum crystallinum OX=3544 GN=PGM1 PE=2 SV=1	AT3G08590.2	Phosphoglycerate mutase%2C 2%2C3-bisphosphoglycerate-independent	LOC_Os01g60190.2	2,3-bisphosphoglycerate-independent phosphoglycerate mutase, putative, expressed	response to stress(GO:0006950);multicellular organism development(GO:0007275);biological_process(GO:0008150);response to temperature stimulus(GO:0009266);response to cold(GO:0009409);pollen development(GO:0009555);response to abiotic stimulus(GO:0009628);cellular process(GO:0009987);response to inorganic substance(GO:0010035);response to metal ion(GO:0010038);stomatal movement(GO:0010118);multice…	molecular_function(GO:0003674);catalytic activity(GO:0003824);phosphoglycerate mutase activity(GO:0004619);isomerase activity(GO:0016853);intramolecular transferase activity(GO:0016866);intramolecular transferase activity, phosphotransferases(GO:0016868);2,3-bisphosphoglycerate-independent phosphoglycerate mutase activity(GO:0046537)	cellular_component(GO:0005575);extracellular region(GO:0005576);intracellular(GO:0005622);cell(GO:0005623);cytoplasm(GO:0005737);mitochondrion(GO:0005739);mitochondrial envelope(GO:0005740);cytosol(GO:0005829);plasma membrane(GO:0005886);cell-cell junction(GO:0005911);plasmodesma(GO:0009506);chloroplast(GO:0009507);plastid(GO:0009536);membrane(GO:0016020);cell junction(GO:0030054);organelle envel…	Glycolysis / Gluconeogenesis(map00010);Glycine, serine and threonine metabolism(map00260);Methane metabolism(map00680);Metabolic pathways (map01100);Biosynthesis of secondary metabolites(map01110);Microbial metabolism in diverse environments(map01120);Biosynthesis of antibiotics(map01130);Carbon metabolism(map01200);Biosynthesis of amino acids(map01230)	2,3-bisphosphoglycerate-independent phosphoglycerate mutase(ko:K15633,EC:5.4.2.12)	G	Carbohydrate transport and metabolism	2,3-bisphosphoglycerate-independent phosphoglycerate	iPGM_N(PF06415.14) BPG-independent PGAM N-terminus (iPGM_N);Metalloenzyme(PF01676.19) Metalloenzyme superfamily
PAV00G005090	PQQ02102.1	protein LURP-one-related 8 [Prunus yedoensis var. nudiflora]	Q9ZVI6	Protein LURP-one-related 8 OS=Arabidopsis thaliana OX=3702 GN=At2g38640 PE=2 SV=1	AT2G38640.1	LURP-one-like protein (DUF567)	LOC_Os11g02750.1	DUF567 domain containing protein, putative, expressed	-	-	-	-	-	S	Function unknown	LURP-one-related	LOR(PF04525.13) LURP-one-related
PAV00G005100	PQQ09456.1	50S ribosomal protein L17 chloroplastic [Prunus yedoensis var. nudiflora]	Q9M385	50S ribosomal protein L17, chloroplastic OS=Arabidopsis thaliana OX=3702 GN=RPL17 PE=2 SV=1	AT3G54210.1	Ribosomal protein L17 family protein	LOC_Os03g60100.1	50S ribosomal protein L17, putative, expressed	NA	NA	cellular_component(GO:0005575);intracellular(GO:0005622);cell(GO:0005623);cytoplasm(GO:0005737);chloroplast(GO:0009507);plastid envelope(GO:0009526);plastid stroma(GO:0009532);plastid(GO:0009536);chloroplast stroma(GO:0009570);chloroplast envelope(GO:0009941);organelle envelope(GO:0031967);envelope(GO:0031975);organelle(GO:0043226);membrane-bounded organelle(GO:0043227);intracellular organelle(GO…	Ribosome(map03010)	large subunit ribosomal protein L17(ko:K02879)	J	Translation, ribosomal structure and biogenesis	Belongs to the bacterial ribosomal protein bL17 family	Ribosomal_L17(PF01196.20) Ribosomal protein L17
PAV00G005110	PQQ02104.1	putative serine/threonine-protein kinase PBL8 isoform X2 [Prunus yedoensis var. nudiflora]	Q8GXZ3	Probable serine/threonine-protein kinase PBL8 OS=Arabidopsis thaliana OX=3702 GN=PBL8 PE=1 SV=1	AT5G01020.1	Protein kinase superfamily protein	LOC_Os03g06330.1	tyrosine protein kinase domain containing protein, putative, expressed	NA	NA	cellular_component(GO:0005575);cell(GO:0005623);plasma membrane(GO:0005886);membrane(GO:0016020);cell part(GO:0044464);cell periphery(GO:0071944)	-	-	T	Signal transduction mechanisms	Belongs to the protein kinase superfamily	Pkinase(PF00069.26) Protein kinase domain;PK_Tyr_Ser-Thr(PF07714.18) Protein tyrosine and serine/threonine kinase
PAV00G005120	PQQ02105.1	uncharacterized protein Pyn_17321 [Prunus yedoensis var. nudiflora]	-	-	AT5G01015.1	transmembrane protein	LOC_Os11g27540.1	CRP7 - Cysteine-rich family protein precursor, expressed	-	-	-	-	-	-	-	-	-
PAV00G005130	PQQ02106.1	protein LURP-one-related 5-like [Prunus yedoensis var. nudiflora]	Q9SSC7	Protein LURP-one-related 5 OS=Arabidopsis thaliana OX=3702 GN=At1g80120 PE=2 SV=1	AT1G80120.1	LURP-one-like protein (DUF567)	LOC_Os12g02760.1	DUF567 domain containing protein, putative, expressed	-	-	-	-	-	S	Function unknown	LURP-one-related 5-like	LOR(PF04525.13) LURP-one-related
PAV00G005140	XP_021828998.1	ethanolamine-phosphate cytidylyltransferase [Prunus avium]	Q9ZVI9	Ethanolamine-phosphate cytidylyltransferase OS=Arabidopsis thaliana OX=3702 GN=PECT1 PE=1 SV=1	AT2G38670.1	phosphorylethanolamine cytidylyltransferase 1	LOC_Os11g03050.1	cytidylyltransferase domain containing protein, expressed	NA	molecular_function(GO:0003674);catalytic activity(GO:0003824);ethanolamine-phosphate cytidylyltransferase activity(GO:0004306);transferase activity(GO:0016740);transferase activity, transferring phosphorus-containing groups(GO:0016772);nucleotidyltransferase activity(GO:0016779);cytidylyltransferase activity(GO:0070567)	cellular_component(GO:0005575);intracellular(GO:0005622);cell(GO:0005623);cytoplasm(GO:0005737);mitochondrion(GO:0005739);mitochondrial envelope(GO:0005740);mitochondrial outer membrane(GO:0005741);membrane(GO:0016020);integral component of membrane(GO:0016021);outer membrane(GO:0019867);organelle membrane(GO:0031090);intrinsic component of membrane(GO:0031224);intrinsic component of organelle me…	Phosphonate and phosphinate metabolism(map00440);Glycerophospholipid metabolism(map00564);Metabolic pathways (map01100)	ethanolamine-phosphate cytidylyltransferase(ko:K00967,EC:2.7.7.14);phospholipid-translocating ATPase(ko:K01530,EC:7.6.2.1)	I	Lipid transport and metabolism	Ethanolamine-phosphate	CTP_transf_like(PF01467.27) Cytidylyltransferase-like
PAV00G005150	PQQ02108.1	uncharacterized protein Pyn_17324 [Prunus yedoensis var. nudiflora]	-	-	AT5G01010.1	retinal-binding protein	LOC_Os05g24020.1	emp24/gp25L/p24 family protein, putative, expressed	-	-	-	-	-	-	-	-	-
PAV00G005160	XP_021828993.1	bifunctional protein FolD 1, mitochondrial [Prunus avium]	A2RVV7	Bifunctional protein FolD 1, mitochondrial OS=Arabidopsis thaliana OX=3702 GN=FOLD1 PE=2 SV=1	AT2G38660.3	Amino acid dehydrogenase family protein	LOC_Os09g15810.1	bifunctional protein folD, putative, expressed	-	-	-	-	-	H	Coenzyme transport and metabolism	Bifunctional protein	THF_DHG_CYH_C(PF02882.20) Tetrahydrofolate dehydrogenase/cyclohydrolase, NAD(P)-binding domain;THF_DHG_CYH(PF00763.24) Tetrahydrofolate dehydrogenase/cyclohydrolase, catalytic domain
PAV00G005170	XP_021829029.1	protein SCARECROW [Prunus avium]	Q2Z2E9	Protein SCARECROW OS=Ipomoea nil OX=35883 GN=SCR PE=1 SV=1	AT3G54220.1	GRAS family transcription factor	LOC_Os11g03110.1	GRAS family transcription factor domain containing protein, expressed	cell fate specification(GO:0001708);regionalization(GO:0003002);regulation of transcription, DNA-templated(GO:0006355);multicellular organism development(GO:0007275);pattern specification process(GO:0007389);protein localization(GO:0008104);biological_process(GO:0008150);asymmetric cell division(GO:0008356);response to external stimulus(GO:0009605);tropism(GO:0009606);response to abiotic stimulus…	molecular_function(GO:0003674);nucleic acid binding(GO:0003676);DNA binding(GO:0003677);DNA-binding transcription factor activity(GO:0003700);binding(GO:0005488);sequence-specific DNA binding(GO:0043565);organic cyclic compound binding(GO:0097159);transcription regulator activity(GO:0140110);heterocyclic compound binding(GO:1901363)	cellular_component(GO:0005575);intracellular(GO:0005622);cell(GO:0005623);nucleus(GO:0005634);organelle(GO:0043226);membrane-bounded organelle(GO:0043227);intracellular organelle(GO:0043229);intracellular membrane-bounded organelle(GO:0043231);intracellular part(GO:0044424);cell part(GO:0044464)	-	-	K	Transcription	Belongs to the GRAS family	GRAS(PF03514.15) GRAS domain family
PAV00G005180	XP_021829001.1	probable galacturonosyltransferase 7 isoform X1 [Prunus avium]	Q9ZVI7	Probable galacturonosyltransferase 7 OS=Arabidopsis thaliana OX=3702 GN=GAUT7 PE=1 SV=2	AT2G38650.2	galacturonosyltransferase 7	LOC_Os03g21250.1	glycosyl transferase, family 8, putative, expressed	NA	NA	cellular_component(GO:0005575);intracellular(GO:0005622);cell(GO:0005623);cytoplasm(GO:0005737);endosome(GO:0005768);Golgi apparatus(GO:0005794);trans-Golgi network(GO:0005802);endomembrane system(GO:0012505);cytoplasmic vesicle(GO:0031410);vesicle(GO:0031982);organelle subcompartment(GO:0031984);organelle(GO:0043226);membrane-bounded organelle(GO:0043227);intracellular organelle(GO:0043229);intr…	Amino sugar and nucleotide sugar metabolism(map00520)	alpha-1,4-galacturonosyltransferase(ko:K13648,EC:2.4.1.43)	G	Carbohydrate transport and metabolism	Belongs to the glycosyltransferase 8 family	Glyco_transf_8(PF01501.21) Glycosyl transferase family 8;Glyco_transf_24(PF18404.2) Glucosyltransferase 24
PAV00G005190	XP_021829031.1	probable leucine-rich repeat receptor-like protein kinase At5g49770 [Prunus avium]	Q9LT96	Probable leucine-rich repeat receptor-like protein kinase At5g49770 OS=Arabidopsis thaliana OX=3702 GN=At5g49770 PE=1 SV=1	AT1G79620.1	Leucine-rich repeat protein kinase family protein	LOC_Os03g21230.1	leucine-rich repeat family protein, putative, expressed	-	-	-	-	-	T	Signal transduction mechanisms	Belongs to the protein kinase superfamily. Ser Thr protein kinase family	LRRNT_2(PF08263.13) Leucine rich repeat N-terminal domain;Pkinase(PF00069.26) Protein kinase domain;PK_Tyr_Ser-Thr(PF07714.18) Protein tyrosine and serine/threonine kinase;LRR_8(PF13855.7) Leucine rich repeat
PAV00G005200	XP_021815360.1	uncharacterized protein LOC110757918 [Prunus avium]	-	-	-	-	-	-	-	-	-	-	-	-	-	-	-
PAV00G005210	ONI04087.1	hypothetical protein PRUPE_6G301700 [Prunus persica]	Q9LT96	Probable leucine-rich repeat receptor-like protein kinase At5g49770 OS=Arabidopsis thaliana OX=3702 GN=At5g49770 PE=1 SV=1	AT1G79620.5	Leucine-rich repeat protein kinase family protein	LOC_Os03g21230.1	leucine-rich repeat family protein, putative, expressed	-	-	-	-	-	-	-	-	-
PAV00G005220	XP_021829037.1	probable leucine-rich repeat receptor-like protein kinase At5g49770 [Prunus avium]	Q9LT96	Probable leucine-rich repeat receptor-like protein kinase At5g49770 OS=Arabidopsis thaliana OX=3702 GN=At5g49770 PE=1 SV=1	AT1G79620.5	Leucine-rich repeat protein kinase family protein	LOC_Os03g21230.1	leucine-rich repeat family protein, putative, expressed	-	-	-	-	-	T	Signal transduction mechanisms	Belongs to the protein kinase superfamily. Ser Thr protein kinase family	-
PAV00G005230	XP_021829006.1	uncharacterized protein LOC110769364 [Prunus avium]	Q9ZVI7	Probable galacturonosyltransferase 7 OS=Arabidopsis thaliana OX=3702 GN=GAUT7 PE=1 SV=2	AT2G38650.3	galacturonosyltransferase 7	-	-	NA	NA	cellular_component(GO:0005575);intracellular(GO:0005622);cell(GO:0005623);cytoplasm(GO:0005737);endosome(GO:0005768);Golgi apparatus(GO:0005794);trans-Golgi network(GO:0005802);endomembrane system(GO:0012505);cytoplasmic vesicle(GO:0031410);vesicle(GO:0031982);organelle subcompartment(GO:0031984);organelle(GO:0043226);membrane-bounded organelle(GO:0043227);intracellular organelle(GO:0043229);intr…	Amino sugar and nucleotide sugar metabolism(map00520)	alpha-1,4-galacturonosyltransferase(ko:K13648,EC:2.4.1.43)	G	Carbohydrate transport and metabolism	Belongs to the glycosyltransferase 8 family	-
PAV00G005240	PQQ02112.1	putative leucine-rich repeat receptor-like protein kinase [Prunus yedoensis var. nudiflora]	Q9LT96	Probable leucine-rich repeat receptor-like protein kinase At5g49770 OS=Arabidopsis thaliana OX=3702 GN=At5g49770 PE=1 SV=1	AT1G79620.1	Leucine-rich repeat protein kinase family protein	LOC_Os01g60060.1	leucine-rich repeat family protein, putative, expressed	-	-	-	-	-	T	Signal transduction mechanisms	Belongs to the protein kinase superfamily. Ser Thr protein kinase family	PK_Tyr_Ser-Thr(PF07714.18) Protein tyrosine and serine/threonine kinase;Pkinase(PF00069.26) Protein kinase domain
PAV00G005250	XP_021828588.1	uncharacterized protein LOC110768999 isoform X2 [Prunus avium]	-	-	-	-	-	-	-	-	-	-	-	-	-	-	-
PAV00G005260	XP_021829004.1	probable leucine-rich repeat receptor-like protein kinase At5g49770 [Prunus avium]	Q9LT96	Probable leucine-rich repeat receptor-like protein kinase At5g49770 OS=Arabidopsis thaliana OX=3702 GN=At5g49770 PE=1 SV=1	AT1G79620.4	Leucine-rich repeat protein kinase family protein	LOC_Os03g21230.1	leucine-rich repeat family protein, putative, expressed	-	-	-	-	-	T	Signal transduction mechanisms	Belongs to the protein kinase superfamily. Ser Thr protein kinase family	-
PAV00G005270	XP_021800888.1	uncharacterized protein LOC110745115, partial [Prunus avium]	-	-	-	-	LOC_Os08g04990.1	retrotransposon protein, putative, unclassified, expressed	-	-	-	-	-	S	Function unknown	gag-polypeptide of LTR copia-type	-
PAV00G005280	AHL77759.1	polyprotein [Prunus persica]	P10978	Retrovirus-related Pol polyprotein from transposon TNT 1-94 OS=Nicotiana tabacum OX=4097 PE=2 SV=1	-	-	LOC_Os01g18000.1	retrotransposon protein, putative, Ty3-gypsy subclass, expressed	-	-	-	-	-	L	Replication, recombination and repair	DNA RNA polymerases superfamily protein	-
PAV00G005290	VVA23191.1	PREDICTED: LOC109946288 [Prunus dulcis]	-	-	-	-	-	-	regulation of transcription, DNA-templated(GO:0006355);biological_process(GO:0008150);regulation of abscisic acid-activated signaling pathway(GO:0009787);positive regulation of abscisic acid-activated signaling pathway(GO:0009789);regulation of biosynthetic process(GO:0009889);positive regulation of biosynthetic process(GO:0009891);positive regulation of metabolic process(GO:0009893);regulation o…	molecular_function(GO:0003674);nucleic acid binding(GO:0003676);DNA binding(GO:0003677);DNA-binding transcription factor activity(GO:0003700);binding(GO:0005488);sequence-specific DNA binding(GO:0043565);organic cyclic compound binding(GO:0097159);transcription regulator activity(GO:0140110);heterocyclic compound binding(GO:1901363)	cellular_component(GO:0005575);intracellular(GO:0005622);cell(GO:0005623);nucleus(GO:0005634);organelle(GO:0043226);membrane-bounded organelle(GO:0043227);intracellular organelle(GO:0043229);intracellular membrane-bounded organelle(GO:0043231);intracellular part(GO:0044424);cell part(GO:0044464)	-	-	K	Transcription	ethylene-responsive transcription factor	-
PAV00G005300	XP_021830534.1	LOW QUALITY PROTEIN: uncharacterized protein LOC110770624 [Prunus avium]	P23074	Pro-Pol polyprotein OS=Simian foamy virus type 1 OX=338478 GN=pol PE=1 SV=3	ATMG00750.1	GAG/POL/ENV polyprotein	LOC_Os08g20060.1	retrotransposon, putative, centromere-specific, expressed	-	-	-	-	-	L	Replication, recombination and repair	transposition, RNA-mediated	rve(PF00665.27) Integrase core domain;Integrase_H2C2(PF17921.2) Integrase zinc binding domain
PAV00G005310	XP_021830534.1	LOW QUALITY PROTEIN: uncharacterized protein LOC110770624 [Prunus avium]	-	-	AT2G06105.1	aspartyl protease gag-polyprotein	LOC_Os06g27450.1	retrotransposon protein, putative, unclassified, expressed	-	-	-	Base excision repair(map03410);Apoptosis(map04210);Longevity regulating pathway - worm(map04212);Apoptosis - fly(map04214);Necroptosis(map04217);Alzheimer disease(map05010)	insulysin(ko:K01408,EC:3.4.24.56);poly(ko:K10798,ADP-ribose polymerase [EC:2.4.2.30)	E	Amino acid transport and metabolism	Ribonuclease H protein	-
PAV00G005330	RVW63034.1	Retrovirus-related Pol polyprotein from transposon TNT 1-94 [Vitis vinifera]	P04146	Copia protein OS=Drosophila melanogaster OX=7227 GN=GIP PE=1 SV=3	AT4G23160.3	cysteine-rich RECEPTOR-like kinase	LOC_Os04g54250.1	retrotransposon protein, putative, Ty1-copia subclass, expressed	-	-	-	-	-	L	Replication, recombination and repair	domain in FBox and BRCT domain containing plant proteins	-
PAV00G005340	PQP97823.1	uncharacterized protein Pyn_00346 [Prunus yedoensis var. nudiflora]	-	-	-	-	-	-	-	-	-	-	-	S	Function unknown	dna binding protein	-
PAV00G005350	TYK18776.1	Retrovirus-related Pol polyprotein from transposon 297 family [Cucumis melo var. makuwa]	P31843	RNA-directed DNA polymerase homolog OS=Oenothera berteroana OX=3950 PE=4 SV=1	-	-	LOC_Os05g45160.1	retrotransposon protein, putative, unclassified, expressed	-	-	-	NA	COP9 signalosome complex subunit 6(ko:K12179)	E	Amino acid transport and metabolism	L-threonine ammonia-lyase activity	RT_RNaseH_2(PF17919.2) RNase H-like domain found in reverse transcriptase;RT_RNaseH(PF17917.2) RNase H-like domain found in reverse transcriptase;RVT_1(PF00078.28) Reverse transcriptase (RNA-dependent DNA polymerase)
PAV00G005360	XP_021822754.1	uncharacterized protein LOC110764141 [Prunus avium]	-	-	-	-	LOC_Os02g01470.1	retrotransposon protein, putative, unclassified, expressed	-	-	-	-	-	L	Replication, recombination and repair	Retroviral aspartyl protease	RVP_2(PF08284.12) Retroviral aspartyl protease
PAV00G005370	PQQ11563.1	putative leucine-rich repeat receptor-like protein kinase [Prunus yedoensis var. nudiflora]	Q9LT96	Probable leucine-rich repeat receptor-like protein kinase At5g49770 OS=Arabidopsis thaliana OX=3702 GN=At5g49770 PE=1 SV=1	AT1G79620.1	Leucine-rich repeat protein kinase family protein	LOC_Os03g21230.1	leucine-rich repeat family protein, putative, expressed	-	-	-	-	-	T	Signal transduction mechanisms	Belongs to the protein kinase superfamily. Ser Thr protein kinase family	Pkinase(PF00069.26) Protein kinase domain;PK_Tyr_Ser-Thr(PF07714.18) Protein tyrosine and serine/threonine kinase
PAV00G005400	XP_021805663.1	uncharacterized protein LOC110749786 [Prunus avium]	-	-	-	-	-	-	-	-	-	-	-	L	Replication, recombination and repair	transposition, RNA-mediated	-
PAV00G005410	BBN68839.1	hypothetical protein Prudu_602S000400 [Prunus dulcis]	-	-	-	-	LOC_Os12g08100.1	transposon protein, putative, CACTA, En/Spm sub-class, expressed	-	-	-	-	-	S	Function unknown	source UniProtKB	DUF4216(PF13952.7) Domain of unknown function (DUF4216);Transposase_21(PF02992.15) Transposase family tnp2
PAV00G005420	XP_021806133.1	uncharacterized protein LOC110750162 [Prunus avium]	-	-	-	-	-	-	-	-	-	-	-	-	-	-	-
PAV00G005430	XP_016652670.1	PREDICTED: uncharacterized protein LOC107882007 [Prunus mume]	-	-	-	-	LOC_Os08g28340.1	transposon protein, putative, CACTA, En/Spm sub-class	-	-	-	-	-	S	Function unknown	source UniProtKB	-
PAV00G005450	XP_021801443.1	uncharacterized protein LOC110745629 [Prunus avium]	-	-	-	-	-	-	-	-	-	-	-	-	-	-	-
PAV00G005460	BBH02191.1	hypothetical protein Prudu_012689 [Prunus dulcis]	-	-	-	-	LOC_Os11g44530.1	retrotransposon protein, putative, unclassified, expressed	biological_process(GO:0008150);anatomical structure morphogenesis(GO:0009653);cellular process(GO:0009987);cell differentiation(GO:0030154);sporulation resulting in formation of a cellular spore(GO:0030435);developmental process(GO:0032502);sporulation(GO:0043934);anatomical structure formation involved in morphogenesis(GO:0048646);anatomical structure development(GO:0048856);cellular development…	NA	NA	-	-	S	Function unknown	protein polyubiquitination	-
PAV00G005470	XP_021824945.1	histone-lysine N-methyltransferase, H3 lysine-9 specific SUVH5-like [Prunus avium]	O82175	Histone-lysine N-methyltransferase, H3 lysine-9 specific SUVH5 OS=Arabidopsis thaliana OX=3702 GN=SUVH5 PE=1 SV=1	AT2G35160.5	SU(VAR)3-9 homolog 5	LOC_Os09g19830.1	histone-lysine N-methyltransferase, putative, expressed	-	-	-	Lysine degradation(map00310);Longevity regulating pathway(map04211)	euchromatic histone-lysine N-methyltransferase(ko:K11420,EC:2.1.1.43)	B	Chromatin structure and dynamics	histone-lysine N-methyltransferase, H3 lysine-9 specific	Pre-SET(PF05033.17) Pre-SET motif;SAD_SRA(PF02182.18) SAD/SRA domain
PAV00G005490	BBG98953.1	transposable element gene [Prunus dulcis]	P04323	Retrovirus-related Pol polyprotein from transposon 17.6 OS=Drosophila melanogaster OX=7227 GN=pol PE=4 SV=1	-	-	LOC_Os04g17574.1	retrotransposon, putative, centromere-specific, expressed	-	-	-	-	-	L	Replication, recombination and repair	Aspartyl protease	Retrotrans_gag(PF03732.18) Retrotransposon gag protein;RT_RNaseH(PF17917.2) RNase H-like domain found in reverse transcriptase;RT_RNaseH_2(PF17919.2) RNase H-like domain found in reverse transcriptase
PAV00G005520	VVA33919.1	PREDICTED: At2g29880 [Prunus dulcis]	O82368	Uncharacterized protein At2g29880 OS=Arabidopsis thaliana OX=3702 GN=At2g29880 PE=2 SV=1	AT2G29880.1	Myb/SANT-like DNA-binding domain protein	-	-	-	-	-	-	-	S	Function unknown	At2g29880-like	Myb_DNA-bind_3(PF12776.8) Myb/SANT-like DNA-binding domain
PAV00G005530	XP_021803268.1	uncharacterized protein LOC110747387 [Prunus avium]	P04323	Retrovirus-related Pol polyprotein from transposon 17.6 OS=Drosophila melanogaster OX=7227 GN=pol PE=4 SV=1	-	-	LOC_Os04g10110.1	retrotransposon protein, putative, Ty3-gypsy subclass	-	-	-	-	-	L	Replication, recombination and repair	Uncharacterized protein K02A2.6-like	-
PAV00G005540	XP_021831500.1	zinc finger BED domain-containing protein RICESLEEPER 1-like [Prunus avium]	B9FJG3	Zinc finger BED domain-containing protein RICESLEEPER 1 OS=Oryza sativa subsp. japonica OX=39947 GN=Os05g0239150 PE=3 SV=1	AT3G42170.1	BED zinc finger and hAT dimerization domain-containing protein DAYSLEEPER	LOC_Os04g53660.2	transposon protein, putative, unclassified, expressed	-	-	-	-	-	L	Replication, recombination and repair	Zinc finger BED domain-containing protein RICESLEEPER	Dimer_Tnp_hAT(PF05699.15) hAT family C-terminal dimerisation region
PAV00G005560	XP_021824938.1	histone-lysine N-methyltransferase, H3 lysine-9 specific SUVH5-like [Prunus avium]	O82175	Histone-lysine N-methyltransferase, H3 lysine-9 specific SUVH5 OS=Arabidopsis thaliana OX=3702 GN=SUVH5 PE=1 SV=1	AT2G35160.5	SU(VAR)3-9 homolog 5	LOC_Os09g19830.1	histone-lysine N-methyltransferase, putative, expressed	-	-	-	Lysine degradation(map00310);Longevity regulating pathway(map04211)	euchromatic histone-lysine N-methyltransferase(ko:K11420,EC:2.1.1.43)	B	Chromatin structure and dynamics	histone-lysine N-methyltransferase, H3 lysine-9 specific	Pre-SET(PF05033.17) Pre-SET motif;SAD_SRA(PF02182.18) SAD/SRA domain
PAV00G005570	BBG97277.1	hypothetical protein Prudu_006346 [Prunus dulcis]	-	-	-	-	-	-	multicellular organism development(GO:0007275);biological_process(GO:0008150);multicellular organismal process(GO:0032501);developmental process(GO:0032502);leaf development(GO:0048366);shoot system development(GO:0048367);system development(GO:0048731);phyllome development(GO:0048827);anatomical structure development(GO:0048856);plant organ development(GO:0099402)	molecular_function(GO:0003674);binding(GO:0005488);protein binding(GO:0005515);calmodulin binding(GO:0005516)	cellular_component(GO:0005575);cell(GO:0005623);plasma membrane(GO:0005886);membrane(GO:0016020);cell part(GO:0044464);cell periphery(GO:0071944)	Estrogen signaling pathway(map04915)	FK506-binding protein 4/5(ko:K09571,EC:5.2.1.8)	O	Posttranslational modification, protein turnover, chaperones	Peptidyl-prolyl cis-trans isomerase	-
PAV00G005610	BBG96797.1	UB-like protease 1A [Prunus dulcis]	-	-	-	-	LOC_Os08g44170.1	transposon protein, putative, unclassified, expressed	-	-	-	-	-	-	-	-	-
PAV00G005620	BBG93736.1	Aminotransferase-like, plant mobile domain family protein [Prunus dulcis]	-	-	-	-	-	-	-	-	-	-	-	-	-	-	-
PAV00G005630	XP_020418002.1	uncharacterized protein LOC109948712 [Prunus persica]	-	-	-	-	-	-	-	-	-	-	-	S	Function unknown	YqaJ-like viral recombinase domain	-
PAV00G005640	BBH02385.1	hypothetical protein Prudu_012927 [Prunus dulcis]	Q94HW2	Retrovirus-related Pol polyprotein from transposon RE1 OS=Arabidopsis thaliana OX=3702 GN=RE1 PE=2 SV=1	AT4G23160.3	cysteine-rich RECEPTOR-like kinase	LOC_Os06g49350.1	retrotransposon protein, putative, unclassified, expressed	NA	NA	cellular_component(GO:0005575);cell wall(GO:0005618);cell(GO:0005623);external encapsulating structure(GO:0030312);cell part(GO:0044464);cell periphery(GO:0071944)	-	-	G	Carbohydrate transport and metabolism	beta-galactosidase	RVT_2(PF07727.15) Reverse transcriptase (RNA-dependent DNA polymerase)
PAV00G005650	BBH03626.1	hypothetical protein Prudu_014551 [Prunus dulcis]	P10978	Retrovirus-related Pol polyprotein from transposon TNT 1-94 OS=Nicotiana tabacum OX=4097 PE=2 SV=1	AT4G23160.3	cysteine-rich RECEPTOR-like kinase	LOC_Os11g47010.1	retrotransposon protein, putative, unclassified, expressed	NA	NA	cellular_component(GO:0005575);cell wall(GO:0005618);cell(GO:0005623);external encapsulating structure(GO:0030312);cell part(GO:0044464);cell periphery(GO:0071944)	-	-	G	Carbohydrate transport and metabolism	beta-galactosidase	-
PAV00G005660	XP_021812512.1	transcription factor MYB16 [Prunus avium]	Q9LXF1	Transcription factor MYB16 OS=Arabidopsis thaliana OX=3702 GN=MYB16 PE=2 SV=1	AT5G15310.1	myb domain protein 16	LOC_Os08g33660.1	MYB family transcription factor, putative, expressed	cell morphogenesis(GO:0000902);cell morphogenesis involved in differentiation(GO:0000904);response to acid chemical(GO:0001101);regionalization(GO:0003002);response to stress(GO:0006950);response to osmotic stress(GO:0006970);multicellular organism development(GO:0007275);pattern specification process(GO:0007389);biological_process(GO:0008150);response to abiotic stimulus(GO:0009628);response to …	molecular_function(GO:0003674);nucleic acid binding(GO:0003676);DNA binding(GO:0003677);binding(GO:0005488);sequence-specific DNA binding(GO:0043565);organic cyclic compound binding(GO:0097159);heterocyclic compound binding(GO:1901363)	NA	NA	transcription factor MYB, plant(ko:K09422)	ADK	RNA processing and modification ;Cell cycle control, cell division, chromosome partitioning ;Transcription	RNA polymerase II transcription regulator recruiting activity	Myb_DNA-binding(PF00249.32) Myb-like DNA-binding domain;Myb_DNA-bind_6(PF13921.7) Myb-like DNA-binding domain
PAV00G005670	BBH00292.1	hypothetical protein Prudu_010244 [Prunus dulcis]	-	-	-	-	-	-	-	-	-	-	-	-	-	-	-
PAV00G005680	XP_021812474.1	cystathionine gamma-synthase 1, chloroplastic [Prunus avium]	P55217	Cystathionine gamma-synthase 1, chloroplastic OS=Arabidopsis thaliana OX=3702 GN=CGS1 PE=1 SV=3	AT3G01120.1	Pyridoxal phosphate (PLP)-dependent transferases superfamily protein	LOC_Os03g25940.4	cystathionine gamma-synthase, putative, expressed	sulfur amino acid metabolic process(GO:0000096);sulfur amino acid biosynthetic process(GO:0000097);selenium compound metabolic process(GO:0001887);organic acid metabolic process(GO:0006082);cellular amino acid metabolic process(GO:0006520);methionine metabolic process(GO:0006555);sulfur compound metabolic process(GO:0006790);nitrogen compound metabolic process(GO:0006807);biological_process(GO:00…	molecular_function(GO:0003674);catalytic activity(GO:0003824);cystathionine gamma-synthase activity(GO:0003962);binding(GO:0005488);drug binding(GO:0008144);transferase activity(GO:0016740);transferase activity, transferring alkyl or aryl (other than methyl) groups(GO:0016765);vitamin binding(GO:0019842);pyridoxal phosphate binding(GO:0030170);small molecule binding(GO:0036094);ion binding(GO:004…	cellular_component(GO:0005575);intracellular(GO:0005622);cell(GO:0005623);cytoplasm(GO:0005737);chloroplast(GO:0009507);plastid stroma(GO:0009532);plastid(GO:0009536);chloroplast stroma(GO:0009570);organelle(GO:0043226);membrane-bounded organelle(GO:0043227);intracellular organelle(GO:0043229);intracellular membrane-bounded organelle(GO:0043231);organelle part(GO:0044422);intracellular part(GO:00…	Cysteine and methionine metabolism(map00270);Selenocompound metabolism(map00450);Sulfur metabolism(map00920);Metabolic pathways (map01100);Biosynthesis of secondary metabolites(map01110);Biosynthesis of antibiotics(map01130);Biosynthesis of amino acids(map01230)	cystathionine gamma-synthase(ko:K01739,EC:2.5.1.48)	E	Amino acid transport and metabolism	Cystathionine gamma-synthase	Cys_Met_Meta_PP(PF01053.21) Cys/Met metabolism PLP-dependent enzyme
PAV00G005690	KAA3453113.1	Retrovirus-related Pol polyprotein from transposon TNT 1-94 [Gossypium australe]	Q9ZT94	Retrovirus-related Pol polyprotein from transposon RE2 OS=Arabidopsis thaliana OX=3702 GN=RE2 PE=4 SV=1	AT4G23160.3	cysteine-rich RECEPTOR-like kinase	LOC_Os02g21060.1	retrotransposon protein, putative, Ty1-copia subclass, expressed	-	-	-	NA	DNA excision repair protein ERCC-6-like(ko:K20093,EC:3.6.4.12)	O	Posttranslational modification, protein turnover, chaperones	Mitochondrial protein	RVT_2(PF07727.15) Reverse transcriptase (RNA-dependent DNA polymerase)
PAV00G005700	XP_021812454.1	SPX domain-containing protein 4 [Prunus avium]	Q94A21	SPX domain-containing protein 4 OS=Arabidopsis thaliana OX=3702 GN=SPX4 PE=2 SV=1	AT5G15330.1	SPX domain-containing protein 4	LOC_Os03g61200.1	expressed protein	response to stress(GO:0006950);cell communication(GO:0007154);biological_process(GO:0008150);response to temperature stimulus(GO:0009266);cellular response to starvation(GO:0009267);response to cold(GO:0009409);response to external stimulus(GO:0009605);response to abiotic stimulus(GO:0009628);cellular process(GO:0009987);response to extracellular stimulus(GO:0009991);cellular response to phosphat…	NA	NA	-	-	P	Inorganic ion transport and metabolism	SPX domain-containing protein	SPX(PF03105.20) SPX domain
PAV00G005710	XP_021812514.1	phosphate transporter PHO1 homolog 9 isoform X2 [Prunus avium]	Q9LJW0	Phosphate transporter PHO1 homolog 9 OS=Arabidopsis thaliana OX=3702 GN=PHO1-H9 PE=2 SV=1	AT3G29060.1	EXS (ERD1/XPR1/SYG1) family protein	LOC_Os01g02000.1	phosphate transporter 1, putative, expressed	biological_process(GO:0008150);homeostatic process(GO:0042592);chemical homeostasis(GO:0048878);ion homeostasis(GO:0050801);phosphate ion homeostasis(GO:0055062);metal ion homeostasis(GO:0055065);zinc ion homeostasis(GO:0055069);transition metal ion homeostasis(GO:0055076);cation homeostasis(GO:0055080);anion homeostasis(GO:0055081);monovalent inorganic anion homeostasis(GO:0055083);biological re…	NA	cellular_component(GO:0005575);intracellular(GO:0005622);cell(GO:0005623);cytoplasm(GO:0005737);Golgi apparatus(GO:0005794);trans-Golgi network(GO:0005802);endomembrane system(GO:0012505);organelle subcompartment(GO:0031984);organelle(GO:0043226);membrane-bounded organelle(GO:0043227);intracellular organelle(GO:0043229);intracellular membrane-bounded organelle(GO:0043231);organelle part(GO:004442…	-	-	U	Intracellular trafficking, secretion, and vesicular transport	phosphate transporter PHO1 homolog	EXS(PF03124.15) EXS family;SPX(PF03105.20) SPX domain
PAV00G005720	XP_021812455.1	transmembrane emp24 domain-containing protein p24delta9 [Prunus avium]	Q9LQY3	Transmembrane emp24 domain-containing protein p24delta9 OS=Arabidopsis thaliana OX=3702 GN=At1g26690 PE=2 SV=1	AT1G26690.1	emp24/gp25L/p24 family/GOLD family protein	LOC_Os07g43890.1	emp24/gp25L/p24 family protein, putative, expressed	-	-	-	NA	p24 family protein delta-1(ko:K20352)	U	Intracellular trafficking, secretion, and vesicular transport	Transmembrane emp24 domain-containing protein	EMP24_GP25L(PF01105.25) emp24/gp25L/p24 family/GOLD
PAV00G005730	XP_008230801.1	PREDICTED: pentatricopeptide repeat-containing protein At1g74630-like [Prunus mume]	Q9LXY5	Pentatricopeptide repeat-containing protein At3g56550 OS=Arabidopsis thaliana OX=3702 GN=PCMP-H80 PE=2 SV=1	AT3G56550.2	Pentatricopeptide repeat (PPR) superfamily protein	LOC_Os03g07330.1	pentatricopeptide, putative, expressed	-	-	-	-	-	S	Function unknown	Pentatricopeptide repeat-containing protein	PPR_long(PF17177.5) Pentacotripeptide-repeat region of PRORP;PPR_1(PF12854.8) PPR repeat;PPR(PF01535.21) PPR repeat;PPR_3(PF13812.7) Pentatricopeptide repeat domain;PPR_2(PF13041.7) PPR repeat family
PAV00G005740	XP_021812489.1	uncharacterized protein At5g39570-like [Prunus avium]	Q9FKA5	Uncharacterized protein At5g39570 OS=Arabidopsis thaliana OX=3702 GN=At5g39570 PE=1 SV=1	AT3G29075.1	glycine-rich protein	LOC_Os06g12580.1	pro-resilin precursor, putative, expressed	-	-	-	-	-	-	-	-	-
PAV00G005750	XP_021812520.1	uncharacterized protein At5g39570-like [Prunus avium]	Q9FKA5	Uncharacterized protein At5g39570 OS=Arabidopsis thaliana OX=3702 GN=At5g39570 PE=1 SV=1	AT3G29075.1	glycine-rich protein	LOC_Os06g12580.1	pro-resilin precursor, putative, expressed	-	-	-	-	-	-	-	-	-
PAV00G005760	VVA20077.1	PREDICTED: pectinesterase [Prunus dulcis]	Q9LVQ0	Pectinesterase 31 OS=Arabidopsis thaliana OX=3702 GN=PME31 PE=1 SV=1	AT3G29090.1	pectin methylesterase 31	LOC_Os10g26680.1	pectinesterase, putative, expressed	carbohydrate metabolic process(GO:0005975);polysaccharide metabolic process(GO:0005976);response to stress(GO:0006950);defense response(GO:0006952);biological_process(GO:0008150);metabolic process(GO:0008152);response to external stimulus(GO:0009605);response to biotic stimulus(GO:0009607);response to bacterium(GO:0009617);cellular process(GO:0009987);galacturonan metabolic process(GO:0010393);dr…	molecular_function(GO:0003674);catalytic activity(GO:0003824);hydrolase activity(GO:0016787);hydrolase activity, acting on ester bonds(GO:0016788);pectinesterase activity(GO:0030599);carboxylic ester hydrolase activity(GO:0052689)	NA	Pentose and glucuronate interconversions(map00040);Metabolic pathways (map01100)	pectinesterase(ko:K01051,EC:3.1.1.11)	G	Carbohydrate transport and metabolism	Pectinesterase	Pectinesterase(PF01095.20) Pectinesterase
PAV00G005770	XP_021812452.1	uncharacterized protein LOC110755531 [Prunus avium]	-	-	AT5G39530.2	hypothetical protein (DUF1997)	LOC_Os03g07200.3	expressed protein	-	-	-	-	-	S	Function unknown	Protein of unknown function (DUF1997)	DUF1997(PF09366.11) Protein of unknown function (DUF1997)
PAV00G005780	XP_021812456.1	pentatricopeptide repeat-containing protein At5g15340, mitochondrial [Prunus avium]	Q9LXE8	Pentatricopeptide repeat-containing protein At5g15340, mitochondrial OS=Arabidopsis thaliana OX=3702 GN=PCMP-H91 PE=2 SV=1	AT5G15340.1	Pentatricopeptide repeat (PPR) superfamily protein	LOC_Os01g08120.1	pentatricopeptide, putative, expressed	-	-	-	-	-	S	Function unknown	Pentatricopeptide repeat-containing protein	DYW_deaminase(PF14432.7) DYW family of nucleic acid deaminases;PPR_2(PF13041.7) PPR repeat family;PPR(PF01535.21) PPR repeat
PAV00G005790	VVA20074.1	PREDICTED: vesicle transport [Prunus dulcis]	Q9LVP9	Vesicle transport v-SNARE 13 OS=Arabidopsis thaliana OX=3702 GN=VTI13 PE=2 SV=1	AT3G29100.3	vesicle transport V-snare 13	LOC_Os01g51120.1	vesicle transport v-SNARE protein, putative, expressed	protein targeting(GO:0006605);protein targeting to vacuole(GO:0006623);transport(GO:0006810);intracellular protein transport(GO:0006886);vacuolar transport(GO:0007034);protein localization(GO:0008104);biological_process(GO:0008150);response to external stimulus(GO:0009605);tropism(GO:0009606);response to abiotic stimulus(GO:0009628);response to gravity(GO:0009629);gravitropism(GO:0009630);protein…	NA	plant-type vacuole(GO:0000325);cellular_component(GO:0005575);intracellular(GO:0005622);cell(GO:0005623);cytoplasm(GO:0005737);endosome(GO:0005768);late endosome(GO:0005770);vacuole(GO:0005773);vacuolar membrane(GO:0005774);Golgi apparatus(GO:0005794);trans-Golgi network(GO:0005802);endomembrane system(GO:0012505);membrane(GO:0016020);organelle membrane(GO:0031090);cytoplasmic vesicle(GO:0031410)…	SNARE interactions in vesicular transport(map04130);Autophagy - yeast(map04138)	vesicle transport through interaction with t-SNAREs 1(ko:K08493)	U	Intracellular trafficking, secretion, and vesicular transport	Vesicle transport V-snare	V-SNARE(PF05008.16) Vesicle transport v-SNARE protein N-terminus;V-SNARE_C(PF12352.9) Snare region anchored in the vesicle membrane C-terminus
PAV00G005800	XP_008237273.1	PREDICTED: uncharacterized protein LOC103336015 [Prunus mume]	-	-	-	-	LOC_Os11g30660.1	conserved hypothetical protein	-	-	-	-	-	-	-	-	-
PAV00G005810	XP_020421515.1	uncharacterized protein LOC109949768 [Prunus persica]	-	-	-	-	-	-	-	-	-	-	-	-	-	-	-
PAV00G005820	XP_021822575.1	uncharacterized protein LOC110763990 [Prunus avium]	-	-	-	-	-	-	-	-	-	-	-	-	-	-	-
PAV00G005830	XP_016647045.1	PREDICTED: uncharacterized protein LOC107880286 [Prunus mume]	-	-	-	-	-	-	-	-	-	-	-	L	Replication, recombination and repair	transposition, RNA-mediated	-
PAV00G005870	PQP94675.1	uncharacterized protein Pyn_03848 [Prunus yedoensis var. nudiflora]	-	-	-	-	-	-	-	-	-	-	-	-	-	-	-
PAV00G005880	XP_021807491.1	uncharacterized protein LOC110751347 [Prunus avium]	-	-	-	-	-	-	-	-	-	-	-	L	Replication, recombination and repair	transposition, RNA-mediated	-
PAV00G005890	XP_020410343.1	uncharacterized protein LOC109946540 [Prunus persica]	-	-	-	-	-	-	-	-	-	-	-	L	Replication, recombination and repair	Uncharacterized protein K02A2.6-like	-
PAV00G005900	BBG93994.1	wall associated kinase-like 7 [Prunus dulcis]	-	-	-	-	LOC_Os11g39270.1	retrotransposon protein, putative, Ty1-copia subclass, expressed	biological_process(GO:0008150);anatomical structure morphogenesis(GO:0009653);cellular process(GO:0009987);cell differentiation(GO:0030154);sporulation resulting in formation of a cellular spore(GO:0030435);developmental process(GO:0032502);sporulation(GO:0043934);anatomical structure formation involved in morphogenesis(GO:0048646);anatomical structure development(GO:0048856);cellular development…	NA	NA	-	-	S	Function unknown	protein polyubiquitination	-
PAV00G005910	XP_016649673.1	PREDICTED: histone-lysine N-methyltransferase, H3 lysine-9 specific SUVH5-like [Prunus mume]	Q9C5P4	Histone-lysine N-methyltransferase, H3 lysine-9 specific SUVH3 OS=Arabidopsis thaliana OX=3702 GN=SUVH3 PE=2 SV=2	AT1G73100.1	histone-lysine N-methyltransferase%2C H3 lysine-9 specific SUVH3-like protein	LOC_Os08g30910.1	YDG/SRA domain containing protein, expressed	-	-	-	Lysine degradation(map00310);Longevity regulating pathway(map04211)	euchromatic histone-lysine N-methyltransferase(ko:K11420,EC:2.1.1.43)	B	Chromatin structure and dynamics	histone-lysine N-methyltransferase, H3 lysine-9 specific	SAD_SRA(PF02182.18) SAD/SRA domain
PAV00G005930	XP_021824945.1	histone-lysine N-methyltransferase, H3 lysine-9 specific SUVH5-like [Prunus avium]	O82175	Histone-lysine N-methyltransferase, H3 lysine-9 specific SUVH5 OS=Arabidopsis thaliana OX=3702 GN=SUVH5 PE=1 SV=1	AT2G35160.5	SU(VAR)3-9 homolog 5	LOC_Os09g19830.1	histone-lysine N-methyltransferase, putative, expressed	-	-	-	Lysine degradation(map00310);Longevity regulating pathway(map04211)	euchromatic histone-lysine N-methyltransferase(ko:K11420,EC:2.1.1.43)	B	Chromatin structure and dynamics	histone-lysine N-methyltransferase, H3 lysine-9 specific	SAD_SRA(PF02182.18) SAD/SRA domain
PAV00G005940	PQQ02550.1	cytochrome P450 704C1-like [Prunus yedoensis var. nudiflora]	-	-	-	-	-	-	-	-	-	-	-	-	-	-	-
PAV00G005950	XP_021811669.1	probable inactive leucine-rich repeat receptor-like protein kinase At3g03770 [Prunus avium]	Q8LFN2	Probable inactive leucine-rich repeat receptor-like protein kinase At3g03770 OS=Arabidopsis thaliana OX=3702 GN=At3g03770 PE=1 SV=1	AT3G03770.3	Leucine-rich repeat protein kinase family protein	LOC_Os07g07230.1	protein kinase, putative, expressed	-	-	-	-	-	T	Signal transduction mechanisms	Inactive leucine-rich repeat receptor-like protein kinase	-
PAV00G005960	XP_008222897.1	PREDICTED: uncharacterized protein LOC103322750 [Prunus mume]	-	-	-	-	-	-	-	-	-	-	-	S	Function unknown	source UniProtKB	-
PAV00G005970	VVA38778.1	PREDICTED: ubiquitin-like-specific protease, partial [Prunus dulcis]	-	-	-	-	-	-	-	-	-	-	-	S	Function unknown	source UniProtKB	-
PAV00G005980	BBH01932.1	hypothetical protein Prudu_012341 [Prunus dulcis]	-	-	-	-	LOC_Os06g16660.1	transposon protein, putative, CACTA, En/Spm sub-class, expressed	-	-	-	-	-	S	Function unknown	source UniProtKB	-
PAV00G006000	XP_021832639.1	eukaryotic translation initiation factor 5B-like [Prunus avium]	-	-	-	-	-	-	-	-	-	-	-	-	-	-	-
PAV00G006020	XP_021822576.1	uncharacterized protein K02A2.6-like [Prunus avium]	-	-	-	-	LOC_Os09g07190.1	retrotransposon protein, putative, unclassified	-	-	-	-	-	L	Replication, recombination and repair	Uncharacterized protein K02A2.6-like	RT_RNaseH_2(PF17919.2) RNase H-like domain found in reverse transcriptase
PAV00G006040	PQQ03668.1	pentatricopeptide repeat-containing protein [Prunus yedoensis var. nudiflora]	Q9SAA6	Pentatricopeptide repeat-containing protein At1g11710, mitochondrial OS=Arabidopsis thaliana OX=3702 GN=At1g11710 PE=2 SV=1	AT1G11710.1	Pentatricopeptide repeat (PPR) superfamily protein	LOC_Os06g05920.1	Rf1, mitochondrial precursor, putative, expressed	-	-	-	-	-	T	Signal transduction mechanisms	Pentatricopeptide repeat-containing protein	PPR_3(PF13812.7) Pentatricopeptide repeat domain;PPR(PF01535.21) PPR repeat;PPR_2(PF13041.7) PPR repeat family;PPR_1(PF12854.8) PPR repeat;PPR_long(PF17177.5) Pentacotripeptide-repeat region of PRORP
PAV00G006060	XP_021825368.1	uncharacterized protein At4g04775 [Prunus avium]	-	-	-	-	-	-	-	-	-	-	-	S	Function unknown	GRF zinc finger containing protein	-
PAV00G006070	XP_021806554.1	uncharacterized protein LOC110750522 [Prunus avium]	-	-	-	-	LOC_Os04g29620.1	transposon protein, putative, CACTA, En/Spm sub-class, expressed	-	-	-	-	-	S	Function unknown	source UniProtKB	Transpos_assoc(PF13963.7) Transposase-associated domain;Transposase_21(PF02992.15) Transposase family tnp2
PAV00G006110	XP_021803234.1	uncharacterized protein LOC110747355 [Prunus avium]	-	-	-	-	-	-	-	-	-	-	-	-	-	-	-
PAV00G006140	BBH09124.1	hypothetical protein Prudu_021540 [Prunus dulcis]	-	-	-	-	-	-	-	-	-	-	-	-	-	-	gag_pre-integrs(PF13976.7) GAG-pre-integrase domain
PAV00G006150	VVA36360.1	PREDICTED: Retrovirus-related Pol poly from transposon, partial [Prunus dulcis]	P92520	Uncharacterized mitochondrial protein AtMg00820 OS=Arabidopsis thaliana OX=3702 GN=AtMg00820 PE=4 SV=1	AT4G23160.3	cysteine-rich RECEPTOR-like kinase	LOC_Os04g48150.1	retrotransposon protein, putative, unclassified, expressed	-	-	-	-	-	L	Replication, recombination and repair	Cysteine-rich RLK (RECEPTOR-like protein kinase) 8	-
PAV00G006160	XP_008245792.1	PREDICTED: uncharacterized protein LOC103343941 [Prunus mume]	-	-	-	-	-	-	NA	NA	cellular_component(GO:0005575);intracellular(GO:0005622);cell(GO:0005623);nucleus(GO:0005634);organelle(GO:0043226);membrane-bounded organelle(GO:0043227);intracellular organelle(GO:0043229);intracellular membrane-bounded organelle(GO:0043231);intracellular part(GO:0044424);cell part(GO:0044464)	-	-	L	Replication, recombination and repair	Uncharacterized protein K02A2.6-like	-
PAV00G006200	PQQ03666.1	acidic endochitinase [Prunus yedoensis var. nudiflora]	P29024	Acidic endochitinase OS=Phaseolus angularis OX=3914 PE=2 SV=1	AT5G24090.1	chitinase A	LOC_Os07g19040.1	glycosyl hydrolase, putative, expressed	-	-	-	Amino sugar and nucleotide sugar metabolism(map00520);Metabolic pathways (map01100)	chitinase(ko:K01183,EC:3.2.1.14)	G	Carbohydrate transport and metabolism	Belongs to the glycosyl hydrolase 18 family	Glyco_hydro_18(PF00704.29) Glycosyl hydrolases family 18
PAV00G006210	XP_021820233.1	uncharacterized protein LOC110761954 [Prunus avium]	Q8LEU3	Chlorophyll(ide) b reductase NOL, chloroplastic OS=Arabidopsis thaliana OX=3702 GN=NOL PE=1 SV=1	AT5G04900.1	NYC1-like protein	LOC_Os03g45194.1	oxidoreductase, short chain dehydrogenase/reductase family domain containing protein, expressed	cellular aromatic compound metabolic process(GO:0006725);porphyrin-containing compound metabolic process(GO:0006778);porphyrin-containing compound catabolic process(GO:0006787);nitrogen compound metabolic process(GO:0006807);biological_process(GO:0008150);metabolic process(GO:0008152);catabolic process(GO:0009056);cellular process(GO:0009987);chlorophyll metabolic process(GO:0015994);chlorophyll …	molecular_function(GO:0003674);catalytic activity(GO:0003824);oxidoreductase activity(GO:0016491);oxidoreductase activity, acting on CH-OH group of donors(GO:0016614);oxidoreductase activity, acting on the CH-OH group of donors, NAD or NADP as acceptor(GO:0016616);chlorophyll(ide) b reductase activity(GO:0034256)	cellular_component(GO:0005575);intracellular(GO:0005622);cell(GO:0005623);cytoplasm(GO:0005737);chloroplast(GO:0009507);plastid(GO:0009536);organelle(GO:0043226);membrane-bounded organelle(GO:0043227);intracellular organelle(GO:0043229);intracellular membrane-bounded organelle(GO:0043231);intracellular part(GO:0044424);cytoplasmic part(GO:0044444);cell part(GO:0044464)	Porphyrin and chlorophyll metabolism(map00860);Metabolic pathways (map01100);Biosynthesis of secondary metabolites(map01110)	chlorophyll(ide) b reductase(ko:K13606,EC:1.1.1.294)	Q	Secondary metabolites biosynthesis, transport and catabolism	Chlorophyll(Ide) b reductase NOL	-
PAV00G006230	XP_021801040.1	uncharacterized protein LOC110745264, partial [Prunus avium]	-	-	-	-	LOC_Os02g19270.1	retrotransposon protein, putative, Ty3-gypsy subclass, expressed	-	-	-	-	-	H	Coenzyme transport and metabolism	transposition, RNA-mediated	-
PAV00G006240	BBN70405.1	hypothetical protein Prudu_1468S001200 [Prunus dulcis]	-	-	-	-	-	-	-	-	-	-	-	-	-	-	-
PAV00G006250	XP_020421515.1	uncharacterized protein LOC109949768 [Prunus persica]	-	-	-	-	-	-	-	-	-	-	-	S	Function unknown	Alpha/beta hydrolase family	-
PAV00G006260	BBN67621.1	Protein kinase superfamily protein [Prunus dulcis]	-	-	-	-	LOC_Os03g34250.1	retrotransposon protein, putative, unclassified	-	-	-	-	-	L	Replication, recombination and repair	Uncharacterized protein K02A2.6-like	-
PAV00G006270	XP_021802282.1	uncharacterized protein LOC110746374 [Prunus avium]	-	-	-	-	-	-	-	-	-	-	-	L	Replication, recombination and repair	transposition, RNA-mediated	-
PAV00G006280	RVW80422.1	Retrovirus-related Pol polyprotein from transposon TNT 1-94 [Vitis vinifera]	P10978	Retrovirus-related Pol polyprotein from transposon TNT 1-94 OS=Nicotiana tabacum OX=4097 PE=2 SV=1	AT4G23160.3	cysteine-rich RECEPTOR-like kinase	LOC_Os04g54250.1	retrotransposon protein, putative, Ty1-copia subclass, expressed	-	-	-	-	-	L	Replication, recombination and repair	domain in FBox and BRCT domain containing plant proteins	-
PAV00G006310	XP_021805663.1	uncharacterized protein LOC110749786 [Prunus avium]	-	-	-	-	-	-	-	-	-	-	-	L	Replication, recombination and repair	Uncharacterized protein K02A2.6-like	-
PAV00G006320	ONI13767.1	hypothetical protein PRUPE_4G244000 [Prunus persica]	-	-	-	-	LOC_Os11g39270.1	retrotransposon protein, putative, Ty1-copia subclass, expressed	-	-	-	-	-	L	Replication, recombination and repair	gag-polypeptide of LTR copia-type	-
PAV00G006330	XP_016650509.1	PREDICTED: probable E3 ubiquitin-protein ligase HERC2 [Prunus mume]	-	-	-	-	-	-	-	-	-	-	-	DZ	Cell cycle control, cell division, chromosome partitioning ;Cytoskeleton	Regulator of chromosome condensation (RCC1) repeat	-
PAV00G006350	XP_021832639.1	eukaryotic translation initiation factor 5B-like [Prunus avium]	-	-	-	-	-	-	-	-	-	-	-	-	-	-	-
PAV00G006370	XP_021800089.1	pentatricopeptide repeat-containing protein At1g11710, mitochondrial isoform X2 [Prunus avium]	Q9SAA6	Pentatricopeptide repeat-containing protein At1g11710, mitochondrial OS=Arabidopsis thaliana OX=3702 GN=At1g11710 PE=2 SV=1	AT1G11710.1	Pentatricopeptide repeat (PPR) superfamily protein	LOC_Os07g20510.1	auxin efflux carrier, putative, expressed	-	-	-	-	-	T	Signal transduction mechanisms	Pentatricopeptide repeat-containing protein	PPR_3(PF13812.7) Pentatricopeptide repeat domain;PPR(PF01535.21) PPR repeat;PPR_2(PF13041.7) PPR repeat family;PPR_1(PF12854.8) PPR repeat;PPR_long(PF17177.5) Pentacotripeptide-repeat region of PRORP
PAV00G006380	AEO19897.1	chlorophyll(ide) b reductase, partial [Pyrus x bretschneideri]	Q8LEU3	Chlorophyll(ide) b reductase NOL, chloroplastic OS=Arabidopsis thaliana OX=3702 GN=NOL PE=1 SV=1	AT5G04900.1	NYC1-like protein	LOC_Os03g45194.1	oxidoreductase, short chain dehydrogenase/reductase family domain containing protein, expressed	cellular aromatic compound metabolic process(GO:0006725);porphyrin-containing compound metabolic process(GO:0006778);porphyrin-containing compound catabolic process(GO:0006787);nitrogen compound metabolic process(GO:0006807);biological_process(GO:0008150);metabolic process(GO:0008152);catabolic process(GO:0009056);cellular process(GO:0009987);chlorophyll metabolic process(GO:0015994);chlorophyll …	molecular_function(GO:0003674);catalytic activity(GO:0003824);oxidoreductase activity(GO:0016491);oxidoreductase activity, acting on CH-OH group of donors(GO:0016614);oxidoreductase activity, acting on the CH-OH group of donors, NAD or NADP as acceptor(GO:0016616);chlorophyll(ide) b reductase activity(GO:0034256)	cellular_component(GO:0005575);intracellular(GO:0005622);cell(GO:0005623);cytoplasm(GO:0005737);chloroplast(GO:0009507);plastid(GO:0009536);organelle(GO:0043226);membrane-bounded organelle(GO:0043227);intracellular organelle(GO:0043229);intracellular membrane-bounded organelle(GO:0043231);intracellular part(GO:0044424);cytoplasmic part(GO:0044444);cell part(GO:0044464)	Porphyrin and chlorophyll metabolism(map00860);Metabolic pathways (map01100);Biosynthesis of secondary metabolites(map01110)	chlorophyll(ide) b reductase(ko:K13606,EC:1.1.1.294)	Q	Secondary metabolites biosynthesis, transport and catabolism	Chlorophyll(Ide) b reductase NOL	adh_short(PF00106.26) short chain dehydrogenase;RVT_3(PF13456.7) Reverse transcriptase-like
PAV00G006390	XP_021822799.1	leiomodin-2-like [Prunus avium]	-	-	-	-	-	-	-	-	-	-	-	L	Replication, recombination and repair	Gag protease polyprotein	-
PAV00G006400	XP_021801040.1	uncharacterized protein LOC110745264, partial [Prunus avium]	Q7LHG5	Transposon Ty3-I Gag-Pol polyprotein OS=Saccharomyces cerevisiae (strain ATCC 204508 / S288c) OX=559292 GN=TY3B-I PE=1 SV=2	-	-	LOC_Os01g35710.1	retrotransposon protein, putative, Ty3-gypsy subclass	-	-	-	-	-	H	Coenzyme transport and metabolism	transposition, RNA-mediated	-
PAV00G006410	XP_021808080.1	uncharacterized protein LOC110751856 [Prunus avium]	-	-	AT2G06541.2	TTF-type zinc finger protein with HAT dimerization domain-containing protein	LOC_Os04g16130.1	transposon protein, putative, Ac/Ds sub-class, expressed	-	-	-	-	-	S	Function unknown	Zinc finger MYM-type protein 1-like	-
PAV00G006430	XP_021829149.1	uncharacterized protein LOC110769478 [Prunus avium]	-	-	-	-	-	-	-	-	-	-	-	L	Replication, recombination and repair	transposition, RNA-mediated	-
PAV00G006440	PQQ15631.1	shematrin-like protein 1 [Prunus yedoensis var. nudiflora]	-	-	-	-	-	-	-	-	-	-	-	-	-	-	-
PAV00G006450	XP_021816840.1	uncharacterized protein LOC110759118 [Prunus avium]	-	-	-	-	LOC_Os09g04970.1	retrotransposon protein, putative, Ty3-gypsy subclass, expressed	-	-	-	-	-	-	-	-	-
PAV00G006470	BBN68129.1	hypothetical protein Prudu_293S000200 [Prunus dulcis]	-	-	-	-	-	-	-	-	-	-	-	L	Replication, recombination and repair	Uncharacterized protein K02A2.6-like	-
PAV00G006480	RVX00967.1	Retrovirus-related Pol polyprotein from transposon TNT 1-94 [Vitis vinifera]	P10978	Retrovirus-related Pol polyprotein from transposon TNT 1-94 OS=Nicotiana tabacum OX=4097 PE=2 SV=1	AT4G23160.3	cysteine-rich RECEPTOR-like kinase	LOC_Os02g04980.1	transposon protein, putative, unclassified, expressed	-	-	-	-	-	S	Function unknown	Reverse transcriptase-like	RVT_3(PF13456.7) Reverse transcriptase-like;RVT_2(PF07727.15) Reverse transcriptase (RNA-dependent DNA polymerase)
PAV00G006490	BBG93994.1	wall associated kinase-like 7 [Prunus dulcis]	-	-	-	-	LOC_Os11g44530.1	retrotransposon protein, putative, unclassified, expressed	-	-	-	-	-	L	Replication, recombination and repair	gag-polypeptide of LTR copia-type	-
PAV00G006500	BBH02191.1	hypothetical protein Prudu_012689 [Prunus dulcis]	-	-	-	-	LOC_Os08g04990.1	retrotransposon protein, putative, unclassified, expressed	-	-	-	-	-	S	Function unknown	gag-polypeptide of LTR copia-type	-
PAV00G006510	XP_021819166.1	LOW QUALITY PROTEIN: uncharacterized protein LOC110761090 [Prunus avium]	-	-	-	-	-	-	-	-	-	-	-	-	-	-	-
PAV00G006520	BBG93994.1	wall associated kinase-like 7 [Prunus dulcis]	P10978	Retrovirus-related Pol polyprotein from transposon TNT 1-94 OS=Nicotiana tabacum OX=4097 PE=2 SV=1	-	-	LOC_Os09g14690.1	retrotransposon protein, putative, unclassified, expressed	-	-	-	-	-	L	Replication, recombination and repair	DNA RNA polymerases superfamily protein	gag_pre-integrs(PF13976.7) GAG-pre-integrase domain;rve(PF00665.27) Integrase core domain
PAV00G006530	BBH07110.1	transposable element gene [Prunus dulcis]	P10978	Retrovirus-related Pol polyprotein from transposon TNT 1-94 OS=Nicotiana tabacum OX=4097 PE=2 SV=1	AT4G23160.3	cysteine-rich RECEPTOR-like kinase	LOC_Os08g15830.1	retrotransposon protein, putative, unclassified, expressed	-	-	-	-	-	G	Carbohydrate transport and metabolism	transferase activity, transferring hexosyl groups	RVT_2(PF07727.15) Reverse transcriptase (RNA-dependent DNA polymerase)
PAV00G006540	XP_021827532.1	uncharacterized protein LOC110768153 [Prunus avium]	-	-	-	-	LOC_Os10g30990.1	retrotransposon protein, putative, unclassified, expressed	chromatin organization(GO:0006325);cellular protein modification process(GO:0006464);protein acetylation(GO:0006473);internal protein amino acid acetylation(GO:0006475);nitrogen compound metabolic process(GO:0006807);organelle organization(GO:0006996);biological_process(GO:0008150);metabolic process(GO:0008152);cellular process(GO:0009987);cellular component organization(GO:0016043);covalent chro…	molecular_function(GO:0003674);catalytic activity(GO:0003824);histone acetyltransferase activity(GO:0004402);N-acetyltransferase activity(GO:0008080);H4 histone acetyltransferase activity(GO:0010485);acetyltransferase activity(GO:0016407);N-acyltransferase activity(GO:0016410);transferase activity(GO:0016740);transferase activity, transferring acyl groups(GO:0016746);transferase activity, transfe…	cellular_component(GO:0005575);intracellular(GO:0005622);cell(GO:0005623);nucleus(GO:0005634);cytoplasm(GO:0005737);cytosol(GO:0005829);organelle(GO:0043226);membrane-bounded organelle(GO:0043227);intracellular organelle(GO:0043229);intracellular membrane-bounded organelle(GO:0043231);intracellular part(GO:0044424);cytoplasmic part(GO:0044444);cell part(GO:0044464)	Alcoholism(map05034)	histone acetyltransferase 1(ko:K11303,EC:2.3.1.48)	B	Chromatin structure and dynamics	Histone acetyltransferase type B catalytic	-
PAV00G006590	PQP94785.1	uncharacterized protein Pyn_25132 [Prunus yedoensis var. nudiflora]	-	-	-	-	-	-	-	-	-	-	-	-	-	-	-
PAV00G006630	BBG99601.1	hypothetical protein Prudu_009343 [Prunus dulcis]	-	-	-	-	LOC_Os01g19720.1	transposon protein, putative, CACTA, En/Spm sub-class, expressed	-	-	-	-	-	S	Function unknown	source UniProtKB	Transposase_21(PF02992.15) Transposase family tnp2
PAV00G006670	ONI01379.1	hypothetical protein PRUPE_6G136200 [Prunus persica]	-	-	-	-	LOC_Os11g12770.1	transposon protein, putative, CACTA, En/Spm sub-class, expressed	-	-	-	-	-	S	Function unknown	source UniProtKB	Transposase_21(PF02992.15) Transposase family tnp2;Transpos_assoc(PF13963.7) Transposase-associated domain
PAV00G006680	PQP93180.1	hypothetical protein Pyn_26791 [Prunus yedoensis var. nudiflora]	-	-	-	-	-	-	-	-	-	-	-	-	-	-	-
PAV00G006700	BBG98628.1	NB-ARC domain-containing disease resistance protein [Prunus dulcis]	-	-	-	-	-	-	-	-	-	Plant-pathogen interaction(map04626)	disease resistance protein RPS2(ko:K13459)	T	Signal transduction mechanisms	disease resistance	-
PAV00G006710	PQQ01229.1	AAA-ATPase [Prunus yedoensis var. nudiflora]	Q9FLD5	AAA-ATPase ASD, mitochondrial OS=Arabidopsis thaliana OX=3702 GN=AATP1 PE=1 SV=1	AT5G40010.1	AAA-ATPase 1	LOC_Os12g24320.1	ATPase 3, putative, expressed	reproduction(GO:0000003);response to reactive oxygen species(GO:0000302);response to singlet oxygen(GO:0000304);response to acid chemical(GO:0001101);developmental process involved in reproduction(GO:0003006);response to stress(GO:0006950);response to osmotic stress(GO:0006970);response to oxidative stress(GO:0006979);multicellular organism development(GO:0007275);response to nutrient(GO:0007584)…	molecular_function(GO:0003674);catalytic activity(GO:0003824);pyrophosphatase activity(GO:0016462);hydrolase activity(GO:0016787);hydrolase activity, acting on acid anhydrides(GO:0016817);hydrolase activity, acting on acid anhydrides, in phosphorus-containing anhydrides(GO:0016818);ATPase activity(GO:0016887);nucleoside-triphosphatase activity(GO:0017111)	cellular_component(GO:0005575);intracellular(GO:0005622);cell(GO:0005623);cytoplasm(GO:0005737);mitochondrion(GO:0005739);endoplasmic reticulum(GO:0005783);cell-cell junction(GO:0005911);plasmodesma(GO:0009506);endomembrane system(GO:0012505);cell junction(GO:0030054);organelle(GO:0043226);membrane-bounded organelle(GO:0043227);intracellular organelle(GO:0043229);intracellular membrane-bounded or…	Porphyrin and chlorophyll metabolism(map00860);Metabolic pathways (map01100);Biosynthesis of secondary metabolites(map01110)	protoporphyrin/coproporphyrin ferrochelatase(ko:K01772,EC:4.99.1.1 4.99.1.9);mitochondrial chaperone BCS1(ko:K08900)	O	Posttranslational modification, protein turnover, chaperones	Belongs to the AAA ATPase family	AAA(PF00004.30) ATPase family associated with various cellular activities (AAA)
PAV00G006720	PQQ01228.1	AAA-ATPase [Prunus yedoensis var. nudiflora]	Q9LH84	AAA-ATPase At3g28510 OS=Arabidopsis thaliana OX=3702 GN=At3g28510 PE=2 SV=1	AT3G28510.1	P-loop containing nucleoside triphosphate hydrolases superfamily protein	LOC_Os12g24320.1	ATPase 3, putative, expressed	reproduction(GO:0000003);response to reactive oxygen species(GO:0000302);response to singlet oxygen(GO:0000304);response to acid chemical(GO:0001101);developmental process involved in reproduction(GO:0003006);response to stress(GO:0006950);response to osmotic stress(GO:0006970);response to oxidative stress(GO:0006979);multicellular organism development(GO:0007275);response to nutrient(GO:0007584)…	molecular_function(GO:0003674);catalytic activity(GO:0003824);pyrophosphatase activity(GO:0016462);hydrolase activity(GO:0016787);hydrolase activity, acting on acid anhydrides(GO:0016817);hydrolase activity, acting on acid anhydrides, in phosphorus-containing anhydrides(GO:0016818);ATPase activity(GO:0016887);nucleoside-triphosphatase activity(GO:0017111)	cellular_component(GO:0005575);intracellular(GO:0005622);cell(GO:0005623);cytoplasm(GO:0005737);mitochondrion(GO:0005739);endoplasmic reticulum(GO:0005783);cell-cell junction(GO:0005911);plasmodesma(GO:0009506);endomembrane system(GO:0012505);cell junction(GO:0030054);organelle(GO:0043226);membrane-bounded organelle(GO:0043227);intracellular organelle(GO:0043229);intracellular membrane-bounded or…	Porphyrin and chlorophyll metabolism(map00860);Metabolic pathways (map01100);Biosynthesis of secondary metabolites(map01110)	protoporphyrin/coproporphyrin ferrochelatase(ko:K01772,EC:4.99.1.1 4.99.1.9);mitochondrial chaperone BCS1(ko:K08900)	O	Posttranslational modification, protein turnover, chaperones	Belongs to the AAA ATPase family	AAA(PF00004.30) ATPase family associated with various cellular activities (AAA)
PAV00G006750	XP_021808826.1	serine/threonine-protein kinase D6PK [Prunus avium]	Q39183	Serine/threonine-protein kinase D6PKL2 OS=Arabidopsis thaliana OX=3702 GN=D6PKL2 PE=1 SV=1	AT5G40030.1	Protein kinase superfamily protein	LOC_Os09g08420.1	AGC_PVPK_like_kin82y.15 - ACG kinases include homologs to PKA, PKG and PKC, expressed	-	-	-	-	-	T	Signal transduction mechanisms	Serine/Threonine protein kinases, catalytic domain	PK_Tyr_Ser-Thr(PF07714.18) Protein tyrosine and serine/threonine kinase;Pkinase(PF00069.26) Protein kinase domain
PAV00G006760	VVA20189.1	PREDICTED: glycerol-3-phosphate [Prunus dulcis]	K7PEY4	Glycerol-3-phosphate acyltransferase RAM2 OS=Medicago truncatula OX=3880 GN=RAM2 PE=2 SV=1	AT2G38110.1	glycerol-3-phosphate acyltransferase 6	LOC_Os03g52570.1	glycerol-3-phosphate acyltransferase, putative, expressed	reproduction(GO:0000003);developmental process involved in reproduction(GO:0003006);phosphorus metabolic process(GO:0006793);phosphate-containing compound metabolic process(GO:0006796);multicellular organism development(GO:0007275);biological_process(GO:0008150);metabolic process(GO:0008152);biosynthetic process(GO:0009058);macromolecule biosynthetic process(GO:0009059);post-embryonic development…	molecular_function(GO:0003674);catalytic activity(GO:0003824);O-acyltransferase activity(GO:0008374);transferase activity(GO:0016740);transferase activity, transferring acyl groups(GO:0016746);transferase activity, transferring acyl groups other than amino-acyl groups(GO:0016747);hydrolase activity(GO:0016787);hydrolase activity, acting on ester bonds(GO:0016788);phosphatase activity(GO:0016791);…	NA	Glycerolipid metabolism(map00561);Glycerophospholipid metabolism(map00564);Metabolic pathways (map01100);Biosynthesis of secondary metabolites(map01110)	glycerol-3-phosphate acyltransferase(ko:K13508,EC:2.3.1.15 2.3.1.198)	I	Lipid transport and metabolism	Glycerol-3-phosphate 2-O-acyltransferase 6-like	Acyltransferase(PF01553.22) Acyltransferase
PAV00G006790	PRQ26985.1	putative RNA-directed DNA polymerase [Rosa chinensis]	Q9ZT94	Retrovirus-related Pol polyprotein from transposon RE2 OS=Arabidopsis thaliana OX=3702 GN=RE2 PE=4 SV=1	AT4G23160.3	cysteine-rich RECEPTOR-like kinase	LOC_Os04g48150.1	retrotransposon protein, putative, unclassified, expressed	-	-	-	-	-	L	Replication, recombination and repair	Cysteine-rich RLK (RECEPTOR-like protein kinase) 8	RVT_2(PF07727.15) Reverse transcriptase (RNA-dependent DNA polymerase)
PAV00G006800	BBG94842.1	HXXXD-type acyl-transferase family protein [Prunus dulcis]	-	-	-	-	LOC_Os11g44780.1	retrotransposon protein, putative, unclassified, expressed	-	-	-	-	-	L	Replication, recombination and repair	Reverse transcriptase (RNA-dependent DNA polymerase)	-
PAV00G006810	PQM38121.1	hypothetical protein Pyn_02461 [Prunus yedoensis var. nudiflora]	-	-	-	-	-	-	-	-	-	-	-	-	-	-	-
PAV00G006830	XP_020413984.1	uncharacterized protein LOC109947676 [Prunus persica]	-	-	-	-	-	-	-	-	-	-	-	L	Replication, recombination and repair	transposition, RNA-mediated	-
PAV00G006840	XP_021831503.1	uncharacterized protein LOC110771502 [Prunus avium]	-	-	-	-	-	-	-	-	-	-	-	L	Replication, recombination and repair	transposition, RNA-mediated	-
PAV00G006850	PQM34793.1	protein STABILIZED1 [Prunus yedoensis var. nudiflora]	Q9ZT71	Protein STABILIZED1 OS=Arabidopsis thaliana OX=3702 GN=STA1 PE=1 SV=1	AT4G03430.3	pre-mRNA splicing factor-like protein	LOC_Os10g35550.1	pre-mRNA-processing factor 6, putative, expressed	nucleobase-containing compound metabolic process(GO:0006139);DNA metabolic process(GO:0006259);DNA modification(GO:0006304);DNA alkylation(GO:0006305);DNA methylation(GO:0006306);cellular aromatic compound metabolic process(GO:0006725);nitrogen compound metabolic process(GO:0006807);response to stress(GO:0006950);multicellular organism development(GO:0007275);biological_process(GO:0008150);metabo…	NA	cellular_component(GO:0005575);intracellular(GO:0005622);cell(GO:0005623);nucleus(GO:0005634);nucleoplasm(GO:0005654);spliceosomal complex(GO:0005681);Cajal body(GO:0015030);nuclear body(GO:0016604);membrane-enclosed lumen(GO:0031974);nuclear lumen(GO:0031981);protein-containing complex(GO:0032991);organelle(GO:0043226);membrane-bounded organelle(GO:0043227);intracellular organelle(GO:0043229);in…	Spliceosome(map03040)	pre-mRNA-processing factor 6(ko:K12855)	A	RNA processing and modification	pre-mRNA-processing factor	-
PAV00G006860	PQM34795.1	hypothetical protein Pyn_19373 [Prunus yedoensis var. nudiflora]	-	-	-	-	-	-	-	-	-	-	-	O	Posttranslational modification, protein turnover, chaperones	4Fe-4S single cluster domain of Ferredoxin I	-
PAV00G006870	PQQ14250.1	sirohydrochlorin ferrochelatase chloroplastic [Prunus yedoensis var. nudiflora]	Q84JH7	Sirohydrochlorin ferrochelatase, chloroplastic OS=Arabidopsis thaliana OX=3702 GN=SIRB PE=1 SV=1	AT1G50170.1	sirohydrochlorin ferrochelatase B	LOC_Os02g19440.1	sirohydrochlorin ferrochelatase, putative, expressed	cellular aromatic compound metabolic process(GO:0006725);porphyrin-containing compound metabolic process(GO:0006778);porphyrin-containing compound biosynthetic process(GO:0006779);heme biosynthetic process(GO:0006783);nitrogen compound metabolic process(GO:0006807);response to stress(GO:0006950);response to oxidative stress(GO:0006979);biological_process(GO:0008150);metabolic process(GO:0008152);…	molecular_function(GO:0003674);catalytic activity(GO:0003824);ferrochelatase activity(GO:0004325);binding(GO:0005488);protein binding(GO:0005515);lyase activity(GO:0016829);identical protein binding(GO:0042802);cofactor binding(GO:0048037);sirohydrochlorin ferrochelatase activity(GO:0051266);iron-sulfur cluster binding(GO:0051536);metal cluster binding(GO:0051540)	cellular_component(GO:0005575);intracellular(GO:0005622);cell(GO:0005623);cytoplasm(GO:0005737);chloroplast(GO:0009507);plastid(GO:0009536);organelle(GO:0043226);membrane-bounded organelle(GO:0043227);intracellular organelle(GO:0043229);intracellular membrane-bounded organelle(GO:0043231);intracellular part(GO:0044424);cytoplasmic part(GO:0044444);cell part(GO:0044464)	Porphyrin and chlorophyll metabolism(map00860);Metabolic pathways (map01100);Biosynthesis of secondary metabolites(map01110)	sirohydrochlorin ferrochelatase(ko:K03794,EC:4.99.1.4)	S	Function unknown	Sirohydrochlorin	CbiX(PF01903.18) CbiX
PAV00G006880	XP_008230473.1	PREDICTED: uncharacterized protein LOC103329747 [Prunus mume]	Q9SPL2	E3 ubiquitin-protein ligase CIP8 OS=Arabidopsis thaliana OX=3702 GN=CIP8 PE=1 SV=1	AT5G64920.1	COP1-interacting protein 8	LOC_Os08g38060.1	RING finger protein, putative, expressed	reproduction(GO:0000003);cell morphogenesis(GO:0000902);cell morphogenesis involved in differentiation(GO:0000904);developmental process involved in reproduction(GO:0003006);cellular protein modification process(GO:0006464);nitrogen compound metabolic process(GO:0006807);multicellular organism development(GO:0007275);biological_process(GO:0008150);metabolic process(GO:0008152);anatomical structur…	molecular_function(GO:0003674);catalytic activity(GO:0003824);ubiquitin-protein transferase activity(GO:0004842);transferase activity(GO:0016740);ubiquitin-like protein transferase activity(GO:0019787);catalytic activity, acting on a protein(GO:0140096)	NA	NA	E3 ubiquitin-protein ligase RNF115/126(ko:K11982,EC:2.3.2.27);E3 ubiquitin-protein ligase RNF181(ko:K22378,EC:2.3.2.27)	O	Posttranslational modification, protein turnover, chaperones	ubiquitin-protein transferase activity	zf-C3HC4_2(PF13923.7) Zinc finger, C3HC4 type (RING finger);zf-C3HC4(PF00097.26) Zinc finger, C3HC4 type (RING finger);zf-RING_2(PF13639.7) Ring finger domain
PAV00G006890	PQM34797.1	uncharacterized protein Pyn_19375 [Prunus yedoensis var. nudiflora]	Q9LF41	Probable ubiquitin conjugation factor E4 OS=Arabidopsis thaliana OX=3702 GN=PUB1 PE=2 SV=1	AT1G26761.1	Arabinanase/levansucrase/invertase	LOC_Os08g33650.2	SET domain-containing protein, putative, expressed	-	-	-	-	-	B	Chromatin structure and dynamics	methyltransferase activity	Ufd2P_core(PF10408.10) Ubiquitin elongating factor core
PAV00G006900	XP_020426567.1	uncharacterized protein LOC109950837 [Prunus persica]	Q94HW2	Retrovirus-related Pol polyprotein from transposon RE1 OS=Arabidopsis thaliana OX=3702 GN=RE1 PE=2 SV=1	AT4G23160.3	cysteine-rich RECEPTOR-like kinase	LOC_Os04g40450.1	retrotransposon protein, putative, unclassified, expressed	-	-	-	-	-	L	Replication, recombination and repair	cysteine-rich RLK (RECEPTOR-like protein kinase) 8	RVT_2(PF07727.15) Reverse transcriptase (RNA-dependent DNA polymerase)
PAV00G006910	XP_011457394.1	PREDICTED: uncharacterized protein LOC105349432 [Fragaria vesca subsp. vesca]	Q94HW2	Retrovirus-related Pol polyprotein from transposon RE1 OS=Arabidopsis thaliana OX=3702 GN=RE1 PE=2 SV=1	AT1G21280.1	Copia-like polyprotein/retrotransposon	LOC_Os10g17570.1	retrotransposon protein, putative, unclassified, expressed	-	-	-	-	-	L	Replication, recombination and repair	gag-polypeptide of LTR copia-type	Retrotran_gag_3(PF14244.7) gag-polypeptide of LTR copia-type
PAV00G006920	VVA15931.1	PREDICTED: FT-interacting [Prunus dulcis]	Q60EW9	FT-interacting protein 7 OS=Oryza sativa subsp. japonica OX=39947 GN=FTIP7 PE=1 SV=1	AT1G04150.1	C2 calcium/lipid-binding plant phosphoribosyltransferase family protein	LOC_Os05g30750.4	anthranilate phosphoribosyltransferase, putative, expressed	NA	molecular_function(GO:0003674);binding(GO:0005488);calcium ion binding(GO:0005509);ion binding(GO:0043167);cation binding(GO:0043169);metal ion binding(GO:0046872)	cellular_component(GO:0005575);membrane(GO:0016020);integral component of membrane(GO:0016021);intrinsic component of membrane(GO:0031224);membrane part(GO:0044425)	-	-	S	Function unknown	Multiple C2 and transmembrane domain-containing protein	C2(PF00168.31) C2 domain
PAV00G006930	ONH93077.1	hypothetical protein PRUPE_8G211500 [Prunus persica]	Q9M2R0	FT-interacting protein 3 OS=Arabidopsis thaliana OX=3702 GN=FTIP3 PE=1 SV=1	AT1G04150.1	C2 calcium/lipid-binding plant phosphoribosyltransferase family protein	LOC_Os02g57090.1	anthranilate phosphoribosyltransferase, putative, expressed	NA	molecular_function(GO:0003674);binding(GO:0005488);calcium ion binding(GO:0005509);ion binding(GO:0043167);cation binding(GO:0043169);metal ion binding(GO:0046872)	cellular_component(GO:0005575);membrane(GO:0016020);integral component of membrane(GO:0016021);intrinsic component of membrane(GO:0031224);membrane part(GO:0044425)	-	-	S	Function unknown	Multiple C2 and transmembrane domain-containing protein	-
PAV00G006940	BBH02385.1	hypothetical protein Prudu_012927 [Prunus dulcis]	P10978	Retrovirus-related Pol polyprotein from transposon TNT 1-94 OS=Nicotiana tabacum OX=4097 PE=2 SV=1	AT4G23160.3	cysteine-rich RECEPTOR-like kinase	LOC_Os07g09760.1	retrotransposon protein, putative, unclassified, expressed	-	-	-	-	-	L	Replication, recombination and repair	Reverse transcriptase (RNA-dependent DNA polymerase)	rve(PF00665.27) Integrase core domain;RVT_2(PF07727.15) Reverse transcriptase (RNA-dependent DNA polymerase)
PAV00G006950	XP_021807615.1	uncharacterized protein LOC110751450 [Prunus avium]	-	-	-	-	-	-	-	-	-	-	-	-	-	-	-
PAV00G006970	XP_021813118.1	uncharacterized protein LOC110756033 isoform X3 [Prunus avium]	-	-	AT5G14370.1	CCT motif family protein	-	-	regulation of transcription, DNA-templated(GO:0006355);protein targeting(GO:0006605);transport(GO:0006810);intracellular protein transport(GO:0006886);protein localization(GO:0008104);biological_process(GO:0008150);regulation of biosynthetic process(GO:0009889);regulation of gene expression(GO:0010468);regulation of macromolecule biosynthetic process(GO:0010556);protein transport(GO:0015031);pept…	NA	cellular_component(GO:0005575);intracellular(GO:0005622);cell(GO:0005623);nucleus(GO:0005634);organelle(GO:0043226);membrane-bounded organelle(GO:0043227);intracellular organelle(GO:0043229);intracellular membrane-bounded organelle(GO:0043231);intracellular part(GO:0044424);cell part(GO:0044464)	-	-	K	Transcription	Zinc finger protein CONSTANS-like	-
PAV00G006980	PQM40173.1	pectate lyase [Prunus yedoensis var. nudiflora]	Q9LTZ0	Putative pectate lyase 11 OS=Arabidopsis thaliana OX=3702 GN=At3g27400 PE=3 SV=2	AT3G27400.2	Pectin lyase-like superfamily protein	LOC_Os04g05050.1	pectate lyase precursor, putative, expressed	biological_process(GO:0008150);response to external stimulus(GO:0009605);response to biotic stimulus(GO:0009607);response to nematode(GO:0009624);response to external biotic stimulus(GO:0043207);response to stimulus(GO:0050896);multi-organism process(GO:0051704);response to other organism(GO:0051707)	NA	NA	Pentose and glucuronate interconversions(map00040);Quorum sensing(map02024)	pectate lyase(ko:K01728,EC:4.2.2.2)	G	Carbohydrate transport and metabolism	Pectate lyase	Pectate_lyase_4(PF00544.20) Pectate lyase
PAV00G006990	XP_021829064.1	uncharacterized protein LOC110769409 [Prunus avium]	-	-	-	-	LOC_Os04g18770.1	retrotransposon protein, putative, unclassified, expressed	-	-	-	-	-	L	Replication, recombination and repair	transposition, RNA-mediated	-
PAV00G007000	PQM40175.1	mitochondrial inner membrane protease ATP23 [Prunus yedoensis var. nudiflora]	P0CQ26	Mitochondrial inner membrane protease ATP23 OS=Cryptococcus neoformans var. neoformans serotype D (strain JEC21 / ATCC MYA-565) OX=214684 GN=ATP23 PE=3 SV=1	AT3G03420.1	Ku70-binding family protein	LOC_Os12g19090.1	metalloprotease ATP23, putative, expressed	-	-	-	NA	mitochondrial inner membrane protease ATP23(ko:K18156,EC:3.4.24.-)	L	Replication, recombination and repair	Mitochondrial inner membrane protease	Peptidase_M76(PF09768.10) Peptidase M76 family
PAV00G007010	XP_016649437.1	PREDICTED: classical arabinogalactan protein 6 [Prunus mume]	-	-	-	-	-	-	-	-	-	-	-	-	-	-	-
PAV00G007020	PQM34805.1	vegetative cell wall protein gp1-like [Prunus yedoensis var. nudiflora]	-	-	-	-	-	-	-	-	-	-	-	-	-	-	-
PAV00G007030	XP_021812804.1	glycerol-3-phosphate dehydrogenase [NAD(+)] [Prunus avium]	P52425	Glycerol-3-phosphate dehydrogenase [NAD(+)] OS=Cuphea lanceolata OX=3930 GN=GPDH PE=2 SV=1	AT5G40610.1	NAD-dependent glycerol-3-phosphate dehydrogenase family protein	LOC_Os01g74000.1	glycerol-3-phosphate dehydrogenase, putative, expressed	-	-	-	Glycerophospholipid metabolism(map00564);Biosynthesis of secondary metabolites(map01110);MAPK signaling pathway - yeast(map04011)	glycerol-3-phosphate dehydrogenase (NAD+)(ko:K00006,EC:1.1.1.8)	C	Energy production and conversion	glycerol-3-phosphate dehydrogenase NAD(	NAD_Gly3P_dh_C(PF07479.15) NAD-dependent glycerol-3-phosphate dehydrogenase C-terminus;NAD_Gly3P_dh_N(PF01210.24) NAD-dependent glycerol-3-phosphate dehydrogenase N-terminus
PAV00G007040	XP_016649547.1	PREDICTED: LEAF RUST 10 DISEASE-RESISTANCE LOCUS RECEPTOR-LIKE PROTEIN KINASE-like 2.5 [Prunus mume]	Q9FF29	PR5-like receptor kinase OS=Arabidopsis thaliana OX=3702 GN=PR5K PE=1 SV=1	AT1G70250.1	receptor serine/threonine kinase	LOC_Os01g04460.1	Ser/Thr protein kinase, putative, expressed	-	-	-	-	-	T	Signal transduction mechanisms	receptor-like protein kinase At1g67000	Pkinase(PF00069.26) Protein kinase domain;PK_Tyr_Ser-Thr(PF07714.18) Protein tyrosine and serine/threonine kinase
PAV00G007060	VVA32625.1	PREDICTED: zinc finger BED domain-containing [Prunus dulcis]	P08770	Putative AC transposase OS=Zea mays OX=4577 PE=2 SV=2	AT3G42170.1	BED zinc finger and hAT dimerization domain-containing protein DAYSLEEPER	LOC_Os10g02910.1	transposon protein, putative, unclassified, expressed	-	-	-	-	-	L	Replication, recombination and repair	Zinc finger BED domain-containing protein	-
PAV00G007070	XP_021821626.1	LEAF RUST 10 DISEASE-RESISTANCE LOCUS RECEPTOR-LIKE PROTEIN KINASE-like 2.1 [Prunus avium]	Q9FF29	PR5-like receptor kinase OS=Arabidopsis thaliana OX=3702 GN=PR5K PE=1 SV=1	AT5G38280.1	PR5-like receptor kinase	LOC_Os04g09770.1	Ser/Thr protein kinase, putative, expressed	-	-	-	MAPK signaling pathway(map04010);NF-kappa B signaling pathway(map04064);Toll-like receptor signaling pathway(map04620);NOD-like receptor signaling pathway(map04621);Toll and Imd signaling pathway(map04624);Neurotrophin signaling pathway(map04722);Pertussis(map05133);Leishmaniasis(map05140);Chagas disease (American trypanosomiasis)(map05142);Toxoplasmosis(map05145);Tuberculosis(map05152);Measles(m…	interleukin-1 receptor-associated kinase 4(ko:K04733,EC:2.7.11.1)	KLT	Transcription ;Replication, recombination and repair ;Signal transduction mechanisms	protein serine/threonine kinase activity	PK_Tyr_Ser-Thr(PF07714.18) Protein tyrosine and serine/threonine kinase;Pkinase(PF00069.26) Protein kinase domain
PAV00G007080	XP_007217546.1	uncharacterized protein LOC18781745 [Prunus persica]	-	-	-	-	-	-	-	-	-	-	-	S	Function unknown	Reverse transcriptase-like	-
PAV00G007090	XP_008229963.1	PREDICTED: aquaporin SIP1-1-like [Prunus mume]	Q5VR89	Aquaporin SIP1-1 OS=Oryza sativa subsp. japonica OX=39947 GN=SIP1-1 PE=2 SV=2	AT3G04090.1	small and basic intrinsic protein 1A	LOC_Os01g08660.1	aquaporin protein, putative, expressed	-	-	-	NA	aquaporin SIP(ko:K09875)	G	Carbohydrate transport and metabolism	Belongs to the MIP aquaporin (TC 1.A.8) family	MIP(PF00230.21) Major intrinsic protein
PAV00G007100	XP_021822879.1	uncharacterized protein LOC110764259 [Prunus avium]	P92979	5'-adenylylsulfate reductase 1, chloroplastic OS=Arabidopsis thaliana OX=3702 GN=APR1 PE=1 SV=2	AT4G04610.1	APS reductase 1	LOC_Os07g32570.1	OsAPRL1 adenosine 5'-phosphosulfate reductase-like OsAPRL1, expressed	sulfate assimilation(GO:0000103);sulfur compound metabolic process(GO:0006790);biological_process(GO:0008150);metabolic process(GO:0008152);cellular process(GO:0009987);sulfate reduction(GO:0019419);cellular metabolic process(GO:0044237);oxidation-reduction process(GO:0055114)	molecular_function(GO:0003674);catalytic activity(GO:0003824);phosphoadenylyl-sulfate reductase (thioredoxin) activity(GO:0004604);adenylyl-sulfate reductase activity(GO:0009973);oxidoreductase activity(GO:0016491);oxidoreductase activity, acting on a sulfur group of donors(GO:0016667);oxidoreductase activity, acting on a sulfur group of donors, disulfide as acceptor(GO:0016671)	cellular_component(GO:0005575);intracellular(GO:0005622);cell(GO:0005623);cytoplasm(GO:0005737);chloroplast(GO:0009507);plastid stroma(GO:0009532);plastid(GO:0009536);chloroplast stroma(GO:0009570);organelle(GO:0043226);membrane-bounded organelle(GO:0043227);intracellular organelle(GO:0043229);intracellular membrane-bounded organelle(GO:0043231);organelle part(GO:0044422);intracellular part(GO:00…	Sulfur metabolism(map00920);Microbial metabolism in diverse environments(map01120)	adenylyl-sulfate reductase (glutathione)(ko:K05907,EC:1.8.4.9)	EO	Amino acid transport and metabolism ;Posttranslational modification, protein turnover, chaperones	5'-adenylylsulfate reductase	-
PAV00G007120	ONI18443.1	hypothetical protein PRUPE_3G216500 [Prunus persica]	O80885	Membrane metalloprotease ARASP, chloroplastic OS=Arabidopsis thaliana OX=3702 GN=ARASP PE=2 SV=1	AT2G32480.1	chloroplastic membrane metallo proteases	LOC_Os03g38230.1	peptidase M50 family protein, putative, expressed	response to stress(GO:0006950);organelle organization(GO:0006996);biological_process(GO:0008150);response to temperature stimulus(GO:0009266);response to cold(GO:0009409);response to abiotic stimulus(GO:0009628);plastid organization(GO:0009657);chloroplast organization(GO:0009658);cellular process(GO:0009987);cellular component organization(GO:0016043);response to stimulus(GO:0050896);cellular co…	NA	cellular_component(GO:0005575);intracellular(GO:0005622);cell(GO:0005623);cytoplasm(GO:0005737);chloroplast(GO:0009507);plastid envelope(GO:0009526);plastid inner membrane(GO:0009528);plastid(GO:0009536);chloroplast inner membrane(GO:0009706);chloroplast envelope(GO:0009941);membrane(GO:0016020);organelle inner membrane(GO:0019866);organelle membrane(GO:0031090);organelle envelope(GO:0031967);chl…	-	-	M	Cell wall/membrane/envelope biogenesis	Peptidase family M50	PDZ_6(PF17820.2) PDZ domain;Peptidase_M50(PF02163.23) Peptidase family M50;PDZ(PF00595.25) PDZ domain
PAV00G007130	XP_021822924.1	transcription factor MYB101 isoform X1 [Prunus avium]	O80883	Transcription factor MYB101 OS=Arabidopsis thaliana OX=3702 GN=MYB101 PE=2 SV=1	AT2G32460.1	myb domain protein 101	LOC_Os01g59660.3	MYB family transcription factor, putative, expressed	reproduction(GO:0000003);response to acid chemical(GO:0001101);regulation of cell growth(GO:0001558);developmental process involved in reproduction(GO:0003006);regulation of transcription, DNA-templated(GO:0006355);organelle organization(GO:0006996);vacuole organization(GO:0007033);multicellular organism development(GO:0007275);gamete generation(GO:0007276);biological_process(GO:0008150);pollen d…	molecular_function(GO:0003674);DNA-binding transcription factor activity(GO:0003700);transcription regulator activity(GO:0140110)	cellular_component(GO:0005575);intracellular(GO:0005622);cell(GO:0005623);nucleus(GO:0005634);cell projection(GO:0042995);organelle(GO:0043226);membrane-bounded organelle(GO:0043227);intracellular organelle(GO:0043229);intracellular membrane-bounded organelle(GO:0043231);intracellular part(GO:0044424);cell part(GO:0044464);pollen tube(GO:0090406);plasma membrane bounded cell projection(GO:0120025)	NA	transcription factor MYB, plant(ko:K09422)	ADK	RNA processing and modification ;Cell cycle control, cell division, chromosome partitioning ;Transcription	RNA polymerase II transcription regulator recruiting activity	Myb_DNA-bind_6(PF13921.7) Myb-like DNA-binding domain;Myb_DNA-binding(PF00249.32) Myb-like DNA-binding domain
PAV00G007140	XP_021827933.1	probable RNA 3'-terminal phosphate cyclase-like protein [Prunus avium]	-	-	-	-	LOC_Os03g61790.1	RNA 3-terminal phosphate cyclase, putative, expressed	-	-	-	Ribosome biogenesis in eukaryotes(map03008)	RNA 3'-terminal phosphate cyclase-like protein(ko:K11108)	A	RNA processing and modification	RNA 3'-terminal phosphate cyclase-like	-
PAV00G007160	PQP98824.1	7-deoxyloganetin glucosyltransferase-like [Prunus yedoensis var. nudiflora]	F8WKW1	7-deoxyloganetin glucosyltransferase OS=Gardenia jasminoides OX=114476 GN=UGT85A24 PE=1 SV=1	AT1G22370.2	UDP-glucosyl transferase 85A5	LOC_Os04g37820.1	cytokinin-O-glucosyltransferase 2, putative, expressed	-	-	-	NA		CG	Energy production and conversion ;Carbohydrate transport and metabolism	UDP-Glycosyltransferase	-
PAV00G007170	XP_021806113.1	uncharacterized protein LOC110750147 [Prunus avium]	-	-	-	-	-	-	-	-	-	-	-	-	-	-	-
PAV00G007180	ONH95912.1	hypothetical protein PRUPE_7G095500 [Prunus persica]	-	-	-	-	-	-	-	-	-	-	-	-	-	-	-
PAV00G007190	ONI14260.1	hypothetical protein PRUPE_4G271500 [Prunus persica]	Q9M2J7	LOB domain-containing protein 29 OS=Arabidopsis thaliana OX=3702 GN=LBD29 PE=2 SV=1	AT3G58190.1	lateral organ boundaries-domain 29	LOC_Os08g44940.1	DUF260 domain containing protein, putative, expressed	multicellular organism development(GO:0007275);biological_process(GO:0008150);anatomical structure morphogenesis(GO:0009653);post-embryonic development(GO:0009791);root morphogenesis(GO:0010015);post-embryonic root morphogenesis(GO:0010101);lateral root morphogenesis(GO:0010102);lateral root formation(GO:0010311);root system development(GO:0022622);multicellular organismal process(GO:0032501);dev…	molecular_function(GO:0003674);binding(GO:0005488);protein binding(GO:0005515);identical protein binding(GO:0042802);protein homodimerization activity(GO:0042803);protein dimerization activity(GO:0046983)	cellular_component(GO:0005575);intracellular(GO:0005622);cell(GO:0005623);nucleus(GO:0005634);organelle(GO:0043226);membrane-bounded organelle(GO:0043227);intracellular organelle(GO:0043229);intracellular membrane-bounded organelle(GO:0043231);intracellular part(GO:0044424);cell part(GO:0044464)	NA	LOB domain-containing protein 29(ko:K13945)	S	Function unknown	lob domain-containing protein	LOB(PF03195.15) Lateral organ boundaries (LOB) domain
PAV00G007200	PQQ00591.1	uncharacterized protein Pyn_29180 [Prunus yedoensis var. nudiflora]	-	-	-	-	-	-	NA	NA	cellular_component(GO:0005575);intracellular(GO:0005622);cell(GO:0005623);cytoplasm(GO:0005737);cytosol(GO:0005829);ribosome(GO:0005840);large ribosomal subunit(GO:0015934);cytosolic large ribosomal subunit(GO:0022625);cytosolic ribosome(GO:0022626);protein-containing complex(GO:0032991);organelle(GO:0043226);non-membrane-bounded organelle(GO:0043228);intracellular organelle(GO:0043229);intracell…	Ribosome(map03010)	large subunit ribosomal protein L18Ae(ko:K02882)	J	Translation, ribosomal structure and biogenesis	structural constituent of ribosome	-
PAV00G007210	ONI17979.1	hypothetical protein PRUPE_3G189500 [Prunus persica]	F8WKW1	7-deoxyloganetin glucosyltransferase OS=Gardenia jasminoides OX=114476 GN=UGT85A24 PE=1 SV=1	AT1G22380.1	UDP-glucosyl transferase 85A3	LOC_Os02g51930.1	cytokinin-O-glucosyltransferase 2, putative, expressed	-	-	-	NA		CG	Energy production and conversion ;Carbohydrate transport and metabolism	UDP-Glycosyltransferase	UDPGT(PF00201.19) UDP-glucoronosyl and UDP-glucosyl transferase
PAV00G007220	PQQ05159.1	7-deoxyloganetin glucosyltransferase-like [Prunus yedoensis var. nudiflora]	-	-	AT1G22380.1	UDP-glucosyl transferase 85A3	-	-	-	-	-	-	-	-	-	-	-
PAV00G007230	XP_021807615.1	uncharacterized protein LOC110751450 [Prunus avium]	Q94HW2	Retrovirus-related Pol polyprotein from transposon RE1 OS=Arabidopsis thaliana OX=3702 GN=RE1 PE=2 SV=1	AT4G23160.3	cysteine-rich RECEPTOR-like kinase	LOC_Os01g54290.1	retrotransposon protein, putative, unclassified, expressed	-	-	-	-	-	L	Replication, recombination and repair	cysteine-rich RLK (RECEPTOR-like protein kinase) 8	-
PAV00G007240	BBH09012.1	TTF-type zinc finger protein with HAT dimerisation domain, partial [Prunus dulcis]	-	-	AT3G29450.1	General transcription factor 2-related zinc finger protein	LOC_Os09g14530.1	hAT dimerisation domain-containing protein, putative	-	-	-	-	-	S	Function unknown	Zinc finger MYM-type protein 1-like	-
PAV00G007270	XP_021801954.1	uncharacterized protein LOC110746066, partial [Prunus avium]	-	-	-	-	LOC_Os08g21390.1	retrotransposon, putative, centromere-specific	-	-	-	Base excision repair(map03410);Apoptosis(map04210);Longevity regulating pathway - worm(map04212);Apoptosis - fly(map04214);Necroptosis(map04217);Alzheimer disease(map05010)	insulysin(ko:K01408,EC:3.4.24.56);poly(ko:K10798,ADP-ribose polymerase [EC:2.4.2.30)	E	Amino acid transport and metabolism	Ribonuclease H protein	-
PAV00G007290	XP_021826822.1	uncharacterized protein LOC110767552 [Prunus avium]	Q94HW2	Retrovirus-related Pol polyprotein from transposon RE1 OS=Arabidopsis thaliana OX=3702 GN=RE1 PE=2 SV=1	AT1G34070.1	Copia-like polyprotein/retrotransposon	LOC_Os01g03230.1	retrotransposon protein, putative, unclassified, expressed	-	-	-	-	-	L	Replication, recombination and repair	gag-polypeptide of LTR copia-type	Retrotran_gag_2(PF14223.7) gag-polypeptide of LTR copia-type
PAV00G007300	RVW91994.1	Retrovirus-related Pol polyprotein from transposon RE2 [Vitis vinifera]	Q94HW2	Retrovirus-related Pol polyprotein from transposon RE1 OS=Arabidopsis thaliana OX=3702 GN=RE1 PE=2 SV=1	AT4G23160.3	cysteine-rich RECEPTOR-like kinase	LOC_Os06g37290.1	retrotransposon protein, putative, unclassified, expressed	-	-	-	Ras signaling pathway(map04014)	leucine-rich repeat protein SHOC2(ko:K19613)	S	Function unknown	ADP binding	-
PAV00G007310	XP_021807928.1	7-deoxyloganetin glucosyltransferase-like [Prunus avium]	F8WKW1	7-deoxyloganetin glucosyltransferase OS=Gardenia jasminoides OX=114476 GN=UGT85A24 PE=1 SV=1	AT1G22380.1	UDP-glucosyl transferase 85A3	LOC_Os02g51910.1	cytokinin-O-glucosyltransferase 2, putative, expressed	-	-	-	NA		CG	Energy production and conversion ;Carbohydrate transport and metabolism	UDP-Glycosyltransferase	UDPGT(PF00201.19) UDP-glucoronosyl and UDP-glucosyl transferase
PAV00G007320	XP_020425408.1	LAG1 longevity assurance homolog 2 isoform X3 [Prunus persica]	Q9LJK3	LAG1 longevity assurance homolog 2 OS=Arabidopsis thaliana OX=3702 GN=LAG2 PE=1 SV=1	AT3G19260.1	LAG1 homologue 2	LOC_Os03g15750.1	ASC1, putative, expressed	long-chain fatty acid metabolic process(GO:0001676);response to molecule of fungal origin(GO:0002238);organic acid metabolic process(GO:0006082);lipid metabolic process(GO:0006629);fatty acid metabolic process(GO:0006631);fatty acid biosynthetic process(GO:0006633);biological_process(GO:0008150);metabolic process(GO:0008152);lipid biosynthetic process(GO:0008610);biosynthetic process(GO:0009058);…	molecular_function(GO:0003674);catalytic activity(GO:0003824);N-acyltransferase activity(GO:0016410);transferase activity(GO:0016740);transferase activity, transferring acyl groups(GO:0016746);transferase activity, transferring acyl groups other than amino-acyl groups(GO:0016747);sphingosine N-acyltransferase activity(GO:0050291)	cellular_component(GO:0005575);intracellular(GO:0005622);cell(GO:0005623);cytoplasm(GO:0005737);endoplasmic reticulum(GO:0005783);Golgi apparatus(GO:0005794);plasma membrane(GO:0005886);endomembrane system(GO:0012505);membrane(GO:0016020);organelle(GO:0043226);membrane-bounded organelle(GO:0043227);intracellular organelle(GO:0043229);intracellular membrane-bounded organelle(GO:0043231);intracellu…	Sphingolipid metabolism(map00600);Metabolic pathways (map01100);Sphingolipid signaling pathway(map04071)	ceramide synthetase(ko:K04710,EC:2.3.1.24)	U	Intracellular trafficking, secretion, and vesicular transport	LAG1 longevity assurance homolog	TRAM_LAG1_CLN8(PF03798.17) TLC domain
PAV00G007340	XP_016649291.1	PREDICTED: 7-deoxyloganetin glucosyltransferase-like isoform X4 [Prunus mume]	F8WKW1	7-deoxyloganetin glucosyltransferase OS=Gardenia jasminoides OX=114476 GN=UGT85A24 PE=1 SV=1	AT1G22370.2	UDP-glucosyl transferase 85A5	LOC_Os04g37820.1	cytokinin-O-glucosyltransferase 2, putative, expressed	-	-	-	NA		CG	Energy production and conversion ;Carbohydrate transport and metabolism	UDP-Glycosyltransferase	-
PAV00G007350	PQP93400.1	7-deoxyloganetin glucosyltransferase-like [Prunus yedoensis var. nudiflora]	F8WKW1	7-deoxyloganetin glucosyltransferase OS=Gardenia jasminoides OX=114476 GN=UGT85A24 PE=1 SV=1	AT1G22360.1	UDP-glucosyl transferase 85A2	LOC_Os04g37820.1	cytokinin-O-glucosyltransferase 2, putative, expressed	-	-	-	NA		CG	Energy production and conversion ;Carbohydrate transport and metabolism	UDP-Glycosyltransferase	UDPGT(PF00201.19) UDP-glucoronosyl and UDP-glucosyl transferase
PAV00G007370	XP_021833439.1	uncharacterized protein LOC110773246 [Prunus avium]	-	-	-	-	LOC_Os01g39530.1	retrotransposon, putative, centromere-specific	-	-	-	-	-	L	Replication, recombination and repair	Aspartyl protease	-
PAV00G007380	PQQ20579.1	mitogen-activated protein kinase kinase kinase 3-like [Prunus yedoensis var. nudiflora]	-	-	AT3G50310.1	mitogen-activated protein kinase kinase kinase 20	-	-	-	-	-	-	-	T	Signal transduction mechanisms	Mitogen-activated protein kinase kinase kinase	-
PAV00G007410	BBH05646.1	transposable element gene [Prunus dulcis]	-	-	-	-	LOC_Os10g23990.1	transposon protein, putative, CACTA, En/Spm sub-class	-	-	-	-	-	S	Function unknown	Domain of unknown function (DUF4216)	DUF4216(PF13952.7) Domain of unknown function (DUF4216);DUF4218(PF13960.7) Domain of unknown function (DUF4218)
PAV00G007430	PQQ05161.1	protein TIFY 5A isoform X2 [Prunus yedoensis var. nudiflora]	Q8LBM2	Protein TIFY 5A OS=Arabidopsis thaliana OX=3702 GN=TIFY5A PE=1 SV=1	AT1G30135.1	jasmonate-zim-domain protein 8	-	-	-	-	-	-	-	S	Function unknown	TIFY 5A-like	tify(PF06200.15) tify domain;Jas_motif(PF09425.11) Jas motif
PAV00G007440	ONI17960.1	hypothetical protein PRUPE_3G188100 [Prunus persica]	Q5BJZ6	Carnosine N-methyltransferase OS=Rattus norvegicus OX=10116 GN=Carnmt1 PE=1 SV=1	AT2G32170.1	S-adenosyl-L-methionine-dependent methyltransferases superfamily protein	LOC_Os05g43560.1	AGAP007115-PA, putative, expressed	-	-	-	Histidine metabolism(map00340)	carnosine N-methyltransferase(ko:K19787,EC:2.1.1.22)	G	Carbohydrate transport and metabolism	UPF0586 protein C9orf41 homolog	N2227(PF07942.13) N2227-like protein
PAV00G007450	XP_021828252.1	protein PAT1 homolog 1 [Prunus avium]	F4J077	Protein PAT1 homolog 1 OS=Arabidopsis thaliana OX=3702 GN=PAT1H1 PE=1 SV=1	AT3G22270.1	Topoisomerase II-associated protein PAT1	LOC_Os02g31220.1	expressed protein	biological_process(GO:0008150);stem cell population maintenance(GO:0019827);multicellular organismal process(GO:0032501);developmental process(GO:0032502);maintenance of cell number(GO:0098727)	molecular_function(GO:0003674);nucleic acid binding(GO:0003676);RNA binding(GO:0003723);mRNA binding(GO:0003729);binding(GO:0005488);organic cyclic compound binding(GO:0097159);heterocyclic compound binding(GO:1901363)	cellular_component(GO:0005575);intracellular(GO:0005622);cell(GO:0005623);nucleus(GO:0005634);cytoplasm(GO:0005737);endoplasmic reticulum(GO:0005783);endomembrane system(GO:0012505);organelle(GO:0043226);membrane-bounded organelle(GO:0043227);intracellular organelle(GO:0043229);intracellular membrane-bounded organelle(GO:0043231);intracellular part(GO:0044424);cytoplasmic part(GO:0044444);cell pa…	RNA degradation(map03018)	DNA topoisomerase 2-associated protein PAT1(ko:K12617)	S	Function unknown	Protein PAT1 homolog 1-like	-
PAV00G007460	PQQ05167.1	UDP-arabinose 4-epimerase 1-like [Prunus yedoensis var. nudiflora]	Q9SA77	UDP-arabinose 4-epimerase 1 OS=Arabidopsis thaliana OX=3702 GN=MUR4 PE=1 SV=1	AT1G30620.5	NAD(P)-binding Rossmann-fold superfamily protein	LOC_Os04g52730.1	NAD dependent epimerase/dehydratase family domain containing protein, expressed	carbohydrate metabolic process(GO:0005975);monosaccharide metabolic process(GO:0005996);biological_process(GO:0008150);metabolic process(GO:0008152);biosynthetic process(GO:0009058);plant-type cell wall biogenesis(GO:0009832);cellular process(GO:0009987);carbohydrate biosynthetic process(GO:0016051);pentose metabolic process(GO:0019321);pentose biosynthetic process(GO:0019322);arabinose metabolic…	molecular_function(GO:0003674);catalytic activity(GO:0003824);isomerase activity(GO:0016853);racemase and epimerase activity(GO:0016854);racemase and epimerase activity, acting on carbohydrates and derivatives(GO:0016857);UDP-arabinose 4-epimerase activity(GO:0050373)	cellular_component(GO:0005575);intracellular(GO:0005622);cell(GO:0005623);cytoplasm(GO:0005737);Golgi apparatus(GO:0005794);endomembrane system(GO:0012505);organelle(GO:0043226);membrane-bounded organelle(GO:0043227);intracellular organelle(GO:0043229);intracellular membrane-bounded organelle(GO:0043231);intracellular part(GO:0044424);cytoplasmic part(GO:0044444);cell part(GO:0044464)	Amino sugar and nucleotide sugar metabolism(map00520);Metabolic pathways (map01100)	UDP-arabinose 4-epimerase(ko:K12448,EC:5.1.3.5)	G	Carbohydrate transport and metabolism	UDP-arabinose 4-epimerase	NAD_binding_4(PF07993.13) Male sterility protein;Polysacc_synt_2(PF02719.16) Polysaccharide biosynthesis protein;NAD_binding_10(PF13460.7) NAD(P)H-binding;Epimerase(PF01370.22) NAD dependent epimerase/dehydratase family;RmlD_sub_bind(PF04321.18) RmlD substrate binding domain;3Beta_HSD(PF01073.20) 3-beta hydroxysteroid dehydrogenase/isomerase family;GDP_Man_Dehyd(PF16363.6) GDP-mannose 4,6 dehydra…
PAV00G007470	XP_021828270.1	pentatricopeptide repeat-containing protein At4g02750-like [Prunus avium]	Q9SY02	Pentatricopeptide repeat-containing protein At4g02750 OS=Arabidopsis thaliana OX=3702 GN=PCMP-H24 PE=3 SV=1	AT4G02750.1	Tetratricopeptide repeat (TPR)-like superfamily protein	LOC_Os12g19260.1	tetratricopeptide-like helical, putative, expressed	-	-	-	-	-	-	-	-	PPR_2(PF13041.7) PPR repeat family;PPR_3(PF13812.7) Pentatricopeptide repeat domain;PPR(PF01535.21) PPR repeat;PPR_1(PF12854.8) PPR repeat
PAV00G007480	PQQ05170.1	heat shock 70 kDa protein 17 [Prunus yedoensis var. nudiflora]	F4JMJ1	Heat shock 70 kDa protein 17 OS=Arabidopsis thaliana OX=3702 GN=HSP70-17 PE=2 SV=1	AT4G16660.1	heat shock protein 70 (Hsp 70) family protein	LOC_Os02g48110.1	DnaK family protein, putative, expressed	NA	NA	cellular_component(GO:0005575);intracellular(GO:0005622);cell(GO:0005623);cytoplasm(GO:0005737);vacuole(GO:0005773);vacuolar membrane(GO:0005774);endoplasmic reticulum(GO:0005783);Golgi apparatus(GO:0005794);chloroplast(GO:0009507);plastid(GO:0009536);endomembrane system(GO:0012505);membrane(GO:0016020);organelle membrane(GO:0031090);organelle(GO:0043226);membrane-bounded organelle(GO:0043227);in…	Protein processing in endoplasmic reticulum(map04141)	hypoxia up-regulated 1(ko:K09486)	O	Posttranslational modification, protein turnover, chaperones	Heat shock 70 kDa protein	HSP70(PF00012.21) Hsp70 protein
PAV00G007490	PQQ05171.1	OTU domain-containing protein isoform X1 [Prunus yedoensis var. nudiflora]	Q0V869	OVARIAN TUMOR DOMAIN-containing deubiquitinating enzyme 11 OS=Arabidopsis thaliana OX=3702 GN=OTU11 PE=2 SV=1	AT3G22260.1	Cysteine proteinases superfamily protein	LOC_Os02g07210.3	OTU-like cysteine protease family protein, putative, expressed	-	-	-	-	-	OT	Posttranslational modification, protein turnover, chaperones ;Signal transduction mechanisms	OTU domain-containing protein DDB_G0284757-like	OTU(PF02338.20) OTU-like cysteine protease
PAV00G007500	XP_021828281.1	UDP-glycosyltransferase 82A1 [Prunus avium]	Q9LHJ2	UDP-glycosyltransferase 82A1 OS=Arabidopsis thaliana OX=3702 GN=UGT82A1 PE=2 SV=1	AT3G22250.1	UDP-Glycosyltransferase superfamily protein	LOC_Os04g44354.1	UDP-glucoronosyl and UDP-glucosyl transferase domain containing protein, expressed	-	-	-	-	-	CG	Energy production and conversion ;Carbohydrate transport and metabolism	UDP-Glycosyltransferase	UDPGT(PF00201.19) UDP-glucoronosyl and UDP-glucosyl transferase
PAV00G007520	XP_020409595.1	uncharacterized protein LOC18790107 isoform X3 [Prunus persica]	-	-	-	-	LOC_Os11g02590.1	retrotransposon protein, putative, unclassified, expressed	-	-	-	-	-	O	Posttranslational modification, protein turnover, chaperones	DNA RNA polymerases superfamily protein	Retrotrans_gag(PF03732.18) Retrotransposon gag protein
PAV00G007530	BBH03403.1	transposable element gene [Prunus dulcis]	Q7LHG5	Transposon Ty3-I Gag-Pol polyprotein OS=Saccharomyces cerevisiae (strain ATCC 204508 / S288c) OX=559292 GN=TY3B-I PE=1 SV=2	-	-	LOC_Os05g17830.1	retrotransposon protein, putative, unclassified, expressed	mitotic spindle elongation(GO:0000022);mitotic sister chromatid segregation(GO:0000070);microtubule cytoskeleton organization(GO:0000226);mitotic cell cycle(GO:0000278);nuclear division(GO:0000280);mitotic cytokinesis(GO:0000281);sister chromatid segregation(GO:0000819);cytokinesis(GO:0000910);regulation of transcription, DNA-templated(GO:0006355);organelle organization(GO:0006996);cytoskeleton o…	molecular_function(GO:0003674);nucleic acid binding(GO:0003676);DNA binding(GO:0003677);binding(GO:0005488);sequence-specific DNA binding(GO:0043565);organic cyclic compound binding(GO:0097159);heterocyclic compound binding(GO:1901363)	cellular_component(GO:0005575);extracellular region(GO:0005576);intracellular(GO:0005622);cell(GO:0005623);nucleus(GO:0005634);nucleoplasm(GO:0005654);cytoskeleton(GO:0005856);midbody(GO:0030496);membrane-enclosed lumen(GO:0031974);nuclear lumen(GO:0031981);organelle(GO:0043226);membrane-bounded organelle(GO:0043227);non-membrane-bounded organelle(GO:0043228);intracellular organelle(GO:0043229);i…	NA	kinesin family member 4/21/27(ko:K10395)	Z	Cytoskeleton	Belongs to the TRAFAC class myosin-kinesin ATPase superfamily. Kinesin family	RVT_1(PF00078.28) Reverse transcriptase (RNA-dependent DNA polymerase)
PAV00G007540	XP_020425738.1	uncharacterized protein LOC18768922 [Prunus persica]	-	-	-	-	LOC_Os04g39730.1	retrotransposon protein, putative, unclassified, expressed	-	-	-	-	-	O	Posttranslational modification, protein turnover, chaperones	DNA RNA polymerases superfamily protein	RT_RNaseH(PF17917.2) RNase H-like domain found in reverse transcriptase
PAV00G007550	XP_016650535.1	PREDICTED: L10-interacting MYB domain-containing protein-like [Prunus mume]	Q9FFJ8	L10-interacting MYB domain-containing protein OS=Arabidopsis thaliana OX=3702 GN=LIMYB PE=1 SV=1	AT5G05800.5	Myb/SANT-like DNA-binding domain protein	LOC_Os11g38660.1	transposon protein, putative, CACTA, En/Spm sub-class, expressed	-	-	-	-	-	L	Replication, recombination and repair	DDE superfamily endonuclease	Myb_DNA-bind_3(PF12776.8) Myb/SANT-like DNA-binding domain
PAV00G007560	ONI17938.1	hypothetical protein PRUPE_3G187300 [Prunus persica]	-	-	AT2G32190.1	cysteine-rich/transmembrane domain A-like protein	LOC_Os08g10500.1	expressed protein	-	-	-	-	-	S	Function unknown	Cysteine-rich TM module stress tolerance	CYSTM(PF12734.8) Cysteine-rich TM module stress tolerance
PAV00G007580	VVA27851.1	PREDICTED: 60S ribosomal [Prunus dulcis]	Q05462	60S ribosomal protein L27 OS=Pisum sativum OX=3888 GN=RPL27 PE=2 SV=1	AT4G15000.1	Ribosomal L27e protein family	LOC_Os10g41470.1	60S ribosomal protein L27-3, putative, expressed	NA	molecular_function(GO:0003674);structural constituent of ribosome(GO:0003735);structural molecule activity(GO:0005198)	cellular_component(GO:0005575);intracellular(GO:0005622);cell(GO:0005623);cytoplasm(GO:0005737);cytosol(GO:0005829);ribosome(GO:0005840);polysome(GO:0005844);large ribosomal subunit(GO:0015934);membrane(GO:0016020);cytosolic large ribosomal subunit(GO:0022625);cytosolic ribosome(GO:0022626);protein-containing complex(GO:0032991);polysomal ribosome(GO:0042788);organelle(GO:0043226);non-membrane-bo…	Ribosome(map03010)	large subunit ribosomal protein L27e(ko:K02901)	J	Translation, ribosomal structure and biogenesis	Belongs to the eukaryotic ribosomal protein eL27 family	Ribosomal_L27e(PF01777.19) Ribosomal L27e protein family
PAV00G007590	XP_021828280.1	scarecrow-like protein 23 [Prunus avium]	Q9FHZ1	Scarecrow-like protein 23 OS=Arabidopsis thaliana OX=3702 GN=SCL23 PE=1 SV=1	AT5G41920.1	GRAS family transcription factor	LOC_Os07g38030.1	GRAS family transcription factor domain containing protein, expressed	cell fate specification(GO:0001708);multicellular organism development(GO:0007275);biological_process(GO:0008150);cellular process(GO:0009987);cell differentiation(GO:0030154);multicellular organismal process(GO:0032501);developmental process(GO:0032502);cell fate commitment(GO:0045165);leaf development(GO:0048366);shoot system development(GO:0048367);system development(GO:0048731);phyllome devel…	NA	cellular_component(GO:0005575);intracellular(GO:0005622);cell(GO:0005623);nucleus(GO:0005634);organelle(GO:0043226);membrane-bounded organelle(GO:0043227);intracellular organelle(GO:0043229);intracellular membrane-bounded organelle(GO:0043231);intracellular part(GO:0044424);cell part(GO:0044464)	-	-	K	Transcription	Belongs to the GRAS family	GRAS(PF03514.15) GRAS domain family
PAV00G007600	ONI17934.1	hypothetical protein PRUPE_3G186900 [Prunus persica]	-	-	AT4G15020.2	hAT transposon superfamily	LOC_Os03g60800.1	transposon protein, putative, unclassified, expressed	-	-	-	-	-	S	Function unknown	Protein of unknown function (DUF 659)	DUF659(PF04937.16) Protein of unknown function (DUF 659);zf-BED(PF02892.16) BED zinc finger
PAV00G007610	BBG99831.1	hypothetical protein Prudu_009651 [Prunus dulcis]	-	-	AT2G32240.1	early endosome antigen	LOC_Os04g52460.1	retrotransposon protein, putative, unclassified, expressed	-	-	-	NA	golgin subfamily A member 4(ko:K20283)	S	Function unknown	BEST Arabidopsis thaliana protein match is	-
PAV00G007630	XP_021828256.1	uncharacterized protein LOC110768722 [Prunus avium]	-	-	AT3G22210.1	transmembrane protein	-	-	-	-	-	-	-	-	-	-	-
PAV00G007640	XP_021828255.1	gamma aminobutyrate transaminase 3, chloroplastic [Prunus avium]	Q84P52	Gamma aminobutyrate transaminase 3, chloroplastic OS=Solanum lycopersicum OX=4081 GN=GABA-TP3 PE=1 SV=1	AT3G22200.1	Pyridoxal phosphate (PLP)-dependent transferases superfamily protein	LOC_Os04g52450.1	aminotransferase, putative, expressed	reproduction(GO:0000003);cell morphogenesis(GO:0000902);cell morphogenesis involved in differentiation(GO:0000904);regulation of neurotransmitter levels(GO:0001505);developmental process involved in reproduction(GO:0003006);carbohydrate metabolic process(GO:0005975);disaccharide metabolic process(GO:0005984);sucrose metabolic process(GO:0005985);inositol metabolic process(GO:0006020);alcohol meta…	molecular_function(GO:0003674);catalytic activity(GO:0003824);4-aminobutyrate transaminase activity(GO:0003867);binding(GO:0005488);zinc ion binding(GO:0008270);transaminase activity(GO:0008483);transferase activity(GO:0016740);transferase activity, transferring nitrogenous groups(GO:0016769);ion binding(GO:0043167);cation binding(GO:0043169);metal ion binding(GO:0046872);transition metal ion bin…	cellular_component(GO:0005575);intracellular(GO:0005622);cell(GO:0005623);cytoplasm(GO:0005737);mitochondrion(GO:0005739);vacuole(GO:0005773);vacuolar membrane(GO:0005774);Golgi apparatus(GO:0005794);endomembrane system(GO:0012505);membrane(GO:0016020);organelle membrane(GO:0031090);organelle(GO:0043226);membrane-bounded organelle(GO:0043227);intracellular organelle(GO:0043229);intracellular memb…	Alanine, aspartate and glutamate metabolism(map00250);Butanoate metabolism(map00650);Metabolic pathways (map01100);Microbial metabolism in diverse environments(map01120)	4-aminobutyrate---pyruvate transaminase(ko:K16871,EC:2.6.1.96)	E	Amino acid transport and metabolism	Belongs to the class-III pyridoxal-phosphate-dependent aminotransferase family	Aminotran_3(PF00202.22) Aminotransferase class-III
PAV00G007650	XP_021828260.1	probable protein S-acyltransferase 19 [Prunus avium]	Q8L5Y5	Probable protein S-acyltransferase 19 OS=Arabidopsis thaliana OX=3702 GN=PAT19 PE=2 SV=1	AT4G15080.2	DHHC-type zinc finger family protein	LOC_Os09g38970.1	zinc finger family protein, putative, expressed	NA	NA	cellular_component(GO:0005575);cell(GO:0005623);plasma membrane(GO:0005886);membrane(GO:0016020);cell part(GO:0044464);cell periphery(GO:0071944)	NA	palmitoyltransferase ZDHHC1/11(ko:K20027,EC:2.3.1.225)	S	Function unknown	Belongs to the DHHC palmitoyltransferase family	-
PAV00G007660	XP_021828258.1	protein FAR-RED ELONGATED HYPOCOTYL 3 [Prunus avium]	Q9LIE5	Protein FAR-RED ELONGATED HYPOCOTYL 3 OS=Arabidopsis thaliana OX=3702 GN=FHY3 PE=1 SV=1	AT3G22170.2	far-red elongated hypocotyls 3	LOC_Os12g12380.3	transposon protein, putative, unclassified, expressed	regulation of transcription, DNA-templated(GO:0006355);cell communication(GO:0007154);signal transduction(GO:0007165);phototransduction(GO:0007602);circadian rhythm(GO:0007623);biological_process(GO:0008150);response to radiation(GO:0009314);response to light stimulus(GO:0009416);detection of external stimulus(GO:0009581);detection of abiotic stimulus(GO:0009582);detection of light stimulus(GO:00…	molecular_function(GO:0003674);DNA-binding transcription factor activity(GO:0003700);transcription regulator activity(GO:0140110)	cellular_component(GO:0005575);intracellular(GO:0005622);cell(GO:0005623);nucleus(GO:0005634);organelle(GO:0043226);membrane-bounded organelle(GO:0043227);intracellular organelle(GO:0043229);intracellular membrane-bounded organelle(GO:0043231);intracellular part(GO:0044424);cell part(GO:0044464)	-	-	S	Function unknown	Protein FAR-RED ELONGATED HYPOCOTYL	DDE_Tnp_ISL3(PF01610.18) Transposase;MULE(PF10551.10) MULE transposase domain;Transposase_mut(PF00872.19) Transposase, Mutator family
PAV00G007670	XP_008229655.1	PREDICTED: protein FAR-RED IMPAIRED RESPONSE 1 [Prunus mume]	Q9SWG3	Protein FAR-RED IMPAIRED RESPONSE 1 OS=Arabidopsis thaliana OX=3702 GN=FAR1 PE=1 SV=1	AT4G15090.5	FRS (FAR1 Related Sequences) transcription factor family	LOC_Os11g45530.1	transposon protein, putative, unclassified, expressed	regulation of transcription, DNA-templated(GO:0006355);cell communication(GO:0007154);signal transduction(GO:0007165);biological_process(GO:0008150);response to radiation(GO:0009314);response to light stimulus(GO:0009416);response to abiotic stimulus(GO:0009628);response to red or far red light(GO:0009639);regulation of biosynthetic process(GO:0009889);positive regulation of biosynthetic process(…	molecular_function(GO:0003674);DNA-binding transcription factor activity(GO:0003700);transcription regulator activity(GO:0140110)	cellular_component(GO:0005575);intracellular(GO:0005622);cell(GO:0005623);nucleus(GO:0005634);organelle(GO:0043226);membrane-bounded organelle(GO:0043227);intracellular organelle(GO:0043229);intracellular membrane-bounded organelle(GO:0043231);intracellular part(GO:0044424);cell part(GO:0044464)	-	-	S	Function unknown	Far-red impaired response	FAR1(PF03101.16) FAR1 DNA-binding domain;MULE(PF10551.10) MULE transposase domain
PAV00G007680	XP_021828274.1	protein FAR1-RELATED SEQUENCE 2-like isoform X1 [Prunus avium]	Q3EBQ3	Protein FAR1-RELATED SEQUENCE 2 OS=Arabidopsis thaliana OX=3702 GN=FRS2 PE=1 SV=1	AT2G32250.4	FAR1-related sequence 2	LOC_Os11g45530.1	transposon protein, putative, unclassified, expressed	-	-	-	-	-	S	Function unknown	Protein FAR1-RELATED SEQUENCE 2 isoform X1	SWIM(PF04434.18) SWIM zinc finger;MULE(PF10551.10) MULE transposase domain
PAV00G007690	VVA27834.1	Hypothetical predicted protein [Prunus dulcis]	O48921	Cytochrome P450 97B2, chloroplastic OS=Glycine max OX=3847 GN=CYP97B2 PE=2 SV=1	AT4G15110.1	cytochrome P450%2C family 97%2C subfamily B%2C polypeptide 3	LOC_Os02g07680.1	cytochrome P450, putative, expressed	NA	NA	cellular_component(GO:0005575);intracellular(GO:0005622);cell(GO:0005623);cytoplasm(GO:0005737);chloroplast(GO:0009507);plastid envelope(GO:0009526);plastid stroma(GO:0009532);plastid(GO:0009536);chloroplast stroma(GO:0009570);chloroplast envelope(GO:0009941);organelle envelope(GO:0031967);envelope(GO:0031975);organelle(GO:0043226);membrane-bounded organelle(GO:0043227);intracellular organelle(GO…	-	-	Q	Secondary metabolites biosynthesis, transport and catabolism	Cytochrome p450	p450(PF00067.23) Cytochrome P450
PAV00G007700	XP_021828265.1	protein Tob1 [Prunus avium]	-	-	-	-	-	-	-	-	-	-	-	S	Function unknown	VQ motif	-
PAV00G007710	XP_021832330.1	vacuolar protein sorting-associated protein 18 homolog [Prunus avium]	F4IDS7	Vacuolar sorting protein 18 OS=Arabidopsis thaliana OX=3702 GN=VPS18 PE=1 SV=1	AT1G12470.1	zinc ion binding protein	LOC_Os08g08060.1	vacuolar protein sorting-associated protein 18, putative, expressed	transport(GO:0006810);ion transport(GO:0006811);anion transport(GO:0006820);lipid transport(GO:0006869);organelle organization(GO:0006996);vacuole organization(GO:0007033);vacuolar transport(GO:0007034);lysosomal transport(GO:0007041);multicellular organism development(GO:0007275);behavior(GO:0007610);visual behavior(GO:0007632);optokinetic behavior(GO:0007634);protein localization(GO:0008104);bi…	NA	plant-type vacuole(GO:0000325);cellular_component(GO:0005575);intracellular(GO:0005622);cell(GO:0005623);cytoplasm(GO:0005737);endosome(GO:0005768);vacuole(GO:0005773);vacuolar membrane(GO:0005774);plant-type vacuole membrane(GO:0009705);endomembrane system(GO:0012505);membrane(GO:0016020);HOPS complex(GO:0030897);organelle membrane(GO:0031090);cytoplasmic vesicle(GO:0031410);vesicle(GO:0031982);…	Autophagy - yeast(map04138)	vacuolar protein sorting-associated protein 18(ko:K20181)	U	Intracellular trafficking, secretion, and vesicular transport	vacuolar protein sorting-associated protein 18 homolog	Pep3_Vps18(PF05131.15) Pep3/Vps18/deep orange family
PAV00G007720	XP_021832354.1	uncharacterized protein LOC110772237 [Prunus avium]	-	-	AT4G28230.1	hypothetical protein	LOC_Os06g46990.1	expressed protein	-	-	-	-	-	-	-	-	-
PAV00G007730	XP_021832355.1	pentatricopeptide repeat-containing protein At1g11900 [Prunus avium]	Q5BIV3	Pentatricopeptide repeat-containing protein At1g11900 OS=Arabidopsis thaliana OX=3702 GN=At1g11900 PE=2 SV=1	AT1G11900.1	Tetratricopeptide repeat (TPR)-like superfamily protein	LOC_Os05g40320.1	PPR repeat domain containing protein, putative, expressed	-	-	-	-	-	S	Function unknown	Pentatricopeptide repeat-containing protein	PPR_2(PF13041.7) PPR repeat family;PPR_3(PF13812.7) Pentatricopeptide repeat domain;PPR(PF01535.21) PPR repeat;PPR_1(PF12854.8) PPR repeat
PAV00G007740	XP_021832380.1	external alternative NAD(P)H-ubiquinone oxidoreductase B3, mitochondrial-like [Prunus avium]	Q9SKT7	External alternative NAD(P)H-ubiquinone oxidoreductase B4, mitochondrial OS=Arabidopsis thaliana OX=3702 GN=NDB4 PE=1 SV=1	AT2G20800.1	NAD(P)H dehydrogenase B4	LOC_Os05g26660.1	NADH-ubiquinone oxidoreductase, mitochondrial precursor, putative, expressed	chronological cell aging(GO:0001300);carbohydrate metabolic process(GO:0005975);monosaccharide metabolic process(GO:0005996);glucose metabolic process(GO:0006006);alcohol metabolic process(GO:0006066);ethanol metabolic process(GO:0006067);organic acid metabolic process(GO:0006082);pyruvate metabolic process(GO:0006090);generation of precursor metabolites and energy(GO:0006091);fermentation(GO:000…	molecular_function(GO:0003674);catalytic activity(GO:0003824);NADH dehydrogenase activity(GO:0003954);oxidoreductase activity(GO:0016491);oxidoreductase activity, acting on NAD(P)H(GO:0016651)	cellular_component(GO:0005575);intracellular(GO:0005622);cell(GO:0005623);cytoplasm(GO:0005737);mitochondrion(GO:0005739);mitochondrial envelope(GO:0005740);mitochondrial inner membrane(GO:0005743);plastid(GO:0009536);membrane(GO:0016020);organelle inner membrane(GO:0019866);extrinsic component of membrane(GO:0019898);organelle membrane(GO:0031090);extrinsic component of organelle membrane(GO:003…	NA	NADH:ubiquinone reductase (non-electrogenic)(ko:K17871,EC:1.6.5.9)	C	Energy production and conversion	External alternative NAD(P)H-ubiquinone oxidoreductase	EF-hand_1(PF00036.33) EF hand;Pyr_redox_2(PF07992.15) Pyridine nucleotide-disulphide oxidoreductase
PAV00G007750	XP_021832351.1	external alternative NAD(P)H-ubiquinone oxidoreductase B1, mitochondrial-like [Prunus avium]	M1BYJ7	External alternative NAD(P)H-ubiquinone oxidoreductase B1, mitochondrial OS=Solanum tuberosum OX=4113 GN=NDB1 PE=3 SV=1	AT4G28220.1	NAD(P)H dehydrogenase B1	LOC_Os06g47000.1	external NADH-ubiquinone oxidoreductase 1, mitochondrial precursor, putative, expressed	biological_process(GO:0008150);metabolic process(GO:0008152);oxidation-reduction process(GO:0055114)	molecular_function(GO:0003674);catalytic activity(GO:0003824);oxidoreductase activity(GO:0016491)	cellular_component(GO:0005575);intracellular(GO:0005622);cell(GO:0005623);cytoplasm(GO:0005737);mitochondrion(GO:0005739);mitochondrial envelope(GO:0005740);mitochondrial inner membrane(GO:0005743);mitochondrial intermembrane space(GO:0005758);peroxisome(GO:0005777);membrane(GO:0016020);organelle inner membrane(GO:0019866);extrinsic component of membrane(GO:0019898);organelle membrane(GO:0031090)…	NA	NADH:ubiquinone reductase (non-electrogenic)(ko:K17871,EC:1.6.5.9)	C	Energy production and conversion	External alternative NAD(P)H-ubiquinone oxidoreductase B1	Pyr_redox(PF00070.28) Pyridine nucleotide-disulphide oxidoreductase;Pyr_redox_2(PF07992.15) Pyridine nucleotide-disulphide oxidoreductase
PAV00G007760	-	-	-	-	-	-	-	-	-	-	-	-	-	-	-	-	-
PAV00G007770	ONI15028.1	hypothetical protein PRUPE_3G022000 [Prunus persica]	Q9M8R4	Protein DJ-1 homolog D OS=Arabidopsis thaliana OX=3702 GN=DJ1D PE=1 SV=1	AT3G02720.1	Class I glutamine amidotransferase-like superfamily protein	LOC_Os04g57590.3	DJ-1 family protein, putative, expressed	cellular aldehyde metabolic process(GO:0006081);organic acid metabolic process(GO:0006082);lactate metabolic process(GO:0006089);biological_process(GO:0008150);metabolic process(GO:0008152);catabolic process(GO:0009056);biosynthetic process(GO:0009058);methylglyoxal metabolic process(GO:0009438);cellular process(GO:0009987);organic acid biosynthetic process(GO:0016053);lactate biosynthetic proces…	molecular_function(GO:0003674);catalytic activity(GO:0003824);lyase activity(GO:0016829);carbon-oxygen lyase activity(GO:0016835);hydro-lyase activity(GO:0016836);glyoxalase III activity(GO:0019172)	NA	Pyruvate metabolism(map00620);Microbial metabolism in diverse environments(map01120)	D-lactate dehydratase(ko:K18881,EC:4.2.1.130)	V	Defense mechanisms	protein DJ-1 homolog D-like	DJ-1_PfpI(PF01965.25) DJ-1/PfpI family;GATase(PF00117.29) Glutamine amidotransferase class-I
PAV00G007780	XP_021821690.1	uncharacterized protein LOC110763244 [Prunus avium]	-	-	-	-	-	-	-	-	-	-	-	-	-	-	-
PAV00G007790	XP_016650507.1	PREDICTED: uncharacterized protein LOC107881377 [Prunus mume]	-	-	-	-	-	-	-	-	-	-	-	-	-	-	-
PAV00G007800	BBH00073.1	Ankyrin repeat family protein [Prunus dulcis]	-	-	-	-	-	-	-	-	-	-	-	-	-	-	-
PAV00G007810	XP_016648672.1	PREDICTED: G-type lectin S-receptor-like serine/threonine-protein kinase SD1-29 isoform X3 [Prunus mume]	Q9SXB3	G-type lectin S-receptor-like serine/threonine-protein kinase At1g11280 OS=Arabidopsis thaliana OX=3702 GN=At1g11280 PE=2 SV=1	AT1G11280.5	S-locus lectin protein kinase family protein	LOC_Os07g35310.2	TKL_IRAK_DUF26-lc.12 - DUF26 kinases have homology to DUF26 containing loci, expressed	-	-	-	-	-	T	Signal transduction mechanisms	G-type lectin S-receptor-like serine threonine-protein kinase	Pkinase(PF00069.26) Protein kinase domain;PK_Tyr_Ser-Thr(PF07714.18) Protein tyrosine and serine/threonine kinase
PAV00G007820	XP_008228041.1	PREDICTED: protein DJ-1 homolog D-like [Prunus mume]	Q9M8R4	Protein DJ-1 homolog D OS=Arabidopsis thaliana OX=3702 GN=DJ1D PE=1 SV=1	AT3G02720.1	Class I glutamine amidotransferase-like superfamily protein	LOC_Os04g57590.3	DJ-1 family protein, putative, expressed	cellular aldehyde metabolic process(GO:0006081);organic acid metabolic process(GO:0006082);lactate metabolic process(GO:0006089);biological_process(GO:0008150);metabolic process(GO:0008152);catabolic process(GO:0009056);biosynthetic process(GO:0009058);methylglyoxal metabolic process(GO:0009438);cellular process(GO:0009987);organic acid biosynthetic process(GO:0016053);lactate biosynthetic proces…	molecular_function(GO:0003674);catalytic activity(GO:0003824);lyase activity(GO:0016829);carbon-oxygen lyase activity(GO:0016835);hydro-lyase activity(GO:0016836);glyoxalase III activity(GO:0019172)	NA	Pyruvate metabolism(map00620);Microbial metabolism in diverse environments(map01120)	D-lactate dehydratase(ko:K18881,EC:4.2.1.130)	V	Defense mechanisms	protein DJ-1 homolog D-like	DJ-1_PfpI(PF01965.25) DJ-1/PfpI family
PAV00G007830	XP_021801786.1	protein DJ-1 homolog D-like [Prunus avium]	Q9M8R4	Protein DJ-1 homolog D OS=Arabidopsis thaliana OX=3702 GN=DJ1D PE=1 SV=1	AT3G02720.1	Class I glutamine amidotransferase-like superfamily protein	LOC_Os04g57590.3	DJ-1 family protein, putative, expressed	cellular aldehyde metabolic process(GO:0006081);organic acid metabolic process(GO:0006082);lactate metabolic process(GO:0006089);biological_process(GO:0008150);metabolic process(GO:0008152);catabolic process(GO:0009056);biosynthetic process(GO:0009058);methylglyoxal metabolic process(GO:0009438);cellular process(GO:0009987);organic acid biosynthetic process(GO:0016053);lactate biosynthetic proces…	molecular_function(GO:0003674);catalytic activity(GO:0003824);lyase activity(GO:0016829);carbon-oxygen lyase activity(GO:0016835);hydro-lyase activity(GO:0016836);glyoxalase III activity(GO:0019172)	NA	Pyruvate metabolism(map00620);Microbial metabolism in diverse environments(map01120)	D-lactate dehydratase(ko:K18881,EC:4.2.1.130)	V	Defense mechanisms	protein DJ-1 homolog D-like	DJ-1_PfpI(PF01965.25) DJ-1/PfpI family;GATase(PF00117.29) Glutamine amidotransferase class-I
PAV00G007870	PQQ01490.1	uncharacterized protein Pyn_09696 [Prunus yedoensis var. nudiflora]	-	-	AT4G28210.1	embryo defective 1923	-	-	-	-	-	-	-	-	-	-	-
PAV00G007880	XP_021832366.1	putative pentatricopeptide repeat-containing protein At1g03510 [Prunus avium]	Q9LR72	Putative pentatricopeptide repeat-containing protein At1g03510 OS=Arabidopsis thaliana OX=3702 GN=PCMP-E3 PE=3 SV=1	AT1G03510.1	Tetratricopeptide repeat (TPR)-like superfamily protein	LOC_Os03g63510.1	pentatricopeptide, putative, expressed	-	-	-	-	-	S	Function unknown	Pentatricopeptide repeat-containing protein	TPR_4(PF07721.15) Tetratricopeptide repeat;PPR_1(PF12854.8) PPR repeat;PPR_long(PF17177.5) Pentacotripeptide-repeat region of PRORP;PPR_2(PF13041.7) PPR repeat family;PPR(PF01535.21) PPR repeat;PPR_3(PF13812.7) Pentatricopeptide repeat domain
PAV00G007890	PQQ01492.1	hypothetical protein Pyn_09698 [Prunus yedoensis var. nudiflora]	Q3EAE5	Putative F-box/FBD/LRR-repeat protein At4g00315 OS=Arabidopsis thaliana OX=3702 GN=At4g00315 PE=4 SV=1	AT4G00315.1	F-box/RNI-like/FBD-like domains-containing protein	LOC_Os06g06600.2	OsFBX187 - F-box domain containing protein, expressed	-	-	-	-	-	S	Function unknown	LRR-repeat protein	-
PAV00G007900	VVA27117.1	PREDICTED: probable cyclic nucleotide-gated ion [Prunus dulcis]	Q9LD37	Probable cyclic nucleotide-gated ion channel 20, chloroplastic OS=Arabidopsis thaliana OX=3702 GN=CNGC20 PE=2 SV=1	AT3G17700.1	cyclic nucleotide-binding transporter 1	LOC_Os02g53340.1	cyclic nucleotide-gated ion channel, putative, expressed	-	-	-	Plant-pathogen interaction(map04626)	cyclic nucleotide gated channel, plant(ko:K05391)	P	Inorganic ion transport and metabolism	cyclic nucleotide-gated ion channel	Ion_trans(PF00520.32) Ion transport protein
PAV00G007910	XP_021832309.1	protein TIC 20-IV, chloroplastic-like [Prunus avium]	Q9ZQZ9	Protein TIC 20-IV, chloroplastic OS=Arabidopsis thaliana OX=3702 GN=TIC20-IV PE=2 SV=1	AT4G03320.1	translocon at the inner envelope membrane of chloroplasts 20-IV	LOC_Os02g40080.1	tic20, putative, expressed	protein targeting(GO:0006605);transport(GO:0006810);intracellular protein transport(GO:0006886);protein localization(GO:0008104);biological_process(GO:0008150);protein transport(GO:0015031);peptide transport(GO:0015833);protein import(GO:0017038);macromolecule localization(GO:0033036);protein localization to organelle(GO:0033365);cellular protein localization(GO:0034613);amide transport(GO:004288…	NA	cellular_component(GO:0005575);intracellular(GO:0005622);cell(GO:0005623);cytoplasm(GO:0005737);mitochondrion(GO:0005739);chloroplast(GO:0009507);plastid(GO:0009536);organelle(GO:0043226);membrane-bounded organelle(GO:0043227);intracellular organelle(GO:0043229);intracellular membrane-bounded organelle(GO:0043231);intracellular part(GO:0044424);cytoplasmic part(GO:0044444);cell part(GO:0044464)	-	-	S	Function unknown	Protein TIC 20-IV, chloroplastic-like	TIC20(PF16166.6) Chloroplast import apparatus Tic20-like
PAV00G007920	XP_021832349.1	probable galacturonosyltransferase 10 [Prunus avium]	Q9SKT6	Probable galacturonosyltransferase 10 OS=Arabidopsis thaliana OX=3702 GN=GAUT10 PE=2 SV=2	AT2G20810.1	galacturonosyltransferase 10	LOC_Os04g54360.1	glycosyl transferase 8 domain containing protein, putative, expressed	NA	NA	cellular_component(GO:0005575);intracellular(GO:0005622);cell(GO:0005623);cytoplasm(GO:0005737);endosome(GO:0005768);Golgi apparatus(GO:0005794);trans-Golgi network(GO:0005802);endomembrane system(GO:0012505);cytoplasmic vesicle(GO:0031410);vesicle(GO:0031982);organelle subcompartment(GO:0031984);organelle(GO:0043226);membrane-bounded organelle(GO:0043227);intracellular organelle(GO:0043229);intr…	Amino sugar and nucleotide sugar metabolism(map00520)	alpha-1,4-galacturonosyltransferase(ko:K13648,EC:2.4.1.43)	G	Carbohydrate transport and metabolism	Belongs to the glycosyltransferase 8 family	Glyco_transf_8(PF01501.21) Glycosyl transferase family 8
PAV00G007930	XP_021832378.1	QWRF motif-containing protein 3 [Prunus avium]	Q8S8I1	QWRF motif-containing protein 3 OS=Arabidopsis thaliana OX=3702 GN=QWRF3 PE=2 SV=1	AT2G20815.2	QWRF motif protein (DUF566)	-	-	-	-	-	-	-	S	Function unknown	QWRF motif-containing protein	QWRF(PF04484.13) QWRF family
PAV00G007940	VVA27122.1	PREDICTED: unknown [Prunus dulcis]	-	-	AT2G20820.1	hypothetical protein	LOC_Os03g38520.1	expressed protein	-	-	-	-	-	-	-	-	-
PAV00G007950	PQM39094.1	uncharacterized protein Pyn_23341 [Prunus yedoensis var. nudiflora]	-	-	-	-	LOC_Os04g54370.1	expressed protein	-	-	-	-	-	P	Inorganic ion transport and metabolism	cystathionine gamma-lyase activity	-
PAV00G007960	PQM33919.1	hypothetical protein Pyn_30746 [Prunus yedoensis var. nudiflora]	-	-	-	-	LOC_Os10g01790.1	transposon protein, putative, unclassified, expressed	-	-	-	NA	transmembrane 9 superfamily member 2/4(ko:K17086)	-	-	-	-
PAV00G007970	TQE11914.1	hypothetical protein C1H46_002548 [Malus baccata]	-	-	AT1G06740.1	MuDR family transposase	LOC_Os02g26630.1	transposon protein, putative, unclassified, expressed	-	-	-	-	-	-	-	-	SWIM(PF04434.18) SWIM zinc finger
PAV00G007980	XP_008230229.1	PREDICTED: glutamate formimidoyltransferase-like [Prunus mume]	O88618	Formimidoyltransferase-cyclodeaminase OS=Rattus norvegicus OX=10116 GN=Ftcd PE=1 SV=4	AT2G20830.4	folic acid binding / transferase	LOC_Os03g38540.1	folic acid binding protein, putative, expressed	NA	NA	cellular_component(GO:0005575);intracellular(GO:0005622);cell(GO:0005623);cytoplasm(GO:0005737);Golgi apparatus(GO:0005794);endomembrane system(GO:0012505);organelle(GO:0043226);membrane-bounded organelle(GO:0043227);intracellular organelle(GO:0043229);intracellular membrane-bounded organelle(GO:0043231);intracellular part(GO:0044424);cytoplasmic part(GO:0044444);cell part(GO:0044464)	-	-	E	Amino acid transport and metabolism	Formiminotransferase domain	FTCD_N(PF07837.13) Formiminotransferase domain, N-terminal subdomain
PAV00G007990	XP_008230228.1	PREDICTED: beta-glucuronosyltransferase GlcAT14A [Prunus mume]	Q9FLD7	Beta-glucuronosyltransferase GlcAT14A OS=Arabidopsis thaliana OX=3702 GN=GLCAT14A PE=2 SV=1	AT1G03520.1	Core-2/I-branching beta-1%2C6-N-acetylglucosaminyltransferase family protein	LOC_Os08g04790.1	xylosyltransferase, putative, expressed	proteoglycan metabolic process(GO:0006029);nitrogen compound metabolic process(GO:0006807);multicellular organism development(GO:0007275);nervous system development(GO:0007399);biological_process(GO:0008150);metabolic process(GO:0008152);biosynthetic process(GO:0009058);macromolecule biosynthetic process(GO:0009059);glycoprotein metabolic process(GO:0009100);glycoprotein biosynthetic process(GO:0…	NA	NA	NA	H/ACA ribonucleoprotein complex non-core subunit NAF1(ko:K14763);beta-glucuronosyltransferase(ko:K20891,EC:2.4.1.-)	G	Carbohydrate transport and metabolism	Xylosyltransferase 1-like	Branch(PF02485.22) Core-2/I-Branching enzyme
PAV00G008000	-	-	-	-	-	-	-	-	-	-	-	-	-	-	-	-	-
PAV00G008010	XP_021832352.1	uncharacterized protein LOC110772235 [Prunus avium]	Q96HR8	H/ACA ribonucleoprotein complex non-core subunit NAF1 OS=Homo sapiens OX=9606 GN=NAF1 PE=1 SV=2	AT1G03530.1	nuclear assembly factor 1	LOC_Os05g42300.1	NAF1 domain containing protein, expressed	biological_process(GO:0008150);regulation of biosynthetic process(GO:0009889);positive regulation of biosynthetic process(GO:0009891);negative regulation of metabolic process(GO:0009892);positive regulation of metabolic process(GO:0009893);regulation of catabolic process(GO:0009894);negative regulation of catabolic process(GO:0009895);cellular process(GO:0009987);regulation of gene expression(GO:…	molecular_function(GO:0003674);nucleic acid binding(GO:0003676);RNA binding(GO:0003723);binding(GO:0005488);telomerase RNA binding(GO:0070034);organic cyclic compound binding(GO:0097159);heterocyclic compound binding(GO:1901363)	cellular_component(GO:0005575);intracellular(GO:0005622);cell(GO:0005623);nucleus(GO:0005634);small nucleolar ribonucleoprotein complex(GO:0005732);protein-containing complex(GO:0032991);organelle(GO:0043226);membrane-bounded organelle(GO:0043227);intracellular organelle(GO:0043229);intracellular membrane-bounded organelle(GO:0043231);intracellular part(GO:0044424);cell part(GO:0044464);ribonucle…	NA	H/ACA ribonucleoprotein complex non-core subunit NAF1(ko:K14763)	J	Translation, ribosomal structure and biogenesis	H ACA ribonucleoprotein complex non-core subunit	Gar1(PF04410.15) Gar1/Naf1 RNA binding region
PAV00G008020	PQM39102.1	uncharacterized protein Pyn_23349 [Prunus yedoensis var. nudiflora]	-	-	AT1G52855.1	hypothetical protein	LOC_Os07g37700.1	expressed protein	-	-	-	-	-	-	-	-	-
PAV00G008030	XP_021832335.1	pentatricopeptide repeat-containing protein At1g03540 [Prunus avium]	Q9LR69	Pentatricopeptide repeat-containing protein At1g03540 OS=Arabidopsis thaliana OX=3702 GN=PCMP-E4 PE=2 SV=1	AT1G03540.1	Pentatricopeptide repeat (PPR-like) superfamily protein	LOC_Os06g40860.1	pentatricopeptide, putative, expressed	-	-	-	-	-	S	Function unknown	Pentatricopeptide repeat-containing protein	PPR_3(PF13812.7) Pentatricopeptide repeat domain;PPR(PF01535.21) PPR repeat;PPR_2(PF13041.7) PPR repeat family
PAV00G008040	PQM39104.1	pentatricopeptide repeat-containing protein [Prunus yedoensis var. nudiflora]	Q9C9U0	Pentatricopeptide repeat-containing protein At1g73710 OS=Arabidopsis thaliana OX=3702 GN=At1g73710 PE=2 SV=1	AT1G73710.1	Pentatricopeptide repeat (PPR) superfamily protein	LOC_Os07g28900.1	PPR repeat domain containing protein, putative, expressed	-	-	-	-	-	L	Replication, recombination and repair	Pentatricopeptide repeat-containing protein	PPR(PF01535.21) PPR repeat;PPR_3(PF13812.7) Pentatricopeptide repeat domain;PPR_2(PF13041.7) PPR repeat family;PPR_long(PF17177.5) Pentacotripeptide-repeat region of PRORP;PPR_1(PF12854.8) PPR repeat
PAV00G008050	PQM39105.1	secretory carrier-associated membrane protein 1 isoform X1 [Prunus yedoensis var. nudiflora]	Q9LR68	Secretory carrier-associated membrane protein 2 OS=Arabidopsis thaliana OX=3702 GN=SCAMP2 PE=2 SV=1	AT1G03550.1	Secretory carrier membrane protein (SCAMP) family protein	LOC_Os07g37740.1	secretory carrier-associated membrane protein, putative, expressed	NA	NA	cellular_component(GO:0005575);intracellular(GO:0005622);cell(GO:0005623);cytoplasm(GO:0005737);endosome(GO:0005768);early endosome(GO:0005769);plasma membrane(GO:0005886);endomembrane system(GO:0012505);membrane(GO:0016020);cytoplasmic vesicle(GO:0031410);vesicle(GO:0031982);organelle(GO:0043226);membrane-bounded organelle(GO:0043227);intracellular organelle(GO:0043229);intracellular part(GO:004…	NA	secretory carrier-associated membrane protein(ko:K19995)	U	Intracellular trafficking, secretion, and vesicular transport	secretory carrier-associated membrane protein	SCAMP(PF04144.14) SCAMP family
PAV00G008060	VVA27137.1	PREDICTED: STRUBBELIG-RECEPTOR FAMILY [Prunus dulcis]	Q6R2K3	Protein STRUBBELIG-RECEPTOR FAMILY 3 OS=Arabidopsis thaliana OX=3702 GN=SRF3 PE=1 SV=1	AT4G03390.2	STRUBBELIG-receptor family 3	LOC_Os02g09740.2	STRUBBELIG-RECEPTOR FAMILY 7 precursor, putative, expressed	circadian rhythm(GO:0007623);biological_process(GO:0008150);rhythmic process(GO:0048511)	NA	cellular_component(GO:0005575);cell(GO:0005623);plasma membrane(GO:0005886);cell-cell junction(GO:0005911);plasmodesma(GO:0009506);membrane(GO:0016020);cell junction(GO:0030054);cell part(GO:0044464);symplast(GO:0055044);cell periphery(GO:0071944)	MAPK signaling pathway(map04010);NF-kappa B signaling pathway(map04064);Toll-like receptor signaling pathway(map04620);NOD-like receptor signaling pathway(map04621);Toll and Imd signaling pathway(map04624);Neurotrophin signaling pathway(map04722);Pertussis(map05133);Leishmaniasis(map05140);Chagas disease (American trypanosomiasis)(map05142);Toxoplasmosis(map05145);Tuberculosis(map05152);Measles(m…	interleukin-1 receptor-associated kinase 4(ko:K04733,EC:2.7.11.1)	T	Signal transduction mechanisms	Protein STRUBBELIG-RECEPTOR FAMILY 3-like	Pkinase(PF00069.26) Protein kinase domain;PK_Tyr_Ser-Thr(PF07714.18) Protein tyrosine and serine/threonine kinase
PAV00G008070	XP_021832365.1	lipoyl synthase, mitochondrial [Prunus avium]	B7FM45	Lipoyl synthase, mitochondrial OS=Medicago truncatula OX=3880 GN=LIP1 PE=2 SV=1	AT2G20860.3	lipoic acid synthase 1	LOC_Os04g38330.1	radical SAM enzyme, putative, expressed	NA	NA	cellular_component(GO:0005575);intracellular(GO:0005622);cell(GO:0005623);cytoplasm(GO:0005737);mitochondrion(GO:0005739);mitochondrial matrix(GO:0005759);membrane-enclosed lumen(GO:0031974);organelle(GO:0043226);membrane-bounded organelle(GO:0043227);intracellular organelle(GO:0043229);intracellular membrane-bounded organelle(GO:0043231);organelle lumen(GO:0043233);organelle part(GO:0044422);int…	Lipoic acid metabolism(map00785);Metabolic pathways (map01100)	lipoyl synthase(ko:K03644,EC:2.8.1.8)	H	Coenzyme transport and metabolism	Catalyzes the radical-mediated insertion of two sulfur atoms into the C-6 and C-8 positions of the octanoyl moiety bound to the lipoyl domains of lipoate-dependent enzymes, thereby converting the octanoylated domains into lipoylated derivatives	LIAS_N(PF16881.6) N-terminal domain of lipoyl synthase of Radical_SAM family
PAV00G008080	XP_021832339.1	serine/arginine repetitive matrix protein 1-like [Prunus avium]	-	-	-	-	-	-	-	-	-	-	-	-	-	-	-
PAV00G008090	ONI18715.1	hypothetical protein PRUPE_3G233800 [Prunus persica]	-	-	AT1G11120.2	CTTNBP 2 amino-terminal-like protein	LOC_Os07g37820.1	expressed protein	-	-	-	-	-	-	-	-	-
PAV00G008100	XP_021832392.1	indole-3-acetic acid-amido synthetase GH3.10 [Prunus avium]	Q9ZNS2	Indole-3-acetic acid-amido synthetase GH3.10 OS=Arabidopsis thaliana OX=3702 GN=GH3.10 PE=2 SV=1	AT4G03400.2	Auxin-responsive GH3 family protein	LOC_Os05g50890.3	OsGH3.5 - Probable indole-3-acetic acid-amido synthetase, expressed	biological_process(GO:0008150);response to radiation(GO:0009314);response to light stimulus(GO:0009416);response to abiotic stimulus(GO:0009628);response to stimulus(GO:0050896)	NA	cellular_component(GO:0005575);intracellular(GO:0005622);cell(GO:0005623);cytoplasm(GO:0005737);chloroplast(GO:0009507);plastid(GO:0009536);organelle(GO:0043226);membrane-bounded organelle(GO:0043227);intracellular organelle(GO:0043229);intracellular membrane-bounded organelle(GO:0043231);intracellular part(GO:0044424);cytoplasmic part(GO:0044444);cell part(GO:0044464)	Plant hormone signal transduction(map04075)	auxin responsive GH3 gene family(ko:K14487);jasmonic acid-amino synthetase(ko:K14506,EC:6.3.2.52)	S	Function unknown	Indole-3-acetic acid-amido synthetase	GH3(PF03321.14) GH3 auxin-responsive promoter
PAV00G008110	XP_021832391.1	pentatricopeptide repeat-containing protein At1g03560, mitochondrial [Prunus avium]	Q9LR67	Pentatricopeptide repeat-containing protein At1g03560, mitochondrial OS=Arabidopsis thaliana OX=3702 GN=At1g03560 PE=2 SV=1	AT1G03560.1	Pentatricopeptide repeat (PPR-like) superfamily protein	LOC_Os07g30930.1	pentatricopeptide repeat domain containing protein, putative, expressed	-	-	-	-	-	S	Function unknown	Pentatricopeptide repeat-containing protein At1g03560	PPR(PF01535.21) PPR repeat;PPR_3(PF13812.7) Pentatricopeptide repeat domain;PPR_2(PF13041.7) PPR repeat family;PPR_long(PF17177.5) Pentacotripeptide-repeat region of PRORP;PPR_1(PF12854.8) PPR repeat
PAV00G008120	BBH09121.1	transposable element gene [Prunus dulcis]	P31795	Pol polyprotein (Fragment) OS=Radiation murine leukemia virus (strain Kaplan) OX=31689 GN=pol PE=3 SV=1	ATMG00750.1	GAG/POL/ENV polyprotein	LOC_Os12g18390.1	retrotransposon, putative, centromere-specific	-	-	-	-	-	L	Replication, recombination and repair	Aspartyl protease	RT_RNaseH(PF17917.2) RNase H-like domain found in reverse transcriptase;RT_RNaseH_2(PF17919.2) RNase H-like domain found in reverse transcriptase;rve(PF00665.27) Integrase core domain
PAV00G008140	XP_021832385.1	S-linalool synthase-like [Prunus avium]	Q93YV0	(E,E)-geranyllinalool synthase OS=Arabidopsis thaliana OX=3702 GN=GES PE=1 SV=1	AT1G61120.1	terpene synthase 04	LOC_Os02g17780.1	ent-kaurene synthase, chloroplast precursor, putative, expressed	response to reactive oxygen species(GO:0000302);response to singlet oxygen(GO:0000304);response to acid chemical(GO:0001101);lipid metabolic process(GO:0006629);isoprenoid metabolic process(GO:0006720);terpenoid metabolic process(GO:0006721);response to stress(GO:0006950);response to oxidative stress(GO:0006979);response to nutrient(GO:0007584);biological_process(GO:0008150);metabolic process(GO:…	molecular_function(GO:0003674);catalytic activity(GO:0003824);lyase activity(GO:0016829);carbon-oxygen lyase activity(GO:0016835);carbon-oxygen lyase activity, acting on phosphates(GO:0016838);(E,E)-geranyllinalool synthase activity(GO:0080013)	NA	Diterpenoid biosynthesis(map00904)	geranyllinalool synthase(ko:K17982,EC:4.2.3.144)	S	Function unknown	Belongs to the terpene synthase family	Terpene_synth(PF01397.22) Terpene synthase, N-terminal domain
PAV00G008150	XP_008235743.1	PREDICTED: alcohol dehydrogenase 1-like [Prunus mume]	Q07264	Alcohol dehydrogenase 1 (Fragment) OS=Zea luxurians OX=15945 GN=ADH1 PE=3 SV=2	AT1G77120.1	alcohol dehydrogenase 1	LOC_Os11g10480.4	dehydrogenase, putative, expressed	-	-	-	Glycolysis / Gluconeogenesis(map00010);Fatty acid degradation(map00071);Tyrosine metabolism(map00350);alpha-Linolenic acid metabolism(map00592);Metabolic pathways (map01100);Biosynthesis of secondary metabolites(map01110);Microbial metabolism in diverse environments(map01120)	alcohol dehydrogenase class-P(ko:K18857,EC:1.1.1.1)	Q	Secondary metabolites biosynthesis, transport and catabolism	alcohol dehydrogenase	-
PAV00G008160	XP_021806712.1	uncharacterized protein LOC110750660 [Prunus avium]	-	-	-	-	-	-	-	-	-	-	-	S	Function unknown	Plant transposase (Ptta/En/Spm family)	-
PAV00G008170	BBN68084.1	hypothetical protein Prudu_274S000500 [Prunus dulcis]	-	-	-	-	LOC_Os10g21980.1	transposon protein, putative, CACTA, En/Spm sub-class, expressed	-	-	-	-	-	S	Function unknown	source UniProtKB	Transposase_21(PF02992.15) Transposase family tnp2
PAV00G008180	PQQ05095.1	S-linalool synthase [Prunus yedoensis var. nudiflora]	Q96376	S-linalool synthase OS=Clarkia breweri OX=36903 GN=LIS PE=2 SV=1	AT1G61120.1	terpene synthase 04	LOC_Os04g52230.1	ent-kaurene synthase, chloroplast precursor, putative, expressed	response to reactive oxygen species(GO:0000302);response to singlet oxygen(GO:0000304);response to acid chemical(GO:0001101);lipid metabolic process(GO:0006629);isoprenoid metabolic process(GO:0006720);terpenoid metabolic process(GO:0006721);response to stress(GO:0006950);response to oxidative stress(GO:0006979);response to nutrient(GO:0007584);biological_process(GO:0008150);metabolic process(GO:…	molecular_function(GO:0003674);catalytic activity(GO:0003824);lyase activity(GO:0016829);carbon-oxygen lyase activity(GO:0016835);carbon-oxygen lyase activity, acting on phosphates(GO:0016838);(E,E)-geranyllinalool synthase activity(GO:0080013)	NA	Diterpenoid biosynthesis(map00904)	geranyllinalool synthase(ko:K17982,EC:4.2.3.144)	S	Function unknown	Belongs to the terpene synthase family	Terpene_syn_C_2(PF19086.1) Terpene synthase family 2, C-terminal metal binding;Terpene_synth(PF01397.22) Terpene synthase, N-terminal domain;Terpene_synth_C(PF03936.17) Terpene synthase family, metal binding domain
PAV00G008190	XP_021826898.1	glutathione S-transferase T3-like [Prunus avium]	-	-	AT5G41220.2	glutathione S-transferase THETA 3	LOC_Os12g12690.1	transposon protein, putative, Pong sub-class, expressed	multicellular organism development(GO:0007275);biological_process(GO:0008150);multicellular organismal process(GO:0032501);developmental process(GO:0032502);leaf development(GO:0048366);shoot system development(GO:0048367);system development(GO:0048731);phyllome development(GO:0048827);anatomical structure development(GO:0048856);plant organ development(GO:0099402)	molecular_function(GO:0003674);binding(GO:0005488);protein binding(GO:0005515);calmodulin binding(GO:0005516)	cellular_component(GO:0005575);cell(GO:0005623);plasma membrane(GO:0005886);membrane(GO:0016020);cell part(GO:0044464);cell periphery(GO:0071944)	Estrogen signaling pathway(map04915)	FK506-binding protein 4/5(ko:K09571,EC:5.2.1.8)	O	Posttranslational modification, protein turnover, chaperones	Peptidyl-prolyl cis-trans isomerase	-
PAV00G008200	ABJ96377.1	hypothetical protein [Prunus persica]	-	-	AT2G13770.1	nuclease	LOC_Os01g34400.1	transposon protein, putative, Pong sub-class, expressed	-	-	-	-	-	S	Function unknown	Ribosomal protein-like protein	Plant_tran(PF04827.15) Plant transposon protein
PAV00G008210	XP_021831860.1	protein ALP1-like [Prunus avium]	-	-	AT2G13770.1	nuclease	LOC_Os12g12680.1	transposon protein, putative, Pong sub-class, expressed	-	-	-	-	-	S	Function unknown	Ribosomal protein-like protein	-
PAV00G008220	PQM39116.1	S-linalool synthase [Prunus yedoensis var. nudiflora]	Q96376	S-linalool synthase OS=Clarkia breweri OX=36903 GN=LIS PE=2 SV=1	AT1G61120.1	terpene synthase 04	LOC_Os04g52230.1	ent-kaurene synthase, chloroplast precursor, putative, expressed	response to reactive oxygen species(GO:0000302);response to singlet oxygen(GO:0000304);response to acid chemical(GO:0001101);lipid metabolic process(GO:0006629);isoprenoid metabolic process(GO:0006720);terpenoid metabolic process(GO:0006721);response to stress(GO:0006950);response to oxidative stress(GO:0006979);response to nutrient(GO:0007584);biological_process(GO:0008150);metabolic process(GO:…	molecular_function(GO:0003674);catalytic activity(GO:0003824);lyase activity(GO:0016829);carbon-oxygen lyase activity(GO:0016835);carbon-oxygen lyase activity, acting on phosphates(GO:0016838);(E,E)-geranyllinalool synthase activity(GO:0080013)	NA	Diterpenoid biosynthesis(map00904)	geranyllinalool synthase(ko:K17982,EC:4.2.3.144)	S	Function unknown	Belongs to the terpene synthase family	Terpene_synth_C(PF03936.17) Terpene synthase family, metal binding domain;Terpene_synth(PF01397.22) Terpene synthase, N-terminal domain;Terpene_syn_C_2(PF19086.1) Terpene synthase family 2, C-terminal metal binding
PAV00G008230	XP_021822611.1	uncharacterized protein LOC110764017 [Prunus avium]	-	-	-	-	-	-	-	-	-	-	-	S	Function unknown	Encoded by	-
PAV00G008240	XP_021820468.1	uncharacterized protein LOC110762176 [Prunus avium]	-	-	-	-	-	-	-	-	-	-	-	-	-	-	-
PAV00G008250	XP_016649013.1	PREDICTED: uncharacterized protein LOC107880934 [Prunus mume]	-	-	-	-	-	-	NA	NA	cellular_component(GO:0005575);intracellular(GO:0005622);cell(GO:0005623);nucleus(GO:0005634);organelle(GO:0043226);membrane-bounded organelle(GO:0043227);intracellular organelle(GO:0043229);intracellular membrane-bounded organelle(GO:0043231);intracellular part(GO:0044424);cell part(GO:0044464)	-	-	L	Replication, recombination and repair	Uncharacterized protein K02A2.6-like	-
PAV00G008270	XP_021813305.1	uncharacterized protein LOC110756207 [Prunus avium]	-	-	-	-	-	-	-	-	-	-	-	-	-	-	-
PAV00G008300	-	-	-	-	-	-	-	-	-	-	-	-	-	-	-	-	-
PAV00G008310	XP_021815355.1	uncharacterized protein LOC110757911 [Prunus avium]	-	-	-	-	-	-	NA	NA	cellular_component(GO:0005575);intracellular(GO:0005622);cell(GO:0005623);nucleus(GO:0005634);organelle(GO:0043226);membrane-bounded organelle(GO:0043227);intracellular organelle(GO:0043229);intracellular membrane-bounded organelle(GO:0043231);intracellular part(GO:0044424);cell part(GO:0044464)	-	-	L	Replication, recombination and repair	Uncharacterized protein K02A2.6-like	-
PAV00G008330	XP_021832383.1	mpv17-like protein isoform X1 [Prunus avium]	Q6CAW5	Protein SYM1 OS=Yarrowia lipolytica (strain CLIB 122 / E 150) OX=284591 GN=SYM1 PE=3 SV=1	AT4G03410.2	Peroxisomal membrane 22 kDa (Mpv17/PMP22) family protein	LOC_Os03g38730.1	peroxisomal membrane protein, putative, expressed	-	-	-	Peroxisome(map04146)	protein Mpv17(ko:K13348)	S	Function unknown	Belongs to the peroxisomal membrane protein PXMP2 4 family	Mpv17_PMP22(PF04117.13) Mpv17 / PMP22 family
PAV00G008340	PQQ05090.1	hypothetical protein Pyn_37066 [Prunus yedoensis var. nudiflora]	P47925	Putative cell wall protein OS=Arabidopsis thaliana OX=3702 GN=At2g20870 PE=2 SV=2	AT2G20870.1	cell wall protein precursor	LOC_Os07g37850.1	expressed protein	-	-	-	-	-	S	Function unknown	cell wall	-
PAV00G008350	PQM39120.1	putative protein phosphatase 2C 52 [Prunus yedoensis var. nudiflora]	Q8GY60	Probable protein phosphatase 2C 52 OS=Arabidopsis thaliana OX=3702 GN=At4g03415 PE=2 SV=1	AT4G03415.3	Protein phosphatase 2C family protein	LOC_Os07g37890.1	protein phosphatase 2C, putative, expressed	cellular protein modification process(GO:0006464);protein dephosphorylation(GO:0006470);phosphorus metabolic process(GO:0006793);phosphate-containing compound metabolic process(GO:0006796);nitrogen compound metabolic process(GO:0006807);biological_process(GO:0008150);metabolic process(GO:0008152);cellular process(GO:0009987);dephosphorylation(GO:0016311);protein metabolic process(GO:0019538);prot…	molecular_function(GO:0003674);catalytic activity(GO:0003824);phosphoprotein phosphatase activity(GO:0004721);hydrolase activity(GO:0016787);hydrolase activity, acting on ester bonds(GO:0016788);phosphatase activity(GO:0016791);phosphoric ester hydrolase activity(GO:0042578);catalytic activity, acting on a protein(GO:0140096)	cellular_component(GO:0005575);cell(GO:0005623);plasma membrane(GO:0005886);membrane(GO:0016020);cell part(GO:0044464);cell periphery(GO:0071944)	-	-	T	Signal transduction mechanisms	phosphatase 2c	PP2C(PF00481.22) Protein phosphatase 2C
PAV00G008360	XP_016647055.1	PREDICTED: uncharacterized protein LOC107880293 [Prunus mume]	P93295	Uncharacterized mitochondrial protein AtMg00310 OS=Arabidopsis thaliana OX=3702 GN=AtMg00310 PE=4 SV=1	ATMG00310.1	RNA-directed DNA polymerase (reverse transcriptase)-related family protein	LOC_Os12g01900.1	retrotransposon protein, putative, unclassified, expressed	-	-	-	-	-	L	Replication, recombination and repair	ribonuclease H protein	-
PAV00G008370	XP_021802933.1	uncharacterized protein LOC110747027, partial [Prunus avium]	-	-	AT3G09510.1	Ribonuclease H-like superfamily protein	LOC_Os12g34022.1	retrotransposon protein, putative, unclassified, expressed	-	-	-	-	-	S	Function unknown	Reverse transcriptase-like	RVT_3(PF13456.7) Reverse transcriptase-like
PAV00G008380	PQQ02376.1	lysM domain-containing protein isoform X2 [Prunus yedoensis var. nudiflora]	-	-	-	-	LOC_Os01g57390.1	lysM domain containing protein, putative, expressed	-	-	-	-	-	S	Function unknown	LysM domain	LysM(PF01476.21) LysM domain
PAV00G008390	PQQ02376.1	lysM domain-containing protein isoform X2 [Prunus yedoensis var. nudiflora]	-	-	-	-	LOC_Os01g57400.1	lysM domain containing protein, putative	-	-	-	-	-	S	Function unknown	LysM domain	LysM(PF01476.21) LysM domain
PAV00G008400	PQQ02615.1	vesicle-associated protein 4-2 [Prunus yedoensis var. nudiflora]	Q8VYN2	Vesicle-associated protein 4-2 OS=Arabidopsis thaliana OX=3702 GN=PVA42 PE=1 SV=1	AT4G21450.1	PapD-like superfamily protein	LOC_Os08g04620.1	MSP domain containing protein, putative, expressed	-	-	-	-	-	U	Intracellular trafficking, secretion, and vesicular transport	oxidosqualene cyclase activity	Motile_Sperm(PF00635.27) MSP (Major sperm protein) domain
PAV00G008410	ONI18650.1	hypothetical protein PRUPE_3G230000 [Prunus persica]	-	-	AT4G10265.1	Wound-responsive family protein	LOC_Os04g54240.1	wound induced protein, putative, expressed	-	-	-	-	-	S	Function unknown	Wound induced protein	DUF3774(PF12609.9) Wound-induced protein
PAV00G008420	PQQ06782.1	uncharacterized protein Pyn_34319 [Prunus yedoensis var. nudiflora]	-	-	AT4G10265.1	Wound-responsive family protein	LOC_Os04g54240.1	wound induced protein, putative, expressed	-	-	-	-	-	S	Function unknown	Wound induced protein	DUF3774(PF12609.9) Wound-induced protein
PAV00G008430	PQQ06782.1	uncharacterized protein Pyn_34319 [Prunus yedoensis var. nudiflora]	-	-	AT4G10265.1	Wound-responsive family protein	LOC_Os04g54240.1	wound induced protein, putative, expressed	-	-	-	-	-	S	Function unknown	Wound induced protein	DUF3774(PF12609.9) Wound-induced protein
PAV00G008460	XP_020415381.1	uncharacterized protein LOC18784149 [Prunus persica]	-	-	AT4G10265.1	Wound-responsive family protein	-	-	-	-	-	-	-	S	Function unknown	Wound-induced protein	DUF3774(PF12609.9) Wound-induced protein
PAV00G008470	XP_008230205.1	PREDICTED: protein THYLAKOID FORMATION1, chloroplastic isoform X2 [Prunus mume]	Q7XAB8	Protein THYLAKOID FORMATION1, chloroplastic OS=Solanum tuberosum OX=4113 GN=THF1 PE=2 SV=1	AT2G20890.1	photosystem II reaction center PSB29 protein	LOC_Os07g37250.1	THYLAKOID FORMATION1, chloroplast precursor, putative, expressed	protein targeting(GO:0006605);protein targeting to membrane(GO:0006612);cellular aromatic compound metabolic process(GO:0006725);porphyrin-containing compound metabolic process(GO:0006778);porphyrin-containing compound catabolic process(GO:0006787);nitrogen compound metabolic process(GO:0006807);transport(GO:0006810);intracellular protein transport(GO:0006886);organelle organization(GO:0006996);c…	NA	cellular_component(GO:0005575);intracellular(GO:0005622);cell(GO:0005623);cytoplasm(GO:0005737);chloroplast(GO:0009507);plastid envelope(GO:0009526);plastid outer membrane(GO:0009527);plastid inner membrane(GO:0009528);plastid stroma(GO:0009532);chloroplast thylakoid(GO:0009534);chloroplast thylakoid membrane(GO:0009535);plastid(GO:0009536);chloroplast stroma(GO:0009570);thylakoid(GO:0009579);chl…	-	-	S	Function unknown	Protein THYLAKOID FORMATION1	ThylakoidFormat(PF11264.9) Thylakoid formation protein
PAV00G008480	PQM41401.1	diacylglycerol kinase 5 isoform X1 [Prunus yedoensis var. nudiflora]	Q9C5E5	Diacylglycerol kinase 5 OS=Arabidopsis thaliana OX=3702 GN=DGK5 PE=2 SV=1	AT2G20900.3	diacylglycerol kinase 5	LOC_Os04g54200.1	diacylglycerol kinase, putative, expressed	lipid metabolic process(GO:0006629);phosphorus metabolic process(GO:0006793);phosphate-containing compound metabolic process(GO:0006796);biological_process(GO:0008150);metabolic process(GO:0008152);cellular process(GO:0009987);phosphorylation(GO:0016310);lipid modification(GO:0030258);cellular metabolic process(GO:0044237);primary metabolic process(GO:0044238);cellular lipid metabolic process(GO:…	molecular_function(GO:0003674);catalytic activity(GO:0003824);diacylglycerol kinase activity(GO:0004143);kinase activity(GO:0016301);transferase activity(GO:0016740);transferase activity, transferring phosphorus-containing groups(GO:0016772);phosphotransferase activity, alcohol group as acceptor(GO:0016773)	cellular_component(GO:0005575);intracellular(GO:0005622);cell(GO:0005623);nucleus(GO:0005634);nucleoplasm(GO:0005654);cytoplasm(GO:0005737);chloroplast(GO:0009507);plastid(GO:0009536);dendrite(GO:0030425);membrane-enclosed lumen(GO:0031974);nuclear lumen(GO:0031981);protein-containing complex(GO:0032991);somatodendritic compartment(GO:0036477);cell projection(GO:0042995);neuron projection(GO:0043…	Glycerolipid metabolism(map00561);Glycerophospholipid metabolism(map00564);Metabolic pathways (map01100);Biosynthesis of secondary metabolites(map01110);Phosphatidylinositol signaling system(map04070);Phospholipase D signaling pathway(map04072);Choline metabolism in cancer(map05231)	diacylglycerol kinase (ATP)(ko:K00901,EC:2.7.1.107)	IT	Lipid transport and metabolism ;Signal transduction mechanisms	Diacylglycerol kinase	DAGK_cat(PF00781.25) Diacylglycerol kinase catalytic domain
PAV00G008490	PQQ06789.1	myb-related protein 315 [Prunus yedoensis var. nudiflora]	Q9LDR8	Transcription factor MYB102 OS=Arabidopsis thaliana OX=3702 GN=MYB102 PE=2 SV=1	AT4G21440.1	MYB-like 102	LOC_Os07g37210.1	MYB family transcription factor, putative, expressed	response to acid chemical(GO:0001101);regulation of carbohydrate metabolic process(GO:0006109);regulation of transcription, DNA-templated(GO:0006355);multicellular organism development(GO:0007275);biological_process(GO:0008150);response to endogenous stimulus(GO:0009719);response to hormone(GO:0009725);response to abscisic acid(GO:0009737);multidimensional cell growth(GO:0009825);regulation of bi…	NA	NA	NA	transcription factor MYB, plant(ko:K09422)	ADK	RNA processing and modification ;Cell cycle control, cell division, chromosome partitioning ;Transcription	RNA polymerase II transcription regulator recruiting activity	Myb_DNA-bind_6(PF13921.7) Myb-like DNA-binding domain;Myb_DNA-binding(PF00249.32) Myb-like DNA-binding domain
PAV00G008500	PQQ06790.1	putative GPI-anchored protein [Prunus yedoensis var. nudiflora]	Q9SUC9	Uncharacterized GPI-anchored protein At4g28100 OS=Arabidopsis thaliana OX=3702 GN=At4g28100 PE=2 SV=1	AT4G28100.1	transmembrane protein	LOC_Os07g37156.1	expressed protein	NA	NA	cellular_component(GO:0005575);cell(GO:0005623);plasma membrane(GO:0005886);membrane(GO:0016020);intrinsic component of membrane(GO:0031224);anchored component of membrane(GO:0031225);intrinsic component of plasma membrane(GO:0031226);membrane part(GO:0044425);plasma membrane part(GO:0044459);cell part(GO:0044464);anchored component of plasma membrane(GO:0046658);cell periphery(GO:0071944)	-	-	S	Function unknown	GPI-anchored protein	SPARK(PF19160.1) SPARK
PAV00G008510	PQM41397.1	equilibrative nucleotide transporter 3 [Prunus yedoensis var. nudiflora]	Q9M0Y3	Equilibrative nucleotide transporter 3 OS=Arabidopsis thaliana OX=3702 GN=ENT3 PE=1 SV=1	AT4G05120.2	Major facilitator superfamily protein	LOC_Os07g37100.2	nucleoside transporter, putative, expressed	-	-	-	NA	solute carrier family 29 (equilibrative nucleoside transporter), member 1/2/3(ko:K15014)	F	Nucleotide transport and metabolism	Equilibrative nucleotide transporter 3-like	Nucleoside_tran(PF01733.19) Nucleoside transporter
PAV00G008520	PQM41396.1	aromatic-L-amino-acid decarboxylase-like [Prunus yedoensis var. nudiflora]	P93083	Tryptophan decarboxylase TDC2 OS=Camptotheca acuminata OX=16922 GN=TDC2 PE=1 SV=1	AT2G20340.1	Pyridoxal phosphate (PLP)-dependent transferases superfamily protein	LOC_Os07g25590.1	decarboxylase, putative, expressed	-	-	-	Tyrosine metabolism(map00350);Phenylalanine metabolism(map00360);Tryptophan metabolism(map00380);Indole alkaloid biosynthesis(map00901);Isoquinoline alkaloid biosynthesis(map00950);Betalain biosynthesis(map00965);Metabolic pathways (map01100);Biosynthesis of secondary metabolites(map01110);Serotonergic synapse(map04726);Dopaminergic synapse(map04728);Cocaine addiction(map05030);Amphetamine addict…	aromatic-L-amino-acid/L-tryptophan decarboxylase(ko:K01593,EC:4.1.1.28 4.1.1.105)	E	Amino acid transport and metabolism	Aromatic-L-amino-acid decarboxylase	Pyridoxal_deC(PF00282.20) Pyridoxal-dependent decarboxylase conserved domain
PAV00G008530	XP_021801043.1	uncharacterized protein K02A2.6-like [Prunus avium]	-	-	-	-	-	-	-	-	-	-	-	-	-	-	-
PAV00G008550	VVA28310.1	Hypothetical predicted protein [Prunus dulcis]	-	-	-	-	-	-	-	-	-	-	-	-	-	-	-
PAV00G008570	XP_021811185.1	G-type lectin S-receptor-like serine/threonine-protein kinase At4g27290 isoform X1 [Prunus avium]	O81906	G-type lectin S-receptor-like serine/threonine-protein kinase B120 OS=Arabidopsis thaliana OX=3702 GN=B120 PE=2 SV=1	AT4G21390.1	S-locus lectin protein kinase family protein	LOC_Os03g35600.1	serine/threonine-protein kinase receptor precursor, putative, expressed	-	-	-	-	-	T	Signal transduction mechanisms	PAN-like domain	Pkinase(PF00069.26) Protein kinase domain;PAN_2(PF08276.12) PAN-like domain;S_locus_glycop(PF00954.21) S-locus glycoprotein domain;B_lectin(PF01453.25) D-mannose binding lectin;PK_Tyr_Ser-Thr(PF07714.18) Protein tyrosine and serine/threonine kinase
PAV00G008580	VVA38304.1	PREDICTED: reverse mRNAase, partial [Prunus dulcis]	-	-	-	-	-	-	-	-	-	-	-	L	Replication, recombination and repair	ribonuclease H protein	RVT_3(PF13456.7) Reverse transcriptase-like
PAV00G008590	XP_021811190.1	G-type lectin S-receptor-like serine/threonine-protein kinase At4g27290 isoform X1 [Prunus avium]	Q9SXB8	G-type lectin S-receptor-like serine/threonine-protein kinase At1g11330 OS=Arabidopsis thaliana OX=3702 GN=At1g11330 PE=1 SV=3	AT1G11330.1	S-locus lectin protein kinase family protein	LOC_Os01g57480.1	serine/threonine-protein kinase receptor precursor, putative, expressed	-	-	-	-	-	T	Signal transduction mechanisms	serine threonine-protein kinase	Pkinase(PF00069.26) Protein kinase domain;PAN_2(PF08276.12) PAN-like domain;PK_Tyr_Ser-Thr(PF07714.18) Protein tyrosine and serine/threonine kinase
PAV00G008600	XP_021811233.1	calcium-binding protein PBP1-like [Prunus avium]	Q9LSQ6	Calcium-binding protein PBP1 OS=Arabidopsis thaliana OX=3702 GN=PBP1 PE=1 SV=1	AT5G54490.1	pinoid-binding protein 1	LOC_Os01g57470.1	EF hand family protein, putative, expressed	-	-	-	Nucleotide excision repair(map03420)	centrin-2(ko:K10840);centrin-1(ko:K16465)	DZ	Cell cycle control, cell division, chromosome partitioning ;Cytoskeleton	Calcium-binding protein PBP1-like	EF-hand_8(PF13833.7) EF-hand domain pair
PAV00G008610	ONI18580.1	hypothetical protein PRUPE_3G224700 [Prunus persica]	Q9ZR09	Putative F-box/FBD/LRR-repeat protein At4g03220 OS=Arabidopsis thaliana OX=3702 GN=At4g03220 PE=4 SV=1	AT4G03220.1	Protein with RNI-like/FBD-like domain	LOC_Os08g09740.1	OsFBX274 - F-box domain containing protein, expressed	-	-	-	-	-	S	Function unknown	F-box FBD LRR-repeat protein	F-box(PF00646.34) F-box domain
PAV00G008620	XP_021811229.1	putative F-box/FBD/LRR-repeat protein At4g03220 [Prunus avium]	Q9ZR09	Putative F-box/FBD/LRR-repeat protein At4g03220 OS=Arabidopsis thaliana OX=3702 GN=At4g03220 PE=4 SV=1	AT4G03220.1	Protein with RNI-like/FBD-like domain	LOC_Os07g02770.1	OsFBL32 - F-box domain and LRR containing protein, expressed	-	-	-	-	-	S	Function unknown	F-box FBD LRR-repeat protein	F-box(PF00646.34) F-box domain;F-box-like(PF12937.8) F-box-like
PAV00G008630	ONI18578.1	hypothetical protein PRUPE_3G224500 [Prunus persica]	Q9ZR09	Putative F-box/FBD/LRR-repeat protein At4g03220 OS=Arabidopsis thaliana OX=3702 GN=At4g03220 PE=4 SV=1	AT4G03220.1	Protein with RNI-like/FBD-like domain	LOC_Os08g18000.1	OsFBX283 - F-box domain containing protein, expressed	-	-	-	-	-	S	Function unknown	F-box FBD LRR-repeat protein	F-box-like(PF12937.8) F-box-like;F-box(PF00646.34) F-box domain
PAV00G008640	XP_018499002.1	PREDICTED: uncharacterized protein LOC108865862 [Pyrus x bretschneideri]	Q94HW2	Retrovirus-related Pol polyprotein from transposon RE1 OS=Arabidopsis thaliana OX=3702 GN=RE1 PE=2 SV=1	AT1G21280.1	Copia-like polyprotein/retrotransposon	LOC_Os02g06230.1	retrotransposon protein, putative, unclassified, expressed	-	-	-	-	-	L	Replication, recombination and repair	Reverse transcriptase (RNA-dependent DNA polymerase)	Retrotrans_gag(PF03732.18) Retrotransposon gag protein;Retrotran_gag_3(PF14244.7) gag-polypeptide of LTR copia-type
PAV00G008650	XP_017179858.2	uncharacterized protein LOC108169972 [Malus domestica]	Q94HW2	Retrovirus-related Pol polyprotein from transposon RE1 OS=Arabidopsis thaliana OX=3702 GN=RE1 PE=2 SV=1	AT4G23160.3	cysteine-rich RECEPTOR-like kinase	LOC_Os11g29950.1	retrotransposon protein, putative, unclassified, expressed	-	-	-	-	-	L	Replication, recombination and repair	Reverse transcriptase (RNA-dependent DNA polymerase)	RVT_2(PF07727.15) Reverse transcriptase (RNA-dependent DNA polymerase)
PAV00G008660	XP_018841659.1	PREDICTED: uncharacterized protein LOC109006737 [Juglans regia]	Q94HW2	Retrovirus-related Pol polyprotein from transposon RE1 OS=Arabidopsis thaliana OX=3702 GN=RE1 PE=2 SV=1	AT4G23160.3	cysteine-rich RECEPTOR-like kinase	LOC_Os11g07800.1	retrotransposon protein, putative, unclassified, expressed	-	-	-	-	-	L	Replication, recombination and repair	Reverse transcriptase (RNA-dependent DNA polymerase)	-
PAV00G008670	PQQ10468.1	putative F-box/FBD/LRR-repeat protein [Prunus yedoensis var. nudiflora]	Q9ZR09	Putative F-box/FBD/LRR-repeat protein At4g03220 OS=Arabidopsis thaliana OX=3702 GN=At4g03220 PE=4 SV=1	AT4G03220.1	Protein with RNI-like/FBD-like domain	LOC_Os01g41280.1	OsFBD4 - F-box and FBD domain containing protein, expressed	-	-	-	-	-	S	Function unknown	F-box FBD LRR-repeat protein At4g03220	F-box(PF00646.34) F-box domain;F-box-like(PF12937.8) F-box-like
PAV00G008680	VVA35911.1	PREDICTED: putative [Prunus dulcis]	Q9ZR09	Putative F-box/FBD/LRR-repeat protein At4g03220 OS=Arabidopsis thaliana OX=3702 GN=At4g03220 PE=4 SV=1	AT4G03220.1	Protein with RNI-like/FBD-like domain	LOC_Os01g41280.1	OsFBD4 - F-box and FBD domain containing protein, expressed	-	-	-	-	-	S	Function unknown	F-box FBD LRR-repeat protein	F-box(PF00646.34) F-box domain
PAV00G008690	PQP92280.1	F-box/LRR-repeat protein [Prunus yedoensis var. nudiflora]	Q94B46	F-box/LRR-repeat protein At4g14096 OS=Arabidopsis thaliana OX=3702 GN=At4g14096 PE=2 SV=1	AT4G14096.2	F-box/RNI-like superfamily protein	LOC_Os04g35990.1	OsFBX136 - F-box domain containing protein, expressed	-	-	-	-	-	S	Function unknown	F-box LRR-repeat protein	F-box(PF00646.34) F-box domain
PAV00G008700	XP_021811249.1	F-box/LRR-repeat protein At4g14103-like [Prunus avium]	Q94B46	F-box/LRR-repeat protein At4g14096 OS=Arabidopsis thaliana OX=3702 GN=At4g14096 PE=2 SV=1	AT4G14103.2	F-box/RNI-like superfamily protein	LOC_Os07g18510.1	OsFBLD5 - F-box, LRR and FBD domain containing protein, expressed	-	-	-	-	-	S	Function unknown	F-box LRR-repeat protein	F-box(PF00646.34) F-box domain
PAV00G008710	XP_008230114.1	PREDICTED: F-box/LRR-repeat protein At3g26922-like isoform X1 [Prunus mume]	Q94B46	F-box/LRR-repeat protein At4g14096 OS=Arabidopsis thaliana OX=3702 GN=At4g14096 PE=2 SV=1	AT4G14096.2	F-box/RNI-like superfamily protein	LOC_Os04g35990.1	OsFBX136 - F-box domain containing protein, expressed	-	-	-	-	-	S	Function unknown	F-box LRR-repeat protein	F-box(PF00646.34) F-box domain
PAV00G008720	XP_020415817.1	pentatricopeptide repeat-containing protein At3g12770 isoform X2 [Prunus persica]	Q9LTV8	Pentatricopeptide repeat-containing protein At3g12770 OS=Arabidopsis thaliana OX=3702 GN=PCMP-H43 PE=2 SV=1	AT3G12770.1	mitochondrial editing factor 22	LOC_Os07g44299.1	pentatricopeptide, putative, expressed	mitochondrial RNA metabolic process(GO:0000959);nucleobase-containing compound metabolic process(GO:0006139);cellular aromatic compound metabolic process(GO:0006725);nitrogen compound metabolic process(GO:0006807);biological_process(GO:0008150);metabolic process(GO:0008152);RNA modification(GO:0009451);cellular process(GO:0009987);RNA metabolic process(GO:0016070);mRNA metabolic process(GO:001607…	NA	NA	-	-	S	Function unknown	Pentatricopeptide repeat-containing protein	PPR_1(PF12854.8) PPR repeat;PPR(PF01535.21) PPR repeat;PPR_3(PF13812.7) Pentatricopeptide repeat domain;DYW_deaminase(PF14432.7) DYW family of nucleic acid deaminases;PPR_2(PF13041.7) PPR repeat family
PAV00G008730	XP_008230116.1	PREDICTED: uncharacterized protein LOC103329423 [Prunus mume]	-	-	AT2G16030.1	S-adenosyl-L-methionine-dependent methyltransferases superfamily protein	LOC_Os05g42140.1	methyltransferase domain containing protein, expressed	-	-	-	-	-	-	-	-	Methyltransf_11(PF08241.13) Methyltransferase domain
PAV00G008740	XP_021811216.1	fasciclin-like arabinogalactan protein 21 [Prunus avium]	Q9FL53	Fasciclin-like arabinogalactan protein 21 OS=Arabidopsis thaliana OX=3702 GN=FLA21 PE=2 SV=1	AT5G06920.1	FASCICLIN-like arabinogalactan protein 21 precursor	LOC_Os12g13160.1	expressed protein	-	-	-	-	-	S	Function unknown	Fasciclin-like arabinogalactan protein	Fasciclin(PF02469.23) Fasciclin domain
PAV00G008750	XP_008230117.1	PREDICTED: uncharacterized protein LOC103329424 [Prunus mume]	-	-	AT3G09280.1	transmembrane protein	LOC_Os07g36430.1	expressed protein	-	-	-	-	-	-	-	-	-
PAV00G008760	XP_021811244.1	LOW QUALITY PROTEIN: pre-mRNA-processing-splicing factor 8A-like [Prunus avium]	Q9SSD2	Pre-mRNA-processing-splicing factor 8A OS=Arabidopsis thaliana OX=3702 GN=PRP8A PE=1 SV=1	AT1G80070.1	Pre-mRNA-processing-splicing factor	LOC_Os05g07050.1	pre-mRNA-processing-splicing factor 8, putative, expressed	-	-	-	Spliceosome(map03040)	pre-mRNA-processing factor 8(ko:K12856)	A	RNA processing and modification	U5 snRNA binding	PROCT(PF08084.12) PROCT (NUC072) domain;U6-snRNA_bdg(PF10596.10) U6-snRNA interacting domain of PrP8;PRP8_domainIV(PF12134.9) PRP8 domain IV core;U5_2-snRNA_bdg(PF10597.10) U5-snRNA binding site 2 of PrP8;PROCN(PF08083.12) PROCN (NUC071) domain;PRO8NT(PF08082.12) PRO8NT (NUC069), PrP8 N-terminal domain;RRM_4(PF10598.10) RNA recognition motif of the spliceosomal PrP8
PAV00G008770	XP_021811183.1	putative dehydration-responsive element-binding protein 2H [Prunus avium]	A2WL19	Dehydration-responsive element-binding protein 2A OS=Oryza sativa subsp. indica OX=39946 GN=DREB2A PE=3 SV=2	AT2G40340.3	Integrase-type DNA-binding superfamily protein	LOC_Os01g07120.2	AP2 domain containing protein, expressed	regulation of transcription, DNA-templated(GO:0006355);biological_process(GO:0008150);regulation of biosynthetic process(GO:0009889);positive regulation of biosynthetic process(GO:0009891);positive regulation of metabolic process(GO:0009893);regulation of gene expression(GO:0010468);regulation of macromolecule biosynthetic process(GO:0010556);positive regulation of macromolecule biosynthetic proc…	NA	cellular_component(GO:0005575);intracellular(GO:0005622);cell(GO:0005623);nucleus(GO:0005634);organelle(GO:0043226);membrane-bounded organelle(GO:0043227);intracellular organelle(GO:0043229);intracellular membrane-bounded organelle(GO:0043231);intracellular part(GO:0044424);cell part(GO:0044464)	-	-	K	Transcription	Dehydration-responsive element-binding protein	AP2(PF00847.21) AP2 domain
PAV00G008780	VVA33716.1	PREDICTED: xyloglucan [Prunus dulcis]	Q8LDW9	Xyloglucan endotransglucosylase/hydrolase protein 9 OS=Arabidopsis thaliana OX=3702 GN=XTH9 PE=2 SV=2	AT4G03210.1	xyloglucan endotransglucosylase/hydrolase 9	LOC_Os04g53950.2	glycosyl hydrolases family 16 protein, protein, expressed	-	-	-	NA	xyloglucan:xyloglucosyl transferase(ko:K08235,EC:2.4.1.207)	G	Carbohydrate transport and metabolism	Catalyzes xyloglucan endohydrolysis (XEH) and or endotransglycosylation (XET). Cleaves and religates xyloglucan polymers, an essential constituent of the primary cell wall, and thereby participates in cell wall construction of growing tissues	Glyco_hydro_16(PF00722.22) Glycosyl hydrolases family 16;XET_C(PF06955.13) Xyloglucan endo-transglycosylase (XET) C-terminus
PAV00G008790	XP_021811212.1	geranylgeranyl transferase type-2 subunit beta 1-like isoform X2 [Prunus avium]	Q9LHL5	Geranylgeranyl transferase type-2 subunit beta 2 OS=Arabidopsis thaliana OX=3702 GN=RGTB2 PE=1 SV=1	AT3G12070.3	RAB geranylgeranyl transferase beta subunit 2	LOC_Os08g40140.1	geranylgeranyl transferase type-2 subunit beta, putative, expressed	cellular protein modification process(GO:0006464);nitrogen compound metabolic process(GO:0006807);multicellular organism development(GO:0007275);biological_process(GO:0008150);metabolic process(GO:0008152);pollen development(GO:0009555);cellular process(GO:0009987);protein prenylation(GO:0018342);protein geranylgeranylation(GO:0018344);protein metabolic process(GO:0019538);root system development…	molecular_function(GO:0003674);catalytic activity(GO:0003824);prenyltransferase activity(GO:0004659);protein geranylgeranyltransferase activity(GO:0004661);Rab geranylgeranyltransferase activity(GO:0004663);protein prenyltransferase activity(GO:0008318);transferase activity(GO:0016740);transferase activity, transferring alkyl or aryl (other than methyl) groups(GO:0016765);catalytic activity, acti…	cellular_component(GO:0005575);intracellular(GO:0005622);cell(GO:0005623);cytoplasm(GO:0005737);cytosol(GO:0005829);Rab-protein geranylgeranyltransferase complex(GO:0005968);protein-containing complex(GO:0032991);intracellular part(GO:0044424);cytoplasmic part(GO:0044444);cell part(GO:0044464);catalytic complex(GO:1902494);transferase complex(GO:1990234)	NA	geranylgeranyl transferase type-2 subunit beta(ko:K05956,EC:2.5.1.60)	O	Posttranslational modification, protein turnover, chaperones	geranylgeranyl transferase type-2 subunit	Prenyltrans(PF00432.22) Prenyltransferase and squalene oxidase repeat
PAV00G008810	PQP91522.1	uncharacterized protein Pyn_07579 [Prunus yedoensis var. nudiflora]	-	-	-	-	LOC_Os02g44990.1	OsFBDUF13 - F-box and DUF domain containing protein, expressed	biological_process(GO:0008150);regulation of gene expression(GO:0010468);regulation of nucleobase-containing compound metabolic process(GO:0019219);regulation of metabolic process(GO:0019222);regulation of cellular metabolic process(GO:0031323);regulation of cellular component biogenesis(GO:0044087);regulation of biological process(GO:0050789);regulation of cellular process(GO:0050794);regulation…	NA	cellular_component(GO:0005575);intracellular(GO:0005622);cell(GO:0005623);nucleus(GO:0005634);nucleolus(GO:0005730);membrane-enclosed lumen(GO:0031974);nuclear lumen(GO:0031981);organelle(GO:0043226);membrane-bounded organelle(GO:0043227);non-membrane-bounded organelle(GO:0043228);intracellular organelle(GO:0043229);intracellular membrane-bounded organelle(GO:0043231);intracellular non-membrane-b…	NA	pescadillo(ko:K14843)	A	RNA processing and modification	Required for maturation of ribosomal RNAs and formation of the large ribosomal subunit	F-box(PF00646.34) F-box domain;DUF295(PF03478.19) Protein of unknown function (DUF295)
PAV00G008820	PQP91523.1	BTB/POZ domain-containing protein [Prunus yedoensis var. nudiflora]	Q9C5J4	BTB/POZ domain-containing protein At3g22104 OS=Arabidopsis thaliana OX=3702 GN=At3g22104 PE=2 SV=1	AT3G22104.1	Phototropic-responsive NPH3 family protein	LOC_Os07g36230.1	BTBN15 - Bric-a-Brac, Tramtrack, Broad Complex BTB domain with non-phototropic hypocotyl 3 NPH3 and coiled-coil domains, expressed	-	-	-	-	-	S	Function unknown	Belongs to the NPH3 family	NPH3(PF03000.15) NPH3 family
PAV00G008830	XP_008238818.1	PREDICTED: protein P21 [Prunus mume]	-	-	-	-	-	-	-	-	-	-	-	S	Function unknown	Domain of unknown function (DUF4283)	-
PAV00G008840	BBH09066.1	hypothetical protein Prudu_021464 [Prunus dulcis]	P14381	Transposon TX1 uncharacterized 149 kDa protein OS=Xenopus laevis OX=8355 PE=4 SV=1	AT4G20520.1	RNA binding / RNA-directed DNA polymerase	LOC_Os12g29700.1	retrotransposon protein, putative, unclassified, expressed	-	-	-	Base excision repair(map03410);Apoptosis(map04210);Longevity regulating pathway - worm(map04212);Apoptosis - fly(map04214);Necroptosis(map04217);Alzheimer disease(map05010)	insulysin(ko:K01408,EC:3.4.24.56);poly(ko:K10798,ADP-ribose polymerase [EC:2.4.2.30)	E	Amino acid transport and metabolism	Ribonuclease H protein	RVT_1(PF00078.28) Reverse transcriptase (RNA-dependent DNA polymerase)
PAV00G008850	PQP91524.1	scarecrow-like protein 32 [Prunus yedoensis var. nudiflora]	Q9SN22	Scarecrow-like protein 32 OS=Arabidopsis thaliana OX=3702 GN=SCL32 PE=1 SV=1	AT3G49950.1	GRAS family transcription factor	LOC_Os05g42130.1	MONOCULM 1, putative, expressed	-	-	-	-	-	K	Transcription	Belongs to the GRAS family	GRAS(PF03514.15) GRAS domain family
PAV00G008860	PQP91525.1	uncharacterized protein Pyn_07582 [Prunus yedoensis var. nudiflora]	-	-	-	-	-	-	-	-	-	-	-	-	-	-	-
PAV00G008870	XP_030929463.1	histone-lysine N-methyltransferase ATXR3 isoform X1 [Quercus lobata]	O23372	Histone-lysine N-methyltransferase ATXR3 OS=Arabidopsis thaliana OX=3702 GN=ATXR3 PE=2 SV=2	AT4G15180.1	SET domain protein 2	LOC_Os08g08210.1	SET domain containing protein, expressed	reproduction(GO:0000003);developmental process involved in reproduction(GO:0003006);chromatin organization(GO:0006325);cellular protein modification process(GO:0006464);protein methylation(GO:0006479);nitrogen compound metabolic process(GO:0006807);organelle organization(GO:0006996);multicellular organism development(GO:0007275);biological_process(GO:0008150);metabolic process(GO:0008152);protein…	molecular_function(GO:0003674);catalytic activity(GO:0003824);methyltransferase activity(GO:0008168);N-methyltransferase activity(GO:0008170);protein methyltransferase activity(GO:0008276);S-adenosylmethionine-dependent methyltransferase activity(GO:0008757);lysine N-methyltransferase activity(GO:0016278);protein-lysine N-methyltransferase activity(GO:0016279);transferase activity(GO:0016740);tra…	NA	-	-	BK	Chromatin structure and dynamics ;Transcription	Histone-lysine N-methyltransferase	SET(PF00856.29) SET domain
PAV00G008880	XP_021811207.1	transcription factor bHLH110 [Prunus avium]	-	-	-	-	-	-	-	-	-	-	-	K	Transcription	transcription factor	-
PAV00G008890	XP_021811207.1	transcription factor bHLH110 [Prunus avium]	Q9LRJ4	Transcription factor bHLH117 OS=Arabidopsis thaliana OX=3702 GN=BHLH117 PE=2 SV=2	AT3G22100.1	basic helix-loop-helix (bHLH) DNA-binding superfamily protein	-	-	-	-	-	-	-	K	Transcription	transcription factor	-
PAV00G008900	XP_021811209.1	uncharacterized protein LOC110754451 [Prunus avium]	-	-	AT2G32280.2	GPI inositol-deacylase C%2C putative (DUF1218)	LOC_Os07g36110.2	expressed protein	-	-	-	-	-	S	Function unknown	Protein of unknown function (DUF1218)	DUF1218(PF06749.13) Protein of unknown function (DUF1218)
PAV00G008910	XP_016652152.1	PREDICTED: putative disease resistance protein RGA3 [Prunus mume]	Q7XA40	Putative disease resistance protein RGA3 OS=Solanum bulbocastanum OX=147425 GN=RGA3 PE=2 SV=2	AT3G14470.2	NB-ARC domain-containing disease resistance protein	LOC_Os05g41310.1	disease resistance protein RGA2, putative, expressed	-	-	-	-	-	T	Signal transduction mechanisms	disease resistance protein	NB-ARC(PF00931.23) NB-ARC domain;Rx_N(PF18052.2) Rx N-terminal domain
PAV00G008920	PQQ07390.1	uncharacterized protein Pyn_32138 [Prunus yedoensis var. nudiflora]	-	-	AT1G52565.1	cytochrome P450 family protein	-	-	-	-	-	-	-	-	-	-	-
PAV00G008930	OMO54324.1	C2 calcium-dependent membrane targeting [Corchorus capsularis]	Q41142	Phospholipase D alpha 1 OS=Ricinus communis OX=3988 GN=PLD1 PE=1 SV=1	AT1G52570.3	phospholipase D alpha 2	LOC_Os01g07760.2	phospholipase D, putative, expressed	-	-	-	Glycerophospholipid metabolism(map00564);Ether lipid metabolism(map00565);Metabolic pathways (map01100);Biosynthesis of secondary metabolites(map01110);Ras signaling pathway(map04014);cAMP signaling pathway(map04024);Sphingolipid signaling pathway(map04071);Phospholipase D signaling pathway(map04072);Endocytosis(map04144);Fc gamma R-mediated phagocytosis(map04666);Glutamatergic synapse(map04724);…	phospholipase D1/2(ko:K01115,EC:3.1.4.4)	I	Lipid transport and metabolism	Hydrolyzes glycerol-phospholipids at the terminal phosphodiesteric bond	PLD_C(PF12357.9) Phospholipase D C terminal;PLDc_2(PF13091.7) PLD-like domain;PLDc(PF00614.23) Phospholipase D Active site motif
PAV00G008940	XP_021806408.1	uncharacterized protein LOC110750400 [Prunus avium]	-	-	-	-	-	-	-	-	-	-	-	-	-	-	-
PAV00G008950	PQQ14208.1	uncharacterized protein Pyn_06013 [Prunus yedoensis var. nudiflora]	-	-	-	-	-	-	-	-	-	-	-	L	Replication, recombination and repair	Myb/SANT-like DNA-binding domain	-
PAV00G008960	VVA38212.1	PREDICTED: Retrovirus-related Pol poly from transposon, partial [Prunus dulcis]	-	-	-	-	LOC_Os11g44780.1	retrotransposon protein, putative, unclassified, expressed	-	-	-	-	-	-	-	-	-
PAV00G008970	ONI15093.1	hypothetical protein PRUPE_3G025200 [Prunus persica]	-	-	AT1G78930.1	Mitochondrial transcription termination factor family protein	LOC_Os09g38720.1	mTERF domain containing protein, expressed	-	-	-	NA	mTERF domain-containing protein, mitochondrial(ko:K15032)	K	Transcription	mTERF	-
PAV00G008980	XP_008226875.1	PREDICTED: putative lactoylglutathione lyase [Prunus mume]	Q948T6	Lactoylglutathione lyase OS=Oryza sativa subsp. japonica OX=39947 GN=GLYI-11 PE=1 SV=2	AT1G11840.4	glyoxalase/bleomycin resistance protein/dioxygenase superfamily protein	LOC_Os08g09250.1	glyoxalase family protein, putative, expressed	-	-	-	Pyruvate metabolism(map00620)	lactoylglutathione lyase(ko:K01759,EC:4.4.1.5)	G	Carbohydrate transport and metabolism	lactoylglutathione	-
PAV00G008990	XP_021820534.1	probable tetraacyldisaccharide 4'-kinase, mitochondrial [Prunus avium]	Q8LEA0	Probable tetraacyldisaccharide 4'-kinase, mitochondrial OS=Arabidopsis thaliana OX=3702 GN=LPXK PE=2 SV=1	AT3G20480.1	tetraacyldisaccharide 4'-kinase family protein	-	-	amino sugar metabolic process(GO:0006040);phosphorus metabolic process(GO:0006793);phosphate-containing compound metabolic process(GO:0006796);biological_process(GO:0008150);metabolic process(GO:0008152);cellular process(GO:0009987);phosphorylation(GO:0016310);organophosphate metabolic process(GO:0019637);cellular metabolic process(GO:0044237);organic substance metabolic process(GO:0071704);carbo…	molecular_function(GO:0003674);catalytic activity(GO:0003824);tetraacyldisaccharide 4'-kinase activity(GO:0009029);kinase activity(GO:0016301);transferase activity(GO:0016740);transferase activity, transferring phosphorus-containing groups(GO:0016772);phosphotransferase activity, alcohol group as acceptor(GO:0016773)	cellular_component(GO:0005575);intracellular(GO:0005622);cell(GO:0005623);cytoplasm(GO:0005737);mitochondrion(GO:0005739);organelle(GO:0043226);membrane-bounded organelle(GO:0043227);intracellular organelle(GO:0043229);intracellular membrane-bounded organelle(GO:0043231);intracellular part(GO:0044424);cytoplasmic part(GO:0044444);cell part(GO:0044464)	Lipopolysaccharide biosynthesis(map00540);Metabolic pathways (map01100)	tetraacyldisaccharide 4'-kinase(ko:K00912,EC:2.7.1.130)	G	Carbohydrate transport and metabolism	tetraacyldisaccharide	-
PAV00G009000	XP_021799909.1	probable alpha,alpha-trehalose-phosphate synthase [UDP-forming] 7 isoform X2 [Prunus avium]	Q9LMI0	Probable alpha,alpha-trehalose-phosphate synthase [UDP-forming] 7 OS=Arabidopsis thaliana OX=3702 GN=TPS7 PE=1 SV=1	AT1G06410.3	trehalose-phosphatase/synthase 7	LOC_Os01g54560.1	trehalose synthase, putative, expressed	NA	NA	cellular_component(GO:0005575);intracellular(GO:0005622);cell(GO:0005623);cytoplasm(GO:0005737);cytosol(GO:0005829);intracellular part(GO:0044424);cytoplasmic part(GO:0044444);cell part(GO:0044464)	Starch and sucrose metabolism(map00500);Metabolic pathways (map01100)	trehalose 6-phosphate synthase/phosphatase(ko:K16055,EC:2.4.1.15 3.1.3.12)	G	Carbohydrate transport and metabolism	alpha,alpha-trehalose-phosphate synthase UDP-forming	Glyco_transf_20(PF00982.22) Glycosyltransferase family 20;Trehalose_PPase(PF02358.17) Trehalose-phosphatase
PAV00G009010	XP_021799905.1	pentatricopeptide repeat-containing protein At5g18950-like [Prunus avium]	Q8GYM2	Pentatricopeptide repeat-containing protein At5g18950 OS=Arabidopsis thaliana OX=3702 GN=At5g18950 PE=2 SV=2	AT5G18950.1	Tetratricopeptide repeat (TPR)-like superfamily protein	LOC_Os03g24880.1	PPR repeat containing protein, expressed	-	-	-	-	-	S	Function unknown	Pentatricopeptide repeat-containing protein	PPR_1(PF12854.8) PPR repeat;PPR_3(PF13812.7) Pentatricopeptide repeat domain;PPR(PF01535.21) PPR repeat;PPR_2(PF13041.7) PPR repeat family
PAV00G009020	PON69345.1	Serine/threonine protein kinase [Parasponia andersonii]	Q94C25	Probable receptor-like protein kinase At5g20050 OS=Arabidopsis thaliana OX=3702 GN=At5g20050 PE=2 SV=1	AT5G20050.1	Protein kinase superfamily protein	LOC_Os04g23620.1	D-mannose binding lectin family protein, expressed	cellular protein modification process(GO:0006464);protein phosphorylation(GO:0006468);phosphorus metabolic process(GO:0006793);phosphate-containing compound metabolic process(GO:0006796);nitrogen compound metabolic process(GO:0006807);biological_process(GO:0008150);metabolic process(GO:0008152);cellular process(GO:0009987);phosphorylation(GO:0016310);protein metabolic process(GO:0019538);protein …	molecular_function(GO:0003674);catalytic activity(GO:0003824);protein kinase activity(GO:0004672);binding(GO:0005488);protein binding(GO:0005515);kinase activity(GO:0016301);transferase activity(GO:0016740);transferase activity, transferring phosphorus-containing groups(GO:0016772);phosphotransferase activity, alcohol group as acceptor(GO:0016773);enzyme binding(GO:0019899);ubiquitin protein liga…	cellular_component(GO:0005575);cell(GO:0005623);plasma membrane(GO:0005886);membrane(GO:0016020);cell part(GO:0044464);cell periphery(GO:0071944)	-	-	T	Signal transduction mechanisms	G-type lectin S-receptor-like serine threonine-protein kinase SD2-5	PK_Tyr_Ser-Thr(PF07714.18) Protein tyrosine and serine/threonine kinase;Pkinase(PF00069.26) Protein kinase domain
PAV00G009030	XP_021799910.1	pentatricopeptide repeat-containing protein At2g41080 [Prunus avium]	Q8S9M4	Pentatricopeptide repeat-containing protein At2g41080 OS=Arabidopsis thaliana OX=3702 GN=PCMP-H29 PE=2 SV=2	AT2G41080.1	pentatricopeptide (PPR) repeat protein	LOC_Os03g60200.1	pentatricopeptide, putative, expressed	-	-	-	-	-	S	Function unknown	Pentatricopeptide repeat-containing protein	PPR(PF01535.21) PPR repeat;DYW_deaminase(PF14432.7) DYW family of nucleic acid deaminases
PAV00G009040	XP_021808097.1	uncharacterized protein LOC110751876 [Prunus avium]	-	-	AT3G09510.1	Ribonuclease H-like superfamily protein	LOC_Os11g36510.1	retrotransposon protein, putative, unclassified, expressed	-	-	-	-	-	L	Replication, recombination and repair	ribonuclease H protein	-
PAV00G009050	XP_021823259.1	uncharacterized protein LOC110764568 [Prunus avium]	-	-	-	-	-	-	-	-	-	-	-	-	-	-	-
PAV00G009060	XP_021833172.1	uncharacterized protein K02A2.6-like [Prunus avium]	-	-	-	-	LOC_Os05g13460.1	retrotransposon protein, putative, unclassified, expressed	NA	NA	cellular_component(GO:0005575);intracellular(GO:0005622);cell(GO:0005623);nucleus(GO:0005634);organelle(GO:0043226);membrane-bounded organelle(GO:0043227);intracellular organelle(GO:0043229);intracellular membrane-bounded organelle(GO:0043231);intracellular part(GO:0044424);cell part(GO:0044464)	-	-	L	Replication, recombination and repair	Uncharacterized protein K02A2.6-like	-
PAV00G009080	XP_021833172.1	uncharacterized protein K02A2.6-like [Prunus avium]	-	-	-	-	-	-	-	-	-	-	-	L	Replication, recombination and repair	Histidine protein methyltransferase 1 homolog	-
PAV00G009100	-	-	-	-	-	-	-	-	-	-	-	-	-	-	-	-	-
PAV00G009110	ONI16645.1	hypothetical protein PRUPE_3G112700 [Prunus persica]	Q655S1	ATP-dependent zinc metalloprotease FTSH 2, chloroplastic OS=Oryza sativa subsp. japonica OX=39947 GN=FTSH2 PE=3 SV=1	AT1G06430.3	FTSH protease 8	LOC_Os06g45820.4	OsFtsH2 FtsH protease, homologue of AtFtsH2/8, expressed	generation of precursor metabolites and energy(GO:0006091);nitrogen compound metabolic process(GO:0006807);organelle organization(GO:0006996);biological_process(GO:0008150);metabolic process(GO:0008152);catabolic process(GO:0009056);macromolecule catabolic process(GO:0009057);response to radiation(GO:0009314);response to light stimulus(GO:0009416);response to abiotic stimulus(GO:0009628);response…	NA	cellular_component(GO:0005575);intracellular(GO:0005622);cell(GO:0005623);cytoplasm(GO:0005737);chloroplast(GO:0009507);plastid envelope(GO:0009526);chloroplast thylakoid(GO:0009534);chloroplast thylakoid membrane(GO:0009535);plastid(GO:0009536);thylakoid(GO:0009579);chloroplast envelope(GO:0009941);membrane(GO:0016020);organelle envelope(GO:0031967);envelope(GO:0031975);plastid thylakoid(GO:0031…	NA	cell division protease FtsH(ko:K03798,EC:3.4.24.-)	O	Posttranslational modification, protein turnover, chaperones	ATP-dependent zinc metalloprotease FTSH 2	RuvB_N(PF05496.13) Holliday junction DNA helicase RuvB P-loop domain;TIP49(PF06068.14) TIP49 P-loop domain;AAA(PF00004.30) ATPase family associated with various cellular activities (AAA);AAA_lid_3(PF17862.2) AAA+ lid domain;AAA_5(PF07728.15) AAA domain (dynein-related subfamily)
PAV00G009120	XP_021799904.1	E3 ubiquitin-protein ligase RNF126-like [Prunus avium]	Q95K04	E3 ubiquitin-protein ligase RNF133 OS=Macaca fascicularis OX=9541 GN=RNF133 PE=2 SV=1	AT3G58720.2	RING/U-box superfamily protein	LOC_Os09g17610.1	RING finger protein, putative, expressed	-	-	-	NA	E3 ubiquitin-protein ligase RNF115/126(ko:K11982,EC:2.3.2.27);E3 ubiquitin-protein ligase RNF38/44(ko:K19041,EC:2.3.2.27)	O	Posttranslational modification, protein turnover, chaperones	zinc-RING finger domain	zf-C3HC4(PF00097.26) Zinc finger, C3HC4 type (RING finger);zf-RING_UBOX(PF13445.7) RING-type zinc-finger;zf-RING_2(PF13639.7) Ring finger domain;zf-rbx1(PF12678.8) RING-H2 zinc finger domain;zf-RING_11(PF17123.6) RING-like zinc finger;zf-ANAPC11(PF12861.8) Anaphase-promoting complex subunit 11 RING-H2 finger;zf-RING_5(PF14634.7) zinc-RING finger domain;zf-C3HC4_2(PF13923.7) Zinc finger, C3HC4 typ…
PAV00G009140	PQM40201.1	mitogen-activated protein kinase kinase kinase 2-like [Prunus yedoensis var. nudiflora]	Q9SND6	Mitogen-activated protein kinase kinase kinase 20 OS=Arabidopsis thaliana OX=3702 GN=MAPKKK20 PE=1 SV=1	AT3G50310.1	mitogen-activated protein kinase kinase kinase 20	LOC_Os01g50370.1	STE_MEKK_ste11_MAP3K.4 - STE kinases include homologs to sterile 7, sterile 11 and sterile 20 from yeast, expressed	-	-	-	-	-	T	Signal transduction mechanisms	Mitogen-activated protein kinase kinase kinase	Pkinase(PF00069.26) Protein kinase domain;PK_Tyr_Ser-Thr(PF07714.18) Protein tyrosine and serine/threonine kinase
PAV00G009150	BBG99207.1	Low PSII Accumulation 3 [Prunus dulcis]	Q8H0W0	Protein LOW PSII ACCUMULATION 3, chloroplastic OS=Arabidopsis thaliana OX=3702 GN=LPA3 PE=1 SV=1	AT1G73060.1	Low PSII Accumulation 3	LOC_Os02g02520.1	expressed protein	biological_process(GO:0008150);response to endogenous stimulus(GO:0009719);response to hormone(GO:0009725);response to cytokinin(GO:0009735);response to organic substance(GO:0010033);response to chemical(GO:0042221);response to stimulus(GO:0050896)	NA	cellular_component(GO:0005575);intracellular(GO:0005622);cell(GO:0005623);cytoplasm(GO:0005737);chloroplast(GO:0009507);plastid stroma(GO:0009532);plastid(GO:0009536);chloroplast stroma(GO:0009570);organelle(GO:0043226);membrane-bounded organelle(GO:0043227);intracellular organelle(GO:0043229);intracellular membrane-bounded organelle(GO:0043231);organelle part(GO:0044422);intracellular part(GO:00…	-	-	S	Function unknown	Protein LOW PSII ACCUMULATION 3	DUF1995(PF09353.11) Domain of unknown function (DUF1995)
PAV00G009160	PQQ11278.1	putative cyclic nucleotide-gated ion channel 8 [Prunus yedoensis var. nudiflora]	Q9S9N5	Putative cyclic nucleotide-gated ion channel 7 OS=Arabidopsis thaliana OX=3702 GN=CNGC7 PE=3 SV=1	AT1G19780.2	cyclic nucleotide gated channel 8	LOC_Os04g55080.1	cyclic nucleotide-gated ion channel, putative, expressed	reproduction(GO:0000003);cell morphogenesis(GO:0000902);cell morphogenesis involved in differentiation(GO:0000904);developmental process involved in reproduction(GO:0003006);biological_process(GO:0008150);anatomical structure morphogenesis(GO:0009653);unidimensional cell growth(GO:0009826);pollination(GO:0009856);pollen tube growth(GO:0009860);cell tip growth(GO:0009932);cellular process(GO:00099…	NA	cellular_component(GO:0005575);cell(GO:0005623);plasma membrane(GO:0005886);membrane(GO:0016020);cell projection(GO:0042995);cell part(GO:0044464);cell periphery(GO:0071944);pollen tube(GO:0090406);plasma membrane bounded cell projection(GO:0120025)	Plant-pathogen interaction(map04626)	cyclic nucleotide gated channel, plant(ko:K05391);potassium channel(ko:K21867)	P	Inorganic ion transport and metabolism	cyclic nucleotide-gated ion channel	-
PAV00G009170	PQM40200.1	mitogen-activated protein kinase kinase kinase 1 [Prunus yedoensis var. nudiflora]	Q9SND6	Mitogen-activated protein kinase kinase kinase 20 OS=Arabidopsis thaliana OX=3702 GN=MAPKKK20 PE=1 SV=1	AT4G36950.1	mitogen-activated protein kinase kinase kinase 21	LOC_Os05g46760.1	STE_MEKK_ste11_MAP3K.19 - STE kinases include homologs to sterile 7, sterile 11 and sterile 20 from yeast, expressed	-	-	-	-	-	T	Signal transduction mechanisms	Mitogen-activated protein kinase kinase kinase	PK_Tyr_Ser-Thr(PF07714.18) Protein tyrosine and serine/threonine kinase;Pkinase(PF00069.26) Protein kinase domain
PAV00G009180	XP_021821829.1	mitogen-activated protein kinase kinase kinase 17-like [Prunus avium]	Q9SND6	Mitogen-activated protein kinase kinase kinase 20 OS=Arabidopsis thaliana OX=3702 GN=MAPKKK20 PE=1 SV=1	AT5G67080.1	mitogen-activated protein kinase kinase kinase 19	LOC_Os04g47240.1	STE_MEKK_ste11_MAP3K.17 - STE kinases include homologs to sterile 7, sterile 11 and sterile 20 from yeast, expressed	-	-	-	-	-	T	Signal transduction mechanisms	Mitogen-activated protein kinase kinase kinase	PK_Tyr_Ser-Thr(PF07714.18) Protein tyrosine and serine/threonine kinase;Pkinase(PF00069.26) Protein kinase domain
PAV00G009190	XP_021821852.1	protein LOW PSII ACCUMULATION 3, chloroplastic isoform X2 [Prunus avium]	Q8H0W0	Protein LOW PSII ACCUMULATION 3, chloroplastic OS=Arabidopsis thaliana OX=3702 GN=LPA3 PE=1 SV=1	AT1G73060.1	Low PSII Accumulation 3	LOC_Os02g02520.1	expressed protein	biological_process(GO:0008150);response to endogenous stimulus(GO:0009719);response to hormone(GO:0009725);response to cytokinin(GO:0009735);response to organic substance(GO:0010033);response to chemical(GO:0042221);response to stimulus(GO:0050896)	NA	cellular_component(GO:0005575);intracellular(GO:0005622);cell(GO:0005623);cytoplasm(GO:0005737);chloroplast(GO:0009507);plastid stroma(GO:0009532);plastid(GO:0009536);chloroplast stroma(GO:0009570);organelle(GO:0043226);membrane-bounded organelle(GO:0043227);intracellular organelle(GO:0043229);intracellular membrane-bounded organelle(GO:0043231);organelle part(GO:0044422);intracellular part(GO:00…	-	-	S	Function unknown	Protein LOW PSII ACCUMULATION 3	-
PAV00G009200	PQM40190.1	putative cyclic nucleotide-gated ion channel 8 isoform X2 [Prunus yedoensis var. nudiflora]	Q9FXH6	Putative cyclic nucleotide-gated ion channel 8 OS=Arabidopsis thaliana OX=3702 GN=CNGC8 PE=3 SV=2	AT1G19780.2	cyclic nucleotide gated channel 8	LOC_Os12g28260.1	cyclic nucleotide-gated ion channel, putative, expressed	reproduction(GO:0000003);cell morphogenesis(GO:0000902);cell morphogenesis involved in differentiation(GO:0000904);developmental process involved in reproduction(GO:0003006);biological_process(GO:0008150);anatomical structure morphogenesis(GO:0009653);unidimensional cell growth(GO:0009826);pollination(GO:0009856);pollen tube growth(GO:0009860);cell tip growth(GO:0009932);cellular process(GO:00099…	NA	cellular_component(GO:0005575);cell(GO:0005623);plasma membrane(GO:0005886);membrane(GO:0016020);cell projection(GO:0042995);cell part(GO:0044464);cell periphery(GO:0071944);pollen tube(GO:0090406);plasma membrane bounded cell projection(GO:0120025)	Plant-pathogen interaction(map04626)	cyclic nucleotide gated channel, plant(ko:K05391);potassium channel(ko:K21867)	P	Inorganic ion transport and metabolism	cyclic nucleotide-gated ion channel	cNMP_binding(PF00027.30) Cyclic nucleotide-binding domain
PAV00G009210	AAG12249.1	beta-galactosidase, partial [Prunus armeniaca]	Q9SCV9	Beta-galactosidase 3 OS=Arabidopsis thaliana OX=3702 GN=BGAL3 PE=2 SV=1	AT4G36360.2	beta-galactosidase 3	LOC_Os03g06940.2	beta-galactosidase, putative, expressed	NA	molecular_function(GO:0003674);catalytic activity(GO:0003824);hydrolase activity, hydrolyzing O-glycosyl compounds(GO:0004553);beta-galactosidase activity(GO:0004565);galactosidase activity(GO:0015925);hydrolase activity(GO:0016787);hydrolase activity, acting on glycosyl bonds(GO:0016798)	cellular_component(GO:0005575);cell wall(GO:0005618);cell(GO:0005623);plant-type cell wall(GO:0009505);external encapsulating structure(GO:0030312);cell part(GO:0044464);cell periphery(GO:0071944)	-	-	G	Carbohydrate transport and metabolism	beta-galactosidase	-
PAV00G009220	VVA22508.1	PREDICTED: ATP-dependent [Prunus dulcis]	P36774	Lon protease 2 OS=Myxococcus xanthus OX=34 GN=lon2 PE=1 SV=3	AT1G75460.1	ATP-dependent protease La (LON) domain protein	LOC_Os07g32560.1	ATP-dependent protease, putative, expressed	-	-	-	-	-	O	Posttranslational modification, protein turnover, chaperones	LON peptidase N-terminal domain and RING finger protein	LON_substr_bdg(PF02190.17) ATP-dependent protease La (LON) substrate-binding domain
PAV00G009250	XP_021803273.1	uncharacterized protein LOC110747395 [Prunus avium]	-	-	-	-	LOC_Os08g44720.1	retrotransposon protein, putative, unclassified, expressed	-	-	-	-	-	E	Amino acid transport and metabolism	Ribonuclease H protein	-
PAV00G009260	VVA31176.1	PREDICTED: [Prunus dulcis]	-	-	-	-	-	-	-	-	-	-	-	-	-	-	-
PAV00G009270	PQQ02386.1	uncharacterized protein Pyn_29889 [Prunus yedoensis var. nudiflora]	-	-	-	-	-	-	-	-	-	-	-	-	-	-	-
PAV00G009290	PQM42001.1	hypothetical protein Pyn_32089 [Prunus yedoensis var. nudiflora]	-	-	AT5G63130.2	Octicosapeptide/Phox/Bem1p family protein	LOC_Os11g25780.1	PB1 domain containing protein, expressed	-	-	-	-	-	V	Defense mechanisms	Carboxylesterase	PB1(PF00564.25) PB1 domain
PAV00G009300	PQM35209.1	peroxisomal (S)-2-hydroxy-acid oxidase GLO1 isoform X1 [Prunus yedoensis var. nudiflora]	O49506	Peroxisomal (S)-2-hydroxy-acid oxidase GLO5 OS=Arabidopsis thaliana OX=3702 GN=GLO5 PE=1 SV=1	AT4G18360.4	Aldolase-type TIM barrel family protein	LOC_Os04g53210.1	hydroxyacid oxidase 1, putative, expressed	-	-	-	Glyoxylate and dicarboxylate metabolism(map00630);Metabolic pathways (map01100);Biosynthesis of secondary metabolites(map01110);Microbial metabolism in diverse environments(map01120);Biosynthesis of antibiotics(map01130);Carbon metabolism(map01200);Peroxisome(map04146)	(S)-2-hydroxy-acid oxidase(ko:K11517,EC:1.1.3.15)	C	Energy production and conversion	Peroxisomal (S)-2-hydroxy-acid oxidase	NMO(PF03060.16) Nitronate monooxygenase;Glu_synthase(PF01645.18) Conserved region in glutamate synthase;FMN_dh(PF01070.19) FMN-dependent dehydrogenase
PAV00G009310	VVA13800.1	PREDICTED: probable [Prunus dulcis]	Q9LP24	Probable leucine-rich repeat receptor-like protein kinase At1g35710 OS=Arabidopsis thaliana OX=3702 GN=At1g35710 PE=1 SV=1	AT1G35710.1	kinase family with leucine-rich repeat domain-containing protein	LOC_Os01g07560.1	receptor-like protein kinase 2 precursor, putative, expressed	-	-	-	-	-	-	-	-	LRR_1(PF00560.34) Leucine Rich Repeat;LRR_8(PF13855.7) Leucine rich repeat
PAV00G009320	QCD89409.1	hypothetical protein DEO72_LG4g353 [Vigna unguiculata]	-	-	-	-	-	-	-	-	-	-	-	-	-	-	-
PAV00G009330	-	-	-	-	-	-	-	-	-	-	-	-	-	-	-	-	-
PAV00G009410	TKS05954.1	hypothetical protein D5086_0000127820 [Populus alba]	-	-	-	-	-	-	-	-	-	-	-	-	-	-	-
PAV00G009420	KAA0062869.1	putative transmembrane protein [Cucumis melo var. makuwa]	-	-	-	-	-	-	-	-	-	-	-	-	-	-	-
PAV00G009430	PHU29457.1	Regulator of rDNA transcription protein 15 [Capsicum chinense]	-	-	-	-	-	-	-	-	-	-	-	-	-	-	-
PAV00G009460	RXH99929.1	hypothetical protein DVH24_026860 [Malus domestica]	-	-	-	-	-	-	-	-	-	-	-	-	-	-	-
PAV00G009490	PHT27235.1	hypothetical protein CQW23_33163 [Capsicum baccatum]	-	-	-	-	-	-	-	-	-	-	-	-	-	-	-
PAV00G009520	BBN68282.1	hypothetical protein Prudu_362S000100, partial [Prunus dulcis]	-	-	-	-	LOC_Os07g33300.2	expressed protein	-	-	-	-	-	-	-	-	Transpos_assoc(PF13963.7) Transposase-associated domain
PAV00G009530	XP_020426613.1	uncharacterized protein LOC109950876 [Prunus persica]	-	-	-	-	-	-	-	-	-	-	-	-	-	-	-
PAV00G009540	XP_020412970.1	uncharacterized protein LOC109947422 [Prunus persica]	-	-	-	-	-	-	-	-	-	-	-	-	-	-	-
PAV00G009560	-	-	-	-	-	-	-	-	-	-	-	-	-	-	-	-	-
PAV00G009570	BBN70169.1	hypothetical protein Prudu_1441S001000, partial [Prunus dulcis]	-	-	-	-	LOC_Os07g34450.1	transposon protein, putative, CACTA, En/Spm sub-class, expressed	-	-	-	-	-	S	Function unknown	source UniProtKB	Transpos_assoc(PF13963.7) Transposase-associated domain;DUF4216(PF13952.7) Domain of unknown function (DUF4216);DUF4218(PF13960.7) Domain of unknown function (DUF4218)
PAV00G009580	BBN67503.1	non-ATPase subunit 9, partial [Prunus dulcis]	-	-	-	-	-	-	-	-	-	-	-	S	Function unknown	source UniProtKB	-
PAV00G009590	VVA37538.1	PREDICTED: transposon, partial [Prunus dulcis]	-	-	-	-	LOC_Os07g32200.1	transposon protein, putative, CACTA, En/Spm sub-class	-	-	-	-	-	S	Function unknown	source UniProtKB	DUF4218(PF13960.7) Domain of unknown function (DUF4218);DUF4216(PF13952.7) Domain of unknown function (DUF4216)
PAV00G009600	PQP92404.1	putative Peroxidase 48 [Prunus yedoensis var. nudiflora]	O81755	Putative Peroxidase 48 OS=Arabidopsis thaliana OX=3702 GN=PER48 PE=3 SV=3	AT4G33870.1	Peroxidase superfamily protein	LOC_Os01g51550.1	peroxidase family protein, expressed	-	-	-	Phenylpropanoid biosynthesis(map00940);Metabolic pathways (map01100);Biosynthesis of secondary metabolites(map01110)	peroxidase(ko:K00430,EC:1.11.1.7)	Q	Secondary metabolites biosynthesis, transport and catabolism	Belongs to the peroxidase family. Classical plant (class III) peroxidase subfamily	peroxidase(PF00141.24) Peroxidase
PAV00G009610	XP_021802336.1	uncharacterized protein LOC110746423 [Prunus avium]	P0C2F6	Putative ribonuclease H protein At1g65750 OS=Arabidopsis thaliana OX=3702 GN=At1g65750 PE=3 SV=1	AT2G34320.1	Polynucleotidyl transferase%2C ribonuclease H-like superfamily protein	LOC_Os02g06100.1	expressed protein	-	-	-	-	-	S	Function unknown	Reverse transcriptase-like	RVT_3(PF13456.7) Reverse transcriptase-like
PAV00G009620	XP_007224311.2	protein FAR1-RELATED SEQUENCE 5 [Prunus persica]	Q9SZL8	Protein FAR1-RELATED SEQUENCE 5 OS=Arabidopsis thaliana OX=3702 GN=FRS5 PE=1 SV=1	AT4G38180.1	FAR1-related sequence 5	LOC_Os01g63380.1	transposon protein, putative, unclassified, expressed	-	-	-	-	-	S	Function unknown	Protein FAR1-RELATED SEQUENCE 5-like	FAR1(PF03101.16) FAR1 DNA-binding domain
PAV00G009630	ONI29351.1	hypothetical protein PRUPE_1G194600, partial [Prunus persica]	Q9SZL8	Protein FAR1-RELATED SEQUENCE 5 OS=Arabidopsis thaliana OX=3702 GN=FRS5 PE=1 SV=1	AT4G38180.1	FAR1-related sequence 5	LOC_Os08g40310.1	transposon protein, putative, unclassified, expressed	-	-	-	-	-	S	Function unknown	Protein FAR1-RELATED SEQUENCE 5-like	-
PAV00G009640	XP_020418031.1	uncharacterized protein LOC109948738 [Prunus persica]	-	-	-	-	-	-	-	-	-	AMPK signaling pathway(map04152);Oxytocin signaling pathway(map04921)	elongation factor 2(ko:K03234)	J	Translation, ribosomal structure and biogenesis	Elongation factor	-
PAV00G009650	ONI14374.1	hypothetical protein PRUPE_4G277800 [Prunus persica]	Q9FN05	Probable glucan 1,3-alpha-glucosidase OS=Arabidopsis thaliana OX=3702 GN=PSL5 PE=1 SV=1	AT5G63840.1	Glycosyl hydrolases family 31 protein	LOC_Os03g11720.1	glycosyl hydrolase, family 31, putative, expressed	polysaccharide biosynthetic process(GO:0000271);cell morphogenesis(GO:0000902);carbohydrate metabolic process(GO:0005975);polysaccharide metabolic process(GO:0005976);cellular glucan metabolic process(GO:0006073);cellular protein modification process(GO:0006464);N-glycan processing(GO:0006491);nitrogen compound metabolic process(GO:0006807);response to stress(GO:0006950);defense response(GO:00069…	molecular_function(GO:0003674);catalytic activity(GO:0003824);hydrolase activity, hydrolyzing O-glycosyl compounds(GO:0004553);glucosidase activity(GO:0015926);hydrolase activity(GO:0016787);hydrolase activity, acting on glycosyl bonds(GO:0016798);glucan 1,3-alpha-glucosidase activity(GO:0033919);alpha-glucosidase activity(GO:0090599);alpha-1,3-glucosidase activity(GO:0090600)	cellular_component(GO:0005575);intracellular(GO:0005622);cell(GO:0005623);cytoplasm(GO:0005737);endoplasmic reticulum(GO:0005783);chloroplast(GO:0009507);plastid(GO:0009536);endomembrane system(GO:0012505);organelle(GO:0043226);membrane-bounded organelle(GO:0043227);intracellular organelle(GO:0043229);intracellular membrane-bounded organelle(GO:0043231);intracellular part(GO:0044424);cytoplasmic …	N-Glycan biosynthesis(map00510);Metabolic pathways (map01100);Protein processing in endoplasmic reticulum(map04141)	mannosyl-oligosaccharide alpha-1,3-glucosidase(ko:K05546,EC:3.2.1.207)	G	Carbohydrate transport and metabolism	Belongs to the glycosyl hydrolase 31 family	Glyco_hydro_31(PF01055.27) Glycosyl hydrolases family 31
PAV00G009670	XP_008227518.1	PREDICTED: amino acid permease 4 isoform X1 [Prunus mume]	Q38967	Amino acid permease 2 OS=Arabidopsis thaliana OX=3702 GN=AAP2 PE=1 SV=1	AT5G09220.1	amino acid permease 2	LOC_Os05g34980.1	amino acid transporter, putative, expressed	amino acid transmembrane transport(GO:0003333);transport(GO:0006810);ion transport(GO:0006811);anion transport(GO:0006820);amino acid transport(GO:0006865);biological_process(GO:0008150);organic anion transport(GO:0015711);acidic amino acid transport(GO:0015800);neutral amino acid transport(GO:0015804);organic acid transport(GO:0015849);ion transmembrane transport(GO:0034220);carboxylic acid tran…	molecular_function(GO:0003674);transporter activity(GO:0005215);organic acid transmembrane transporter activity(GO:0005342);anion transmembrane transporter activity(GO:0008509);organic anion transmembrane transporter activity(GO:0008514);ion transmembrane transporter activity(GO:0015075);amino acid transmembrane transporter activity(GO:0015171);acidic amino acid transmembrane transporter activity…	NA	-	-	E	Amino acid transport and metabolism	Amino acid permease	Aa_trans(PF01490.19) Transmembrane amino acid transporter protein
PAV00G009680	XP_021829529.1	LOW QUALITY PROTEIN: auxilin-related protein 1-like [Prunus avium]	Q0WQ57	Auxilin-related protein 2 OS=Arabidopsis thaliana OX=3702 GN=At4g12770 PE=1 SV=1	AT4G12780.5	Chaperone DnaJ-domain superfamily protein	LOC_Os12g36180.1	auxilin, putative, expressed	-	-	-	-	-	S	Function unknown	DnaJ molecular chaperone homology domain	-
PAV00G009690	PQM37860.1	exocyst complex component SEC6 isoform X1 [Prunus yedoensis var. nudiflora]	Q94AI6	Exocyst complex component SEC6 OS=Arabidopsis thaliana OX=3702 GN=SEC6 PE=1 SV=1	AT1G71820.1	SEC6	LOC_Os02g51430.1	SEC6, putative, expressed	-	-	-	NA	exocyst complex component 3(ko:K06110)	U	Intracellular trafficking, secretion, and vesicular transport	exocyst complex component	Sec6(PF06046.14) Exocyst complex component Sec6
PAV00G009700	XP_021804276.1	exocyst complex component SEC6-like [Prunus avium]	Q94AI6	Exocyst complex component SEC6 OS=Arabidopsis thaliana OX=3702 GN=SEC6 PE=1 SV=1	AT1G71820.1	SEC6	LOC_Os02g51430.1	SEC6, putative, expressed	-	-	-	NA	exocyst complex component 3(ko:K06110)	U	Intracellular trafficking, secretion, and vesicular transport	exocyst complex component	-
PAV00G009720	XP_028956517.1	uncharacterized protein LOC114824241 [Malus domestica]	Q94HW2	Retrovirus-related Pol polyprotein from transposon RE1 OS=Arabidopsis thaliana OX=3702 GN=RE1 PE=2 SV=1	ATMG00810.1	DNA/RNA polymerases superfamily protein	LOC_Os05g19020.1	retrotransposon protein, putative, unclassified, expressed	-	-	-	MAPK signaling pathway(map04010);NF-kappa B signaling pathway(map04064);Toll-like receptor signaling pathway(map04620);NOD-like receptor signaling pathway(map04621);Toll and Imd signaling pathway(map04624);Neurotrophin signaling pathway(map04722);Pertussis(map05133);Leishmaniasis(map05140);Chagas disease (American trypanosomiasis)(map05142);Toxoplasmosis(map05145);Tuberculosis(map05152);Measles(m…	interleukin-1 receptor-associated kinase 4(ko:K04733,EC:2.7.11.1)	KLT	Transcription ;Replication, recombination and repair ;Signal transduction mechanisms	protein serine/threonine kinase activity	RVT_2(PF07727.15) Reverse transcriptase (RNA-dependent DNA polymerase)
PAV00G009740	PQM37859.1	ultraviolet-B receptor UVR8 [Prunus yedoensis var. nudiflora]	Q9FN03	Ultraviolet-B receptor UVR8 OS=Arabidopsis thaliana OX=3702 GN=UVR8 PE=1 SV=1	AT5G63860.1	Regulator of chromosome condensation (RCC1) family protein	LOC_Os04g35570.1	Regulator of chromosome condensation domain containing protein, expressed	biological_process(GO:0008150);response to radiation(GO:0009314);response to UV(GO:0009411);response to light stimulus(GO:0009416);response to external stimulus(GO:0009605);response to abiotic stimulus(GO:0009628);entrainment of circadian clock(GO:0009649);response to UV-B(GO:0010224);regulation of circadian rhythm(GO:0042752);regulation of biological process(GO:0050789);response to stimulus(GO:0…	molecular_function(GO:0003674);chromatin binding(GO:0003682);binding(GO:0005488);protein binding(GO:0005515);identical protein binding(GO:0042802);protein homodimerization activity(GO:0042803);protein dimerization activity(GO:0046983)	chromatin(GO:0000785);cellular_component(GO:0005575);intracellular(GO:0005622);cell(GO:0005623);nucleus(GO:0005634);chromosome(GO:0005694);cytoplasm(GO:0005737);cytosol(GO:0005829);organelle(GO:0043226);membrane-bounded organelle(GO:0043227);non-membrane-bounded organelle(GO:0043228);intracellular organelle(GO:0043229);intracellular membrane-bounded organelle(GO:0043231);intracellular non-membran…	Purine metabolism(map00230);Pyrimidine metabolism(map00240);Metabolic pathways (map01100);DNA replication(map03030);Base excision repair(map03410);Nucleotide excision repair(map03420);Mismatch repair(map03430);Homologous recombination(map03440);Human T-cell leukemia virus 1 infection(map05166)	DNA polymerase delta subunit 1(ko:K02327,EC:2.7.7.7)	L	Replication, recombination and repair	ultraviolet-B receptor	RCC1_2(PF13540.7) Regulator of chromosome condensation (RCC1) repeat;RCC1(PF00415.19) Regulator of chromosome condensation (RCC1) repeat
PAV00G009750	XP_020417988.1	LOW QUALITY PROTEIN: uncharacterized protein LOC109948698 [Prunus persica]	-	-	-	-	LOC_Os11g32200.1	retrotransposon, putative, centromere-specific, expressed	-	-	-	-	-	L	Replication, recombination and repair	strictosidine synthase activity	-
PAV00G009800	XP_021822611.1	uncharacterized protein LOC110764017 [Prunus avium]	-	-	-	-	-	-	-	-	-	-	-	S	Function unknown	Encoded by	-
PAV00G009810	RVW81554.1	hypothetical protein CK203_051852 [Vitis vinifera]	-	-	-	-	LOC_Os03g37610.1	transposon protein, putative, CACTA, En/Spm sub-class, expressed	-	-	-	-	-	S	Function unknown	transposon protein	DUF4218(PF13960.7) Domain of unknown function (DUF4218)
PAV00G009820	XP_021815958.1	uncharacterized protein LOC110758404 [Prunus avium]	-	-	-	-	-	-	-	-	-	-	-	L	Replication, recombination and repair	transposition, RNA-mediated	-
PAV00G009830	XP_021805882.1	receptor like protein 30-like [Prunus avium]	-	-	-	-	-	-	-	-	-	-	-	-	-	-	-
PAV00G009840	XP_021817133.1	uncharacterized protein LOC110759389 [Prunus avium]	P04323	Retrovirus-related Pol polyprotein from transposon 17.6 OS=Drosophila melanogaster OX=7227 GN=pol PE=4 SV=1	-	-	LOC_Os05g44470.1	retrotransposon protein, putative, Ty3-gypsy subclass	NA	NA	cellular_component(GO:0005575);intracellular(GO:0005622);cell(GO:0005623);nucleus(GO:0005634);organelle(GO:0043226);membrane-bounded organelle(GO:0043227);intracellular organelle(GO:0043229);intracellular membrane-bounded organelle(GO:0043231);intracellular part(GO:0044424);cell part(GO:0044464)	-	-	L	Replication, recombination and repair	Uncharacterized protein K02A2.6-like	RVT_1(PF00078.28) Reverse transcriptase (RNA-dependent DNA polymerase)
PAV00G009860	XP_021822161.1	uncharacterized protein LOC110763638 [Prunus avium]	-	-	-	-	-	-	-	-	-	-	-	-	-	-	-
PAV00G009870	RVW62152.1	hypothetical protein CK203_063208 [Vitis vinifera]	-	-	-	-	LOC_Os12g13070.1	transposon protein, putative, CACTA, En/Spm sub-class, expressed	-	-	-	-	-	S	Function unknown	source UniProtKB	Transposase_21(PF02992.15) Transposase family tnp2;Transpos_assoc(PF13963.7) Transposase-associated domain
PAV00G009880	VVA35726.1	PREDICTED: reverse mRNAase, partial [Prunus dulcis]	-	-	-	-	-	-	-	-	-	-	-	L	Replication, recombination and repair	ribonuclease H protein	RVT_3(PF13456.7) Reverse transcriptase-like
PAV00G009910	XP_021804969.1	mechanosensitive ion channel protein 10-like [Prunus avium]	Q9LYG9	Mechanosensitive ion channel protein 10 OS=Arabidopsis thaliana OX=3702 GN=MSL10 PE=1 SV=1	AT5G12080.3	mechanosensitive channel of small conductance-like 10	LOC_Os06g10410.1	uncharacterized mscS family protein, putative, expressed	response to reactive oxygen species(GO:0000302);transport(GO:0006810);ion transport(GO:0006811);anion transport(GO:0006820);response to stress(GO:0006950);response to oxidative stress(GO:0006979);multicellular organism development(GO:0007275);aging(GO:0007568);biological_process(GO:0008150);cell death(GO:0008219);detection of external stimulus(GO:0009581);detection of abiotic stimulus(GO:0009582)…	molecular_function(GO:0003674);transporter activity(GO:0005215);mechanosensitive ion channel activity(GO:0008381);channel activity(GO:0015267);passive transmembrane transporter activity(GO:0022803);gated channel activity(GO:0022836);transmembrane transporter activity(GO:0022857)	cellular_component(GO:0005575);cell(GO:0005623);plasma membrane(GO:0005886);membrane(GO:0016020);cell part(GO:0044464);cell periphery(GO:0071944)	NA	mechanosensitive ion channel protein 4/5/6/7/8/9/10(ko:K22048)	M	Cell wall/membrane/envelope biogenesis	Mechanosensitive ion channel protein 10-like	MS_channel(PF00924.19) Mechanosensitive ion channel
PAV00G009920	XP_021821772.1	uncharacterized protein LOC110763317 [Prunus avium]	-	-	AT1G09520.1	hypothetical protein	-	-	-	-	-	-	-	S	Function unknown	dna binding protein	-
PAV00G009950	XP_016648314.1	PREDICTED: uncharacterized protein LOC107880729 [Prunus mume]	-	-	-	-	-	-	-	-	-	-	-	S	Function unknown	source UniProtKB	-
PAV00G009960	BBH09132.1	hypothetical protein Prudu_021548 [Prunus dulcis]	-	-	-	-	LOC_Os11g26380.1	transposon protein, putative, CACTA, En/Spm sub-class, expressed	-	-	-	-	-	S	Function unknown	source UniProtKB	DUF4218(PF13960.7) Domain of unknown function (DUF4218);DUF4216(PF13952.7) Domain of unknown function (DUF4216);Transpos_assoc(PF13963.7) Transposase-associated domain;Transposase_21(PF02992.15) Transposase family tnp2
PAV00G009970	XP_021811720.1	uncharacterized protein LOC110754904 [Prunus avium]	-	-	-	-	LOC_Os01g01210.1	retrotransposon protein, putative, unclassified	NA	NA	cellular_component(GO:0005575);intracellular(GO:0005622);cell(GO:0005623);nucleus(GO:0005634);organelle(GO:0043226);membrane-bounded organelle(GO:0043227);intracellular organelle(GO:0043229);intracellular membrane-bounded organelle(GO:0043231);intracellular part(GO:0044424);cell part(GO:0044464)	-	-	E	Amino acid transport and metabolism	Uncharacterized protein K02A2.6-like	-
PAV00G009980	XP_021817133.1	uncharacterized protein LOC110759389 [Prunus avium]	-	-	-	-	LOC_Os03g38764.1	retrotransposon protein, putative, unclassified, expressed	NA	NA	cellular_component(GO:0005575);intracellular(GO:0005622);cell(GO:0005623);nucleus(GO:0005634);organelle(GO:0043226);membrane-bounded organelle(GO:0043227);intracellular organelle(GO:0043229);intracellular membrane-bounded organelle(GO:0043231);intracellular part(GO:0044424);cell part(GO:0044464)	-	-	L	Replication, recombination and repair	Uncharacterized protein K02A2.6-like	Integrase_H2C2(PF17921.2) Integrase zinc binding domain
PAV00G009990	XP_021802905.1	uncharacterized protein LOC110746996, partial [Prunus avium]	-	-	-	-	LOC_Os03g40970.1	retrotransposon protein, putative, unclassified, expressed	NA	NA	cellular_component(GO:0005575);intracellular(GO:0005622);cell(GO:0005623);nucleus(GO:0005634);organelle(GO:0043226);membrane-bounded organelle(GO:0043227);intracellular organelle(GO:0043229);intracellular membrane-bounded organelle(GO:0043231);intracellular part(GO:0044424);cell part(GO:0044464)	-	-	L	Replication, recombination and repair	Uncharacterized protein K02A2.6-like	-
PAV00G010000	XP_021812766.1	uncharacterized protein LOC110755794 [Prunus avium]	-	-	-	-	LOC_Os07g49500.1	retrotransposon protein, putative, unclassified, expressed	NA	NA	cellular_component(GO:0005575);intracellular(GO:0005622);cell(GO:0005623);nucleus(GO:0005634);organelle(GO:0043226);membrane-bounded organelle(GO:0043227);intracellular organelle(GO:0043229);intracellular membrane-bounded organelle(GO:0043231);intracellular part(GO:0044424);cell part(GO:0044464)	-	-	L	Replication, recombination and repair	Uncharacterized protein K02A2.6-like	-
PAV00G010010	XP_021815958.1	uncharacterized protein LOC110758404 [Prunus avium]	-	-	-	-	-	-	-	-	-	-	-	-	-	-	-
PAV00G010030	VVA24198.1	PREDICTED: LOC110757817 isoform X2 [Prunus dulcis]	-	-	-	-	-	-	-	-	-	-	-	-	-	-	-
PAV00G010040	XP_020415578.1	uncharacterized protein At4g04775-like [Prunus persica]	-	-	-	-	LOC_Os04g48960.1	expressed protein	-	-	-	-	-	S	Function unknown	GRF zinc finger	-
PAV00G010050	XP_021802017.1	uncharacterized protein LOC110746108, partial [Prunus avium]	-	-	AT1G06740.1	MuDR family transposase	LOC_Os02g48930.1	transposon protein, putative, unclassified, expressed	-	-	-	-	-	-	-	-	SWIM(PF04434.18) SWIM zinc finger
PAV00G010070	XP_021812766.1	uncharacterized protein LOC110755794 [Prunus avium]	P20825	Retrovirus-related Pol polyprotein from transposon 297 OS=Drosophila melanogaster OX=7227 GN=pol PE=4 SV=1	-	-	LOC_Os04g45770.1	retrotransposon protein, putative, unclassified, expressed	NA	NA	cellular_component(GO:0005575);intracellular(GO:0005622);cell(GO:0005623);nucleus(GO:0005634);organelle(GO:0043226);membrane-bounded organelle(GO:0043227);intracellular organelle(GO:0043229);intracellular membrane-bounded organelle(GO:0043231);intracellular part(GO:0044424);cell part(GO:0044464)	-	-	L	Replication, recombination and repair	Uncharacterized protein K02A2.6-like	RVT_1(PF00078.28) Reverse transcriptase (RNA-dependent DNA polymerase);RT_RNaseH(PF17917.2) RNase H-like domain found in reverse transcriptase;RT_RNaseH_2(PF17919.2) RNase H-like domain found in reverse transcriptase
PAV00G010090	XP_021804278.1	lysine-specific demethylase JMJ706 [Prunus avium]	Q336N8	Lysine-specific demethylase JMJ706 OS=Oryza sativa subsp. japonica OX=39947 GN=JMJ706 PE=2 SV=1	AT5G46910.1	Transcription factor jumonji (jmj) family protein / zinc finger (C5HC2 type) family protein	LOC_Os02g46930.1	jmjC domain containing protein, expressed	reproduction(GO:0000003);cell morphogenesis(GO:0000902);developmental process involved in reproduction(GO:0003006);chromatin organization(GO:0006325);cellular protein modification process(GO:0006464);protein demethylation(GO:0006482);nitrogen compound metabolic process(GO:0006807);organelle organization(GO:0006996);multicellular organism development(GO:0007275);biological_process(GO:0008150);meta…	molecular_function(GO:0003674);catalytic activity(GO:0003824);demethylase activity(GO:0032451);histone demethylase activity(GO:0032452);histone demethylase activity (H3-K9 specific)(GO:0032454);catalytic activity, acting on a protein(GO:0140096)	chromatin(GO:0000785);heterochromatin(GO:0000792);cellular_component(GO:0005575);intracellular(GO:0005622);cell(GO:0005623);nucleus(GO:0005634);chromosome(GO:0005694);organelle(GO:0043226);membrane-bounded organelle(GO:0043227);non-membrane-bounded organelle(GO:0043228);intracellular organelle(GO:0043229);intracellular membrane-bounded organelle(GO:0043231);intracellular non-membrane-bounded orga…	NA	histone demethylase JARID1(ko:K11446,EC:1.14.11.-)	K	Transcription	lysine-specific demethylase	-
PAV00G010100	RVW83440.1	Retrovirus-related Pol polyprotein from transposon TNT 1-94 [Vitis vinifera]	P10978	Retrovirus-related Pol polyprotein from transposon TNT 1-94 OS=Nicotiana tabacum OX=4097 PE=2 SV=1	-	-	LOC_Os07g05280.1	retrotransposon protein, putative, unclassified, expressed	-	-	-	NA	DNA excision repair protein ERCC-6-like(ko:K20093,EC:3.6.4.12)	O	Posttranslational modification, protein turnover, chaperones	Mitochondrial protein	-
PAV00G010110	RVW97983.1	Retrovirus-related Pol polyprotein from transposon TNT 1-94 [Vitis vinifera]	P0CV72	Secreted RxLR effector protein 161 OS=Plasmopara viticola OX=143451 GN=RXLR161 PE=2 SV=1	AT4G23160.3	cysteine-rich RECEPTOR-like kinase	LOC_Os07g28370.1	retrotransposon protein, putative, unclassified, expressed	-	-	-	-	-	L	Replication, recombination and repair	lipid metabolic process	RVT_2(PF07727.15) Reverse transcriptase (RNA-dependent DNA polymerase)
PAV00G010120	XP_021829531.1	probably inactive leucine-rich repeat receptor-like protein kinase At3g28040 [Prunus avium]	Q9FZ59	Leucine-rich repeat receptor-like protein kinase PEPR2 OS=Arabidopsis thaliana OX=3702 GN=PEPR2 PE=1 SV=1	AT2G34930.1	disease resistance family protein / LRR family protein	LOC_Os06g04810.1	leucine rich repeat protein, putative, expressed	reproduction(GO:0000003);developmental process involved in reproduction(GO:0003006);multicellular organism development(GO:0007275);pattern specification process(GO:0007389);biological_process(GO:0008150);embryo sac development(GO:0009553);anatomical structure morphogenesis(GO:0009653);embryo development(GO:0009790);post-embryonic development(GO:0009791);embryo development ending in seed dormancy(…	NA	cellular_component(GO:0005575);cell wall(GO:0005618);cell(GO:0005623);plant-type cell wall(GO:0009505);secondary cell wall(GO:0009531);external encapsulating structure(GO:0030312);cell wall part(GO:0044426);external encapsulating structure part(GO:0044462);cell part(GO:0044464);Casparian strip(GO:0048226);cell periphery(GO:0071944)	-	-	S	Function unknown	LRR receptor-like serine threonine-protein kinase	-
PAV00G010140	XP_021828817.1	zinc finger MYM-type protein 1 [Prunus avium]	Q5SVZ6	Zinc finger MYM-type protein 1 OS=Homo sapiens OX=9606 GN=ZMYM1 PE=1 SV=1	AT3G29794.1	zinc finger MYM-type-like protein	LOC_Os02g14150.1	transposon protein, putative, unclassified, expressed	-	-	-	-	-	S	Function unknown	hAT family C-terminal dimerisation region	Dimer_Tnp_hAT(PF05699.15) hAT family C-terminal dimerisation region
PAV00G010150	BBN67358.1	hypothetical protein Prudu_54S000300 [Prunus dulcis]	-	-	-	-	-	-	-	-	-	-	-	S	Function unknown	source UniProtKB	-
PAV00G010160	ONI01163.1	hypothetical protein PRUPE_6G125300 [Prunus persica]	-	-	-	-	-	-	-	-	-	-	-	-	-	-	-
PAV00G010170	KFK40658.1	hypothetical protein AALP_AA2G025000 [Arabis alpina]	-	-	-	-	-	-	-	-	-	-	-	-	-	-	-
PAV00G010220	RXH99929.1	hypothetical protein DVH24_026860 [Malus domestica]	Q8TGM6	Protein TAR1 OS=Saccharomyces cerevisiae (strain ATCC 204508 / S288c) OX=559292 GN=TAR1 PE=2 SV=1	-	-	-	-	-	-	-	-	-	S	Function unknown	mitotic sister chromatid biorientation	-
PAV00G010250	-	-	-	-	-	-	-	-	-	-	-	-	-	-	-	-	-
PAV00G010260	XP_021827597.1	probable glycosyltransferase At5g03795 isoform X1 [Prunus avium]	Q9FFN2	Probable glycosyltransferase At5g03795 OS=Arabidopsis thaliana OX=3702 GN=At5g03795 PE=3 SV=2	AT5G03795.1	Exostosin family protein	LOC_Os07g09050.1	exostosin family protein, putative, expressed	-	-	-	-	-	GMW	Carbohydrate transport and metabolism ;Cell wall/membrane/envelope biogenesis ;Extracellular structures	glycosyltransferase At5g03795	Exostosin(PF03016.16) Exostosin family
PAV00G010270	XP_021827596.1	probable glycosyltransferase At3g07620 [Prunus avium]	Q9FFN2	Probable glycosyltransferase At5g03795 OS=Arabidopsis thaliana OX=3702 GN=At5g03795 PE=3 SV=2	AT5G03795.1	Exostosin family protein	LOC_Os07g09050.2	exostosin family protein, putative, expressed	-	-	-	-	-	GMW	Carbohydrate transport and metabolism ;Cell wall/membrane/envelope biogenesis ;Extracellular structures	glycosyltransferase At5g03795	Exostosin(PF03016.16) Exostosin family
PAV00G010280	-	-	-	-	-	-	-	-	-	-	-	-	-	-	-	-	-
PAV00G010290	XP_021803690.1	probable glycosyltransferase At5g03795, partial [Prunus avium]	Q9SSE8	Probable glycosyltransferase At3g07620 OS=Arabidopsis thaliana OX=3702 GN=At3g07620 PE=3 SV=1	AT3G07620.1	glycosyltransferase	LOC_Os02g39960.1	exostosin family protein, putative, expressed	-	-	-	-	-	GMW	Carbohydrate transport and metabolism ;Cell wall/membrane/envelope biogenesis ;Extracellular structures	glycosyltransferase At5g03795	-
PAV00G010300	PQQ19819.1	putative glycosyltransferase [Prunus yedoensis var. nudiflora]	Q3E7Q9	Probable glycosyltransferase At5g25310 OS=Arabidopsis thaliana OX=3702 GN=At5g25310 PE=3 SV=2	AT5G25310.1	Exostosin family protein	LOC_Os07g09050.2	exostosin family protein, putative, expressed	-	-	-	-	-	GMW	Carbohydrate transport and metabolism ;Cell wall/membrane/envelope biogenesis ;Extracellular structures	glycosyltransferase At5g03795	Exostosin(PF03016.16) Exostosin family
PAV00G010320	XP_012856974.1	PREDICTED: uncharacterized protein LOC105976236 [Erythranthe guttata]	Q94HW2	Retrovirus-related Pol polyprotein from transposon RE1 OS=Arabidopsis thaliana OX=3702 GN=RE1 PE=2 SV=1	AT1G21280.1	Copia-like polyprotein/retrotransposon	LOC_Os04g40450.1	retrotransposon protein, putative, unclassified, expressed	-	-	-	-	-	L	Replication, recombination and repair	transposition, RNA-mediated	Retrotran_gag_3(PF14244.7) gag-polypeptide of LTR copia-type;Retrotrans_gag(PF03732.18) Retrotransposon gag protein
PAV00G010330	PQP91943.1	hypothetical protein Pyn_34078 [Prunus yedoensis var. nudiflora]	-	-	-	-	-	-	-	-	-	-	-	-	-	-	-
PAV00G010340	XP_016648915.1	PREDICTED: zinc finger BED domain-containing protein RICESLEEPER 2-like [Prunus mume]	Q9M2N5	Zinc finger BED domain-containing protein DAYSLEEPER OS=Arabidopsis thaliana OX=3702 GN=HAT PE=1 SV=1	AT3G42170.1	BED zinc finger and hAT dimerization domain-containing protein DAYSLEEPER	LOC_Os02g10280.1	transposon protein, putative, unclassified, expressed	-	-	-	-	-	L	Replication, recombination and repair	Domain of unknown function (DUF4413)	Dimer_Tnp_hAT(PF05699.15) hAT family C-terminal dimerisation region;DUF4413(PF14372.7) Domain of unknown function (DUF4413)
PAV00G010350	VVA23655.1	PREDICTED: 3-methyl-2-oxobutanoate [Prunus dulcis]	Q9M315	3-methyl-2-oxobutanoate hydroxymethyltransferase 2, mitochondrial OS=Arabidopsis thaliana OX=3702 GN=KPHMT2 PE=1 SV=1	AT3G61530.2	Phosphoenolpyruvate carboxylase family protein	LOC_Os01g12560.1	3-methyl-2-oxobutanoate hydroxymethyltransferase, putative, expressed	-	-	-	Pantothenate and CoA biosynthesis(map00770);Metabolic pathways (map01100);Biosynthesis of secondary metabolites(map01110)	3-methyl-2-oxobutanoate hydroxymethyltransferase(ko:K00606,EC:2.1.2.11)	H	Coenzyme transport and metabolism	Catalyzes the reversible reaction in which hydroxymethyl group from 5,10-methylenetetrahydrofolate is transferred onto alpha-ketoisovalerate to form ketopantoate	Pantoate_transf(PF02548.16) Ketopantoate hydroxymethyltransferase
PAV00G010360	KAB2597700.1	DEAD-box ATP-dependent RNA helicase 28-like [Pyrus ussuriensis x Pyrus communis]	Q9ZRZ8	DEAD-box ATP-dependent RNA helicase 28 OS=Arabidopsis thaliana OX=3702 GN=RH28 PE=2 SV=1	AT4G16630.1	DEA(D/H)-box RNA helicase family protein	-	-	-	-	-	NA	ATP-dependent RNA helicase DDX27(ko:K13181,EC:3.6.4.13)	A	RNA processing and modification	Belongs to the DEAD box helicase family	-
PAV00G010380	XP_021800060.1	probable ubiquitin-like-specific protease 2B [Prunus avium]	Q8L7S0	Probable ubiquitin-like-specific protease 2B OS=Arabidopsis thaliana OX=3702 GN=ULP2B PE=1 SV=3	AT1G09730.2	Cysteine proteinases superfamily protein	LOC_Os05g11770.1	ulp1 protease family protein, putative, expressed	-	-	-	NA	sentrin-specific protease 7(ko:K08596,EC:3.4.22.68)	O	Posttranslational modification, protein turnover, chaperones	protease	Peptidase_C48(PF02902.20) Ulp1 protease family, C-terminal catalytic domain
PAV00G010390	BBH01932.1	hypothetical protein Prudu_012341 [Prunus dulcis]	-	-	-	-	LOC_Os02g34200.1	transposon protein, putative, CACTA, En/Spm sub-class	-	-	-	-	-	S	Function unknown	source UniProtKB	-
PAV00G010410	PQQ07925.1	beta-galactosidase 6 isoform X1 [Prunus yedoensis var. nudiflora]	Q9FFN4	Beta-galactosidase 6 OS=Arabidopsis thaliana OX=3702 GN=BGAL6 PE=2 SV=1	AT5G63800.1	Glycosyl hydrolase family 35 protein	LOC_Os05g35360.1	beta-galactosidase 7 precursor, putative, expressed	reproduction(GO:0000003);developmental process involved in reproduction(GO:0003006);multicellular organism development(GO:0007275);biological_process(GO:0008150);metabolic process(GO:0008152);biosynthetic process(GO:0009058);plant-type cell wall organization(GO:0009664);post-embryonic development(GO:0009791);plant-type cell wall modification(GO:0009827);cellular process(GO:0009987);fruit developm…	molecular_function(GO:0003674);catalytic activity(GO:0003824);hydrolase activity, hydrolyzing O-glycosyl compounds(GO:0004553);beta-galactosidase activity(GO:0004565);galactosidase activity(GO:0015925);hydrolase activity(GO:0016787);hydrolase activity, acting on glycosyl bonds(GO:0016798)	cellular_component(GO:0005575);extracellular region(GO:0005576);cell wall(GO:0005618);cell(GO:0005623);external encapsulating structure(GO:0030312);cell part(GO:0044464);apoplast(GO:0048046);cell periphery(GO:0071944)	-	-	G	Carbohydrate transport and metabolism	beta-galactosidase	Glyco_hydro_42(PF02449.16) Beta-galactosidase;Glyco_hydro_35(PF01301.20) Glycosyl hydrolases family 35;GHD(PF17834.2) Beta-sandwich domain in beta galactosidase
PAV00G010420	XP_021829844.1	NAC domain-containing protein 2-like [Prunus avium]	Q39013	NAC domain-containing protein 2 OS=Arabidopsis thaliana OX=3702 GN=NAC002 PE=1 SV=2	AT1G01720.1	NAC (No Apical Meristem) domain transcriptional regulator superfamily protein	LOC_Os01g66120.1	No apical meristem protein, putative, expressed	reproduction(GO:0000003);response to acid chemical(GO:0001101);developmental process involved in reproduction(GO:0003006);regulation of transcription, DNA-templated(GO:0006355);response to stress(GO:0006950);multicellular organism development(GO:0007275);aging(GO:0007568);biological_process(GO:0008150);regulation of cell size(GO:0008361);response to radiation(GO:0009314);response to light stimulu…	molecular_function(GO:0003674);binding(GO:0005488);protein binding(GO:0005515);enzyme binding(GO:0019899);kinase binding(GO:0019900);protein kinase binding(GO:0019901);protein histidine kinase binding(GO:0043424)	cellular_component(GO:0005575);intracellular(GO:0005622);cell(GO:0005623);nucleus(GO:0005634);organelle(GO:0043226);membrane-bounded organelle(GO:0043227);intracellular organelle(GO:0043229);intracellular membrane-bounded organelle(GO:0043231);intracellular part(GO:0044424);cell part(GO:0044464)	-	-	K	Transcription	NAC domain-containing protein	NAM(PF02365.16) No apical meristem (NAM) protein
PAV00G010430	PQQ07923.1	aspartic proteinase Asp1 [Prunus yedoensis var. nudiflora]	Q0IU52	Aspartic proteinase Asp1 OS=Oryza sativa subsp. japonica OX=39947 GN=ASP1 PE=2 SV=1	AT4G33490.1	Eukaryotic aspartyl protease family protein	LOC_Os12g07780.2	eukaryotic aspartyl protease domain containing protein, expressed	-	-	-	-	-	O	Posttranslational modification, protein turnover, chaperones	Belongs to the peptidase A1 family	Asp(PF00026.24) Eukaryotic aspartyl protease;TAXi_N(PF14543.7) Xylanase inhibitor N-terminal
PAV00G010440	XP_021829841.1	aldehyde dehydrogenase family 3 member H1-like [Prunus avium]	Q8W033	Aldehyde dehydrogenase family 3 member I1, chloroplastic OS=Arabidopsis thaliana OX=3702 GN=ALDH3I1 PE=1 SV=2	AT4G34240.1	aldehyde dehydrogenase 3I1	LOC_Os11g08300.1	aldehyde dehydrogenase, putative, expressed	response to acid chemical(GO:0001101);response to stress(GO:0006950);biological_process(GO:0008150);metabolic process(GO:0008152);response to water deprivation(GO:0009414);response to water(GO:0009415);response to abiotic stimulus(GO:0009628);response to endogenous stimulus(GO:0009719);response to hormone(GO:0009725);response to abscisic acid(GO:0009737);response to organic substance(GO:0010033);…	molecular_function(GO:0003674);catalytic activity(GO:0003824);aldehyde dehydrogenase (NAD) activity(GO:0004029);oxidoreductase activity(GO:0016491);oxidoreductase activity, acting on the aldehyde or oxo group of donors, NAD or NADP as acceptor(GO:0016620);oxidoreductase activity, acting on the aldehyde or oxo group of donors(GO:0016903);aldehyde dehydrogenase (NADP+) activity(GO:0033721)	cellular_component(GO:0005575);intracellular(GO:0005622);cell(GO:0005623);cytoplasm(GO:0005737);chloroplast(GO:0009507);plastid envelope(GO:0009526);plastid(GO:0009536);chloroplast envelope(GO:0009941);organelle envelope(GO:0031967);envelope(GO:0031975);organelle(GO:0043226);membrane-bounded organelle(GO:0043227);intracellular organelle(GO:0043229);intracellular membrane-bounded organelle(GO:0043…	Glycolysis / Gluconeogenesis(map00010);Ascorbate and aldarate metabolism(map00053);Fatty acid degradation(map00071);Valine, leucine and isoleucine degradation(map00280);Lysine degradation(map00310);Arginine and proline metabolism(map00330);Histidine metabolism(map00340);Tryptophan metabolism(map00380);beta-Alanine metabolism(map00410);Glycerolipid metabolism(map00561);Pyruvate metabolism(map00620…	aldehyde dehydrogenase (NAD+)(ko:K00128,EC:1.2.1.3)	C	Energy production and conversion	Aldehyde dehydrogenase family	Aldedh(PF00171.23) Aldehyde dehydrogenase family
PAV00G010460	XP_008227588.1	PREDICTED: uncharacterized protein LOC103327079 [Prunus mume]	-	-	AT5G08770.1	topoisomerase I damage affected-like protein	-	-	-	-	-	-	-	-	-	-	-
PAV00G010470	XP_021829837.1	uncharacterized protein LOC110770061 [Prunus avium]	Q5HQQ0	Probable cysteine desulfurase OS=Staphylococcus epidermidis (strain ATCC 35984 / RP62A) OX=176279 GN=csd PE=3 SV=1	-	-	LOC_Os12g08850.1	expressed protein	-	-	-	-	-	J	Translation, ribosomal structure and biogenesis	Aminotransferase class-V	Aminotran_5(PF00266.20) Aminotransferase class-V
PAV00G010480	XP_021800861.1	cyclic nucleotide-gated ion channel 1-like [Prunus avium]	Q69QQ6	Heat shock protein 81-2 OS=Oryza sativa subsp. japonica OX=39947 GN=HSP81-2 PE=2 SV=1	AT5G56000.1	HEAT SHOCK PROTEIN 81.4	LOC_Os09g30412.1	heat shock protein, putative, expressed	-	-	-	Protein processing in endoplasmic reticulum(map04141);PI3K-Akt signaling pathway(map04151);Necroptosis(map04217);Antigen processing and presentation(map04612);NOD-like receptor signaling pathway(map04621);Plant-pathogen interaction(map04626);IL-17 signaling pathway(map04657);Th17 cell differentiation(map04659);Progesterone-mediated oocyte maturation(map04914);Estrogen signaling pathway(map04915);…	molecular chaperone HtpG(ko:K04079)	O	Posttranslational modification, protein turnover, chaperones	heat shock	HSP90(PF00183.19) Hsp90 protein
PAV00G010490	BBN68756.1	hypothetical protein Prudu_563S000100 [Prunus dulcis]	-	-	-	-	LOC_Os08g12880.1	transposon protein, putative, CACTA, En/Spm sub-class, expressed	-	-	-	-	-	S	Function unknown	source UniProtKB	Transpos_assoc(PF13963.7) Transposase-associated domain;DUF4218(PF13960.7) Domain of unknown function (DUF4218)
PAV00G010520	-	-	-	-	-	-	-	-	-	-	-	-	-	-	-	-	-
PAV00G010530	XP_020415439.1	uncharacterized protein LOC109947967 [Prunus persica]	-	-	AT3G05850.1	MuDR family transposase	LOC_Os12g40530.1	transposon protein, putative, unclassified, expressed	-	-	-	-	-	S	Function unknown	MuDR family transposase	Transposase_mut(PF00872.19) Transposase, Mutator family;MULE(PF10551.10) MULE transposase domain
PAV00G010540	XP_021829836.1	putative pentatricopeptide repeat-containing protein At4g17915 [Prunus avium]	Q56XR6	Pentatricopeptide repeat-containing protein At5g46680 OS=Arabidopsis thaliana OX=3702 GN=At5g46680 PE=2 SV=2	AT5G46680.1	Pentatricopeptide repeat (PPR-like) superfamily protein	LOC_Os02g55020.1	uncharacterized PPR-repeat protein, putative, expressed	-	-	-	-	-	-	-	-	PPR_long(PF17177.5) Pentacotripeptide-repeat region of PRORP;PPR_1(PF12854.8) PPR repeat;PPR(PF01535.21) PPR repeat;PPR_3(PF13812.7) Pentatricopeptide repeat domain;PPR_2(PF13041.7) PPR repeat family
PAV00G010550	XP_021829834.1	uncharacterized protein LOC110770059 [Prunus avium]	-	-	AT5G63780.2	RING/FYVE/PHD zinc finger superfamily protein	LOC_Os04g59580.1	zinc finger, C3HC4 type domain containing protein, expressed	-	-	-	-	-	A	RNA processing and modification	RING-variant domain	RINGv(PF12906.8) RING-variant domain
PAV00G010560	XP_021829845.1	uncharacterized protein At1g10890-like [Prunus avium]	P0CB26	Uncharacterized protein At1g10890 OS=Arabidopsis thaliana OX=3702 GN=At1g10890 PE=4 SV=1	AT5G13340.1	arginine/glutamate-rich 1 protein	LOC_Os10g15390.1	ribosomal protein S7, putative, expressed	-	-	-	-	-	-	-	-	ARGLU(PF15346.7) Arginine and glutamate-rich 1
PAV00G010570	KRG95929.1	hypothetical protein GLYMA_19G178800 [Glycine max]	P46297	40S ribosomal protein S23 OS=Fragaria ananassa OX=3747 GN=RPS23 PE=2 SV=1	AT5G02960.1	Ribosomal protein S12/S23 family protein	LOC_Os03g60400.1	40S ribosomal protein S23, putative, expressed	-	-	-	Ribosome(map03010)	small subunit ribosomal protein S23e(ko:K02973)	J	Translation, ribosomal structure and biogenesis	Belongs to the universal ribosomal protein uS12 family	Ribosom_S12_S23(PF00164.26) Ribosomal protein S12/S23
PAV00G010590	XP_020423896.1	uncharacterized protein LOC109950222 [Prunus persica]	Q8K259	Gypsy retrotransposon integrase-like protein 1 OS=Mus musculus OX=10090 GN=Gin1 PE=2 SV=2	ATMG00750.1	GAG/POL/ENV polyprotein	LOC_Os01g06700.1	retrotransposon protein, putative, unclassified, expressed	-	-	-	-	-	L	Replication, recombination and repair	Uncharacterized protein K02A2.6-like	Integrase_H2C2(PF17921.2) Integrase zinc binding domain
PAV00G010600	XP_020421311.1	uncharacterized protein LOC109949638 [Prunus persica]	Q99315	Transposon Ty3-G Gag-Pol polyprotein OS=Saccharomyces cerevisiae (strain ATCC 204508 / S288c) OX=559292 GN=TY3B-G PE=1 SV=3	-	-	LOC_Os08g16980.1	retrotransposon protein, putative, unclassified, expressed	-	-	-	-	-	L	Replication, recombination and repair	Uncharacterized protein K02A2.6-like	-
PAV00G010620	CAN74768.1	hypothetical protein VITISV_031571 [Vitis vinifera]	-	-	-	-	LOC_Os06g25550.1	retrotransposon protein, putative, unclassified, expressed	-	-	-	-	-	-	-	-	Retrotrans_gag(PF03732.18) Retrotransposon gag protein
PAV00G010630	BBN67300.1	hypothetical protein Prudu_36S000200, partial [Prunus dulcis]	-	-	AT5G35695.1	nuclease HARBI1-like protein	LOC_Os04g50050.1	retrotransposon protein, putative, unclassified, expressed	-	-	-	-	-	L	Replication, recombination and repair	DDE superfamily endonuclease	-
PAV00G010640	PQM38174.1	zinc finger CCCH domain-containing protein 13 isoform X1 [Prunus yedoensis var. nudiflora]	-	-	AT5G08450.3	zinc finger CCCH domain protein	-	-	-	-	-	-	-	S	Function unknown	Histone deacetylation protein Rxt3	Rxt3(PF08642.11) Histone deacetylation protein Rxt3
PAV00G010650	XP_021802697.1	zinc finger MYM-type protein 1-like [Prunus avium]	-	-	AT4G09660.1	zinc finger MYM-type-like protein	LOC_Os02g43780.1	hAT dimerisation domain-containing protein, putative, expressed	-	-	-	-	-	S	Function unknown	Zinc finger MYM-type protein 1-like	-
PAV00G010660	XP_021824586.1	uncharacterized protein LOC110765692 [Prunus avium]	-	-	-	-	-	-	-	-	-	-	-	-	-	-	-
PAV00G010670	PQQ05353.1	hypothetical protein Pyn_36547 [Prunus yedoensis var. nudiflora]	Q9C7X8	Putative F-box/LRR-repeat protein At1g56400 OS=Arabidopsis thaliana OX=3702 GN=At1g56400 PE=4 SV=1	AT1G56400.1	F-box family protein	LOC_Os07g06900.1	OsFBLD3 - F-box, LRR and FBD domain containing protein, expressed	-	-	-	-	-	S	Function unknown	LRR-repeat protein	-
PAV00G010680	AIC76498.1	ocimene synthase [Prunus campanulata]	Q84LB2	(E,E)-alpha-farnesene synthase OS=Malus domestica OX=3750 GN=AFS1 PE=1 SV=2	AT4G16730.2	terpene synthase 02	LOC_Os02g02930.1	terpene synthase, putative, expressed	lipid metabolic process(GO:0006629);isoprenoid metabolic process(GO:0006720);biological_process(GO:0008150);metabolic process(GO:0008152);isoprenoid biosynthetic process(GO:0008299);lipid biosynthetic process(GO:0008610);biosynthetic process(GO:0009058);cellular process(GO:0009987);terpene metabolic process(GO:0042214);cellular metabolic process(GO:0044237);primary metabolic process(GO:0044238);c…	molecular_function(GO:0003674);catalytic activity(GO:0003824);terpene synthase activity(GO:0010333);sesquiterpene synthase activity(GO:0010334);lyase activity(GO:0016829);carbon-oxygen lyase activity(GO:0016835);carbon-oxygen lyase activity, acting on phosphates(GO:0016838)	NA	Sesquiterpenoid and triterpenoid biosynthesis(map00909);Biosynthesis of secondary metabolites(map01110)	alpha-farnesene synthase(ko:K14173,EC:4.2.3.46)	S	Function unknown	(E,E)-alpha-farnesene	Terpene_syn_C_2(PF19086.1) Terpene synthase family 2, C-terminal metal binding;Terpene_synth_C(PF03936.17) Terpene synthase family, metal binding domain
PAV00G010700	XP_021813476.1	ubiquitin-conjugating enzyme E2 2-like [Prunus avium]	-	-	-	-	-	-	response to stress(GO:0006950);biological_process(GO:0008150);response to toxic substance(GO:0009636);response to inorganic substance(GO:0010035);response to metal ion(GO:0010038);detoxification of copper ion(GO:0010273);response to chemical(GO:0042221);response to copper ion(GO:0046688);response to stimulus(GO:0050896);detoxification of inorganic compound(GO:0061687);stress response to metal ion…	NA	NA	Platinum drug resistance(map01524);MAPK signaling pathway - plant(map04016)	Cu+-exporting ATPase(ko:K17686,EC:3.6.3.54)	P	Inorganic ion transport and metabolism	Copper-transporting ATPase	-
PAV00G010710	AIC76498.1	ocimene synthase [Prunus campanulata]	Q84LB2	(E,E)-alpha-farnesene synthase OS=Malus domestica OX=3750 GN=AFS1 PE=1 SV=2	AT4G16740.1	terpene synthase 03	LOC_Os03g31430.1	terpene synthase, N-terminal domain containing protein, expressed	lipid metabolic process(GO:0006629);isoprenoid metabolic process(GO:0006720);biological_process(GO:0008150);metabolic process(GO:0008152);isoprenoid biosynthetic process(GO:0008299);lipid biosynthetic process(GO:0008610);biosynthetic process(GO:0009058);cellular process(GO:0009987);terpene metabolic process(GO:0042214);cellular metabolic process(GO:0044237);primary metabolic process(GO:0044238);c…	molecular_function(GO:0003674);catalytic activity(GO:0003824);terpene synthase activity(GO:0010333);sesquiterpene synthase activity(GO:0010334);lyase activity(GO:0016829);carbon-oxygen lyase activity(GO:0016835);carbon-oxygen lyase activity, acting on phosphates(GO:0016838)	NA	Sesquiterpenoid and triterpenoid biosynthesis(map00909);Biosynthesis of secondary metabolites(map01110)	alpha-farnesene synthase(ko:K14173,EC:4.2.3.46)	S	Function unknown	(E,E)-alpha-farnesene	Terpene_synth_C(PF03936.17) Terpene synthase family, metal binding domain;Terpene_synth(PF01397.22) Terpene synthase, N-terminal domain;Terpene_syn_C_2(PF19086.1) Terpene synthase family 2, C-terminal metal binding
PAV00G010720	XP_021818231.1	E3 ubiquitin-protein ligase RGLG4-like [Prunus avium]	Q9SAL0	E3 ubiquitin-protein ligase RGLG4 OS=Arabidopsis thaliana OX=3702 GN=RGLG4 PE=1 SV=1	AT1G79380.1	Ca(2)-dependent phospholipid-binding protein (Copine) family	LOC_Os08g04130.3	copine-6, putative, expressed	response to acid chemical(GO:0001101);cellular protein modification process(GO:0006464);cellular aromatic compound metabolic process(GO:0006725);nitrogen compound metabolic process(GO:0006807);response to stress(GO:0006950);defense response(GO:0006952);cell communication(GO:0007154);signal transduction(GO:0007165);biological_process(GO:0008150);metabolic process(GO:0008152);amine metabolic proces…	molecular_function(GO:0003674);catalytic activity(GO:0003824);ubiquitin-protein transferase activity(GO:0004842);transferase activity(GO:0016740);ubiquitin-like protein transferase activity(GO:0019787);catalytic activity, acting on a protein(GO:0140096)	cellular_component(GO:0005575);intracellular(GO:0005622);cell(GO:0005623);nucleus(GO:0005634);cytoplasm(GO:0005737);plasma membrane(GO:0005886);membrane(GO:0016020);organelle(GO:0043226);membrane-bounded organelle(GO:0043227);intracellular organelle(GO:0043229);intracellular membrane-bounded organelle(GO:0043231);intracellular part(GO:0044424);cell part(GO:0044464);cell periphery(GO:0071944)	NA	E3 ubiquitin-protein ligase RGLG(ko:K16280,EC:2.3.2.27)	O	Posttranslational modification, protein turnover, chaperones	E3 ubiquitin-protein ligase	Copine(PF07002.17) Copine
PAV00G010730	VVA22168.1	PREDICTED: LOC109715285 [Prunus dulcis]	-	-	AT1G79390.1	centrosomal protein	LOC_Os02g29320.1	expressed protein	-	-	-	-	-	-	-	-	-
PAV00G010750	PQM36819.1	NAC domain-containing protein 86 [Prunus yedoensis var. nudiflora]	Q9FFI5	NAC domain-containing protein 86 OS=Arabidopsis thaliana OX=3702 GN=NAC086 PE=2 SV=1	AT1G54330.1	NAC domain containing protein 20	LOC_Os03g02800.1	no apical meristem protein, putative, expressed	regulation of transcription, DNA-templated(GO:0006355);biological_process(GO:0008150);response to radiation(GO:0009314);response to light stimulus(GO:0009416);response to abiotic stimulus(GO:0009628);response to light intensity(GO:0009642);response to high light intensity(GO:0009644);regulation of biosynthetic process(GO:0009889);positive regulation of biosynthetic process(GO:0009891);positive re…	NA	cellular_component(GO:0005575);intracellular(GO:0005622);cell(GO:0005623);nucleus(GO:0005634);cytoplasm(GO:0005737);organelle(GO:0043226);membrane-bounded organelle(GO:0043227);intracellular organelle(GO:0043229);intracellular membrane-bounded organelle(GO:0043231);intracellular part(GO:0044424);cell part(GO:0044464)	-	-	K	Transcription	NAC domain-containing protein	NAM(PF02365.16) No apical meristem (NAM) protein
PAV00G010760	PQM36818.1	transcription factor MYB3-like [Prunus yedoensis var. nudiflora]	-	-	-	-	-	-	-	-	-	NA	transcription factor MYB, plant(ko:K09422)	ADK	RNA processing and modification ;Cell cycle control, cell division, chromosome partitioning ;Transcription	RNA polymerase II transcription regulator recruiting activity	-
PAV00G010770	XP_021818247.1	serine/threonine-protein kinase LMTK3 [Prunus avium]	-	-	-	-	-	-	-	-	-	-	-	-	-	-	-
PAV00G010780	PQQ05363.1	la-related protein 1 [Prunus yedoensis var. nudiflora]	-	-	AT1G53645.1	hydroxyproline-rich glycoprotein family protein	LOC_Os06g45390.1	expressed protein	-	-	-	-	-	S	Function unknown	Hydroxyproline-rich glycoprotein family protein	-
PAV00G010790	PQM36816.1	organic cation/carnitine transporter 3 [Prunus yedoensis var. nudiflora]	Q9SA38	Organic cation/carnitine transporter 3 OS=Arabidopsis thaliana OX=3702 GN=OCT3 PE=2 SV=1	AT1G16390.1	organic cation/carnitine transporter 3	LOC_Os07g37454.1	urate anion exchanger, putative, expressed	response to stress(GO:0006950);biological_process(GO:0008150);response to temperature stimulus(GO:0009266);response to cold(GO:0009409);response to abiotic stimulus(GO:0009628);cellular process(GO:0009987);cellular response to stress(GO:0033554);response to stimulus(GO:0050896);cellular response to stimulus(GO:0051716);cellular response to cold(GO:0070417)	NA	plant-type vacuole(GO:0000325);cellular_component(GO:0005575);intracellular(GO:0005622);cell(GO:0005623);cytoplasm(GO:0005737);vacuole(GO:0005773);vacuolar membrane(GO:0005774);plant-type vacuole membrane(GO:0009705);membrane(GO:0016020);organelle membrane(GO:0031090);organelle(GO:0043226);membrane-bounded organelle(GO:0043227);intracellular organelle(GO:0043229);intracellular membrane-bounded or…	Choline metabolism in cancer(map05231)	MFS transporter, OCT family, solute carrier family 22 (organic cation transporter), member 3(ko:K08200);MFS transporter, OCT family, solute carrier family 22 (organic cation transporter), member 4/5(ko:K08202)	S	Function unknown	Organic cation carnitine transporter	-
PAV00G010810	VVA36909.1	Hypothetical predicted protein [Prunus dulcis]	-	-	-	-	-	-	-	-	-	-	-	-	-	-	-
PAV00G010820	PQM36814.1	hypothetical protein Pyn_31131 [Prunus yedoensis var. nudiflora]	Q9SA38	Organic cation/carnitine transporter 3 OS=Arabidopsis thaliana OX=3702 GN=OCT3 PE=2 SV=1	AT1G16390.1	organic cation/carnitine transporter 3	LOC_Os07g37510.1	organic cation transporter-related, putative, expressed	response to stress(GO:0006950);biological_process(GO:0008150);response to temperature stimulus(GO:0009266);response to cold(GO:0009409);response to abiotic stimulus(GO:0009628);cellular process(GO:0009987);cellular response to stress(GO:0033554);response to stimulus(GO:0050896);cellular response to stimulus(GO:0051716);cellular response to cold(GO:0070417)	NA	plant-type vacuole(GO:0000325);cellular_component(GO:0005575);intracellular(GO:0005622);cell(GO:0005623);cytoplasm(GO:0005737);vacuole(GO:0005773);vacuolar membrane(GO:0005774);plant-type vacuole membrane(GO:0009705);membrane(GO:0016020);organelle membrane(GO:0031090);organelle(GO:0043226);membrane-bounded organelle(GO:0043227);intracellular organelle(GO:0043229);intracellular membrane-bounded or…	Choline metabolism in cancer(map05231)	MFS transporter, OCT family, solute carrier family 22 (organic cation transporter), member 3(ko:K08200);MFS transporter, OCT family, solute carrier family 22 (organic cation transporter), member 4/5(ko:K08202)	S	Function unknown	Organic cation carnitine transporter	MFS_1(PF07690.17) Major Facilitator Superfamily;Sugar_tr(PF00083.25) Sugar (and other) transporter
PAV00G010830	XP_021812974.1	uncharacterized protein LOC110755955 [Prunus avium]	-	-	-	-	-	-	-	-	-	-	-	L	Replication, recombination and repair	transposition, RNA-mediated	-
PAV00G010850	XP_021817131.1	uncharacterized protein LOC110759386 [Prunus avium]	-	-	-	-	LOC_Os06g39310.1	retrotransposon protein, putative, unclassified	NA	NA	cellular_component(GO:0005575);intracellular(GO:0005622);cell(GO:0005623);nucleus(GO:0005634);organelle(GO:0043226);membrane-bounded organelle(GO:0043227);intracellular organelle(GO:0043229);intracellular membrane-bounded organelle(GO:0043231);intracellular part(GO:0044424);cell part(GO:0044464)	-	-	L	Replication, recombination and repair	Uncharacterized protein K02A2.6-like	-
[truncated: 32,250 more rows]
