# Supplementary material for: Chromosome-scale genome assembly of Prunus pusilliflora provides novel insights into genome evolution, disease resistance, and dormancy release in Cerasus L
Source: Hortic Res. 2023 Apr 10;10(5):uhad062. doi: 10.1093/hr/uhad062 (PMC10200261; doi:10.1093/hr/uhad062)
Supplement: Web_Material_uhad062 [file web_material_uhad062.zip › Table S15-S17.xlsx]

## Sheet: Table S15
Table S15. Genome syntenic blocks between Prunus serrulata and P. pusilliflora.
Pser_start_position	Pser_end_position	Ppus_start_position	Ppus_end_position	strand	Ppus_length	Pser_length	indentity	Ppus_Chr	Pser_Chr
1160981	1171529	23692	34212	+	14971	14932	95.37	1	1
125236	136242	179757	190785	+	12947	12922	96.51	1	1
464834	475890	183336	194282	+	13312	13304	96.58	1	1
151756	161976	207517	217717	+	10184	10059	94.86	1	1
276643	287159	219203	229870	+	11231	11209	95.57	1	1
397987	409021	294963	306094	+	10743	10618	96.85	1	1
1387040	1397055	321542	331546	+	11031	10998	95.49	1	1
271076	284082	325360	338267	+	10553	10528	94.54	1	4
419498	430008	401333	411923	+	11073	10871	93.84	1	1
362461	372611	412804	422933	+	12786	12781	95.45	1	1
559668	570678	431163	442043	+	12335	12325	98.03	1	1
425920	436887	440795	451735	+	18500	18453	96.73	1	1
800312	810944	501419	512014	+	10975	11004	95.92	1	1
867407	877878	618562	628970	+	12121	12097	95.44	1	1
781533	792104	653701	664290	+	10160	10159	95.51	1	1
935379	945765	729062	739505	+	11630	11735	95.76	1	1
517657	528253	745358	755997	+	19293	19341	98.02	1	1
763304	773623	780745	791070	+	11335	11278	97.69	1	1
682805	693109	875166	885392	+	17326	17297	97.18	1	1
681010	691718	884697	895490	+	11866	11817	95.41	1	1
1985919	1996939	981044	992089	+	11058	11037	96.99	1	1
1334370	1321469	1002521	1015426	-	14566	14489	97.28	1	1
2154393	2140335	1010539	1024616	-	14848	14748	94.99	1	1
1296004	1285236	1040579	1051307	-	13464	13491	95.91	1	1
1119566	1130579	1086662	1097718	+	11600	11627	96.88	1	1
874392	884991	1097399	1107885	+	12535	12511	97.19	1	1
1196279	1184573	1141633	1153296	-	13156	13176	96.73	1	1
1176314	1162726	1164578	1178191	-	15271	15273	97.2	1	1
1247056	1257498	1297318	1307755	+	17969	17914	96.44	1	1
1518655	1529723	1311434	1322464	+	10221	10190	95.79	1	1
1623262	1633794	1341626	1352165	+	12620	12641	98.64	1	1
5290582	5279779	1368068	1378901	-	12182	12213	97.08	1	1
1408207	1418493	1422870	1433248	+	11795	11951	96.01	1	1
1693826	1704537	1448865	1459559	+	24452	24505	97.87	1	1
2430530	2440756	1458354	1468494	+	10140	10096	97.35	1	1
26913472	26903289	1549399	1559557	-	10680	10621	96.49	1	1
1942018	1952432	1670861	1681245	+	10552	10568	95.44	1	1
1982607	1992675	1694650	1704719	+	10235	10288	95.49	1	1
1382000	1392839	1749078	1759980	+	11416	11439	96.97	1	1
2071032	2081502	1956042	1966543	+	12960	12994	94.62	1	1
1828872	1839793	2005880	2016827	+	13244	13208	96.83	1	1
1553140	1563332	2020009	2030163	+	20405	20510	96	1	1
1582435	1592446	2063495	2073525	+	12752	12828	97.75	1	1
1659675	1675350	2150400	2165971	+	14582	14527	95.11	1	6
946112	926724	2177544	2196956	-	14504	14564	96.43	1	1
904565	889997	2199818	2214373	-	11807	11812	94.81	1	1
2515848	2526283	2259910	2270381	+	11957	11943	97.56	1	1
2228023	2238968	2271452	2282401	+	19271	19364	98.49	1	1
15032766	15019813	2351105	2364045	-	12663	12834	96.05	1	1
16693944	16683744	2353905	2364049	-	14379	14276	95.63	1	1
2103592	2113949	2396578	2406993	+	19413	19423	96.26	1	1
4963456	4973505	2426830	2436928	+	11152	11222	97.4	1	1
2037767	2048072	2562158	2572454	+	16120	16219	95.21	1	1
2086063	2097018	2618913	2629940	+	17180	17020	95.46	1	1
2777006	2791234	2673519	2687783	+	10657	10586	94.66	1	5
722257	703363	2674061	2692936	-	16063	15909	95.64	1	1
2857743	2868465	2694055	2704707	+	19596	19588	98.12	1	1
684171	661012	2716800	2739881	-	10201	10221	95.36	1	1
25253356	25242171	2774416	2785638	-	11995	12028	96.57	1	1
2217259	2227731	2793159	2803593	+	17163	17136	97.59	1	1
589856	579633	2820914	2831149	-	15267	15146	96.27	1	1
2309911	2320867	2871965	2882875	+	21898	21867	97.35	1	1
2565299	2575596	2914320	2924571	+	10599	10574	97.22	1	1
2575678	2586356	2924414	2935176	+	13645	13760	96.54	1	1
2389625	2399995	2943676	2954049	+	10421	10454	97.04	1	1
2616107	2626266	2953524	2963712	+	14745	14700	95.45	1	1
3066307	3077186	2977225	2988016	+	23732	23725	96.58	1	1
2813287	2823617	3157207	3167566	+	17793	17707	92.39	1	1
2854939	2865957	3186905	3197959	+	19765	19864	96.71	1	1
231519	212999	3226188	3244814	-	11574	11625	96.8	1	1
2907463	2918067	3253680	3264283	+	18655	18700	96.69	1	1
2625858	2635920	3268025	3278118	+	24720	24777	97.79	1	1
2645778	2656416	3284233	3294904	+	24309	24336	97.94	1	1
23131547	23118341	3328092	3341356	-	10864	10752	95.3	1	1
2684610	2694811	3331519	3341745	+	19518	19657	96.45	1	1
3453633	3464334	3350737	3361418	+	18392	18311	97.13	1	1
181675	163250	3363707	3382057	-	12906	12902	96.09	1	1
3469364	3479664	3371524	3381901	+	11861	11866	97.59	1	1
3264362	3275092	3386880	3397573	+	17097	17087	97.36	1	1
3023491	3034372	3396341	3407317	+	28802	29142	96.55	1	1
94509	81479	3504059	3517097	-	12532	12592	97.69	1	1
9423642	9413336	3514495	3524771	-	10014	10094	95.7	1	1
3136876	3147453	3540388	3550933	+	12253	12203	97.39	1	1
3254387	3264762	3563978	3574357	+	11390	11414	97.02	1	1
3218255	3228391	3613764	3623907	+	17085	17083	97.86	1	1
3175968	3186649	3629907	3640595	+	10797	10759	97.18	1	1
3210371	3221144	3649562	3660247	+	22718	22865	96.1	1	1
3314529	3324607	3714607	3724774	+	22123	22170	96.39	1	1
3873517	3883601	3816302	3826358	+	16735	16818	93.76	1	1
3994156	4004626	3897548	3908061	+	13577	13679	96.59	1	1
3457837	3468558	3903441	3914124	+	18422	18605	95.5	1	1
12101085	12089003	3980393	3992774	-	12204	12236	96.46	1	1
3602837	3613548	3986423	3997022	+	11380	11430	96.51	1	1
4030893	4041644	3996972	4007835	+	26381	26395	95.72	1	1
4041809	4052782	4007879	4018793	+	11240	11365	95.19	1	1
4468987	4479247	4085775	4095991	+	12161	12127	97.36	1	1
4702246	4690091	4126725	4138791	-	15510	15511	94.87	1	1
3801399	3812337	4154640	4165635	+	23545	23522	97.27	1	1
4638086	4648582	4160860	4171297	+	19915	19960	96.46	1	1
3644925	3634078	4166411	4177268	-	11420	11517	93.93	1	1
3630689	3614227	4183306	4199812	-	19874	19742	96.21	1	1
4864797	4851900	4206453	4219317	-	11946	11893	95.99	1	1
3909595	3919878	4256753	4267132	+	17614	17670	96.89	1	1
3925786	3935866	4273404	4283531	+	10103	10133	97.87	1	1
4308729	4295577	4298161	4311259	-	10915	10974	95.48	1	1
4809549	4820318	4389960	4400749	+	10217	10135	97.37	1	1
4901654	4912643	4436461	4447409	+	11625	11666	95.6	1	1
3769919	3780783	4452471	4463405	+	17244	17379	94.31	1	1
4921644	4932686	4460340	4471362	+	16848	16913	97.86	1	1
4358434	4377034	4477746	4496365	+	18458	18387	93.84	1	7
3223200	3203972	4502506	4521624	-	19638	19656	96.1	1	1
2958120	2947006	4523530	4534600	-	12506	12452	95.27	1	1
4724817	4734947	4592151	4602210	+	11537	11599	95.35	1	1
5036718	5046885	4592151	4602213	+	12096	12129	97.23	1	1
4305093	4315907	4623873	4634544	+	18425	18463	97.11	1	1
3966633	3977243	4633622	4644287	+	20769	20768	95.5	1	1
3972335	3982665	4665030	4675336	+	12561	12640	96.28	1	1
4029960	4040843	4697364	4708275	+	10721	10750	98.22	1	1
4598843	4609466	4752583	4763142	+	10433	10375	97.11	1	1
4179548	4189628	4847971	4858073	+	14018	14047	98.21	1	1
5356526	5367117	4923250	4933838	+	17473	17654	97.07	1	1
4756619	4767625	4956899	4968003	+	12392	12513	96.15	1	1
6322623	6333268	4995853	5006452	+	15834	15830	97.27	1	1
3836537	3820451	5029220	5045260	-	15714	15779	95.49	1	1
3855312	3839456	5066295	5082224	-	16826	16826	96.96	1	1
4426131	4437172	5068860	5079949	+	19930	20001	96.08	1	1
4224883	4235504	5073797	5084344	+	25026	25078	95.65	1	1
3800927	3790521	5079729	5090126	-	27237	27349	97.07	1	1
5500849	5511606	5095496	5106186	+	14116	14157	97.62	1	1
18763166	18774043	5110430	5121367	+	13918	13936	95.84	1	1
3741447	3729062	5117920	5130199	-	18360	18380	96.42	1	1
5611440	5621494	5212711	5222744	+	16296	16332	95.81	1	1
4081670	4070681	5305126	5316183	-	11702	11746	95.07	1	1
4677969	4688037	5357921	5368020	+	12278	12293	97.87	1	1
4698994	4709919	5378592	5389555	+	21569	21482	96.8	1	1
4948275	4959257	5472216	5483133	+	12827	12771	97.32	1	1
6691466	6701735	5507601	5517799	+	13152	13133	96.53	1	1
14340276	14350901	5557301	5567921	+	13539	13506	95.79	1	1
6011581	6022461	5567368	5578208	+	14899	14848	95.61	1	1
6036185	6047237	5591088	5602170	+	15781	15819	97.84	1	1
5143005	5161599	5681936	5700472	+	11689	11630	95.26	1	7
5234401	5245328	5708465	5719411	+	11192	11236	95.4	1	1
5384149	5395024	5756296	5767213	+	15924	15923	97.19	1	1
3298603	3287938	5870585	5881205	-	10965	10890	95.62	1	1
7306090	7316501	5914031	5924488	+	20993	20961	96.56	1	1
13187026	13173094	6004258	6018187	-	15761	15839	95.12	1	1
5340643	5351631	6015694	6026794	+	19441	19409	97.19	1	1
5431748	5442042	6097744	6108043	+	14005	13999	96.94	1	1
5426325	5437347	6160519	6171551	+	10776	10767	97.2	1	1
7258636	7268749	6238189	6248464	+	10190	10157	94.91	1	1
7276324	7286726	6267511	6277972	+	22662	22704	96.97	1	1
5655093	5665865	6270455	6281212	+	12372	12321	97.14	1	1
6820547	6830713	6373911	6384036	+	10368	10318	95.44	1	1
5782963	5793296	6383016	6393312	+	28130	28174	97.47	1	1
6830981	6841307	6384124	6394370	+	12281	12349	97.63	1	1
36443553	36432420	6404599	6415760	-	21130	21069	96.07	1	1
5931035	5941827	6506255	6517003	+	14285	14328	96.91	1	1
6192677	6203090	6593047	6603535	+	18736	18794	96.34	1	1
7629127	7618488	6632555	6643180	-	12409	12355	97	1	1
5372990	5383086	6643453	6653484	+	10860	10893	96.94	1	1
6269127	6279962	6674567	6685494	+	12461	12572	95.16	1	1
6349590	6359606	6740244	6750317	+	21966	21938	95.54	1	1
7258203	7269259	6795551	6806634	+	13638	13639	95.37	1	1
5588094	5598246	6891289	6901456	+	10217	10143	94.01	1	1
6371902	6382218	6929653	6939892	+	11685	11810	94.7	1	1
7439292	7449924	7005125	7015654	+	14999	15010	97.4	1	1
6379294	6389943	7015324	7025921	+	18449	18579	96.61	1	1
18478587	18467007	7039701	7051283	-	11877	11883	95.56	1	1
6586514	6596960	7063650	7074033	+	11411	11434	98.24	1	1
7110764	7099234	7094806	7106288	-	13208	13335	94.57	1	1
7073853	7056108	7125966	7143691	-	11664	11707	95.38	1	1
6712616	6723240	7157634	7168106	+	13452	13398	97.38	1	1
6576045	6586688	7217361	7227971	+	16010	15950	96.6	1	1
7864049	7851433	7235998	7248752	-	15408	15435	96.62	1	1
6975231	6954163	7260559	7281688	-	24791	24974	96.74	1	1
8206647	8189301	7264632	7281975	-	13751	13636	95.21	1	1
14823195	14812340	7272539	7283340	-	11244	11260	98.07	1	1
8185470	8169170	7293326	7309490	-	15919	15998	97.6	1	1
6821876	6807494	7315075	7329391	-	12404	12446	95.74	1	1
6677368	6687652	7344562	7354934	+	12033	12025	94.85	1	1
6089872	6100702	7373739	7384519	+	13874	14030	95.67	1	1
6711300	6721533	7380420	7390663	+	14261	14227	95.68	1	1
6721569	6731710	7391025	7401105	+	16273	16161	93.44	1	1
6120841	6130923	7403322	7413425	+	23317	23453	94.13	1	1
8052186	8040089	7420093	7432165	-	14663	14797	97.49	1	1
8356217	8345832	7422115	7432451	-	25998	25976	97.74	1	1
8030577	8011474	7441644	7460788	-	11662	11685	96.59	1	1
7916623	7903914	7509969	7522577	-	12041	11972	96.74	1	1
24595466	24584050	7562329	7573824	-	15900	15927	98.61	1	1
1877325	1887468	7608905	7619078	+	13047	12990	97.87	1	1
6984883	6995876	7632138	7643218	+	10229	10180	95.21	1	1
8484422	8494621	7644055	7654192	+	14458	14458	94.95	1	1
7574287	7587298	7656816	7669760	+	11525	11600	94.79	1	4
7126846	7114904	7670058	7681963	-	12535	12439	96.31	1	1
4844828	4831415	7713191	7726533	-	12918	12941	95.46	1	1
4829779	4817420	7731045	7743410	-	16218	16305	95.89	1	1
7102871	7091890	7845264	7856239	-	12945	13012	95.16	1	1
8786377	8797219	7889626	7900526	+	21054	21121	96.74	1	1
7194236	7204431	7909865	7920032	+	11299	11412	96.84	1	1
7055189	7044322	7961544	7972432	-	13843	13782	96.16	1	1
7033822	7023773	7981072	7991078	-	19849	19874	98.01	1	1
6568979	6579172	8023828	8034119	+	11810	11931	94.66	1	1
7147176	7131714	8089293	8104657	-	17210	17365	96.66	1	1
7877263	7888344	8110785	8121858	+	17510	17437	94.84	1	1
5643052	5631737	8196434	8207645	-	10473	10625	95.35	1	1
7066274	7055376	8198888	8209788	-	18329	18331	97.28	1	1
7055377	7041758	8217838	8231470	-	11341	11358	96.62	1	1
7038912	7026241	8240827	8253428	-	11105	11007	96.98	1	1
6964736	6947215	8310804	8328258	-	12207	12241	97.44	1	1
7597890	7608049	8325985	8336136	+	11885	11908	96.14	1	1
9724965	9735110	8405837	8415978	+	16792	16731	98.16	1	1
9735105	9745615	8417793	8428324	+	10182	10145	94.16	1	1
6368067	6378161	8498811	8508896	+	16221	16290	96.55	1	1
7075499	7086487	8571788	8582740	+	18057	18271	95.73	1	1
18924460	18913032	8573456	8584986	-	11483	11531	96.82	1	1
19655332	19665908	8576359	8587166	+	12767	12765	96.11	1	1
10251024	10240626	8587829	8598269	-	14357	14399	94.03	1	1
7154070	7164307	8687183	8697446	+	10124	10211	95.89	1	1
7201522	7211914	8706603	8717038	+	10048	10061	95.76	1	1
16050601	16040092	8735605	8746123	-	18905	18855	96.92	1	1
10044829	10055164	8753143	8763411	+	16934	16947	97.37	1	1
10055156	10065216	8764310	8774329	+	21449	21329	97.4	1	1
7236979	7247462	8766683	8777110	+	20368	20258	96.15	1	1
5629723	5640792	8772108	8783032	+	10565	10611	97.15	1	1
25318944	25301185	8854271	8872174	-	11733	11819	95.56	1	1
28477511	28466641	8871382	8882277	-	11074	11082	96.69	1	1
10302317	10313075	9001033	9011783	+	23257	23275	98.4	1	1
9829288	9818890	9028478	9038944	-	30705	30725	97.29	1	1
8514192	8525269	9159964	9171093	+	23792	23749	97.08	1	1
7647170	7657724	9254281	9264810	+	12828	12872	97.86	1	1
10515515	10525718	9293632	9303918	+	10395	10393	95.42	1	1
10525717	10536124	9304856	9315364	+	12766	12760	96.3	1	1
8774827	8784890	9467145	9477163	+	11882	11915	97.25	1	1
8305398	8315452	9500824	9510963	+	15409	15447	98.08	1	1
8813539	8824428	9511159	9522123	+	17459	17676	94.86	1	1
8320041	8330844	9519728	9530692	+	10072	10057	96.33	1	1
8840136	8851013	9583854	9594705	+	11014	11009	97.08	1	1
9152890	9163692	9745955	9756820	+	16405	16451	98.3	1	1
8573248	8558752	9804643	9819227	-	12710	12714	96.43	1	1
11204114	11215058	9847894	9858822	+	23525	23385	96.69	1	1
9135037	9145493	9871330	9881773	+	12435	12424	95.79	1	1
8623601	8633815	9928760	9938996	+	16112	16111	94.56	1	1
6010551	6021032	9975796	9986353	+	12029	12063	94.7	1	1
9263897	9274013	10019800	10029999	+	14384	14387	93.94	1	1
9646022	9656370	10048069	10058431	+	10263	10289	94.75	1	1
8427924	8438352	10081277	10091578	+	13482	13523	97.93	1	1
8441835	8452402	10085681	10096283	+	12252	12327	96.34	1	1
11473267	11484301	10187925	10198908	+	17874	17971	97.16	1	1
10006178	9995964	10241749	10251936	-	22226	22261	96.3	1	1
8311893	8322515	10365490	10376196	+	10677	10581	95.24	1	1
9581462	9591835	10422737	10433148	+	11380	11327	95.81	1	1
9260750	9270993	10521815	10531949	+	10391	10311	96.45	1	1
9718648	9728741	10569735	10579748	+	10126	10171	96.66	1	1
8899598	8910437	10669490	10680325	+	13169	13157	97.99	1	1
16270278	16280636	10689354	10699663	+	20714	20819	96.32	1	1
9885001	9895621	10729830	10740509	+	10115	10157	98.08	1	1
8633390	8643958	10777472	10787954	+	19376	19396	97.94	1	1
9640395	9650946	10911168	10921630	+	10548	10553	95.46	1	1
10070361	10081431	10932678	10943787	+	10393	10442	94.89	1	1
9046562	9057618	11028359	11039362	+	12971	13028	97.22	1	1
9067531	9078506	11049798	11060831	+	12527	12507	97.64	1	1
282236	265174	11080995	11098203	-	10695	10712	98.26	1	1
256357	240086	11106942	11123200	-	11600	11629	97.06	1	1
200965	190715	11194901	11205205	-	26830	26990	95.01	1	1
12313127	12323465	11194901	11205205	+	17839	17886	97.59	1	1
286922	276108	11304577	11315346	-	12185	12192	96.97	1	1
11008337	10996558	11388095	11399865	-	10749	10793	96.78	1	1
9398078	9408426	11388917	11399274	+	11376	11363	97.44	1	1
11126638	11137102	11401336	11411830	+	12571	12622	95.48	1	1
22613305	22602896	11432980	11443276	-	15204	15222	96.26	1	1
6633008	6643755	11435313	11446060	+	15382	15389	98.08	1	1
10931567	10914081	11449472	11466934	-	12789	12850	95.88	1	1
10869441	10859416	11498379	11508397	-	11110	11071	96.16	1	1
9210226	9221004	11515451	11526247	+	11353	11296	98.52	1	1
10816604	10799483	11542510	11559659	-	10540	10533	95.02	1	1
9550983	9562990	11546193	11558273	+	11903	11835	95.71	1	2
12663919	12674693	11562804	11573453	+	15840	15843	96.72	1	1
10785834	10765700	11571740	11592043	-	19107	19072	97.26	1	1
10602439	10613436	11606759	11617789	+	12072	12193	96.05	1	1
10564666	10549994	11789598	11804410	-	14365	14257	97.59	1	1
26649238	26634761	11839984	11854535	-	11602	11619	96.27	1	1
28603436	28614041	11857438	11868043	+	10712	10708	97.51	1	1
10785551	10795878	11863591	11873815	+	19364	19468	98.02	1	1
10462228	10443696	11887344	11905751	-	12394	12322	97.06	1	1
10413288	10400312	11931260	11944189	-	15934	15954	95.72	1	1
10382701	10368322	11960332	11974693	-	11391	11397	95.29	1	1
10334686	10318176	12007252	12023738	-	18696	18657	96.76	1	1
5230724	5218509	12039727	12051828	-	10947	10928	96.33	1	1
5025891	5013685	12039727	12051831	-	11579	11584	96	1	1
9002275	8991309	12076554	12087536	-	20309	20395	96.7	1	1
12923770	12934140	12097521	12107891	+	10839	10860	96.79	1	1
22323332	22312844	12112261	12122827	-	11804	11786	98.41	1	1
9782157	9771551	12120718	12131275	-	10444	10457	96.01	1	1
21062120	21051738	12142553	12152895	-	10412	10374	97.55	1	1
13442334	13453232	12173981	12184925	+	10653	10660	94.23	1	1
6852444	6862684	12191988	12202231	+	22090	22145	95.69	1	1
11097563	11108067	12208097	12218678	+	20708	20735	98.35	1	1
13438027	13448493	12237303	12247813	+	16385	16455	98.05	1	1
6076828	6087184	12372427	12382858	+	11702	11719	96.07	1	1
7231722	7242720	12385861	12396790	+	13583	13585	96.57	1	1
11421490	11432165	12597430	12608006	+	21134	21168	95.76	1	1
11796101	11806755	12636029	12646700	+	15096	14992	95.61	1	1
12530577	12540651	12659554	12669618	+	13296	13380	97.64	1	1
7454026	7464204	12664671	12674757	+	12594	12515	96.52	1	1
19718131	19728436	12814253	12824542	+	23297	23340	95.45	1	1
10974746	10984751	12882805	12892841	+	13509	13591	97.74	1	1
12921065	12931339	12958193	12968439	+	18806	18839	96.92	1	1
14201225	14212290	13003980	13014981	+	22983	22990	97.49	1	1
14257961	14268908	13059170	13070058	+	30988	30884	97.97	1	1
11176052	11186546	13078097	13088561	+	13489	13553	96.08	1	1
14790928	14801727	13152400	13163085	+	18690	18634	97.48	1	1
10089944	10100942	13254118	13265175	+	14041	14031	98.05	1	1
12375226	12386176	13327387	13338275	+	10589	10476	95.64	1	1
10311618	10295675	13379951	13395873	-	13331	13257	96.7	1	1
8026812	8037308	13395280	13405789	+	14337	14429	95.51	1	1
12066614	12076970	13436582	13446939	+	19960	19924	96.88	1	1
12142979	12153329	13506617	13516953	+	11620	11539	96.28	1	1
13434213	13444574	13513818	13524246	+	13014	13013	97.75	1	1
15554163	15564543	13518734	13528915	+	12507	12521	97.8	1	1
10264370	10252592	13591043	13602799	-	14068	13887	95.14	1	1
10295614	10305918	13722344	13732668	+	11780	11783	96.14	1	1
15828208	15838894	13738496	13749220	+	10063	10022	94.84	1	1
15907160	15917732	13819069	13829696	+	11036	11067	97.13	1	1
12800579	12810866	13834599	13844833	+	10308	10500	95.33	1	1
15967344	15977922	13877519	13888131	+	10119	10123	95.82	1	1
13766418	13777433	13913006	13923974	+	12671	12749	96.07	1	1
13826189	13836859	13963685	13974395	+	15260	15285	95.87	1	1
13116378	13126689	13983296	13993580	+	23813	23980	96.94	1	1
16221901	16232356	14151024	14161577	+	23618	23769	95.45	1	1
13297389	13307464	14182066	14192192	+	29212	29219	97.2	1	1
16304748	16315027	14184280	14194418	+	15394	15437	98.18	1	1
13132221	13142626	14207593	14217926	+	14311	14227	97.7	1	1
13175131	13185263	14246279	14256381	+	20619	20410	96.36	1	1
13407916	13418389	14338690	14349350	+	22960	22946	98.55	1	1
16497814	16508244	14434746	14445213	+	16603	16562	96.94	1	1
13438179	13448349	14536254	14546379	+	13100	13072	93.64	1	1
16627848	16637869	14572968	14583006	+	10225	10328	93.07	1	1
13673794	13683857	14660481	14670603	+	16661	16698	96.87	1	1
21308064	21297547	14710133	14720765	-	15713	15730	95.68	1	1
13738719	13749542	14729644	14740460	+	10543	10568	97.4	1	1
14572609	14583405	14751943	14762756	+	12300	12382	96.4	1	1
9237608	9247790	14760006	14770182	+	10037	10082	92.51	1	1
16814194	16825100	14794873	14805713	+	10444	10445	96.66	1	1
13663885	13674777	14845978	14856837	+	13765	13753	96.41	1	1
14092019	14102536	14915713	14926247	+	10578	10583	97.39	1	1
9555441	9566067	14926526	14937303	+	11410	11539	95.83	1	1
28135265	28116439	15102663	15121519	-	13381	13368	95.73	1	1
22450571	22439863	15121515	15132285	-	14090	14052	96.81	1	1
14195208	14205806	15140102	15150698	+	17230	17216	96.74	1	1
14269084	14279179	15210267	15220372	+	28757	28598	96.57	1	1
14417956	14429003	15285730	15296716	+	10287	10441	94.11	1	1
14452349	14463142	15319335	15330138	+	11900	11901	95.73	1	1
14370378	14380684	15325752	15336100	+	13014	13211	95.43	1	1
14483999	14494108	15354663	15364717	+	13656	13579	95.9	1	1
9862677	9873509	15382566	15393352	+	11781	11842	97.38	1	1
14481257	14491413	15489598	15499787	+	19669	19703	95.09	1	1
14519677	14530543	15535865	15546710	+	19858	19883	94.33	1	1
12347666	12358690	15603302	15614456	+	10054	10110	94.9	1	1
10153165	10163658	15681803	15692334	+	20760	20712	95.35	1	1
4062816	4043662	15693383	15712547	-	11852	11849	95.61	1	1
12155202	12165301	15712871	15722943	+	22281	22322	97.4	1	1
11775190	11785811	15771016	15781633	+	10373	10325	97.66	1	1
26910382	26900064	15813882	15824168	-	24614	24594	97.33	1	1
3672004	3657791	15831944	15846302	-	15304	15412	95.65	1	1
17306231	17316595	15836487	15846876	+	11564	11509	96.73	1	1
12071302	12082149	15858932	15869764	+	19693	19821	95.39	1	1
15469543	15480007	15981995	15992585	+	15413	15459	97.06	1	1
11953180	11963841	15991674	16002351	+	11585	11529	96.54	1	1
12387308	12372642	16168598	16183179	-	17003	17025	95.82	1	1
12112793	12123147	16189478	16199925	+	13014	13088	96.35	1	1
13254348	13265133	16216652	16227454	+	13509	13503	97.6	1	1
15362670	15373080	16367427	16377890	+	26388	26346	95.3	1	1
15497496	15507878	16404125	16414507	+	10092	10036	96.58	1	1
15730652	15741616	16617464	16628373	+	14562	14527	94.79	1	1
15693842	15704146	16647116	16657493	+	10008	10027	97.66	1	1
10277018	10287539	16696051	16706554	+	20099	20071	97.58	1	1
18092345	18102399	16700929	16710965	+	23472	23437	97.32	1	1
15849458	15860191	16737099	16747760	+	16876	16786	95.68	1	1
15861815	15872362	16749245	16759781	+	13551	13592	97.62	1	1
8863324	8852752	16918020	16928601	-	12224	12190	95.72	1	1
15980955	15992970	16924139	16936203	+	13249	13342	95.59	1	2
16255724	16266312	16988122	16998712	+	17914	17873	98.22	1	1
14670918	14680997	16998253	17008288	+	10334	10406	96.65	1	1
18388767	18398943	17039604	17049763	+	12338	12341	98.46	1	1
14721512	14731786	17043760	17054087	+	22579	22583	97.77	1	1
14739510	14749618	17064802	17074897	+	17000	16988	98.38	1	1
18431138	18441639	17095511	17106022	+	10521	10538	97.94	1	1
16403684	16414535	17097480	17108359	+	14920	14844	97.14	1	1
4509946	4520585	17170124	17180922	+	21160	21239	96.08	1	1
16482114	16492556	17207343	17217859	+	17557	17712	94.59	1	1
30151483	30139885	17294767	17306303	-	12134	12335	95.23	1	1
9461575	9447256	17313416	17327856	-	14924	14876	96.91	1	1
25276335	25266100	17563827	17574021	-	14603	14627	97.11	1	1
25244001	25215384	17610642	17639300	-	11375	11103	94.68	1	1
18913189	18923448	17659061	17669236	+	13044	12988	96.01	1	1
6073043	6083417	17668193	17678514	+	11293	11410	94.53	1	1
16856981	16867928	17732857	17743728	+	18198	18152	97.32	1	1
11272375	11261364	17762666	17773689	-	13404	13378	94.45	1	1
13398290	13409203	17816504	17827394	+	12864	12780	95.86	1	1
8928572	8909685	17847057	17865951	-	12052	12331	94.5	1	1
19074098	19084355	17857103	17867351	+	13701	13728	97.29	1	1
19146039	19156165	17927921	17937983	+	11561	11581	97.82	1	1
11018588	11029021	18032882	18043388	+	14220	14207	97.51	1	1
11868023	11881006	18079079	18091862	+	11822	11907	98	1	3
17339350	17327921	18119807	18131154	-	10384	10447	93.99	1	1
13788101	13798860	18210366	18221200	+	10881	10753	96.37	1	1
11193154	11203589	18257771	18268139	+	14055	14146	97.52	1	1
11291907	11302970	18303763	18314889	+	18829	18834	97.79	1	1
13975501	13986167	18313030	18323668	+	16022	15810	95.45	1	1
17507330	17517403	18333072	18343092	+	13296	13297	97.3	1	1
17335524	17346125	18353505	18364025	+	10814	10831	98.47	1	1
11400776	11410988	18363436	18373613	+	13146	13043	95.42	1	1
17547549	17558531	18367300	18378310	+	10259	10211	97.44	1	1
11517541	11530542	18469799	18482747	+	10441	10399	92.34	1	4
17545304	17535159	18523430	18533614	-	15533	15601	96.52	1	1
17612139	17622528	18560616	18570958	+	11110	11132	96.68	1	1
14269447	14279889	18618841	18629258	+	11876	12051	95.51	1	1
14377201	14387990	18724419	18735249	+	14578	14484	96.08	1	1
12376740	12387308	18750443	18761023	+	12591	12567	97.86	1	1
14437509	14447620	18778036	18788281	+	11967	11925	97.15	1	1
14803106	14791609	18834597	18846080	-	12995	13063	96.47	1	1
14537288	14547634	18871125	18881485	+	11543	11567	97.85	1	1
12008584	12018901	18996386	19006843	+	10340	10400	96.15	1	1
27890655	27878748	19079053	19090930	-	12502	12615	96.62	1	1
18133557	18146546	19093414	19106460	+	10616	10624	94.59	1	3
26649120	26634760	19124472	19138844	-	14265	14229	97.48	1	1
17415142	17425363	19187805	19198012	+	18838	18970	96.15	1	1
21509365	21519628	19194059	19204263	+	12631	12723	97.24	1	1
12190994	12201738	19230085	19240813	+	12237	12283	96.37	1	1
29805259	29816340	19405706	19416824	+	10319	10305	96.74	1	1
6021037	6010551	19433426	19444012	-	10200	10117	96.1	1	1
21748790	21758854	19499106	19509191	+	15814	15934	96.37	1	1
17052658	17063006	19505174	19515475	+	13197	13176	97.52	1	1
18256066	18266521	19512925	19523318	+	10073	10187	96.84	1	1
18273017	18283395	19525839	19536193	+	23535	23387	96.59	1	1
18321234	18331767	19572406	19583067	+	10300	10298	98.7	1	1
17181435	17191493	19633911	19643961	+	12339	12247	96.7	1	1
18384322	18394363	19637196	19647239	+	18138	18327	95.04	1	1
12699481	12710440	19706832	19717750	+	10874	10809	95.77	1	1
12625688	12635871	19754883	19764954	+	10169	10169	97.79	1	1
17764261	17775064	19786671	19797487	+	15301	15287	97.1	1	1
18522466	18532796	19791859	19802219	+	14989	15030	97.59	1	1
21298332	21308474	19811133	19821349	+	17825	17693	96.16	1	1
12930855	12941025	19815463	19825802	+	11286	11294	97.67	1	1
18604852	18615779	19881922	19892831	+	16770	16727	98.2	1	1
17470909	17481157	19926303	19936600	+	12145	12094	95.92	1	1
12755279	12765910	19930283	19940844	+	12631	12538	95.2	1	1
12999785	13010393	19942603	19953166	+	14626	14641	98.21	1	1
18698987	18709555	19975603	19986034	+	10431	10435	93.81	1	1
17945425	17956257	19981178	19992040	+	12393	12422	98.21	1	1
18785644	18795686	20045431	20055558	+	10577	10676	96.88	1	1
17622507	17632687	20059289	20069393	+	10562	10530	95.28	1	1
9242407	9230144	20131122	20143428	-	12443	12484	95.18	1	1
13117049	13130055	20146130	20159137	+	10756	10761	93.07	1	4
19240214	19250353	20203220	20213242	+	11011	10983	96.25	1	1
18969763	18980702	20230518	20241357	+	11082	11113	96.25	1	1
19055259	19065636	20303912	20314309	+	14232	14247	98.02	1	1
18225161	18214491	20320477	20331155	-	16964	16872	96.29	1	1
15611895	15622437	20375541	20386002	+	28920	28948	98.02	1	1
19160606	19170901	20382434	20392765	+	15321	15373	96.93	1	1
21801822	21812582	20446896	20457651	+	10541	10575	95.57	1	1
20933880	20919875	20552470	20566351	-	17292	17392	95.75	1	1
14277651	14263649	20552470	20566351	-	11682	11629	97.05	1	1
18349110	18359447	20608936	20619345	+	11041	10955	95.12	1	1
17415247	17425488	20635988	20646177	+	15201	15217	95.53	1	1
10641527	10630402	20711126	20722319	-	21947	21941	95.02	1	1
26375266	26364739	20718761	20729313	-	18302	18242	95.56	1	1
18345641	18356020	20726960	20737225	+	16282	16270	97.42	1	1
17298284	17284928	20784340	20797728	-	15595	15634	96.51	1	1
15985548	15996507	20823190	20834050	+	12790	12759	95.68	1	1
13509614	13519978	21102747	21113187	+	14408	14315	97.87	1	1
16179690	16190152	21233481	21243852	+	12310	12275	96.09	1	1
14154896	14167907	21249613	21262617	+	10641	10631	94.35	1	4
26912843	26900174	21263778	21276397	-	13732	13770	96.02	1	1
18938966	18949536	21273855	21284322	+	10372	10293	95.18	1	1
20153634	20164040	21466700	21477106	+	10274	10196	96.42	1	1
20248009	20258023	21550209	21560271	+	18054	17988	96.69	1	1
19272469	19291056	21618303	21636835	+	12226	12172	95.48	1	7
24181554	24168572	21655566	21668537	-	18620	18601	97.96	1	1
16512715	16523533	21677961	21688772	+	20851	20911	97.14	1	1
14446219	14457070	21741890	21752715	+	10268	10250	95.54	1	1
14519021	14529400	21810330	21820748	+	15104	15107	96.31	1	1
19477265	19488293	21875908	21886978	+	14117	14140	98.05	1	1
16831907	16842312	21959728	21970181	+	12322	12217	97.47	1	1
14898132	14908942	21968904	21979643	+	26272	26270	97.99	1	1
14676744	14687292	21971441	21982063	+	12249	12247	96.42	1	1
23873626	23884010	21987332	21997680	+	12414	12355	97.26	1	1
19578295	19588612	21990581	22000948	+	12770	12742	96.06	1	1
19425621	19441290	22023764	22039498	+	13389	13357	94.62	1	6
16938436	16949135	22053453	22064110	+	19292	19459	97.08	1	1
14754611	14765024	22071332	22081732	+	26741	26853	97.51	1	1
16971971	16983020	22084420	22095440	+	11027	11000	97.14	1	1
15184946	15195127	22195596	22205800	+	10376	10215	95.4	1	1
17088349	17099039	22224605	22235331	+	16001	15999	96.66	1	1
20853653	20864406	22254498	22265246	+	15415	15314	95.39	1	1
21005514	21016296	22412393	22423258	+	15459	15459	98.29	1	1
15387403	15398335	22462155	22473029	+	18311	18268	97.25	1	1
20310532	20321268	22470327	22481057	+	17432	17480	95.91	1	1
15418362	15429148	22494264	22504948	+	11105	11126	95.08	1	1
21092978	21103253	22501166	22511394	+	16861	16858	97.41	1	1
15461287	15472060	22525462	22536225	+	12277	12283	97.77	1	1
10423228	10411322	22550104	22561925	-	15801	15772	94.44	1	1
19973768	19984450	22567639	22578319	+	15786	15785	96.57	1	1
34079390	34067302	22592771	22604927	-	28405	28424	96.43	1	1
10378042	10365440	22598327	22610903	-	19364	19388	97.25	1	1
20045044	20055180	22631154	22641207	+	17917	17876	97.44	1	1
17471307	17482303	22657619	22668699	+	17449	17528	95.6	1	1
20109359	20120075	22711244	22721978	+	16410	16390	96.49	1	1
20640794	20651845	22762469	22773510	+	14832	14876	98.14	1	1
15640827	15651163	22782159	22792499	+	11324	11388	95.04	1	1
46818187	46805116	23062488	23075587	-	22767	22614	97.42	1	1
15503323	15514292	23096872	23107901	+	16116	16203	95.32	1	1
21651456	21662128	23105689	23116353	+	30198	30269	96.98	1	1
17963016	17973049	23189779	23199786	+	10582	10505	96.92	1	1
19195648	19206672	23220408	23231478	+	11205	11154	96.77	1	1
20571731	20582366	23225955	23236498	+	16066	16078	96.43	1	1
18056097	18066901	23288483	23299285	+	10750	10951	93.61	1	1
20667951	20678858	23303347	23314287	+	12573	12462	92.28	1	1
15723835	15734029	23327910	23338118	+	14632	14617	97.31	1	1
9357112	9345483	23375162	23386794	-	13707	13688	97.56	1	1
21285009	21295958	23418423	23429407	+	17932	17931	96.47	1	1
18306746	18317414	23523497	23534234	+	18663	18634	97.8	1	1
20864964	20875910	23525591	23536481	+	11705	11811	96.3	1	1
18393319	18404096	23678505	23689249	+	11002	10903	95.93	1	1
16119454	16129890	23713390	23723798	+	13062	13113	98.14	1	1
16321911	16332487	23730184	23740774	+	15787	15823	95.56	1	1
21078990	21089921	23731922	23742859	+	10745	10751	94.25	1	1
16345970	16356221	23753485	23763718	+	14744	14706	95.55	1	1
25059572	25070103	23775009	23785345	+	11864	11781	95.32	1	1
18206276	18196153	23779011	23789205	-	15383	15401	96.66	1	1
16380381	16390633	23830622	23840818	+	10001	10005	97.31	1	1
16277694	16287819	23921028	23931097	+	10378	10305	95.37	1	1
25168939	25155272	23923859	23937478	-	12375	12305	95.71	1	1
16497949	16508509	23978923	23989783	+	10810	10799	97.63	1	1
22654427	22664736	23981503	23991830	+	19780	19661	94.9	1	1
21970093	21980289	24091256	24101441	+	15548	15544	94.17	1	1
25340915	25351123	24109932	24120120	+	11065	11065	95.1	1	1
16380578	16391051	24135224	24145510	+	16370	16424	97.6	1	1
20815123	20801576	24147513	24161134	-	15032	14920	94.8	1	1
22048783	22059620	24183102	24193942	+	12950	12936	96.78	1	1
22923638	22934693	24197434	24208492	+	14344	14325	97.48	1	1
20726891	20704691	24258149	24280288	-	12070	12070	96.34	1	1
23197476	23208457	24425431	24436373	+	13957	14109	96.39	1	1
19049174	19059828	24448101	24458743	+	12563	12513	96.68	1	1
16765024	16775271	24477521	24487818	+	14472	14512	98.27	1	1
16917575	16927793	24483306	24493514	+	10719	10743	96.82	1	1
12502433	12512583	24504618	24514800	+	25405	25483	96.6	1	1
26375266	26363667	24518830	24530354	-	10240	10317	93.78	1	1
10218264	10202183	24543211	24559445	-	13967	13992	94.42	1	1
22441464	22451487	24605708	24615752	+	19253	19173	95.34	1	1
23423734	23433945	24660560	24670732	+	10767	10776	96.3	1	1
47096521	47107459	24729993	24740980	+	16995	16929	96.23	1	1
26270431	26258669	24782335	24794194	-	17733	17631	97.03	1	1
28130196	28116064	24815969	24830022	-	20952	20988	94.88	1	1
17423379	17433835	24857020	24867457	+	37379	37372	96.34	1	1
22646551	22656598	24872208	24882265	+	17192	17178	97.73	1	1
21316992	21327222	24884582	24894631	+	15046	15177	95.47	1	1
21421740	21432269	24973597	24984158	+	12788	12674	96.15	1	1
17547549	17557893	24988240	24998433	+	15386	15369	95.2	1	1
22773375	22784012	24990507	25001168	+	20059	20068	96.33	1	1
21451617	21461831	25006729	25017104	+	15301	15245	97.08	1	1
22812060	22822457	25038361	25048792	+	11158	11134	97.39	1	1
22158423	22168964	25058524	25069067	+	12307	12299	96.92	1	1
21603931	21614012	25090812	25100848	+	12746	12801	95.5	1	1
22210622	22221309	25098595	25109200	+	30779	30653	97.5	1	1
21640647	21650815	25132374	25142542	+	13625	13744	96.66	1	1
17667876	17678683	25158283	25169101	+	10883	10953	94.01	1	1
24869784	24857204	25308723	25321285	-	17156	17157	97.78	1	1
24839901	24819815	25343541	25363549	-	10130	10151	96.49	1	1
22334257	22344363	25378955	25389043	+	11973	11974	97.1	1	1
24766220	24753932	25405011	25417293	-	12084	12081	92.1	1	1
23203928	23214506	25430807	25441431	+	21517	21775	96.04	1	1
23214732	23225245	25441431	25451982	+	25911	26087	95.83	1	1
24405046	24415348	25514653	25525030	+	13195	13158	95.36	1	1
19783367	19793570	25527476	25537792	+	10345	10281	95.05	1	1
24553339	24564007	25664191	25674758	+	16600	16616	97.37	1	1
24593171	24604247	25706358	25717457	+	15792	15845	97.32	1	1
20038814	20049246	25756545	25766998	+	33843	33750	96.15	1	1
21837058	21847912	25792138	25803118	+	12836	12769	96.17	1	1
23591297	23602374	25794548	25805605	+	18014	17924	96.51	1	1
18276446	18287421	25828419	25839297	+	12513	12520	96.18	1	1
22800822	22811145	25835374	25845786	+	21772	21801	97.49	1	1
20175389	20186146	25881989	25892808	+	20708	20736	99.17	1	1
26565086	26576094	25883361	25894402	+	13437	13467	97.41	1	1
23741896	23752366	26029282	26039948	+	43711	43499	96.75	1	1
23279258	23289607	26043014	26053339	+	10687	10738	97.14	1	1
16032568	16018664	26051798	26065599	-	11740	11767	97.54	1	1
14375750	14386428	26133241	26144095	+	12513	12523	96.39	1	1
23898571	23909431	26237756	26248665	+	10717	10678	96.91	1	1
19002230	19012710	26270093	26280570	+	18024	17968	96.29	1	1
2166564	2154393	26294396	26306621	-	11831	11892	95.96	1	1
20542073	20560664	26348463	26367114	+	10368	10379	92.98	1	7
16798907	16784157	26523283	26538109	-	12125	12001	93.88	1	1
15804668	15814989	26588497	26598754	+	10555	10505	96.23	1	1
19632737	19643213	26599150	26609575	+	16627	16603	96.39	1	1
24407706	24418214	26800526	26811027	+	16568	16446	95.86	1	1
20966765	20976915	26827891	26837980	+	18423	18486	97.81	1	1
19871487	19881930	26838137	26848560	+	10277	10215	96.5	1	1
24013748	24024096	26863471	26873771	+	11214	11241	95.47	1	1
19139495	19150072	26874783	26885555	+	15891	15870	97.27	1	1
27751453	27762090	26999834	27010430	+	11524	11482	96.28	1	1
20019217	20031232	27014818	27026877	+	10628	10683	95.99	1	2
22901901	22912356	27046320	27056841	+	17709	17587	96.41	1	1
24148305	24159168	27087570	27098361	+	10253	10207	95.68	1	1
21534925	21545087	27132915	27143051	+	11071	11029	96.19	1	1
19398732	19409480	27148273	27158990	+	14369	14397	96.25	1	1
19476743	19487121	27227079	27237478	+	10511	10474	96.99	1	1
24556963	24543755	27241098	27254314	-	10514	10471	95.21	1	1
24304501	24315506	27270319	27281349	+	11829	11811	97.96	1	1
21668446	21678821	27281885	27292299	+	11196	11193	98.73	1	1
28233362	28243646	27290695	27300974	+	39310	39326	96.81	1	1
28286520	28296850	27349239	27359372	+	12674	12619	97.68	1	1
25301309	25283636	27368078	27385776	-	13614	13589	98.41	1	1
20320591	20330722	27371785	27381952	+	17878	17920	97.81	1	1
25239687	25229320	27449995	27460409	-	19330	19379	96.94	1	1
25423632	25395798	27461386	27489190	-	20988	21052	97.29	1	1
24481472	24492403	27492365	27503294	+	10202	10175	97.33	1	1
25174439	25161714	27512520	27525226	-	10560	10624	97.41	1	1
25097845	25070072	27602791	27630411	-	11029	11007	98.14	1	1
24589547	24599919	27621479	27631818	+	12684	12728	96.88	1	1
25067124	25047114	27632455	27652533	-	12784	12848	97.26	1	1
25026894	25016110	27709003	27719792	-	16631	16621	96.38	1	1
20773295	20784225	27782694	27793602	+	11074	10876	93.31	1	1
20010263	20020520	27789698	27800023	+	16878	16936	97.56	1	1
24867771	24845201	27789831	27812295	-	11282	11196	97.99	1	1
24850879	24861141	27930120	27940316	+	18044	17999	96.2	1	1
24759573	24747720	27989327	28001302	-	12973	12980	96.86	1	1
20967032	20977939	28026547	28037452	+	10766	10703	95.26	1	1
36194238	36204866	28077674	28088273	+	11807	11789	97.57	1	1
29048881	29059922	28199158	28210202	+	21824	21841	96.66	1	1
25141396	25152395	28216381	28227468	+	10104	10044	96.07	1	1
25176792	25187515	28253247	28263899	+	14332	14298	96.25	1	1
25355009	25365888	28287249	28298071	+	15250	15121	96.08	1	1
22701079	22711693	28290938	28301423	+	14174	14309	96.37	1	1
6115423	6126037	28354232	28364832	+	10547	10510	98.41	1	1
22847196	22857456	28444481	28454771	+	12166	12148	93.73	1	1
20648789	20659738	28463228	28474136	+	11499	11634	95.75	1	1
25818572	25828699	28485937	28496037	+	12065	12016	96.85	1	1
22924324	22935293	28511523	28522587	+	10184	10161	97	1	1
25509683	25520506	28571712	28582608	+	12353	12267	96.09	1	1
25610140	25620326	28671180	28681325	+	14461	14301	95.39	1	1
11091209	11077539	28784578	28798213	-	12525	12535	97.46	1	1
21015448	21026079	28821053	28831910	+	12358	12195	96.59	1	1
20320199	20330818	28848955	28859553	+	14177	14236	96.81	1	1
29389893	29400150	28851499	28861775	+	16594	16471	95.02	1	1
21631893	21642891	28863410	28874364	+	24728	24815	98.19	1	1
21104434	21115125	28928041	28938742	+	12572	12678	96.22	1	1
25853338	25863477	28973401	28983553	+	17071	17097	96.18	1	1
23531359	23541641	29022547	29032855	+	15110	15225	94.68	1	1
11485168	11474793	29044223	29054593	-	13681	13543	94.93	1	1
26365767	26376384	29127574	29138142	+	18194	18216	97.66	1	1
26411378	26421958	29183990	29194506	+	19408	19307	96.4	1	1
23241436	23230025	29210619	29221917	-	17726	17746	97.18	1	1
21292126	21302163	29216902	29226965	+	16737	16765	96.83	1	1
23220946	23205403	29222091	29237638	-	10502	10471	96.43	1	1
26136405	26147048	29275479	29286139	+	10173	10188	95.78	1	1
22254691	22265648	29299694	29310633	+	23853	23887	95.15	1	1
21379377	21389741	29319258	29329651	+	22567	22638	96.78	1	1
28886810	28876180	29398993	29409633	-	17210	16972	94.76	1	1
30321800	30332262	29537914	29548389	+	12057	12073	97.77	1	1
26314079	26324605	29594272	29604690	+	12361	12422	97.36	1	1
21765357	21775952	29727214	29737790	+	11041	11017	96.92	1	1
30586947	30597995	29794680	29805742	+	10441	10385	95.51	1	1
21854394	21864635	29829002	29839273	+	10413	10475	95.5	1	1
26553709	26563836	29850651	29860736	+	19064	19233	95.28	1	1
26630492	26640899	29929024	29939393	+	10799	10904	96.93	1	1
10402345	10391722	30028498	30039113	-	11267	11231	96.76	1	1
22960361	22972368	30028612	30040610	+	14091	14025	95.79	1	2
26837859	26848159	30116341	30126626	+	11970	11996	98.24	1	1
26861399	26871971	30139370	30150042	+	10998	11056	94.17	1	1
26968539	26978592	30257188	30267337	+	12335	12265	97.38	1	1
23322522	23332808	30421918	30432244	+	14936	15007	97.1	1	1
24964439	24974552	30442665	30452781	+	10846	10867	94.32	1	1
23552883	23563275	30599708	30610102	+	26265	26239	96	1	1
23605070	23615350	30647386	30657730	+	16144	16157	97.48	1	1
24196753	24207209	30717664	30727865	+	10030	10053	96.55	1	1
28425207	28435525	30767974	30778308	+	10822	10752	95.54	1	1
28601582	28612510	30931024	30942003	+	22911	22878	96.47	1	1
23773798	23792394	30946397	30964838	+	16820	16784	96.6	1	7
28707233	28717421	31022227	31032371	+	11965	11960	97.71	1	1
23025597	23036337	31042107	31052797	+	11828	11839	97.12	1	1
18861017	18850675	31098011	31108469	-	13496	13504	96.94	1	1
25673648	25683768	31144399	31154494	+	13027	13032	97.26	1	1
23989746	24000001	31147982	31158328	+	29145	29134	94.37	1	1
25804928	25815418	31247759	31258186	+	16452	16496	97.68	1	1
29175175	29185931	31508255	31519042	+	25257	25338	96.34	1	1
26082376	26092647	31522207	31532478	+	16164	16291	97.36	1	1
24502890	24492232	31523165	31533854	-	10852	10878	97.53	1	1
24492238	24473460	31534831	31553690	-	10794	10709	97.08	1	1
26126692	26137270	31566236	31576815	+	11216	11286	97.82	1	1
29248438	29259014	31590122	31600678	+	14483	14614	95.93	1	1
23750409	23761473	31597410	31608474	+	15371	15363	96.57	1	1
23799154	23809836	31649301	31659929	+	11981	11970	96.53	1	1
26210844	26229431	31666757	31685359	+	10601	10615	95.12	1	7
23839179	23849954	31693411	31704177	+	17221	17211	96.15	1	1
23556499	23567427	31714297	31725170	+	24182	24057	96.34	1	1
26322276	26332303	31772858	31782918	+	32969	32588	95.57	1	1
26333326	26343680	31782917	31793310	+	10888	10870	96.87	1	1
29373638	29384323	31889154	31899839	+	15249	15274	96.47	1	1
5045509	5055887	31916655	31927022	+	11692	11610	96.43	1	1
26610736	26620961	32051570	32061859	+	24859	24785	97.6	1	1
24075809	24086551	32253839	32264557	+	12528	12553	96.32	1	1
29686907	29697159	32276230	32286487	+	28776	28759	97.46	1	1
24120220	24130278	32304703	32314886	+	12717	12720	97.12	1	1
24160605	24171116	32312282	32322855	+	22430	22436	97.1	1	1
24188098	24198193	32365453	32375592	+	16803	16795	96.78	1	1
24301817	24312640	32460241	32471041	+	12380	12401	96.21	1	1
24333089	24343299	32551027	32561150	+	14148	14172	96.87	1	1
25677080	25687544	32702908	32713286	+	11358	11352	96.21	1	1
24548651	24559567	32706796	32717666	+	20661	20604	97.15	1	1
24515109	24525583	32752196	32762608	+	15234	15120	95.17	1	1
24621843	24632383	32774592	32785117	+	18605	18547	97.53	1	1
24640112	24650363	32792267	32802470	+	15959	15852	96.21	1	1
24546023	24556333	32804436	32814826	+	12750	12709	97.36	1	1
24728778	24739435	32896118	32906759	+	10967	11013	97.39	1	1
25992280	26003360	33034837	33045965	+	19013	19194	96.5	1	1
26034079	26044743	33101963	33112688	+	20399	20270	98.11	1	1
24851904	24861908	33115985	33125985	+	15548	15536	97.06	1	1
24940624	24951090	33138143	33148558	+	17087	17163	96.18	1	1
26235130	26245966	33231567	33242373	+	22099	22106	97.57	1	1
26246212	26257127	33242386	33253222	+	20658	20604	97.16	1	1
30408430	30419342	33388639	33399599	+	12177	12086	93.76	1	1
25240177	25250574	33443315	33453754	+	11723	11755	96.81	1	1
25144012	25156999	33467192	33480235	+	12577	12603	96.51	1	3
26606521	26616579	33738616	33748639	+	10337	10351	94.57	1	1
29819460	29830150	33940512	33951179	+	11878	11836	96.69	1	1
18302042	18289900	34006827	34018993	-	16866	16980	94.77	1	1
2285873	2296458	34032203	34042859	+	16280	16355	97.26	1	1
30916507	30927054	34457290	34467831	+	12259	12390	96.62	1	1
9839513	9850195	34622828	34633455	+	11764	11795	98.43	1	1
31282596	31292892	34811224	34821635	+	14583	14779	95.24	1	1
27548703	27559378	35067088	35077817	+	20086	20231	96.98	1	1
27577068	27587206	35093815	35103848	+	10021	10074	94.92	1	1
27603592	27614392	35124060	35134903	+	20422	20493	96.34	1	1
31643302	31666445	35169068	35192279	+	11058	10990	93.04	1	8
26525231	26535730	35363844	35374151	+	11174	11261	95.07	1	1
27788408	27799021	35383274	35393865	+	10890	10969	97.65	1	1
31852276	31862494	35403727	35413850	+	11974	11913	95.37	1	1
27824224	27834714	35419800	35430249	+	16313	16283	96.52	1	1
27857681	27868193	35450698	35461259	+	11224	11146	94.53	1	1
26643958	26653981	35481089	35491104	+	18018	18075	95.83	1	1
27954542	27965115	35547324	35557937	+	21335	21378	95.28	1	1
32004689	32020356	35554887	35570658	+	10834	10804	91.81	1	6
32028400	32039303	35586199	35597218	+	11359	11369	96.33	1	1
26936277	26946850	35800263	35810861	+	11395	11367	97.32	1	1
13139521	13128397	35817245	35828293	-	17695	17695	96.28	1	1
27206494	27216520	36068856	36078863	+	12500	12509	96.63	1	1
28578058	28588413	36197102	36207352	+	19515	19560	97.05	1	1
32949935	32960552	36437343	36447985	+	10623	10670	96.82	1	1
33268469	33279531	36779040	36790014	+	17451	17523	96.93	1	1
33305065	33315936	36819555	36830454	+	12020	12012	97.68	1	1
27944135	27954534	36969707	36980046	+	13439	13304	96.1	1	1
28004143	28014894	37031096	37041917	+	11802	11942	97.07	1	1
28276318	28286822	37313986	37324540	+	20686	20788	96.38	1	1
29793544	29803873	37568925	37579334	+	12842	12804	97.98	1	1
28755681	28766635	37915552	37926592	+	10642	10513	95.88	1	1
30187535	30198267	38111799	38122547	+	19658	19776	96.8	1	1
28984075	28994363	38166976	38177238	+	11815	11773	96.25	1	1
29037931	29048668	38229898	38240584	+	14674	14676	95.61	1	1
29184981	29195850	38350439	38361326	+	12443	12714	94.48	1	1
30547431	30558319	38570480	38581448	+	16670	16655	93.45	1	1
29651754	29662207	38786716	38797136	+	11562	11578	97.78	1	1
29674206	29685065	38807728	38818566	+	10397	10275	96.71	1	1
30926413	30936951	39048226	39058826	+	30651	30668	96.91	1	1
31000773	31011686	39159954	39170860	+	13363	13368	97.51	1	1
31012093	31022265	39174670	39184820	+	13622	13548	96.99	1	1
31049860	31060496	39207664	39218225	+	16950	17114	97.32	1	1
31152243	31163187	39318271	39329262	+	13082	13186	96.21	1	1
31181160	31191788	39343807	39354410	+	10403	10496	96.35	1	1
30281479	30291952	39348884	39359394	+	11538	11499	96.7	1	1
31192243	31202594	39354402	39364758	+	11674	11718	95.63	1	1
30588324	30598359	39715369	39725460	+	12588	12408	94	1	1
31610704	31621464	39787271	39798129	+	25427	25814	95.91	1	1
31657996	31668303	39844132	39854463	+	12897	12892	96.14	1	1
30715903	30725963	39849103	39859150	+	14036	14075	96.9	1	1
30955884	30966079	40111281	40121554	+	10600	10629	94.8	1	1
31081380	31092283	40239148	40249946	+	10384	10409	95.53	1	1
31120751	31131032	40283750	40293906	+	12704	12683	97.66	1	1
31513876	31524443	40622552	40633103	+	10542	10504	97.15	1	1
32247984	32258198	41279571	41289847	+	12264	12233	96.43	1	1
32488931	32499117	41523784	41533856	+	14908	14851	95.9	1	1
32554753	32564805	41589678	41599707	+	15947	16012	97.21	1	1
33771756	33782713	42856377	42867330	+	23792	23819	97.68	1	1
33953664	33964201	43053137	43063657	+	15917	15896	97.48	1	1
7386471	7396851	43374427	43384773	+	11589	11672	97.43	1	1
34310132	34320276	43395952	43406133	+	28548	28581	97.43	1	1
34320467	34331337	43406257	43417329	+	13672	13686	96.66	1	1
34495772	34506354	43585537	43596114	+	20311	20378	95.98	1	1
34664889	34675186	43761610	43771909	+	14049	13985	96.25	1	1
35167596	35178148	44187087	44197634	+	11699	11623	96.9	1	1
25342902	25326119	44279639	44296458	-	11184	11250	94.15	1	1
35184863	35195661	44413530	44424339	+	10932	10918	97.29	1	1
35225357	35235860	44437236	44447777	+	11259	11217	96.09	1	1
35472267	35482701	44670322	44680752	+	19335	19295	95.09	1	1
35515244	35525536	44709192	44719563	+	10016	10024	96.16	1	1
35531092	35541250	44725206	44735365	+	10679	10671	97.76	1	1
35550159	35561214	44740810	44751807	+	13109	13002	96.48	1	1
35561211	35572277	44752323	44763358	+	13548	13509	97.3	1	1
35864873	35874995	45062505	45072623	+	10464	10411	97.14	1	1
36130669	36141685	45278447	45289487	+	11106	11014	97.47	1	1
36284332	36295162	45424827	45435640	+	15578	15688	95.96	1	1
36417140	36427847	45535380	45546091	+	13153	13122	96.2	1	1
36634200	36645168	45766999	45777888	+	23882	23923	97.81	1	1
36653677	36664186	45787264	45797810	+	10347	10381	99.06	1	1
36748756	36759425	45878163	45888785	+	10193	10132	97.35	1	1
36783183	36793339	45908704	45918818	+	10023	10140	94.77	1	1
36886277	36896601	46005820	46016192	+	13939	13864	97.33	1	1
36898149	36908729	46017453	46028129	+	11144	11216	96.09	1	1
36920005	36930379	46037559	46047991	+	12471	12574	96.68	1	1
37130033	37140528	46229388	46239790	+	10954	10958	96.65	1	1
37288778	37299781	46369673	46380647	+	11866	11852	95.91	1	1
37520876	37531063	46619087	46629259	+	10981	10855	95.2	1	1
37699331	37710343	46831085	46842051	+	13542	13526	98.5	1	1
38240143	38250274	47463941	47474133	+	11068	11217	96.21	1	1
38601516	38612274	47862293	47873089	+	16690	16812	96.5	1	1
38876435	38886456	48129696	48139758	+	16845	16794	95.46	1	1
40260776	40271528	49628628	49639508	+	18589	18628	96.05	1	1
40343033	40353607	49722049	49732589	+	13273	13310	97.1	1	1
40744776	40754910	50129699	50139915	+	11348	11430	97.38	1	1
41271002	41281904	50407533	50418534	+	14983	14926	97.14	1	1
41526115	41537032	50665600	50676531	+	37833	37973	96.86	1	1
41707380	41717436	50873907	50883978	+	10358	10357	94.08	1	1
41757509	41768459	50925544	50936293	+	12265	12352	94.76	1	1
41770217	41781169	50942623	50953505	+	15932	15937	97.87	1	1
42169052	42179619	51313068	51323610	+	21158	20972	95.91	1	1
42882576	42892825	52034882	52045149	+	15195	15295	95.98	1	1
42925875	42936149	52079810	52090206	+	17881	17902	97.81	1	1
42952014	42962691	52106861	52117577	+	18588	18626	97.56	1	1
42965498	42975704	52124595	52134847	+	17494	17517	95.75	1	1
43079473	43091484	52275309	52287328	+	14827	14751	96.11	1	2
43110532	43120635	52299149	52309221	+	19302	19385	96.43	1	1
43179405	43190413	52367273	52378286	+	19942	19783	95.52	1	1
43480075	43490824	52740174	52750894	+	11319	11241	95.77	1	1
43783189	43793848	52938083	52948735	+	19718	19853	97.23	1	1
43898759	43909167	53091038	53101421	+	10157	10282	95.74	1	1
44002476	44012920	53192430	53202873	+	15928	15925	97.99	1	1
44048154	44058856	53236092	53246857	+	16547	16543	96.88	1	1
44566549	44577424	54036404	54047477	+	10073	10104	97.17	1	1
44578588	44589338	54113934	54124678	+	11225	11159	97.92	1	1
44635383	44645557	54213788	54223989	+	22140	22201	94.71	1	1
45519418	45529893	55104760	55115348	+	20607	20583	97.5	1	1
45558130	45568642	55145539	55156180	+	11229	11293	96.12	1	1
45954282	45965090	55583883	55594756	+	11280	11371	96.57	1	1
46522057	46532217	56031927	56042110	+	14527	14605	95.05	1	1
46696291	46706501	56196739	56206997	+	10629	10683	92.24	1	1
47078791	47088970	56510333	56520561	+	10050	10231	93.45	1	1
47492799	47502842	56957625	56967728	+	11664	11748	97.66	1	1
9341540	9323154	57231305	57249762	-	10729	10769	95.95	1	1
47954563	47965576	57545540	57556645	+	14723	14745	97.42	1	1
48047580	48058616	57640080	57651137	+	24488	24462	98.87	1	1
48062183	48072949	57654027	57664802	+	25959	25885	97.04	1	1
48191374	48201483	57798090	57808143	+	17402	17451	98.49	1	1
48315214	48325831	57931234	57941976	+	15428	15486	97.08	1	1
48647985	48658425	58297413	58307699	+	12378	12428	97.39	1	1
48710885	48721269	58370266	58380706	+	22252	22225	97.31	1	1
48861880	48872879	58428877	58439903	+	23928	23954	96.74	1	1
49470009	49480198	58933446	58943666	+	10522	10456	97.34	1	1
49481405	49492015	58944603	58955167	+	11881	11800	96.92	1	1
49513383	49523824	58978943	58989335	+	12532	12577	97.52	1	1
49686523	49696827	59181082	59191400	+	20477	20499	97.75	1	1
161974	173169	219824	231105	+	10236	10224	98.72	2	2
521638	533533	236557	248452	+	15844	16133	92.99	2	2
544353	555920	265553	276971	+	15994	16191	94.45	2	2
339783	351467	371623	383340	+	15442	15301	96.27	2	2
508745	520203	404935	416370	+	25370	25397	95	2	2
291647	303544	441384	453416	+	12226	12233	95.39	2	2
687838	699252	484556	495974	+	10209	10219	94.1	2	2
545332	556500	554051	565255	+	10141	10227	95.69	2	2
894562	906410	645129	656980	+	15850	15757	96	2	2
530033	541717	645371	657032	+	12842	12869	97.52	2	2
905743	917534	696451	708206	+	13321	13488	96.35	2	2
728353	739679	917721	929034	+	11189	11179	95.54	2	2
1132974	1144906	944737	956631	+	31499	31413	96.71	2	2
1092442	1104066	958779	970352	+	14409	14432	98.46	2	2
1091653	1102898	1037034	1048282	+	11906	11943	94.61	2	2
1017109	1028422	1081794	1093177	+	14582	14667	94.64	2	2
1059813	1071280	1121381	1132808	+	18505	18506	96.89	2	2
1492795	1504613	1129901	1141633	+	11303	11379	95.55	2	2
1264215	1276012	1262785	1274572	+	25917	25846	96.93	2	2
1496851	1508082	1285485	1296643	+	13930	13933	96.74	2	2
1351017	1362308	1348543	1359905	+	10797	10779	95.02	2	2
1466258	1478200	1390966	1402886	+	38507	38471	97.85	2	2
1726049	1737298	1486448	1497631	+	13271	13056	93.52	2	2
1857497	1869125	1684119	1695718	+	11368	11493	95.24	2	2
2029463	2045123	1741032	1756703	+	13858	13810	95.61	2	6
1782490	1794445	1761741	1773700	+	16745	16652	97.74	2	2
1782490	1794445	1811144	1823107	+	13057	13078	97.66	2	2
1747234	1759070	1818533	1830367	+	16101	15881	95.3	2	2
1336116	1359231	1834658	1857813	+	11223	11186	95.77	2	8
2630502	2641800	1869792	1881067	+	15923	15944	96.58	2	2
1417194	1428826	1905703	1917326	+	11924	12004	96.56	2	2
1431759	1443259	1922670	1934210	+	19497	19438	95.7	2	2
1735180	1746408	1966029	1977259	+	13115	13157	97.88	2	2
1966587	1977949	1991763	2003197	+	15393	15446	97.06	2	2
1842993	1854472	2086657	2098201	+	17150	17199	94.68	2	2
1606694	1617871	2098142	2109421	+	11276	11299	96.39	2	2
2422103	2433857	2169796	2181520	+	20283	20477	95.99	2	2
1738596	1750051	2224185	2235575	+	10424	10444	97.69	2	2
2202894	2214290	2251342	2262720	+	15456	15460	93.77	2	2
2354628	2366439	2260031	2271837	+	11922	12018	96.81	2	2
2394700	2406287	2411999	2423650	+	12643	12744	96.17	2	2
2641105	2652723	2500401	2512002	+	13364	13318	95.6	2	2
2693253	2704522	2531462	2542658	+	13272	13286	98.01	2	2
2000210	2012119	2535706	2547704	+	13724	13831	95.55	2	2
2706113	2717908	2544420	2556179	+	13338	13477	96.85	2	2
2707753	2719149	2565451	2576841	+	15254	15100	94.84	2	2
2048065	2059781	2573162	2584857	+	12517	12447	96.3	2	2
2428541	2439816	2682162	2693578	+	21635	21643	96.82	2	2
2898487	2909998	2735313	2746856	+	18609	18812	96.95	2	2
2925824	2937452	2822110	2833791	+	12758	12808	96.33	2	2
2995437	3007175	2908982	2920700	+	15626	15625	95.82	2	2
3082554	3094320	2993154	3004893	+	16454	16421	97.23	2	2
3392566	3404052	3290419	3301990	+	16447	16497	96.18	2	2
3427583	3438940	3363122	3374462	+	12353	12393	97.27	2	2
3353311	3364821	3431623	3443141	+	11854	11887	96.77	2	2
3484744	3495927	3556704	3567834	+	19413	19389	96.85	2	2
3193369	3204974	3589246	3600876	+	16867	16921	95.27	2	2
3139771	3151244	3607208	3618704	+	18965	18830	96.84	2	2
4066033	4089153	3610431	3633538	+	10287	10319	94.38	2	8
3295378	3306843	3696279	3707750	+	21141	21160	97.75	2	2
3581814	3593238	3905227	3916649	+	12496	12500	95.58	2	2
3917766	3929392	3959448	3971123	+	11915	11876	97.1	2	2
4020265	4031821	4040925	4052453	+	10327	10287	96.69	2	2
4427810	4439398	4043070	4054602	+	15717	15758	97.46	2	2
3787759	3799085	4140108	4151385	+	14589	14500	95.64	2	2
3341579	3353514	4175682	4187741	+	12334	12416	97.39	2	2
3860029	3871755	4213403	4225167	+	10034	10139	96.68	2	2
4700145	4711617	4235684	4247247	+	19871	19855	96.27	2	2
4311466	4323415	4255357	4267301	+	20968	20865	96.36	2	2
4758891	4770054	4326533	4337630	+	13267	13187	97.86	2	2
3780891	3792265	4385804	4397227	+	24376	24348	96.77	2	2
4961119	4972638	4498487	4510186	+	23662	23763	97.58	2	2
5003960	5015698	4599634	4611397	+	10592	10614	97.94	2	2
4560731	4572623	4688559	4700504	+	12513	12523	97.08	2	2
4016001	4027451	4712261	4723668	+	11189	11257	95.11	2	2
4848419	4860073	4767864	4779588	+	10726	10665	96.82	2	2
5375617	5386817	4813601	4824947	+	10858	10848	95.74	2	2
5194344	5205483	4823742	4834798	+	10005	10016	96.95	2	2
4283946	4296002	5151097	5163123	+	10208	10222	91.65	2	3
6531076	6542542	5282593	5294234	+	15197	15176	95.56	2	2
4910408	4921814	5431433	5442772	+	10234	10252	95.19	2	2
26904392	26918650	5591234	5605512	+	13970	14004	94.62	2	5
4971533	4982647	5683840	5694949	+	12157	12089	95.7	2	1
5261288	5272871	5733774	5745352	+	10690	10659	96.5	2	2
5280421	5292312	5752335	5764165	+	11943	11893	95.29	2	2
5526790	5538268	6190255	6201752	+	10906	10908	96.43	2	2
5828337	5839915	6545405	6556989	+	31751	31722	97.16	2	2
7006679	7017887	6562279	6573468	+	11071	11115	98.23	2	2
6287073	6298547	6701776	6713166	+	10909	10931	96.42	2	2
5979190	5990686	6742335	6753879	+	13416	13413	96.56	2	2
6256764	6268107	6865087	6876428	+	11796	11925	95.37	2	2
6420406	6432288	6992611	7004487	+	10562	10637	97.06	2	2
6365942	6377482	7002146	7013626	+	17354	17360	98.09	2	2
5699581	5711336	7036982	7048768	+	15342	15401	96.66	2	2
6511707	6522886	7138616	7149858	+	21343	21460	98.02	2	2
7624939	7636723	7174938	7186733	+	15810	15815	96.53	2	2
6643137	6654527	7313013	7324493	+	14167	14063	97.92	2	2
7463499	7475244	7561365	7573066	+	16214	16084	96.76	2	2
4861891	4873707	7782057	7793961	+	37092	37180	97.82	2	2
6344289	6355825	7782413	7793974	+	13281	13243	97.55	2	2
7133495	7145547	7847476	7859478	+	13265	13207	96.2	2	3
5004346	5015970	7956480	7968082	+	14060	14168	96.99	2	2
7248571	7260237	7967782	7979328	+	12281	12301	96.04	2	2
6870298	6881977	8171408	8183105	+	16936	16930	97.35	2	2
7504616	7515760	8226429	8237607	+	12975	13116	95.68	2	2
6957385	6973045	8451483	8467079	+	12860	12758	93.76	2	6
9851189	9862629	8470566	8481991	+	10478	10481	93.27	2	2
7258175	7270092	8630152	8642028	+	18315	18373	95.91	2	2
8174075	8185334	8682002	8693245	+	16224	16247	97.61	2	2
7221115	7232360	8728119	8739267	+	13786	13883	96.4	2	2
8226560	8238076	8730338	8741757	+	10940	10958	96.68	2	2
7947304	7958657	8844566	8855862	+	14720	14674	96.83	2	2
8109264	8121045	8976616	8988356	+	18999	19067	95.67	2	2
10275586	10286815	8980046	8991279	+	13007	12972	97.08	2	2
7367618	7379433	9098741	9110547	+	21770	21706	95.8	2	2
7995542	8006713	9154357	9165550	+	12485	12625	95.04	2	2
7577840	7589559	9184056	9195887	+	10730	10676	95.8	2	2
8084893	8096362	9222863	9234347	+	12274	12287	95.53	2	2
10466109	10477426	9251315	9262576	+	10582	10573	98.29	2	2
7700126	7711389	9292930	9304157	+	13893	13786	96.63	2	2
7998464	8010364	9587688	9599749	+	14930	14999	97.73	2	2
10756235	10767572	9601654	9613051	+	10340	10171	90.66	2	2
10771294	10782730	9613043	9624513	+	15696	15588	96.05	2	2
9001810	9013281	9684311	9695786	+	10168	10132	96.15	2	2
9096684	9107914	9844458	9855724	+	13792	13921	95.88	2	2
9276284	9287401	9867636	9878739	+	14699	14701	94.65	2	1
9327293	9338837	9933065	9944541	+	11990	11945	96.46	2	2
9251865	9263650	10007982	10019785	+	14707	14726	97.02	2	2
8705681	8717604	10011888	10023767	+	11101	11112	97.4	2	2
9584816	9596008	10117129	10128342	+	23082	23160	98.09	2	2
8212966	8224702	10248788	10260558	+	20632	20646	96.55	2	2
8584139	8595616	10315429	10326675	+	11617	11599	97.21	2	2
9140805	9152462	10436218	10447959	+	13115	13128	98.33	2	2
11674651	11685786	10439453	10450506	+	11985	12074	97.72	2	2
10232916	10244240	10446244	10457540	+	20596	20602	94.73	2	2
11751429	11763483	10496955	10509090	+	10558	10482	95.19	2	3
8790450	8802003	10906317	10917820	+	12798	12905	97.2	2	2
9882158	9893372	10979653	10990878	+	14083	14177	96.03	2	2
9033538	9045200	11015681	11027288	+	10807	10837	97.16	2	2
9273576	9285433	11227615	11239448	+	11649	11687	96.57	2	2
11110933	11122343	11380948	11392372	+	23003	22927	95.92	2	2
12579379	12595045	11455616	11471306	+	10185	10146	90.19	2	6
12632740	12644467	11532066	11543816	+	10844	10801	96.04	2	2
12728571	12739958	11627344	11638727	+	10764	10774	95.45	2	2
9309604	9321245	11822711	11834327	+	26003	25990	97.5	2	2
12019734	12031588	12111220	12123153	+	20404	20421	97.85	2	2
13501210	13513061	12326319	12338142	+	11793	11883	96.07	2	2
12292887	12304845	12591971	12603947	+	11689	11735	96.82	2	2
11440209	11451956	12616304	12627967	+	14086	14100	98.41	2	2
10777339	10788838	12651428	12663073	+	10955	10999	93.83	2	2
11848275	11859554	12690842	12702070	+	15506	15605	94.66	2	2
7480991	7492663	12740220	12751814	+	10024	10059	97.01	2	2
16830823	16842646	12769429	12781295	+	18536	18461	96.55	2	2
11605989	11617210	12778901	12790052	+	11340	11407	95.9	2	2
12637525	12649172	12785587	12797225	+	15131	15104	96.74	2	2
12700589	12711982	12842529	12853809	+	10341	10337	94.7	2	2
10990543	11001783	12900490	12911707	+	13511	13483	97.56	2	2
13077590	13089510	13110881	13122729	+	26696	26710	97.01	2	2
7819386	7830609	13173064	13184259	+	21693	21786	96.59	2	2
14894014	14905170	13257205	13268260	+	13443	13446	97.88	2	2
12398287	12409536	13353663	13364847	+	10086	10095	98.41	2	2
15816455	15827703	13723907	13735166	+	10889	10868	96.37	2	2
12717408	12729322	13725765	13737646	+	12608	12629	95.76	2	2
8331539	8343053	13930924	13942505	+	12270	12271	98.19	2	2
16076768	16088691	13997763	14009785	+	30721	30638	96.48	2	2
13900864	13912252	14042272	14053605	+	11380	11404	96.69	2	2
13957094	13968724	14099092	14110829	+	17930	17899	96.01	2	2
10804843	10816545	14232385	14244066	+	15856	15813	96.75	2	2
8615324	8627141	14299823	14311675	+	11564	11597	96.67	2	2
16420157	16431945	14370926	14382665	+	24957	24935	96.31	2	2
14263763	14275188	14396868	14408236	+	12381	12458	95.08	2	2
8758571	8770510	14398225	14410160	+	19615	19575	97.24	2	2
13497706	13508820	14428863	14439961	+	16846	16826	89.08	2	1
9423136	9434912	14441879	14453727	+	14796	14797	97.67	2	2
14469294	14481139	14619528	14631216	+	13289	13305	96.55	2	2
9070143	9082007	14647048	14659055	+	22896	22819	97.49	2	2
16726686	16738127	14687288	14698706	+	10426	10477	96.74	2	2
9451808	9463740	14833477	14845379	+	25241	25189	96.96	2	2
16876331	16887740	14901608	14912991	+	10861	10561	93.41	2	2
16990503	17001872	15104817	15116106	+	14936	14969	97.85	2	2
14256015	14267687	15196746	15208464	+	32159	32223	97.36	2	2
14744507	14756431	15421663	15433629	+	12367	12315	97.07	2	2
14768778	14780104	15503868	15515237	+	10581	10569	96.11	2	2
15193496	15205341	15507429	15519371	+	11898	11855	94.61	2	2
15002168	15014227	15816742	15828670	+	11518	11486	96.79	2	3
11814289	11826065	15842108	15853902	+	21953	21980	97.14	2	2
15455239	15466482	15970778	15981993	+	10297	10334	96.19	2	2
13091941	13103407	16043748	16055182	+	12695	12675	95.04	2	2
15351274	15362584	16263951	16275192	+	10833	10848	97.07	2	2
17681108	17692640	16393685	16405245	+	22928	22919	97.11	2	2
15591098	15602554	16466362	16477764	+	12060	12016	96.27	2	2
15606364	15617590	16480954	16492266	+	10918	10983	97.02	2	2
18168907	18180792	16775955	16787705	+	10604	10629	97.61	2	2
15816122	15827702	16826624	16838184	+	13009	12998	97.04	2	2
18290197	18301949	16885087	16896837	+	22062	22059	96.55	2	2
18305103	18316449	16903972	16915299	+	37972	38059	98.42	2	2
10415275	10427052	16950418	16962162	+	19327	19318	95.44	2	2
16069579	16080926	16991166	17002454	+	13008	13007	98.64	2	2
16112364	16124108	17033836	17045550	+	10562	10513	97.94	2	2
16350903	16362963	17041216	17053340	+	11049	11125	94.87	2	3
16380004	16392058	17095509	17107601	+	11024	11012	94.1	2	3
14822510	14834463	17184425	17196277	+	15485	15530	96.55	2	2
16602481	16614067	17261544	17273126	+	12212	12237	96.72	2	2
10683560	10695333	17332511	17344230	+	28374	28473	96.55	2	2
14997235	15008953	17373998	17385585	+	13888	14095	96.4	2	2
15173964	15185713	17566041	17577776	+	23689	23666	97.29	2	2
16704308	16715727	17582181	17593591	+	19218	19268	98.17	2	2
15223969	15235471	17640984	17652459	+	14450	14463	96.35	2	2
16817028	16828244	17656418	17667485	+	21668	21476	96.39	2	2
18994211	19006106	17782269	17794170	+	16957	16982	97.23	2	2
13555081	13566780	17947247	17958896	+	24998	24888	96.03	2	2
19275558	19287075	18014475	18026053	+	11369	11310	96.7	2	2
11918109	11929287	18119643	18130831	+	14233	14108	96.46	2	2
17203097	17214427	18185777	18197219	+	10919	10960	97.02	2	2
11279669	11290972	18290939	18302197	+	18830	18837	97.19	2	2
14042137	14053342	18397837	18409149	+	16507	16463	95.08	2	2
11532548	11544499	18418700	18430748	+	15878	15823	96.93	2	2
6748181	6759918	18498510	18510221	+	11966	11849	95.9	2	2
15847528	15859172	18510866	18522542	+	11129	11081	95.38	2	2
14192926	14204707	18557656	18569441	+	46229	46178	97.42	2	2
16395906	16407037	18709865	18721076	+	10521	10549	95.51	2	2
11943371	11957551	18892683	18906813	+	10459	10343	94.2	2	4
17757221	17768833	18901580	18913236	+	14380	14493	96.52	2	2
14567072	14578396	18908748	18920098	+	12723	12724	96.03	2	2
18066148	18077888	19209605	19221298	+	13675	13783	95.29	2	2
12212762	12224063	19250483	19261820	+	11757	11779	93.73	2	2
12452954	12464232	19406636	19417933	+	11504	11554	96.2	2	2
12401195	12412565	19422039	19433431	+	10205	10182	95.5	2	2
18234678	18246432	19492597	19504308	+	16036	15998	97.11	2	2
18358056	18369932	19609749	19621821	+	15246	15202	97.32	2	2
18593112	18604620	19870302	19881874	+	12502	12518	96.28	2	2
13038292	13050216	19984175	19995970	+	20528	20573	95.82	2	2
18747783	18759545	20013327	20025116	+	18736	18724	96.42	2	2
13105291	13117054	20118074	20129824	+	22410	22624	96.74	2	2
13028212	13040063	20134935	20146745	+	14018	14081	96.22	2	2
18256593	18268074	20342548	20354025	+	13945	14016	96.35	2	2
19188476	19199992	20410021	20421580	+	19919	19780	96.25	2	2
15694810	15706490	20428672	20440349	+	13867	13825	96.66	2	2
23117445	23128930	20573028	20584545	+	11476	11401	95.33	2	2
19365498	19376711	20615060	20626213	+	17907	17842	96.96	2	2
18386112	18397933	20673402	20685222	+	14060	14077	96.28	2	2
14131186	14142403	21223476	21234718	+	22290	22326	95.89	2	2
19174227	19185736	21482177	21493716	+	13081	13023	96.09	2	2
23534931	23546236	21667245	21678641	+	12916	12887	96.86	2	2
19432710	19444617	21837622	21849506	+	14999	15061	95.94	2	2
19518752	19530023	21937541	21948877	+	11771	11737	96.53	2	2
20633706	20645264	21980163	21991748	+	30569	30631	97.34	2	2
19397799	19409239	21997591	22009003	+	12077	12094	97.63	2	2
14954928	14966312	21998511	22009895	+	13860	13855	96.95	2	2
16912612	16924236	22029098	22040549	+	11280	11353	97.69	2	2
16960360	16971941	22072847	22084429	+	20518	20568	97.16	2	2
14875953	14887350	22191492	22202828	+	14069	14179	97.71	2	2
17074554	17085970	22197821	22209081	+	16738	16717	98.03	2	2
17181866	17193384	22354544	22366143	+	15544	15488	95.71	2	2
20273525	20284721	22446757	22458002	+	18627	18521	98.26	2	2
15501356	15512759	22564603	22575982	+	12486	12445	96.47	2	2
20001080	20012327	22605506	22616785	+	10976	10982	98.71	2	2
21380791	21392597	22822874	22834729	+	10410	10330	94.89	2	2
21438366	21450079	22873240	22884984	+	11291	11216	96.97	2	2
20242841	20254396	22901162	22912842	+	14322	14481	95.61	2	2
15385710	15396965	22915309	22926646	+	15309	15314	93.57	2	2
21514067	21525559	22981383	22992799	+	21975	22243	95.19	2	2
21525588	21537216	22994064	23005787	+	17164	17146	97.04	2	2
15916241	15930419	23055642	23069710	+	18857	18827	94.42	2	4
15515523	15527082	23115640	23127172	+	16392	16286	96.78	2	2
20528924	20540217	23156815	23168100	+	17543	17654	96.02	2	2
21050112	21061769	23168716	23180445	+	14515	14448	96.4	2	2
20524114	20547238	23180107	23203110	+	14359	14214	95.21	2	8
10006271	10017532	23200393	23211621	+	11807	11816	96.73	2	2
16155887	16167505	23250725	23262305	+	18615	18603	97.51	2	2
18213267	18224695	23453381	23464875	+	11392	11359	94.27	2	2
16004730	16016076	23572406	23583690	+	11751	11764	98.21	2	2
22412813	22424632	23703229	23715046	+	10749	10733	95.14	2	2
9054367	9066252	23726808	23738601	+	10357	10352	97.94	2	2
22723362	22734711	24048586	24059961	+	12463	12416	97.39	2	2
22805510	22817436	24124947	24136770	+	24076	23974	95.73	2	2
22464050	22475775	24628478	24640177	+	15336	15318	96.77	2	2
17315774	17327207	24723125	24734436	+	17168	17248	95.47	2	2
23517550	23529135	24750163	24761752	+	11106	11191	94.04	2	2
19225598	19237499	24929703	24941643	+	17194	17122	97.91	2	2
26034320	26045983	24995721	25007345	+	10837	10916	96.82	2	2
23750760	23762226	25000611	25012092	+	11242	11252	96.19	2	2
17876403	17887761	25137325	25148716	+	11243	11218	95.57	2	2
19531492	19542736	25242954	25254192	+	19666	19590	96.71	2	2
17802951	17814628	25243709	25255372	+	17758	17572	94.99	2	2
19567148	19578311	25275952	25287104	+	12934	12912	97.3	2	2
19579201	19590975	25287813	25299599	+	16588	16742	96.12	2	2
19665444	19677235	25410865	25422674	+	20369	20362	98.1	2	2
22441693	22453256	25488685	25500211	+	13455	13538	96.55	2	2
19904447	19915769	25662197	25673624	+	18125	18037	94.31	2	2
13899099	13910933	25701081	25712983	+	13126	13134	97.04	2	2
23008853	23020688	25806137	25818032	+	24187	24162	96.2	2	2
23640431	23654695	25880566	25894846	+	13783	13738	95.87	2	5
23101879	23113775	25891938	25903874	+	12397	12359	94.8	2	2
18385828	18397025	25931602	25942694	+	18351	18426	97.08	2	2
23727707	23739590	26017243	26029279	+	10992	10945	96.83	2	2
18497487	18509297	26041539	26053352	+	18790	18910	96.45	2	2
23769959	23781478	26057446	26069035	+	28670	28810	98.11	2	2
20359291	20370823	26165229	26176717	+	11698	11743	97.09	2	2
26938478	26950338	26200926	26212778	+	11508	11667	95.49	2	2
23436402	23448014	26206910	26218600	+	27502	27493	95.49	2	2
20887294	20898811	26750678	26762123	+	15915	15829	97.3	2	2
19794831	19806087	26769009	26780197	+	15249	15316	95.43	2	2
21364564	21376117	26930269	26941769	+	13956	14004	94.37	2	2
19376256	19387943	27124800	27136425	+	14914	14862	97.81	2	2
19418525	19430292	27168425	27180133	+	10251	10356	95.37	2	2
20167915	20179166	27172963	27184204	+	10808	10577	91.6	2	2
21589399	21600969	27187491	27199047	+	10347	10256	93.5	2	2
23071726	23083656	27328628	27340437	+	15475	15475	96.1	2	2
21863361	21874559	27508930	27520133	+	13039	13031	97.71	2	2
19724669	19736241	27519589	27531182	+	17274	17326	96.28	2	2
24509283	24520699	27523024	27534381	+	22109	22070	94.72	2	2
24537523	24548735	27551911	27563151	+	14193	14312	95.73	2	2
21924887	21936781	27567627	27579420	+	15548	15640	96.97	2	2
24617570	24628883	27651648	27662902	+	12038	11970	95.26	2	2
24692911	24704663	27776282	27788047	+	13391	13312	97.42	2	2
24762960	24774823	27845710	27857563	+	10601	10539	97.68	2	2
28572594	28584160	27889530	27901169	+	21832	21939	97.32	2	2
20937213	20948811	27998983	28010599	+	27886	28045	96.58	2	2
25085113	25096905	28170372	28182044	+	13636	13674	97.22	2	2
21155936	21167336	28238358	28249833	+	11581	11619	96.15	2	2
25323799	25335623	28385816	28397632	+	17913	18019	97.54	2	2
25344258	25355708	28407269	28418816	+	22057	22154	96.9	2	2
20602278	20613640	28414259	28425613	+	22633	22588	94.2	2	2
21328652	21340092	28497396	28508866	+	21787	22009	95.63	2	2
25891150	25902918	28549961	28561699	+	14680	14650	97.08	2	2
29279486	29290599	28684443	28695538	+	10771	10709	94.14	2	1
25796878	25808371	28914067	28925764	+	14513	14501	97.96	2	2
26206615	26218308	28920907	28932556	+	22769	22627	96.55	2	2
21817018	21828904	29116458	29128311	+	22974	22988	97.3	2	2
21246100	21257994	29166586	29178467	+	18113	18104	96.91	2	2
23597825	23609073	29173342	29184621	+	10007	10050	96.85	2	2
30078259	30090105	29229437	29241335	+	23898	23924	95.85	2	2
23750652	23762215	29345155	29356760	+	18442	18597	96.31	2	2
22407203	22418512	29426050	29437418	+	10073	10100	96.93	2	2
26685140	26696719	29436614	29448271	+	20475	20559	96.89	2	2
27195883	27207223	29456005	29467440	+	10564	10609	97.72	2	2
27413908	27425069	29667289	29678365	+	15402	15368	97.05	2	2
26380916	26392407	29670808	29682247	+	15548	15528	96.32	2	2
27509327	27520602	29753962	29765276	+	10707	10623	96.3	2	2
21899228	21911150	29883043	29894982	+	22297	22369	96.02	2	2
22857298	22869040	29971657	29983354	+	10450	10491	95.74	2	2
24414999	24426348	30103827	30115163	+	27749	27816	97.46	2	2
23147605	23159549	30162592	30174581	+	13238	13161	97.72	2	2
28085933	28097710	30390506	30402243	+	21803	21722	96.46	2	2
22530560	22541962	30510171	30521553	+	10591	10577	97.04	2	2
25264587	25276345	30763461	30775318	+	23291	23488	95.75	2	2
28470261	28481845	30801387	30812923	+	18860	18779	95.93	2	2
28762653	28773972	31079877	31091125	+	13255	13188	97.78	2	2
28832634	28844382	31142729	31154477	+	10614	10574	98	2	2
28844574	28856267	31154476	31165954	+	12662	12743	95.5	2	2
26094340	26105940	31533919	31545502	+	24214	24272	97.5	2	2
26106096	26117722	31545534	31557183	+	10379	10465	97.6	2	2
24586032	24597222	31558806	31569911	+	12941	12954	91.15	2	2
26165251	26177056	31615003	31626717	+	15858	15817	97.14	2	2
26310445	26322068	31761148	31772705	+	22891	23000	98.07	2	2
23754819	23766127	31906974	31918302	+	13744	13716	95.25	2	2
23908164	23919486	32033637	32044995	+	14441	14320	93.7	2	2
24096685	24108295	32250004	32261585	+	15188	15355	96.54	2	2
24098864	24110776	32283270	32295243	+	12215	12199	97.69	2	2
24286319	24298263	32444486	32456492	+	14334	14330	97.95	2	2
25474165	25485517	32578712	32589991	+	12955	12920	96.2	2	2
25638776	25650651	32667243	32679157	+	10151	10173	96.32	2	2
24530606	24542510	32688782	32700690	+	10332	10308	98.16	2	2
25715608	25727100	32723027	32734394	+	12147	12224	93.16	2	2
24668984	24680432	32821092	32832602	+	14986	14994	96.63	2	2
24754335	24765697	32921268	32932652	+	13627	13624	96.38	2	2
24838839	24850462	33018486	33030143	+	14850	15040	95.81	2	2
24951706	24963526	33150197	33162104	+	11279	11277	95.96	2	2
29646525	29657805	33736959	33748256	+	14169	14020	97.09	2	2
9345483	9357112	34022368	34034056	+	16323	16313	97.45	2	2
27162714	27173929	34550432	34561722	+	16873	16851	97.17	2	2
27623441	27634996	35141528	35153001	+	25429	25430	96.01	2	2
31697963	31709125	35214666	35225643	+	11046	11021	95.47	2	2
27731502	27743350	35295164	35307129	+	14258	14305	97.46	2	2
26484601	26496551	35315744	35327538	+	14060	14164	96.42	2	2
26593140	26604912	35416399	35428213	+	18947	18982	97.88	2	2
27004289	27016154	35879244	35891104	+	10907	10914	98.07	2	2
32596996	32608487	36196161	36207771	+	11471	11441	95.62	2	2
27491126	27502908	36409569	36421348	+	12345	12338	94.37	2	2
33160657	33171845	36649064	36660250	+	14556	14569	97.31	2	2
33283823	33295302	36797218	36808714	+	14361	14308	95.18	2	2
27810208	27822017	36822307	36833991	+	12755	12787	97.12	2	2
29303449	29315275	36897356	36909094	+	13724	13789	97.49	2	2
29427959	29439678	37013847	37025553	+	31456	31472	97.1	2	2
28019599	28030876	37042587	37053921	+	10483	10569	96.25	2	2
28741978	28753365	37904114	37915437	+	10685	10787	96.13	2	2
30135109	30146705	38059711	38071274	+	15527	15720	96.34	2	2
28905340	28916906	38063982	38075524	+	16386	16394	96.91	2	2
30148495	30159873	38072973	38084275	+	10875	10933	94.57	2	2
28918589	28929951	38090882	38102257	+	13005	13012	98.32	2	2
30201467	30212743	38127527	38138805	+	14379	14441	95.81	2	2
28962123	28973363	38131880	38143093	+	11033	11023	96.86	2	2
29081603	29093141	38263633	38275252	+	12848	12825	96.85	2	2
29129952	29141669	38301989	38313662	+	20774	20807	97.55	2	2
29286288	29298006	38431499	38443200	+	21904	21900	95.69	2	2
30595864	30607718	38615013	38626910	+	12142	12223	97.66	2	2
29578068	29589576	38710801	38722364	+	17090	17172	95.92	2	2
30723098	30738742	38845829	38861331	+	10145	10201	90.32	2	6
30739435	30751317	38861713	38873505	+	20072	19995	96.43	2	2
30830191	30841877	38947584	38959232	+	24982	25058	95.95	2	2
29819781	29831107	38969437	38980816	+	12784	12984	93.39	2	2
30897322	30908988	39020363	39031870	+	26626	26604	97.74	2	2
29963151	29974560	39101378	39112670	+	10197	10253	97	2	2
29974964	29986377	39112678	39124067	+	23211	23182	94.83	2	2
29986428	29997620	39125191	39136386	+	18876	18895	98.41	2	2
30234373	30245982	39309204	39320895	+	12067	12086	95.24	2	2
31312183	31324075	39450096	39462038	+	17010	17051	97.28	2	2
30491346	30503017	39600006	39611594	+	20180	20107	95.88	2	2
30647431	30659165	39775542	39787171	+	11474	11556	95.76	2	2
30726517	30737650	39860998	39872155	+	13947	13925	97.7	2	2
30755587	30767341	39890952	39902674	+	14893	14890	93.75	2	2
32661873	32673607	40842922	40854610	+	16859	16710	96.37	2	2
31787398	31799340	40867032	40878988	+	17667	17834	96	2	2
32276520	32287953	41308534	41319944	+	26567	26558	96.37	2	2
32343568	32355145	41381948	41393509	+	12650	12651	96.57	2	2
32777031	32788382	41837681	41849038	+	17865	17762	97.31	2	2
33200829	33212327	42272531	42284068	+	14862	14798	96.14	2	2
33906709	33917969	42982276	42993449	+	15436	15439	95.97	2	2
33999265	34010481	43096377	43107635	+	14334	14324	98.43	2	2
34402272	34413564	43490474	43501702	+	11617	11642	95.58	2	2
34413556	34424701	43501873	43513096	+	13353	13414	93.05	2	2
34466365	34477573	43562610	43573840	+	19119	19229	97.81	2	2
34624709	34636489	43718658	43730521	+	12030	12042	96.37	2	2
35184039	35195661	44205273	44216971	+	15493	15490	96.86	2	2
35575353	35586719	44765955	44777349	+	10740	10811	95.39	2	2
35897934	35909219	45094318	45105533	+	21093	21013	96.7	2	2
35909212	35920427	45105885	45117028	+	12327	12274	97.68	2	2
36514172	36525971	45605919	45617799	+	14665	14539	96.73	2	2
37042330	37053868	46136447	46147856	+	11999	12008	97.39	2	2
37070307	37082095	46168967	46180773	+	11739	11827	95.26	2	2
37354497	37365978	46429908	46441431	+	18086	18150	96.93	2	2
37820111	37831639	46963946	46975530	+	13664	13729	96.31	2	2
38770245	38782039	48025263	48037026	+	11707	11720	95.98	2	2
39028049	39039884	48315647	48327524	+	17703	17767	97.07	2	2
39357953	39369769	48645230	48657095	+	14317	14294	96.22	2	2
39408741	39420170	48698829	48710208	+	20961	21033	95.44	2	2
39749321	39761159	49070336	49082163	+	15554	15456	96.84	2	2
39870683	39881923	49204821	49216139	+	10758	10773	97.21	2	2
39887021	39898179	49221293	49232517	+	14042	13994	96.64	2	2
39925433	39937374	49262890	49274691	+	11991	12035	97.09	2	2
41282231	41293526	50418532	50429884	+	18475	18579	95.8	2	2
41416091	41427991	50555568	50567467	+	10859	10761	95.56	2	2
41863908	41875278	51068620	51079899	+	13583	13563	96.73	2	2
42401442	42413283	51531268	51543048	+	10969	10889	95.12	2	2
42682723	42694161	51801099	51812514	+	15688	15518	95.1	2	2
43909661	43921029	53104142	53115500	+	11385	11385	93.74	2	2
44369284	44380519	53614243	53625434	+	17767	17757	95.71	2	2
45034333	45046143	54606343	54618047	+	21897	21789	95.99	2	2
45383066	45394699	54970126	54981624	+	18007	17905	95.61	2	2
46554924	46566288	56066177	56077416	+	16804	16776	96.57	2	2
47041229	47052894	56471512	56483136	+	15539	15528	97.05	2	2
47558955	47570806	57059046	57070911	+	15503	15645	95.09	2	2
47570808	47582618	57071293	57083121	+	13462	13576	97.39	2	2
47881569	47893195	57418990	57430589	+	15577	15806	94.94	2	2
48097499	48108652	57707869	57719073	+	15574	15472	96.8	2	2
59032	71351	125501	137909	+	11149	11246	96.24	3	3
214526	227350	163564	176295	+	31546	31644	96.21	3	3
139050	151921	181147	194060	+	31370	31462	96.65	3	3
112895	125588	209087	221842	+	10326	10350	95.46	3	3
175265	187334	233738	245807	+	13854	13885	97.5	3	3
379945	392228	264276	276590	+	13876	13833	96.62	3	3
1373237	1385310	308864	320848	+	12450	12397	96.97	3	3
322243	334757	354438	366820	+	13565	13646	96.93	3	3
325850	338088	360716	372901	+	13434	13448	98.21	3	3
385776	398623	433416	446199	+	12424	12446	98.21	3	3
571064	583414	577367	589682	+	11004	11057	96.31	3	3
585864	598465	592025	604643	+	13097	13066	97.66	3	3
833904	846015	629267	641399	+	36330	36352	97.13	3	3
466396	478792	671176	683625	+	15461	15477	97.61	3	3
882441	895004	673945	686551	+	19443	19398	96.99	3	3
666049	678894	691643	704523	+	12942	12943	95.96	3	3
977080	989410	835254	847305	+	14314	14319	97.24	3	3
882382	894747	853235	865567	+	18019	17995	93.48	3	3
745801	758122	932520	944913	+	13959	14026	95.11	3	3
1338628	1350796	1134466	1146688	+	10672	10639	97.75	3	3
2149648	2162559	1159145	1172078	+	24788	24803	95.35	3	3
1214074	1226941	1206410	1219315	+	21626	21550	97.03	3	3
975636	988459	1261283	1273991	+	11548	11451	95.73	3	3
1550611	1562851	1269062	1281268	+	12625	12640	97.35	3	3
1573366	1586215	1289044	1301832	+	12386	12441	97.46	3	3
1267682	1280253	1319666	1332328	+	11280	11248	95.37	3	3
2460631	2473255	1489002	1501486	+	14674	14714	97.39	3	3
1636225	1648376	1623286	1635395	+	10435	10473	96.22	3	3
2163111	2175539	1876349	1888767	+	15796	15778	95.92	3	3
2229320	2241320	2105927	2118051	+	12334	12377	93.02	3	2
2172483	2184796	2213515	2225833	+	10953	10989	98.24	3	3
1971958	1984263	2222965	2235255	+	15974	16092	97.41	3	3
2526278	2538863	2271860	2284405	+	25715	25774	96.78	3	3
2383779	2396492	2283835	2296544	+	15164	15269	95.47	3	3
9322912	9334976	2372750	2384852	+	14143	14228	97.07	3	3
2679655	2691936	2482269	2494597	+	28988	29135	97.21	3	3
2681201	2693646	2540490	2552893	+	11476	11503	95.32	3	3
2341660	2354128	2744419	2756897	+	14408	14366	94.69	3	3
2297465	2309910	2859573	2872019	+	12341	12394	97.62	3	3
2626411	2638819	2963712	2976131	+	15395	15311	98.11	3	3
2816121	2828701	3113653	3126337	+	15615	15737	96.3	3	3
2835617	2848543	3130857	3143807	+	16237	16281	96.18	3	3
3219961	3232495	3138418	3150942	+	26885	26750	96.62	3	3
2792807	2805057	3159509	3171886	+	21023	21118	94.42	3	3
3313301	3325605	3251066	3263440	+	15597	15661	96.54	3	3
2943334	2955487	3276958	3289138	+	14722	14723	98.37	3	3
3159312	3171470	3557967	3570132	+	10374	10371	95.8	3	3
3760006	3772946	3670793	3683710	+	10286	10301	97.51	3	3
3423508	3436204	3716434	3729168	+	32280	32358	98.41	3	3
2984271	2997132	3815218	3827999	+	12392	12439	94.77	3	3
3409317	3421886	3829911	3842455	+	14687	14733	97.22	3	3
4331921	4344512	4439960	4452491	+	15249	15230	96.7	3	3
4201024	4213531	4498220	4510633	+	10298	10249	96.34	3	3
3815670	3828483	4499199	4511972	+	13884	13955	95.19	3	3
4402145	4414978	4526658	4539320	+	19213	19243	95.37	3	3
5133382	5156551	4759764	4782897	+	12972	12983	92.55	3	8
5294060	5306349	4771537	4783847	+	21530	21682	94.74	3	3
4347695	4361871	4794160	4808242	+	10855	10679	93.25	3	4
4414855	4427128	4932568	4944894	+	19652	19585	97.77	3	3
4462771	4475410	5117424	5130048	+	10544	10542	94.69	3	3
4296189	4309041	5163203	5175956	+	16403	16377	96.69	3	3
4511918	4524106	5181486	5193686	+	10227	10202	93.07	3	3
5978965	5991644	5533687	5546286	+	10413	10324	95.55	3	3
4987824	5000795	5544016	5557022	+	10150	10054	94.7	3	3
5071503	5083583	5569379	5581462	+	11314	11327	96.38	3	3
6023825	6036179	5578197	5590539	+	10358	10349	96.03	3	3
5203374	5215857	5677076	5689518	+	10051	10059	96.54	3	3
5178033	5190398	5688784	5701024	+	23949	23815	97.2	3	3
6483905	6496696	5981649	5994420	+	19291	19183	96.91	3	3
5936526	5949103	6212982	6225575	+	16419	16454	97.3	3	3
5756523	5768758	6328211	6340414	+	13666	13612	94.98	3	3
7366440	7379142	6336511	6349035	+	18846	18878	97.43	3	3
5821701	5834139	6391628	6404162	+	15278	15198	94.85	3	3
5866383	5878997	6439619	6452120	+	16486	16445	95.46	3	3
5426599	5439129	6711855	6724373	+	12828	12838	96.18	3	3
5452133	5464581	6738041	6750501	+	21390	21365	98.27	3	3
7230313	7242731	6738850	6751183	+	12708	12806	96.71	3	3
6063495	6075777	6826166	6838411	+	19025	18987	97.08	3	3
7335663	7348200	6895133	6907606	+	14121	14143	96.27	3	3
6386169	6398503	6942763	6954896	+	18219	18180	96.12	3	3
7230933	7243384	7417723	7430228	+	18555	18573	97.5	3	3
6172290	6184504	7473584	7486022	+	10935	10865	97.39	3	3
7505885	7518027	7858455	7870543	+	15633	15693	95.88	3	3
9132540	9144540	8046916	8058918	+	13011	13062	92.57	3	2
5169544	5182382	8194072	8206938	+	14417	14382	96.81	3	3
7485758	7498085	8207231	8219636	+	11228	11264	96.06	3	3
7532127	7544290	8261310	8273478	+	17591	17576	97.2	3	3
9613254	9625680	8279594	8292064	+	13122	13105	96.86	3	3
6930229	6942687	8419193	8431656	+	14547	14516	97.24	3	3
7563879	7576453	8874621	8887081	+	13786	13843	97.41	3	3
8058840	8071737	8907749	8920624	+	14873	14877	97.78	3	3
7802873	7815564	8974291	8987030	+	23668	23717	98.06	3	3
8430295	8442486	8980804	8992988	+	18501	18499	95.85	3	3
8136982	8149515	9000744	9013351	+	12153	12159	96.04	3	3
10398084	10410275	9174716	9186966	+	17338	17468	95.18	3	3
8626978	8639190	9231708	9243889	+	42447	42214	96.55	3	3
8098335	8110579	9234476	9246719	+	20674	20661	98.13	3	3
10453552	10465824	9238010	9250274	+	10168	10153	95.75	3	3
10819432	10832345	9523827	9536775	+	13760	13772	97.38	3	3
8002987	8015771	9588499	9601251	+	25161	25074	96.8	3	3
8858324	8870678	9598324	9610732	+	11834	11858	97.08	3	3
10789598	10802118	9637912	9650442	+	17242	17337	96.52	3	3
21868631	21880820	9889211	9901434	+	16747	16758	96.68	3	3
11294530	11307121	9935918	9948597	+	13581	13554	96.78	3	3
9340824	9353406	9945789	9958241	+	12493	12519	97.64	3	3
8672403	8685015	9972235	9984791	+	10938	10932	97.53	3	3
9693499	9705842	10113599	10125922	+	10836	10840	96.75	3	3
8496908	8509102	10147714	10159850	+	15259	15265	97.12	3	3
10210340	10223193	10422942	10435669	+	16823	16671	94.94	3	3
9242848	9254965	10505770	10517941	+	10031	10012	94.81	3	3
5128533	5140989	10578962	10591431	+	11212	11132	97.21	3	3
10420836	10432950	10665615	10677753	+	10155	10193	96.83	3	3
12235976	12248825	11080766	11093484	+	12157	12255	96.69	3	3
6976650	6988720	11168865	11181066	+	12033	11898	95.95	3	3
10986528	10999209	11256330	11269171	+	14998	15015	97.67	3	3
12382616	12395240	11280242	11292918	+	24733	24715	95.83	3	3
9371626	9384477	11348698	11361490	+	11698	11494	93.77	3	3
10548055	10560882	11538418	11551169	+	15148	15090	95.89	3	3
11314656	11327581	11595005	11607907	+	10370	10408	97.43	3	3
10893279	10905787	11981881	11994380	+	12902	12975	97.54	3	3
11154397	11166804	12287506	12300093	+	26893	26946	95.74	3	3
13518859	13531455	12345893	12358470	+	21265	21364	96.09	3	3
7347157	7359240	12548850	12560975	+	13445	13351	96.66	3	3
7413481	7426101	12614868	12627457	+	18722	18788	96.8	3	3
17062790	17075219	12768742	12781279	+	10036	10080	95.7	3	3
11835450	11847714	13054414	13066748	+	10032	10097	95.96	3	3
14818298	14830420	13180472	13192570	+	11391	11456	97.61	3	3
13221675	13233866	13291651	13303892	+	12782	12862	97.82	3	3
15379500	15392147	13323604	13336149	+	15204	15077	95.57	3	3
8050962	8063102	13420422	13432534	+	11028	10956	97.86	3	3
12118264	12130983	13478866	13491582	+	23204	23179	97.83	3	3
12189784	12202030	13558617	13570955	+	10100	10069	96.94	3	3
15882180	15894808	13777995	13790715	+	12543	12555	96.13	3	3
12416813	12429105	13819658	13831935	+	12439	12215	94.38	3	3
16201334	16213635	14129336	14141634	+	10292	10194	95.51	3	3
16302123	16314745	14180594	14193058	+	25985	25837	96.26	3	3
16353666	16365743	14229607	14241535	+	15415	15405	96.58	3	3
13215494	13228294	14281729	14294474	+	23968	24045	96.88	3	3
8800517	8812771	14429738	14441878	+	13086	13157	95.99	3	3
8850396	8862484	14516563	14528613	+	12709	12824	96.42	3	3
18430859	18443745	14709242	14722157	+	25558	25492	95.78	3	3
5012970	5025704	14947917	14960547	+	16223	16175	96.5	3	3
12232898	12245655	15251979	15264838	+	20516	20528	97.24	3	3
10338272	10350648	15391613	15403946	+	15277	15257	96.26	3	3
14623547	14636375	15393711	15406506	+	10897	10824	96.73	3	3
14721595	14733929	15451592	15463927	+	12062	11901	95.44	3	3
9930927	9943728	15469270	15482153	+	11673	11793	95	3	3
9958190	9970343	15497415	15509538	+	12447	12446	95.22	3	3
12970503	12982968	15785926	15798393	+	12357	12343	93.58	3	3
16020353	16032570	15924696	15936909	+	12774	12814	95.73	3	3
13076411	13089216	16022656	16035363	+	17896	17877	97.71	3	3
15990652	16003108	16501743	16514197	+	11677	11645	95.69	3	3
12409307	12421407	16611858	16623887	+	11541	11501	95.64	3	3
15836990	15849455	16724357	16736915	+	15385	15449	95.56	3	3
16178250	16190388	16879409	16891567	+	11696	11717	98.43	3	3
10531079	10543146	17088805	17100839	+	24106	23948	95.99	3	3
16567363	16579773	17221454	17233875	+	11155	11025	93.89	3	3
10628010	10640572	17260362	17272729	+	14328	14326	97.6	3	3
16536207	16548771	17260611	17273084	+	20186	20271	96.02	3	3
15236045	15248438	17652440	17664780	+	10465	10495	95.77	3	3
16615378	16627734	17662203	17674621	+	12081	12008	93.46	3	3
13483273	13495695	17902696	17915113	+	10803	10786	96.15	3	3
11767242	11779965	17925159	17937881	+	12098	12099	97.91	3	3
15503221	15515343	17949392	17961575	+	15572	15676	97.57	3	3
13572902	13585505	17966151	17978826	+	12750	12654	95.36	3	3
13651733	13663881	18061804	18073940	+	17931	17841	95.94	3	3
11096700	11108923	18149481	18161671	+	15139	15170	97.17	3	3
13828713	13841069	18247625	18259932	+	13828	13818	95.81	3	3
13937420	13949551	18271766	18283988	+	11999	11910	96.56	3	3
19529703	19541858	18292034	18304101	+	10911	10957	97.89	3	3
17346383	17358705	18364163	18376546	+	18122	18162	95.8	3	3
19592174	19604295	18369399	18381537	+	12990	13030	98.15	3	3
17669567	17682219	18621212	18633755	+	14409	14442	94.65	3	3
14306507	14319281	18659183	18671911	+	17658	17668	96.47	3	3
17722762	17735723	18671936	18684905	+	13818	13917	97	3	3
14691383	14703756	19056353	19068803	+	11646	11500	92.68	3	3
16872572	16884914	19274566	19286922	+	11247	11478	94.64	3	3
21670002	21682501	19399982	19412505	+	25645	25682	95.85	3	3
18158978	18171895	19407012	19419907	+	14804	14677	96.53	3	3
18607392	18620172	19433020	19445805	+	16812	16804	97.06	3	3
15040809	15053021	19616721	19629032	+	16527	16548	97.09	3	3
17482159	17495133	19938765	19951666	+	17367	17345	96.65	3	3
17517287	17540358	19972404	19995256	+	14093	14027	93.11	3	7
17547451	17559692	20001888	20014091	+	12201	12189	96.24	3	3
22101395	22113874	20094666	20107144	+	16737	16645	95.2	3	3
13130044	13142459	20160841	20173303	+	12214	12218	95.4	3	3
13204943	13217862	20226168	20239122	+	10086	10128	97.84	3	3
13237994	13250386	20256307	20268659	+	14430	14288	91.38	3	3
18020850	18033264	20454274	20466686	+	12468	12466	95.83	3	3
19341168	19353301	20591842	20603956	+	10297	10306	96.58	3	3
18475831	18488690	20789160	20802036	+	23561	23568	97.33	3	3
15844682	15857031	20844894	20857242	+	11608	11663	95.93	3	3
19575873	19588661	20851627	20864417	+	10197	10263	96.47	3	3
24911611	24923838	21024715	21036958	+	13437	13403	97.96	3	3
16024553	16037136	21098403	21111084	+	10544	10636	96.94	3	3
13861335	13874099	21177791	21190505	+	10930	10932	97.87	3	3
23072176	23084335	21190635	21202721	+	14451	14510	96.94	3	3
13676822	13689510	21315372	21328009	+	27220	27512	96.29	3	3
14109234	14132382	21378649	21401789	+	12620	12670	94.49	3	8
16277610	16290519	21393223	21406175	+	24930	25107	96.6	3	3
20284584	20297085	21586193	21598650	+	14887	14917	96.67	3	3
19308294	19320467	21665083	21677332	+	16294	16270	97.76	3	3
19112761	19125598	21690146	21702973	+	10146	10187	97.49	3	3
19136305	19148463	21709217	21721369	+	24147	24164	94.79	3	3
20554940	20567522	21898899	21911510	+	11681	11556	95.53	3	3
17054164	17066964	22163844	22176619	+	12889	12991	97.47	3	3
20072019	20084482	22230205	22242665	+	13849	13905	95.28	3	3
19974040	19986168	22318086	22330181	+	21109	21115	98.01	3	3
15074120	15086353	22419409	22431666	+	15451	15445	94.72	3	3
21194612	21207062	22625468	22637893	+	15118	15274	96.3	3	3
20670358	20683145	22800611	22813409	+	11854	11864	98.08	3	3
20938849	20951217	23009738	23022101	+	15252	15346	95.89	3	3
21577577	21590148	23045196	23057776	+	10681	10683	98.37	3	3
20380653	20393171	23063350	23075842	+	15644	15612	96.73	3	3
17872783	17885601	23090371	23103075	+	11817	11825	96.7	3	3
21817419	21829707	23331103	23343395	+	10104	10083	95	3	3
21874118	21887004	23391642	23404444	+	13648	13669	98.05	3	3
21432917	21445358	23511978	23524408	+	11588	11719	95.42	3	3
20967542	20980195	23629896	23642645	+	21736	21736	97.81	3	3
22442466	22454780	23734079	23746390	+	10436	10393	95.17	3	3
16332884	16345328	23740771	23753256	+	11736	11750	97.52	3	3
22735054	22747491	24061879	24074335	+	10096	10109	95.7	3	3
21941190	21953973	24064132	24076945	+	11766	11753	97.27	3	3
23076285	23089192	24276628	24289560	+	11440	11492	96.24	3	3
22236589	22249544	24365795	24378737	+	10673	10573	95.71	3	3
20976394	20988734	24402188	24414525	+	10302	10429	95.91	3	3
22344136	22356276	24480431	24492616	+	25825	25780	98.05	3	3
21161005	21173519	24686242	24698835	+	10105	10181	95.26	3	3
23462285	23474772	24693463	24705924	+	16032	15954	96.81	3	3
17338291	17350410	24757930	24769996	+	11280	11178	97.02	3	3
21995034	22007588	24856455	24868997	+	15735	15670	97.21	3	3
17731858	17744357	24980669	24993164	+	21024	21185	94.64	3	3
17779755	17792212	25042820	25055200	+	14061	14189	97.39	3	3
23825874	23838310	25077034	25089458	+	10328	10275	92.76	3	3
22900810	22913396	25084092	25096661	+	10941	10908	94.74	3	3
17616438	17629339	25110690	25123519	+	10419	10527	96.52	3	3
23886728	23899030	25122310	25134555	+	11698	11680	95.45	3	3
23000857	23012953	25230052	25242055	+	23156	23116	96.99	3	3
24007520	24020090	25237899	25250348	+	17072	17067	97.64	3	3
24191526	24204170	25308710	25321263	+	10089	10107	96.91	3	3
24448168	24460792	25552398	25564962	+	14302	14304	96.81	3	3
20161279	20172405	25868003	25879183	+	10799	10640	93.83	3	1
18450021	18462779	25997615	26010348	+	12859	12809	94.31	3	3
18603076	18615169	26017061	26029137	+	15728	15877	96.6	3	3
20336859	20349188	26129022	26141286	+	14530	14598	95.78	3	3
18584343	18597316	26142449	26155473	+	14507	14530	96.15	3	3
24061013	24073285	26351445	26363658	+	11787	11756	97.4	3	3
23861782	23873880	26719198	26731295	+	11624	11633	95.69	3	3
27676888	27689451	26834694	26847166	+	15435	15481	95.91	3	3
21108463	21120833	26952535	26964902	+	12002	12043	94.54	3	3
14810587	14822922	27091349	27103668	+	14660	14749	95.84	3	3
19196666	19208865	27157991	27170228	+	15180	15211	97.04	3	3
20166104	20178778	27158851	27171545	+	39809	39667	96.34	3	3
20278192	20290478	27306789	27319062	+	10781	10831	96.89	3	3
24345513	24358321	27325831	27338689	+	16874	16988	95.97	3	3
21772665	21785247	27394237	27406876	+	23004	23125	96.19	3	3
19762450	19774752	27548786	27561054	+	12464	12459	96.45	3	3
28538798	28551656	27846758	27859617	+	10153	10140	97.75	3	3
22198762	22210925	27884655	27896769	+	13270	13199	98	3	3
25256696	25269105	28324833	28337229	+	14998	15049	96.13	3	3
25772942	25785063	28442287	28454485	+	17888	17876	96.72	3	3
21370034	21382257	28595386	28607532	+	10666	10611	97.16	3	3
20846377	20858975	28645215	28657833	+	10891	10947	96.54	3	3
25995393	26007380	28684624	28696501	+	14238	14190	95.91	3	2
23097362	23109929	28698805	28711512	+	17834	17902	95.72	3	3
26037421	26049672	28741835	28754061	+	13935	13940	96.28	3	3
25684644	25697586	28766728	28779669	+	12735	12733	97.23	3	3
25700983	25713428	28783037	28795460	+	26828	26883	95.95	3	3
25714461	25726901	28796436	28808821	+	13236	13215	96.29	3	3
26087816	26100557	28808668	28821628	+	10301	10349	95.75	3	3
25748083	25760337	28826606	28838762	+	11110	11115	98.3	3	3
25894409	25906847	29015126	29027517	+	11853	11954	95.61	3	3
21776233	21788750	29073473	29085974	+	12413	12415	98.08	3	3
22239906	22252176	29286692	29298961	+	14629	14559	96.36	3	3
23806229	23819193	29400934	29413901	+	25709	25537	96.26	3	3
11262096	11274609	29413745	29426273	+	24340	24422	97.94	3	3
21611190	21623410	29575182	29587425	+	25889	25885	95.64	3	3
24108979	24121042	29746390	29758463	+	12756	12694	97.08	3	3
21884636	21896931	29869607	29881816	+	14012	13934	96.11	3	3
24229861	24242449	29895856	29908461	+	16590	16603	96.32	3	3
24308981	24321422	29989338	30001702	+	14638	14634	97.88	3	3
30771666	30784431	29993041	30005743	+	11358	11417	96.4	3	3
22915703	22928527	30027758	30040605	+	21843	21963	96.22	3	3
22137373	22149540	30126196	30138354	+	10094	10063	95.94	3	3
26848344	26861076	30126628	30139362	+	26666	26724	97.79	3	3
23165878	23178782	30188538	30201335	+	30792	30638	97.21	3	3
27927179	27939990	30300462	30313229	+	12397	12410	96.72	3	3
24633118	24645905	30321918	30334770	+	13965	14088	96.83	3	3
22712526	22725465	30702786	30715764	+	18182	18220	95.74	3	3
22789217	22802178	30789539	30802429	+	15106	15092	98.08	3	3
22807801	22820730	30808041	30820961	+	30741	30763	97.32	3	3
28499558	28512189	30844329	30856995	+	13131	13106	97.26	3	3
25383566	25395836	30891231	30903545	+	25758	25633	97.1	3	3
24024517	24037167	31182670	31195319	+	11527	11564	95.57	3	3
23189528	23202178	31218157	31230803	+	21371	21503	97.18	3	3
28949644	28961841	31277974	31290083	+	16950	17016	96.01	3	3
25839894	25852161	31288978	31301174	+	12461	12449	93.87	3	3
25968745	25980993	31414222	31426386	+	19131	19246	96.34	3	3
24597323	24609559	31571276	31583487	+	10103	10081	95.72	3	3
24615259	24628002	31591966	31604608	+	10792	10864	94.4	3	3
23770902	23785073	31622671	31636818	+	14279	14259	95.51	3	4
23929727	23941959	31788503	31800766	+	10912	10884	97.16	3	3
24844759	24856844	31791860	31803926	+	11989	11986	96.21	3	3
29310580	29323354	31850576	31863220	+	10340	10373	96.52	3	3
26501411	26515586	31941619	31955856	+	15125	15036	89.74	3	4
29797113	29809881	32377345	32390082	+	14222	14291	97.23	3	3
24472797	24484870	32623953	32636087	+	10640	10597	96.11	3	3
25740191	25752998	32751395	32764152	+	10653	10724	96.81	3	3
25866052	25878055	32892372	32904295	+	11176	11089	90.54	3	2
24704031	24716124	32967466	32979610	+	16204	16269	96.2	3	3
30175453	30187648	33117679	33129965	+	31901	31870	97.73	3	3
25014738	25026975	33212443	33224747	+	11090	11042	97.3	3	3
25168458	25180584	33514033	33526193	+	13733	13773	96.89	3	3
25185080	25197227	33529828	33541993	+	19224	19355	97	3	3
30544939	30557824	33554872	33567790	+	10661	10644	96.23	3	3
26443403	26455703	33577821	33590101	+	16065	16014	96.78	3	3
25396421	25409143	33746755	33759385	+	43530	43524	97.63	3	3
26696586	26709454	33856834	33869675	+	13201	13210	97.79	3	3
30831459	30843939	34376390	34388808	+	20106	20188	97.79	3	3
27068196	27080938	34448497	34461158	+	14313	14396	95.96	3	3
30964847	30976926	34484887	34497036	+	10227	10305	97.15	3	3
31031689	31044155	34559041	34571555	+	10302	10349	95.35	3	3
31044168	31056491	34571530	34583913	+	16144	16126	96.44	3	3
27200650	27213096	34581660	34594176	+	12184	12123	95.55	3	3
26091948	26104630	34727145	34739848	+	11937	11897	96.69	3	3
31480715	31493171	35000812	35013120	+	17716	17819	97.11	3	3
31811271	31823482	35347378	35359626	+	15059	14957	97.02	3	3
31950087	31962911	35501878	35514720	+	16678	16567	94.81	3	3
26946951	26958946	35810430	35822399	+	10310	10359	93.96	3	2
32432032	32444723	36030665	36043334	+	24677	24679	97.8	3	3
32748641	32761315	36352762	36365426	+	11896	11836	96.5	3	3
27648574	27661465	36655793	36668689	+	29848	29766	97.37	3	3
27767010	27779718	36778138	36790887	+	11691	11613	94.61	3	3
29248440	29260777	36842252	36854596	+	23983	24069	98.14	3	3
27847089	27859830	36861470	36874239	+	15826	15790	95.49	3	3
28414071	28426419	37462262	37474542	+	14522	14533	97.43	3	3
28501254	28514057	37611005	37623846	+	11088	11000	95.19	3	3
29822417	29835203	37626478	37639232	+	24126	24117	95.57	3	3
28531648	28544266	37648424	37661097	+	16022	16079	97.7	3	3
28555698	28568337	37682530	37695090	+	43146	43246	96.2	3	3
29719787	29732514	38854026	38866709	+	14415	14412	97.27	3	3
30787167	30799389	38905158	38917299	+	14467	14623	94.77	3	3
29872251	29884824	39036226	39048696	+	10054	10137	96.28	3	3
31356985	31369507	39496727	39509239	+	16976	17013	96.65	3	3
31503198	31515556	39634603	39646999	+	11017	11122	96.5	3	3
30530599	30543119	39649636	39662142	+	10266	10380	95.89	3	3
31545565	31557797	39695656	39707881	+	17104	17204	97.26	3	3
30622741	30635095	39751327	39763740	+	12793	12852	94.63	3	3
30670250	30681381	39803257	39814366	+	10988	10939	94.39	3	1
31718164	31730362	39902738	39914952	+	15190	15172	96.86	3	3
31730599	31743227	39914949	39927556	+	17756	17836	97.07	3	3
30817612	30829828	39957355	39969676	+	30797	30745	96.92	3	3
31998904	32011218	40190362	40202728	+	10264	10238	96.81	3	3
31107834	31120593	40270481	40283246	+	15491	15559	97.35	3	3
32274452	32286867	40452942	40465275	+	20592	20836	94.55	3	3
32004781	32017208	41100117	41112494	+	17930	17991	93.76	3	3
32148712	32161288	41186375	41198906	+	10735	10717	97.85	3	3
32534391	32546814	41559964	41572398	+	13970	13989	97.27	3	3
32666117	32678189	41689730	41701786	+	22185	22180	96.22	3	3
32731361	32743635	41784795	41797104	+	13602	13584	95.29	3	3
32860093	32872714	41932471	41945041	+	14153	14316	95.62	3	3
33060306	33072402	42128796	42140916	+	17578	17575	97.2	3	3
33412795	33424857	42489948	42501976	+	16824	16838	97.94	3	3
34576476	34588897	43669080	43681440	+	11435	11467	98.21	3	3
34590632	34603305	43684100	43696887	+	15324	15325	97.84	3	3
34642003	34654643	43738569	43751188	+	10606	10688	96.52	3	3
34852990	34865288	43876688	43888994	+	11562	11537	95.39	3	3
34999448	35011837	44020909	44033167	+	11218	11241	93.99	3	3
35083653	35095899	44092135	44104383	+	10964	10926	96.6	3	3
35128950	35141821	44331993	44344820	+	13505	13605	96.33	3	3
35319097	35331423	44512708	44524959	+	10530	10555	95.04	3	3
35367591	35380157	44560170	44572760	+	24135	24068	97.13	3	3
35727991	35740755	44925383	44938149	+	21308	21297	96.39	3	3
35780275	35792477	44993715	45005967	+	12060	11936	96.82	3	3
36264566	36277076	45405549	45418083	+	13308	13336	96.24	3	3
37168953	37181490	46256859	46269489	+	33325	33266	97.56	3	3
37212292	37224486	46295207	46307564	+	16589	16691	96.24	3	3
37671000	37683512	46800412	46812974	+	22853	23072	96.3	3	3
38524368	38536890	47768040	47780552	+	14500	14386	97.08	3	3
39075230	39087907	48363559	48376130	+	16408	16500	95.82	3	3
39766446	39778998	49087067	49099594	+	11413	11441	96.63	3	3
39778997	39791279	49099811	49112047	+	22723	22706	97.02	3	3
40825943	40838263	50192841	50205212	+	10428	10484	97.47	3	3
40839939	40852221	50205215	50217491	+	16664	16692	95.39	3	3
41322650	41333775	50460560	50471664	+	17904	17760	94.91	3	1
41474651	41487032	50616464	50628763	+	10037	10006	94.75	3	3
42035484	42047750	51274255	51286607	+	12519	12531	97.32	3	3
42191850	42204250	51334744	51347123	+	28617	28552	96.34	3	3
42377057	42389478	51502621	51515013	+	21531	21660	96.55	3	3
42462235	42474806	51587924	51600384	+	13515	13595	97.48	3	3
42624830	42637765	51739650	51752599	+	14518	14456	97.39	3	3
42896590	42909358	52052045	52064880	+	11241	11213	97.29	3	3
43030233	43042946	52223083	52235525	+	14048	14076	94.62	3	3
44131373	44143834	53303626	53316198	+	22036	22006	96.4	3	3
44154206	44166291	53326565	53338741	+	10487	10600	95.81	3	3
44207107	44219886	53384549	53397412	+	11255	11314	95.01	3	3
45397647	45409998	54985769	54998033	+	11034	10976	94	3	3
46087142	46099900	55677074	55689863	+	11031	11006	95.23	3	3
46566433	46578939	56092418	56104944	+	14382	14342	96.57	3	3
46589215	46601734	56114767	56127279	+	15684	15684	97.44	3	3
46735869	46748639	56239878	56252704	+	14856	14954	97.01	3	3
47139636	47151828	56559294	56571365	+	21682	21722	96.4	3	3
47594623	47607544	57090060	57103006	+	24412	24619	96.12	3	3
47634761	47647273	57146170	57158561	+	12204	12242	95.02	3	3
47765320	47777644	57319359	57331693	+	11832	11720	91.13	3	3
47940842	47953590	57531383	57544053	+	19331	19325	97.02	3	3
1255998	1269922	222076	236022	+	14495	14528	95.69	4	4
1401962	1415077	357293	370267	+	17952	17936	95.56	4	4
358011	371757	390182	403757	+	17412	17421	96.65	4	4
1451338	1464751	394300	407652	+	10126	10167	96.08	4	4
272134	286018	421988	435841	+	16486	16493	96.34	4	4
1483254	1496699	428459	441901	+	15770	15931	95.96	4	4
719880	733303	514225	527563	+	16022	16010	96.89	4	4
1605727	1619720	515001	529042	+	10249	10258	95.04	4	4
563722	576910	569367	582573	+	33565	33577	97.76	4	4
603408	616531	620328	633374	+	13921	13906	97.9	4	4
861418	874802	657802	671251	+	14510	14497	96.4	4	4
1023439	1037219	783428	797332	+	12099	12123	95.67	4	4
1019287	1032654	871150	884530	+	24966	24953	97.02	4	4
740227	753577	929725	943169	+	15239	15342	96.02	4	4
903242	917226	966220	980194	+	17298	17362	94.41	4	4
2013174	2026360	1007179	1020445	+	22746	22891	95.91	4	4
1110112	1123808	1032154	1045841	+	10305	10339	94.49	4	4
1287678	1301041	1080921	1094188	+	14954	14970	95.84	4	4
1035613	1049857	1099246	1113495	+	16235	16082	94.72	4	5
1157284	1170335	1104548	1117568	+	18140	18236	96.21	4	4
1170529	1184346	1118284	1132092	+	15777	15772	96.02	4	4
919990	931975	1196722	1208710	+	12238	12200	96.38	4	2
1307774	1321265	1256173	1269642	+	12073	12098	97.09	4	4
1376296	1390290	1271458	1285408	+	10063	10127	97.75	4	4
1589354	1602989	1305131	1318881	+	10929	10945	96.4	4	4
1757275	1770452	1840211	1853356	+	11719	11739	97.89	4	4
1643344	1656587	1860231	1873340	+	23307	23343	96.54	4	4
2148630	2162535	1860311	1874231	+	11384	11410	97.11	4	4
2006028	2020019	1877599	1891565	+	11902	11896	95.54	4	4
2024093	2037349	1909612	1922942	+	10438	10497	97.25	4	4
2728254	2742361	1980257	1994489	+	11853	11861	97.57	4	4
1628449	1641478	2119023	2132012	+	11419	11568	94.57	4	4
2389283	2402481	2134194	2147387	+	18787	18825	96.72	4	4
1906948	1920932	2167205	2181229	+	14326	14320	94.6	4	4
8535515	8549020	2256122	2269664	+	20531	20613	96.48	4	4
1788030	1801802	2345572	2359304	+	10686	10800	95.87	4	4
2078373	2091967	2375236	2388781	+	12265	12273	95.95	4	4
2661925	2676027	2828178	2842324	+	11042	11009	96.69	4	4
2703461	2715446	2868574	2880509	+	13775	13701	95.53	4	2
2472469	2485492	2870368	2883413	+	20824	20775	97.16	4	4
2783335	2796903	3131314	3144934	+	14865	14817	98.48	4	4
2605484	2618682	3247181	3260450	+	11572	11487	97.97	4	4
3157505	3170883	3512795	3526116	+	20652	20590	96.49	4	4
3926316	3949535	3809129	3832313	+	13636	13671	94.17	4	8
3534400	3548094	3871775	3885518	+	16259	16272	97.04	4	4
3894460	3907626	4242467	4255668	+	11760	11796	96.75	4	4
4744462	4758333	4312688	4326540	+	11740	11789	96.47	4	4
4159023	4173054	4459256	4473352	+	20302	20401	96.57	4	4
4711575	4724826	4577699	4590813	+	11533	11589	96.65	4	4
4267832	4281959	4588577	4602824	+	12860	12859	96.02	4	4
4005799	4019201	4671857	4685293	+	29493	29614	97.64	4	4
5176359	5190407	4805805	4819861	+	13865	13831	97.25	4	4
4131636	4145247	4815631	4829296	+	11398	11338	97.45	4	4
4446174	4459621	5095408	5108841	+	12334	12419	96.59	4	4
6415032	6428704	5111412	5125098	+	12136	12055	93.6	4	4
4698661	4712430	5164064	5177795	+	11002	11066	95.6	4	4
5779806	5793932	5346640	5360778	+	19117	19155	97.88	4	4
4972037	4985193	5528127	5541241	+	41023	40977	96.99	4	4
5096990	5110954	5603996	5618036	+	11751	11753	94.15	4	4
4937471	4951410	5650556	5664490	+	20081	20175	96.9	4	4
5222866	5236786	5869211	5883002	+	10390	10365	96.34	4	4
5256122	5269660	5914418	5927963	+	24093	23949	95.83	4	4
5599264	5612457	6285140	6298415	+	16110	16089	97.73	4	4
5712299	5725781	6333706	6347216	+	54023	54141	98.5	4	4
6008447	6022333	6598024	6612091	+	10039	10022	95.43	4	4
5354109	5367265	6617055	6630140	+	10472	10436	95.73	4	4
5890810	5903845	6617061	6630130	+	11419	11415	97.78	4	4
6242731	6256889	6647579	6661677	+	14732	14760	94.7	4	4
5932866	5946748	6704893	6718678	+	13321	13343	94.94	4	4
6163054	6176229	6776777	6789932	+	27828	27834	97.07	4	4
6354160	6367847	6914530	6928236	+	12719	12850	95.24	4	4
7500759	7514703	7005128	7019032	+	14098	14244	94.81	4	4
6453692	6467026	7030699	7043906	+	28998	29042	96.46	4	4
7474917	7488062	7035063	7048192	+	13194	13199	96.35	4	4
6413213	6426955	7044891	7058680	+	12578	12597	95.13	4	4
6468243	6481305	7048936	7061930	+	30030	29964	96.41	4	4
5792794	5806377	7111838	7125439	+	10020	10061	95.1	4	4
11025074	11038793	7324030	7337616	+	20104	20229	96.47	4	4
6067017	6080849	7351463	7365338	+	14010	13974	94.92	4	4
7246211	7259588	7432345	7445748	+	14139	14127	98.06	4	4
6198004	6211937	7508780	7522791	+	13265	13256	95.96	4	4
1382679	1396705	7571110	7585202	+	10086	10065	97.87	4	4
8661352	8674508	7807207	7820274	+	12546	12586	96.61	4	4
9235886	9249881	8120906	8134800	+	11579	11518	97.08	4	4
9708214	9721654	8382095	8395440	+	15222	15346	96.37	4	4
8073715	8087496	8388638	8402480	+	21593	21515	95.97	4	4
6314266	6327321	8407152	8420422	+	12133	12112	97.31	4	4
9862626	9876092	8483075	8496531	+	12474	12538	97.04	4	4
7704730	7718318	8497675	8511301	+	11234	11230	95.86	4	4
7259018	7273043	8790218	8804176	+	12524	12500	98.37	4	4
8060625	8074253	9202316	9215846	+	14538	14551	96.58	4	4
7457024	7470809	9209667	9223559	+	17805	17813	95.88	4	4
8719457	8732947	9390716	9404179	+	33026	33032	97.47	4	4
8741598	8755649	9414675	9428764	+	10349	10385	95.38	4	4
7777856	7791141	9484352	9497623	+	27538	27553	97.55	4	4
6243680	6256694	9489234	9502179	+	24049	24155	96.81	4	4
10642649	10656244	9506065	9519610	+	11262	11318	97.16	4	4
10802219	10815309	9506541	9519610	+	33136	33115	96.38	4	4
8878515	8891739	9560409	9573638	+	23185	23220	97.06	4	4
8442195	8455818	9623501	9636990	+	12531	12521	97.9	4	4
11393562	11407042	10046364	10059771	+	13130	13146	95.46	4	4
9878202	9892062	10243924	10257823	+	10139	10280	89.92	4	4
9602142	9615684	10456772	10470452	+	12471	12427	97.9	4	4
9673994	9687497	10522204	10535699	+	12609	12710	97.87	4	4
9291409	9304797	10557261	10570559	+	12600	12680	96.43	4	4
4906753	4920756	10680428	10694397	+	12068	12156	97.4	4	4
8957184	8971243	10724916	10739169	+	15028	15074	95.56	4	4
9216833	9230962	10931340	10945295	+	11640	11567	96.61	4	4
9119592	9133611	11419195	11433363	+	14932	14844	95.82	4	4
12603367	12616806	11501915	11515331	+	14746	14763	95.86	4	4
10523246	10536836	11511719	11525227	+	10751	10759	97.15	4	4
9574833	9588650	11565697	11579524	+	10613	10579	97.22	4	4
11553008	11566650	11613676	11627285	+	18378	18668	96.09	4	4
11440650	11453834	12206995	12220173	+	14390	14401	97.36	4	4
11486400	11499479	12255337	12268323	+	17098	17137	97.41	4	4
10537868	10549910	12367535	12379536	+	13802	13905	94.29	4	3
12125052	12139220	12383587	12397819	+	11063	11049	96.13	4	4
7333519	7347150	12534710	12548447	+	25654	25736	95.08	4	4
7360389	7373585	12560971	12574138	+	15847	15869	96.58	4	4
26831473	26850051	13170609	13189083	+	11633	11630	94.72	4	7
13186618	13200497	13256262	13270349	+	10468	10431	97.79	4	4
8037377	8050954	13405937	13419501	+	13457	13467	99.14	4	4
12543484	12556635	13549339	13562513	+	11725	11755	96.6	4	4
12204515	12218589	13573408	13587443	+	10337	10532	95.58	4	4
12650459	12663941	13644769	13658295	+	18018	18032	97.59	4	4
12674710	12688106	13670297	13683734	+	10841	10881	97.58	4	4
12868326	12881622	13916597	13929892	+	14771	14799	97.29	4	4
12536323	12549702	13916597	13929892	+	18828	18807	97.78	4	4
16091443	16105416	14012117	14026126	+	10160	10177	96.99	4	4
13310558	13324069	14199466	14213043	+	22877	22808	96.28	4	4
13150122	13164168	14222816	14236833	+	12087	12160	96.11	4	4
13333156	13346213	14228713	14241740	+	12607	12564	96.16	4	4
10838233	10852135	14276378	14290140	+	13808	13786	97.3	4	4
14245207	14258347	14374947	14388055	+	14616	14514	97.24	4	4
16508575	16521917	14445252	14458572	+	18280	18210	95.74	4	4
14433128	14446665	14571573	14585135	+	21509	21565	97.53	4	4
16772904	16786689	14741266	14755073	+	20370	20375	97.26	4	4
9209844	9223097	14746947	14760232	+	18704	18817	96.79	4	4
14009013	14022273	14807660	14820910	+	11098	11164	97.4	4	4
14757772	14770829	14928451	14941473	+	11756	11792	96.03	4	4
9701886	9715143	15199659	15212762	+	13853	13872	98	4	4
13906916	13918889	15209942	15221914	+	11071	11025	96.46	4	2
14300959	14315092	15236170	15250373	+	13169	13266	96.22	4	4
12841905	12855642	15251051	15264833	+	11824	11852	96.6	4	4
14336473	14349566	15285733	15298771	+	15408	15435	97.72	4	4
14012115	14025693	15309779	15323434	+	24365	24459	97.97	4	4
11533823	11547973	15449153	15463412	+	13648	13585	96.47	4	4
13841670	13855479	15474944	15488801	+	10628	10573	95.41	4	4
15356524	15370239	15475062	15488805	+	10650	10775	93.74	4	4
9993404	10006467	15535253	15548322	+	25180	25311	95.69	4	4
15049965	15063329	15872132	15885514	+	10034	10055	97.47	4	4
17367539	17381273	15895827	15909537	+	10511	10467	95.2	4	4
17384007	17397262	15911928	15925192	+	10217	10261	96.93	4	4
15120003	15133034	16133736	16146762	+	16954	16924	96.26	4	4
12036316	12049409	16171416	16184557	+	17424	17471	97.01	4	4
13292067	13306055	16250015	16263984	+	10176	10260	94.81	4	4
13468108	13481212	16266610	16279731	+	10385	10415	96.62	4	4
20496211	20509272	16439967	16452977	+	42685	42578	97.15	4	4
15520984	15534919	16442239	16456107	+	47878	48012	96.55	4	4
12304366	12318333	16487212	16501039	+	11328	11347	95.38	4	4
15671373	15685330	16555814	16569792	+	11751	11886	94.88	4	4
18076813	18091056	16673117	16687214	+	11794	11886	94.43	4	5
18255856	18269466	16842079	16855641	+	12949	12914	96.95	4	4
14845160	14858374	17206189	17219424	+	23108	23121	97.41	4	4
16579800	16593317	17236680	17250160	+	13068	13157	96.65	4	4
16627729	16641201	17256628	17270054	+	17889	17921	96.13	4	4
11236894	11250081	17290504	17303758	+	15126	15168	96.62	4	4
10697128	10711215	17351171	17365269	+	15424	15358	95.71	4	4
13413751	13427015	17831898	17845025	+	23858	24027	95.96	4	4
13438760	13451922	17859583	17872747	+	11197	11270	96.48	4	4
10929934	10943070	17928855	17942005	+	20462	20717	95.67	4	4
13806201	13820307	18228409	18242508	+	14118	14170	95.97	4	4
11563270	11576671	18456434	18469796	+	12772	12792	97.2	4	4
14153087	14166984	18522928	18536874	+	11419	11442	97.42	4	4
17742004	17756129	18886577	18900809	+	10280	10285	94.02	4	4
16818051	16831955	19240198	19254046	+	10841	10907	97.22	4	4
18101555	18115414	19246628	19260289	+	12465	12623	89.92	4	4
14934584	14948662	19326580	19340644	+	15962	16038	97.22	4	4
18550890	18563952	19822623	19835663	+	21424	21275	95.62	4	4
17503841	17517176	19959097	19972404	+	18430	18544	97.2	4	4
21940078	21953847	19980561	19994319	+	21540	21280	96.41	4	4
18733526	18747546	19999160	20013213	+	10205	10264	95.86	4	4
18984724	18998037	20245659	20258808	+	14057	14049	94.85	4	4
17999949	18013594	20416184	20429748	+	12680	12592	95.26	4	4
19251471	19265595	20475636	20489813	+	12473	12564	93.73	4	4
19613269	19627315	20893468	20907544	+	11397	11306	95	4	4
13426018	13439078	21019888	21032888	+	10444	10387	96.48	4	4
18770244	18782284	21127225	21139267	+	10567	10489	93.78	4	3
23026799	23039871	21140581	21153725	+	25954	26023	96.52	4	4
25079744	25093406	21179494	21193156	+	10984	11035	94.97	4	4
23560705	23574535	21691784	21705648	+	12023	11924	95.06	4	4
19329674	19342889	21698469	21711604	+	20967	20892	97.24	4	4
14593913	14607536	21705336	21718962	+	11471	11437	97.2	4	4
16547951	16561546	21705380	21719036	+	10287	10204	96.6	4	4
20515046	20528843	21853631	21867332	+	12721	12629	96.22	4	4
19318178	19332320	21856248	21870368	+	13450	13508	97.08	4	4
14714322	14728111	22032482	22046207	+	11260	11249	96.92	4	4
15065011	15078573	22111458	22125040	+	10532	10511	97.38	4	4
14898866	14912727	22205997	22219961	+	17768	17678	96.25	4	4
20184558	20197956	22347670	22360913	+	11083	11053	96.89	4	4
15403633	15417487	22474446	22488305	+	10554	10456	95.79	4	4
20321260	20334287	22482646	22495680	+	11896	11896	95.93	4	4
19953269	19966863	22548140	22561654	+	12251	12192	96.2	4	4
20418043	20431232	22596367	22609549	+	33304	33470	95.87	4	4
15554489	15568551	22640540	22654706	+	17379	17458	95.9	4	4
20058645	20072487	22642913	22656698	+	12299	12302	97.12	4	4
20589755	20603548	22726133	22739987	+	10725	10687	97.71	4	4
15268258	15282426	22770719	22784892	+	12703	12766	96.43	4	4
20874552	20887968	22956616	22970019	+	10247	10327	96.34	4	4
20449681	20463424	22961436	22975060	+	16447	16373	96.27	4	4
21722149	21736221	23182809	23197038	+	31043	30933	97.19	4	4
15827550	15841530	23424871	23438688	+	10512	10502	96.79	4	4
20781211	20794764	23451337	23464917	+	13346	13441	96.5	4	4
21454430	21468218	23535174	23548946	+	34519	34623	97.58	4	4
20941384	20954449	23610724	23623820	+	13268	13364	96.91	4	4
22477009	22490168	23769610	23782830	+	16659	16854	96.91	4	4
25120128	25133760	23846337	23859997	+	22416	22439	97.05	4	4
21809665	21823173	23855469	23868986	+	26904	27005	97.43	4	4
16290825	16304264	23940672	23954078	+	26580	26730	97.38	4	4
22695129	22709003	24020335	24034222	+	16455	16359	94.87	4	4
13896899	13910923	24021090	24035180	+	19147	19112	95.44	4	4
22709320	22722812	24035001	24048279	+	10337	10386	97.55	4	4
22004037	22017796	24140977	24154745	+	14550	14582	95.1	4	4
22027082	22040300	24162674	24175626	+	25913	25685	96.31	4	4
25478969	25492414	24188379	24201665	+	18843	18810	96.22	4	4
22069017	22083062	24203150	24217159	+	13145	13073	97.26	4	4
16694916	16718097	24208405	24231615	+	12320	12336	93	4	8
18941428	18955127	24320166	24333858	+	10305	10251	94.86	4	4
19080340	19093881	24476636	24490189	+	50219	50207	97.15	4	4
22364988	22378720	24500430	24514055	+	10945	10899	94.71	4	4
17371346	17385016	24787720	24801400	+	16315	16276	96.65	4	4
22011205	22024310	24868998	24882128	+	10070	10069	97.38	4	4
22745775	22759120	24962608	24975958	+	18265	18319	96.98	4	4
19422638	19436268	25131163	25144747	+	19237	19258	97.4	4	4
22954033	22967710	25173563	25187255	+	21169	21298	97.25	4	4
23943640	23956669	25178503	25191474	+	19330	19377	98.08	4	4
23988704	24002828	25218524	25232696	+	10597	10638	94.54	4	4
19593279	19606860	25299695	25313218	+	10269	10336	96.71	4	4
17984819	17998098	25478573	25491756	+	16052	15909	97.31	4	4
23466511	23479600	25655618	25668666	+	11031	11069	96.14	4	4
23501340	23515465	25713586	25727704	+	10134	10331	94.55	4	4
20022348	20035802	25742103	25755461	+	11084	11057	97.39	4	4
24630113	24643654	25755469	25769001	+	13895	13996	96.75	4	4
18287413	18300491	25839539	25852680	+	24245	24256	96.72	4	4
18462923	18475983	26010737	26023774	+	64627	64764	96.65	4	4
26857126	26871295	26105538	26119655	+	13346	13560	94.63	4	4
24090558	24104247	26383661	26397235	+	17209	17063	93.67	4	4
23611861	23625936	26395433	26409480	+	13661	13633	97.46	4	4
24166038	24179699	26482877	26496458	+	13408	13481	96.99	4	4
23744525	23767703	26536681	26559884	+	11229	11262	94.63	4	8
18874170	18887613	26586548	26600029	+	11190	11209	94.4	4	4
20813836	20826897	26697112	26710167	+	16248	16196	95.76	4	4
20944108	20958052	26805673	26819568	+	10037	10055	96.09	4	4
19122701	19136055	26857893	26871212	+	15940	16104	95.16	4	4
19278803	19292273	27028403	27041938	+	21805	21802	97.67	4	4
21490302	21504082	27081738	27095499	+	11056	11157	93.74	4	4
21552588	21565678	27150907	27164023	+	16251	16273	97.9	4	4
21575536	21589022	27174037	27187489	+	17344	17347	97.98	4	4
19548842	19562548	27295134	27308784	+	15691	15667	97.43	4	4
19820490	19834198	27593501	27607084	+	13417	13440	96.45	4	4
21942184	21955239	27596414	27609475	+	13450	13385	96.7	4	4
24805764	24819774	27823498	27837596	+	15813	15785	93.84	4	4
24775701	24789788	27860519	27874483	+	13287	13446	95.67	4	4
20147109	20160280	27933281	27946432	+	22544	22462	95.94	4	4
22420623	22434095	27961795	27975236	+	10530	10633	96.59	4	4
20359748	20372942	28009148	28022221	+	31951	31982	97.25	4	4
28756488	28769753	28020338	28033506	+	10790	10770	96.37	4	4
28986067	28999574	28131055	28144504	+	19314	19433	97.08	4	4
21141610	21155625	28224346	28238290	+	12139	12122	96.47	4	4
22665721	22679816	28243799	28257849	+	14054	14133	94.53	4	4
29182506	29196090	28322013	28335660	+	20126	19967	96.28	4	4
25309661	25323615	28371933	28385816	+	15484	15546	96.98	4	4
20783599	20797312	28577340	28591027	+	11751	11728	94.94	4	4
23025507	23038988	28623586	28637066	+	11796	11785	97.92	4	4
21565553	21578965	28811184	28824599	+	19426	19481	97.24	4	4
23279441	23293041	28817516	28831222	+	10509	10408	97.09	4	4
[truncated: 1,781 more rows]

## Sheet: Table S16
Table S16. Genome syntenic blocks between Prunus avium and P. pusilliflora.
Pavi_start_position	Pavi_end_position	Ppus_start_position	Ppus_end_position	strand	Pavi_length	Ppus_length	identity	Pavi_Chr	Ppus_Chr
4366254	4380021	42623	56567	+	13768	13945	95.51	1	1
4400427	4413441	95128	108077	+	13015	12950	97.31	1	1
4445254	4456804	136069	147579	+	11551	11511	95.54	1	1
4457809	4468217	147579	157917	+	10409	10339	96.29	1	1
4491687	4503144	186592	198033	+	11458	11442	95.92	1	1
4583134	4597914	294376	309153	+	14781	14778	96.36	1	1
4690740	4703877	365948	379287	+	13138	13340	95.3	1	1
4735482	4753084	405558	423082	+	17603	17525	95.38	1	1
4765254	4790809	434243	459879	+	25556	25637	95.55	1	1
4838350	4850279	581388	593309	+	11930	11922	97.7	1	1
4883526	4909180	614915	640495	+	25655	25581	95.55	1	1
5054208	5065246	854701	865733	+	11039	11033	95.16	1	1
5070823	5084432	871216	884739	+	13610	13524	95.31	1	1
5142313	5152965	958779	969478	+	10653	10700	96.68	1	1
5360903	5371743	1129906	1140663	+	10841	10758	94.88	1	1
5382436	5399298	1164870	1181696	+	16863	16827	97.38	1	1
5416469	5430921	1266973	1281268	+	14453	14296	97.02	1	1
5439753	5452958	1288518	1301828	+	13206	13311	92.83	1	1
5596132	5606527	1486207	1496585	+	10396	10379	97	1	1
5626226	5638075	1521244	1533132	+	11850	11889	96.41	1	1
5638305	5650358	1533175	1545311	+	12054	12137	96.99	1	1
5741344	5756875	1629949	1645428	+	15532	15480	97.28	1	1
5763738	5779069	1683644	1699066	+	15332	15423	96.44	1	1
5942195	5952995	1911717	1922618	+	10801	10902	94.49	1	1
5955823	5973793	1928013	1945974	+	17971	17962	96.47	1	1
6029592	6044719	1991328	2006329	+	15128	15002	95.44	1	1
6049554	6060909	2031370	2042702	+	11356	11333	95.63	1	1
6143766	6153848	2106547	2116650	+	10083	10104	95.01	1	1
6192805	6206936	2177272	2191340	+	14132	14069	97.01	1	1
6235484	6247841	2212396	2224713	+	12358	12318	97.44	1	1
6498915	6511861	2505158	2518110	+	12947	12953	95.5	1	1
6527979	6538113	2540926	2551100	+	10135	10175	95.95	1	1
6549589	6563604	2561947	2575941	+	14016	13995	94.78	1	1
6784379	6801311	2758161	2775098	+	16933	16938	95.8	1	1
6810661	6821855	2787455	2798647	+	11195	11193	95.41	1	1
6847535	6860404	2822109	2834917	+	12870	12809	98.13	1	1
6962624	6977287	2970899	2985328	+	14664	14430	95.21	1	1
6984050	6995036	2991006	3001965	+	10987	10960	94.57	1	1
7110045	7125791	3136934	3152387	+	15747	15454	94.09	1	1
7309953	7321402	3363122	3374462	+	11450	11341	94.94	1	1
7353859	7363956	3385969	3395988	+	10098	10020	94.43	1	1
7372109	7385908	3403253	3416967	+	13800	13715	95.26	1	1
7627849	7640477	3670793	3683333	+	12629	12541	95.95	1	1
7649230	7671626	3732582	3754961	+	22397	22380	96.37	1	1
7674608	7684805	3758154	3768361	+	10198	10208	95.58	1	1
7770377	7781731	3852688	3864066	+	11355	11379	96.65	1	1
7812080	7822454	3900268	3910630	+	10375	10363	94.37	1	1
7842787	7853328	3996989	4007701	+	10542	10713	94.32	1	1
8077723	8106480	4196517	4225237	+	28758	28721	97.21	1	1
8243723	8262851	4356825	4376147	+	19129	19323	94.65	1	1
8341235	8351716	4439217	4449738	+	10482	10522	95	1	1
8364824	8383103	4478031	4496365	+	18280	18335	97.64	1	1
8541336	8551430	4651320	4661437	+	10095	10118	96.69	1	1
8604058	8621604	4752541	4769971	+	17547	17431	94.62	1	1
8917474	8934754	5431837	5449007	+	17281	17171	95.8	1	1
8953251	8976375	5475571	5498648	+	23125	23078	96.67	1	1
9002987	9016227	5533483	5546888	+	13241	13406	94.75	1	1
9160185	9171524	5683967	5695402	+	11340	11436	96.44	1	1
9375698	9386563	5868973	5879903	+	10866	10931	92.02	1	1
9814071	9829102	6240474	6255572	+	15032	15099	93.16	1	1
9836537	9848819	6262128	6274438	+	12283	12311	95.28	1	1
9908225	9920746	6327975	6340414	+	12522	12440	95.76	1	1
9973785	9986512	6391529	6404162	+	12728	12634	96	1	1
9988690	10001143	6406158	6418520	+	12454	12363	94.47	1	1
10037373	10048643	6440918	6452120	+	11271	11203	96.33	1	1
10082393	10094471	6469624	6481659	+	12079	12036	95.75	1	1
10358984	10374945	6755430	6771480	+	15962	16051	95.49	1	1
10382418	10396659	6775812	6790036	+	14242	14225	97.02	1	1
10561590	10575911	6914392	6928751	+	14322	14360	96.45	1	1
10808856	10827592	7124920	7143709	+	18737	18790	97.68	1	1
10881518	10891895	7273211	7283546	+	10378	10336	92.25	1	1
10902011	10917647	7297943	7313831	+	15637	15889	94.15	1	1
10988505	10998693	7356383	7366506	+	10189	10124	94.63	1	1
11002697	11016385	7376074	7389908	+	13689	13835	93.21	1	1
11143432	11153713	7514203	7524461	+	10282	10259	92.39	1	1
11295225	11308314	7667369	7680321	+	13090	12953	94.04	1	1
11459869	11470245	7970054	7980556	+	10377	10503	95.83	1	1
11942701	11955467	8678547	8691279	+	12767	12733	97.17	1	1
26836808	26849264	8874412	8886887	+	12457	12476	95.29	1	1
12515952	12534761	9224586	9243499	+	18810	18914	96.75	1	1
12545211	12556680	9275177	9286640	+	11470	11464	95.7	1	1
12629684	12642734	9390719	9403489	+	13051	12771	93.28	1	1
12702623	12714240	9487269	9498970	+	11618	11702	96.69	1	1
12845803	12860020	9646408	9660473	+	14218	14066	95.39	1	1
13030401	13041469	9844691	9855725	+	11069	11035	96.72	1	1
13074325	13090777	9907816	9924191	+	16453	16376	95.99	1	1
13133452	13143917	9966609	9976940	+	10466	10332	95.66	1	1
13154432	13173761	9985368	10004846	+	19330	19479	95.32	1	1
13374898	13404583	10248395	10278168	+	29686	29774	96.36	1	1
13459758	13490467	10329509	10360079	+	30710	30571	96.24	1	1
13519984	13551055	10396807	10427941	+	31072	31135	97.3	1	1
13577280	13589678	10476067	10488346	+	12399	12280	95.17	1	1
13642046	13656856	10539228	10554129	+	14811	14902	95.91	1	1
13672555	13683125	10569735	10580202	+	10571	10468	92.34	1	1
13782872	13794792	10662863	10674789	+	11921	11927	95.86	1	1
13852117	13862279	10692981	10703160	+	10163	10180	95.22	1	1
13862521	13872885	10703151	10713524	+	10365	10374	95.32	1	1
13874326	13890543	10714936	10731249	+	16218	16314	93.45	1	1
13918383	13930155	10753481	10765252	+	11773	11772	95.57	1	1
14035447	14046621	10905078	10916271	+	11175	11194	95.99	1	1
14058943	14070092	10932691	10943788	+	11150	11098	95.5	1	1
14070217	14087037	10944715	10961484	+	16821	16770	97.05	1	1
14457216	14470261	11519496	11532568	+	13046	13073	96.23	1	1
14473938	14486686	11538475	11551169	+	12749	12695	96.22	1	1
14499589	14517977	11576105	11594410	+	18389	18306	93.91	1	1
14544904	14560476	11602414	11617789	+	15573	15376	94.62	1	1
14731291	14745240	11730534	11744502	+	13950	13969	95.85	1	1
14869217	14880129	11867743	11878648	+	10913	10906	92.6	1	1
14923743	14939521	11932604	11948426	+	15779	15823	96.17	1	1
14946199	14958523	11955650	11968009	+	12325	12360	95.91	1	1
14973333	14984688	11995010	12006407	+	11356	11398	96.2	1	1
14984896	14997152	12006530	12018824	+	12257	12295	96.28	1	1
15426381	15442078	12486934	12502559	+	15698	15626	96.76	1	1
15462457	15481038	12526767	12545303	+	18582	18537	95.64	1	1
15526908	15537948	12596959	12607977	+	11041	11019	95.69	1	1
15584650	15594881	12670194	12680385	+	10232	10192	94.66	1	1
15611280	15623543	12698740	12711020	+	12264	12281	98.05	1	1
15706871	15729293	12778783	12801228	+	22423	22446	96.62	1	1
15952857	15968669	13006594	13022329	+	15813	15736	96.99	1	1
15989572	16001946	13054402	13066748	+	12375	12347	98.18	1	1
16093560	16116960	13259840	13283270	+	23401	23431	96.52	1	1
16205250	16233383	13305963	13334120	+	28134	28158	96.81	1	1
16359926	16371338	13475504	13486834	+	11413	11331	94.65	1	1
16509923	16524869	13623048	13637999	+	14947	14952	96.79	1	1
16543602	16568581	13647435	13672170	+	24980	24736	95.67	1	1
16642783	16658355	13802565	13817984	+	15573	15420	95.14	1	1
16659170	16671506	13819658	13831879	+	12337	12222	96.11	1	1
16833299	16846583	13916597	13929892	+	13285	13296	97.2	1	1
16937067	16951165	13998215	14012327	+	14099	14113	96.45	1	1
16951253	16973115	14012327	14034250	+	21863	21924	95.19	1	1
17141212	17154912	14207593	14221161	+	13701	13569	95.3	1	1
17155268	17165918	14221158	14231809	+	10651	10652	98.01	1	1
17170957	17190513	14236849	14256356	+	19557	19508	96.57	1	1
17399248	17415057	14549949	14565774	+	15810	15826	95.9	1	1
17415802	17436175	14577175	14597476	+	20374	20302	95.28	1	1
17451283	17471069	14608247	14627960	+	19787	19714	95.48	1	1
17586372	17603166	14813615	14830435	+	16795	16821	95.84	1	1
17648914	17659255	14868759	14879105	+	10342	10347	96.87	1	1
17973649	17986649	15210156	15223181	+	13001	13026	96.84	1	1
18033112	18044757	15274941	15286600	+	11646	11660	98.1	1	1
18054875	18069210	15296476	15310858	+	14336	14383	98.22	1	1
18069303	18080748	15310972	15322391	+	11446	11420	97.41	1	1
18336237	18347871	15535871	15547526	+	11635	11656	93.85	1	1
19173431	19187180	16878808	16892504	+	13750	13697	96.2	1	1
19823805	19837562	17714119	17727606	+	13758	13488	95.17	1	1
20006645	20017467	17937190	17947924	+	10823	10735	94.38	1	1
20045395	20058502	17979722	17992774	+	13108	13053	97.4	1	1
20123597	20134622	18120185	18131157	+	11026	10973	98.04	1	1
20326060	20338940	18220209	18233034	+	12881	12826	95.77	1	1
20340878	20355615	18238102	18252787	+	14738	14686	98.17	1	1
20434819	20451285	18336345	18352674	+	16467	16330	93.93	1	1
20558793	20575685	18452991	18470019	+	16893	17029	95.45	1	1
20580186	20595488	18471999	18487147	+	15303	15149	95.07	1	1
20610500	20621719	18556523	18567736	+	11220	11214	96.68	1	1
20977584	20990123	19093480	19105935	+	12540	12456	95.42	1	1
21029569	21040367	19148899	19159720	+	10799	10822	96.88	1	1
21153224	21163912	19350643	19361311	+	10689	10669	96.54	1	1
21326818	21339888	19433617	19446565	+	13071	12949	96.57	1	1
22189058	22202292	19433622	19446763	+	13235	13142	96.12	1	1
22335267	22350765	19544601	19560023	+	15499	15423	96.41	1	1
21444804	21460311	19544601	19560023	+	15508	15423	96.39	1	1
22717462	22731084	20072739	20086325	+	13623	13587	95.83	1	1
22738491	22751711	20086728	20099986	+	13221	13259	96.65	1	1
22668457	22680700	21107009	21119258	+	12244	12250	93.78	1	1
22937728	22952316	21401970	21416618	+	14589	14649	95.71	1	1
23097634	23107889	21837635	21847770	+	10256	10136	96.68	1	1
23492533	23506633	22250968	22264990	+	14101	14023	95.82	1	1
23518446	23531910	22287250	22300648	+	13465	13399	96.25	1	1
23546601	23565016	22311103	22329479	+	18416	18377	97.33	1	1
24214837	24225031	22888437	22898688	+	10195	10252	93.78	1	1
24328756	24343552	23011188	23026172	+	14797	14985	93.78	1	1
26012480	26023494	25196143	25207184	+	11015	11042	96.19	1	1
26060100	26072455	25794688	25807072	+	12356	12385	96.23	1	1
27075578	27086062	27046317	27056841	+	10485	10525	95.81	1	1
27109770	27120650	27289898	27300688	+	10881	10791	96.15	1	1
27216822	27227639	27354353	27365226	+	10818	10874	96.43	1	1
30024477	30034588	30647542	30657728	+	10112	10187	95.43	1	1
30686751	30703922	31407984	31425283	+	17172	17300	93.72	1	1
30816441	30829622	31517413	31530601	+	13182	13189	95.93	1	1
30928788	30943171	31622487	31637029	+	14384	14543	94.82	1	1
31003897	31019088	31693572	31708752	+	15192	15181	94.04	1	1
31104942	31124073	31789021	31808136	+	19132	19116	95.96	1	1
31160028	31172556	31856247	31868919	+	12529	12673	93.64	1	1
31322951	31333786	32213773	32224619	+	10836	10847	97	1	1
31373095	31383380	32254276	32264566	+	10286	10291	99.06	1	1
31373386	31383510	32254567	32264686	+	10125	10120	99	1	1
31475593	31488845	32322701	32335963	+	13253	13263	95.68	1	1
31489269	31510029	32336417	32357110	+	20761	20694	96.93	1	1
31698886	31713368	32490850	32505040	+	14483	14191	93.55	1	1
31713938	31727858	32505144	32519060	+	13921	13917	95.03	1	1
31740539	31754660	32551196	32565278	+	14122	14083	94.32	1	1
31805320	31815746	32621032	32631414	+	10427	10383	96.84	1	1
31831965	31842531	32678324	32688757	+	10567	10434	93.51	1	1
31995506	32010194	32817022	32831661	+	14689	14640	97.6	1	1
32357885	32384832	33157012	33183960	+	26948	26949	95.81	1	1
32458917	32473770	33242027	33256854	+	14854	14828	95.98	1	1
32513273	32530063	33397147	33413894	+	16791	16748	96.19	1	1
32699026	32711015	33555463	33567453	+	11990	11991	95.86	1	1
32946936	32961493	33705445	33720104	+	14558	14660	95.78	1	1
33066289	33078161	33858592	33870348	+	11873	11757	96.78	1	1
33109002	33121430	33888455	33900820	+	12429	12366	97.81	1	1
33144446	33159822	33922596	33937919	+	15377	15324	96.79	1	1
33178997	33196371	33953098	33970381	+	17375	17284	96.34	1	1
33245968	33259157	34009164	34022360	+	13190	13197	97.12	1	1
33681407	33696742	34573466	34588811	+	15336	15346	97.03	1	1
33791840	33802924	34706263	34717369	+	11085	11107	98.18	1	1
33810187	33821844	34728184	34739860	+	11658	11677	96.79	1	1
33963457	33974596	34967382	34978636	+	11140	11255	95.84	1	1
33974935	33985041	34978628	34988752	+	10107	10125	97.18	1	1
33986990	34002932	34989042	35004870	+	15943	15829	95.37	1	1
34077271	34088923	35059029	35070651	+	11653	11623	94.68	1	1
34121268	34134276	35136084	35149081	+	13009	12998	96.78	1	1
34233526	34248261	35290024	35304532	+	14736	14509	94.8	1	1
34388156	34399410	35416628	35427904	+	11255	11277	95.68	1	1
34480860	34494216	35521822	35535235	+	13357	13414	94.82	1	1
34624957	34639215	35760868	35774945	+	14259	14078	94	1	1
34640608	34651579	35775420	35786381	+	10972	10962	97.05	1	1
34795341	34808246	35800264	35813143	+	12906	12880	96.77	1	1
34808240	34819235	35813204	35824170	+	10996	10967	95.59	1	1
34866734	34877101	35882237	35892582	+	10368	10346	96.68	1	1
34885388	34898467	35900713	35913708	+	13080	12996	93.41	1	1
34912987	34928204	35927843	35943030	+	15218	15188	93.74	1	1
34998505	35028801	36048475	36078863	+	30297	30389	95.64	1	1
35143267	35168585	36219195	36244685	+	25319	25491	94.43	1	1
35175097	35192597	36255720	36273143	+	17501	17424	96.9	1	1
35379922	35392294	36479811	36492229	+	12373	12419	92.32	1	1
35578733	35589808	36695666	36706761	+	11076	11096	94.2	1	1
35615722	35626143	36730053	36740465	+	10422	10413	96.85	1	1
35667732	35680087	36778557	36790887	+	12356	12331	94.78	1	1
35683519	35709519	36795407	36821402	+	26001	25996	95.92	1	1
35758434	35771578	36860841	36873965	+	13145	13125	95.77	1	1
35904298	35916849	37013409	37025911	+	12552	12503	97.08	1	1
35920902	35932523	37030907	37042472	+	11622	11566	94.59	1	1
35932641	35947308	37042480	37057039	+	14668	14560	96.46	1	1
36017607	36028178	37117767	37128237	+	10572	10471	95.62	1	1
36240938	36261886	37330992	37351914	+	20949	20923	96.52	1	1
36416177	36437281	37472867	37493929	+	21105	21063	95.99	1	1
36609257	36619266	37649453	37659579	+	10010	10127	95.74	1	1
36738759	36748818	37768319	37778383	+	10060	10065	98.07	1	1
36750670	36768641	37778455	37796408	+	17972	17954	95.44	1	1
36790239	36807254	37815522	37832476	+	17016	16955	96.28	1	1
36883036	36894220	37910168	37921271	+	11185	11104	93.99	1	1
36932266	36950420	37974196	37992421	+	18155	18226	96.49	1	1
36975692	36986320	38020621	38031297	+	10629	10677	94.42	1	1
36987357	37007365	38031287	38051067	+	20009	19781	95.08	1	1
37016835	37030340	38061387	38074954	+	13506	13568	96.66	1	1
37064712	37075314	38091167	38101709	+	10603	10543	94.67	1	1
37091022	37103467	38115824	38128331	+	12446	12508	96.15	1	1
37187496	37204856	38223582	38240727	+	17361	17146	96.45	1	1
37234537	37258960	38261177	38285927	+	24424	24751	94.59	1	1
37265953	37285499	38293266	38312685	+	19547	19420	96.35	1	1
37310411	37335845	38333261	38358853	+	25435	25593	96.48	1	1
37381817	37400604	38393912	38412670	+	18788	18759	96.54	1	1
37400603	37413669	38412777	38425907	+	13067	13131	95.34	1	1
37414183	37431091	38426339	38443200	+	16909	16862	94.33	1	1
37503391	37523740	38577024	38597259	+	20350	20236	95.3	1	1
37661140	37671443	38722609	38732924	+	10304	10316	97.59	1	1
37713640	37728161	38773207	38787799	+	14522	14593	95.29	1	1
37762954	37774815	38818554	38830387	+	11862	11834	93.91	1	1
37783245	37795273	38840339	38852523	+	12029	12185	91.18	1	1
37826118	37839458	38853488	38866778	+	13341	13291	94.81	1	1
37993354	38004312	39033919	39044920	+	10959	11002	96.31	1	1
38004304	38018377	39045260	39059369	+	14074	14110	96.22	1	1
38083825	38095006	39112859	39124067	+	11182	11209	96.42	1	1
38095066	38106029	39125191	39136077	+	10964	10887	97.79	1	1
38229056	38245029	39227677	39243624	+	15974	15948	96.5	1	1
38288185	38311695	39284807	39308324	+	23511	23518	97.15	1	1
38311687	38323866	39308398	39320569	+	12180	12172	94.75	1	1
38342113	38360019	39341329	39359213	+	17907	17885	96.57	1	1
38394392	38409728	39383207	39398469	+	15337	15263	95.87	1	1
38423255	38435058	39423333	39435205	+	11804	11873	95.36	1	1
38585026	38596119	39577073	39588166	+	11094	11094	96.37	1	1
38603873	38621354	39592187	39609827	+	17482	17641	95.17	1	1
38715387	38726162	39691130	39701978	+	10776	10849	94.66	1	1
38747581	38760680	39726051	39739167	+	13100	13117	97.49	1	1
38819638	38830979	39803261	39814624	+	11342	11364	95.36	1	1
38881392	38897941	39861291	39877828	+	16550	16538	94.84	1	1
38907856	38921458	39889177	39902674	+	13603	13498	95.94	1	1
38947384	38958001	39920054	39930682	+	10618	10629	96.31	1	1
38973803	38993959	39949815	39969945	+	20157	20131	96.43	1	1
39196188	39209654	40164772	40178288	+	13467	13517	96.34	1	1
39308922	39319591	40283750	40294226	+	10670	10477	95.16	1	1
39331262	39347396	40306446	40322671	+	16135	16226	95.18	1	1
39393492	39404190	40379522	40390116	+	10699	10595	95.96	1	1
39419938	39432684	40401549	40414289	+	12747	12741	96.88	1	1
39479263	39489721	40465294	40475812	+	10459	10519	95.35	1	1
39911422	39922309	40577605	40588487	+	10888	10883	96.6	1	1
39608981	39619873	40577605	40588489	+	10893	10885	96.72	1	1
39704029	39719442	40672388	40687754	+	15414	15367	97.41	1	1
40007231	40023581	40672388	40688634	+	16351	16247	97.02	1	1
40034650	40048761	40700792	40714844	+	14112	14053	94.1	1	1
40048745	40063052	40715133	40729427	+	14308	14295	95.32	1	1
40110070	40126598	40783043	40799608	+	16529	16566	96.15	1	1
40156963	40168647	40823483	40835078	+	11685	11596	93.15	1	1
40188515	40199942	40851662	40862927	+	11428	11266	91.6	1	1
40203648	40215544	40867089	40879001	+	11897	11913	97.18	1	1
40239966	40253346	40901933	40915266	+	13381	13334	96.54	1	1
40493053	40503563	41087221	41097764	+	10511	10544	97.4	1	1
40618419	40630705	41186593	41198906	+	12287	12314	97.78	1	1
40630703	40643918	41199346	41212578	+	13216	13233	93.5	1	1
40753907	40765321	41308534	41319944	+	11415	11411	98.29	1	1
40766510	40778141	41321360	41332952	+	11632	11593	97.21	1	1
40828698	40851716	41381948	41404753	+	23019	22806	95.54	1	1
40906137	40917768	41446777	41458343	+	11632	11567	95.97	1	1
40955519	40967995	41500690	41513149	+	12477	12460	94.48	1	1
41023761	41036011	41560749	41573082	+	12251	12334	96.12	1	1
41042756	41052826	41589678	41599707	+	10071	10030	94.95	1	1
41057206	41088773	41606674	41638182	+	31568	31509	95.15	1	1
41154096	41166338	41689581	41701786	+	12243	12206	96.91	1	1
41257949	41269177	41797165	41808290	+	11229	11126	96.62	1	1
41284736	41303896	41835476	41854611	+	19161	19136	95.41	1	1
41313679	41324953	41865360	41876525	+	11275	11166	95.44	1	1
41396144	41408162	41931903	41943900	+	12019	11998	96.01	1	1
41396667	41412006	41953256	41968576	+	15340	15321	93.85	1	1
41412003	41423786	41969028	41980801	+	11784	11774	96.72	1	1
41454216	41471050	41994802	42011469	+	16835	16668	95.32	1	1
41481346	41495333	42018033	42031881	+	13988	13849	95.5	1	1
41515857	41534050	42050870	42068914	+	18194	18045	96.52	1	1
41538527	41553238	42069769	42084562	+	14712	14794	96.41	1	1
41556970	41578295	42086483	42107714	+	21326	21232	95.65	1	1
41735836	41749567	42252032	42265809	+	13732	13778	97.52	1	1
41753058	41775525	42272531	42295087	+	22468	22557	96.95	1	1
41794183	41816131	42313532	42335392	+	21949	21861	96.46	1	1
41892286	41912484	42419683	42439834	+	20199	20152	96.97	1	1
41912556	41928542	42440242	42456133	+	15987	15892	96.61	1	1
41931192	41953018	42460691	42482575	+	21827	21885	95.69	1	1
41954336	41964775	42482579	42492928	+	10440	10350	93.85	1	1
41980386	42006023	42507517	42533106	+	25638	25590	95.65	1	1
42010324	42020783	42536544	42547067	+	10460	10524	96.87	1	1
42029058	42042127	42574572	42587587	+	13070	13016	96.41	1	1
42096330	42107038	42611106	42621802	+	10709	10697	96.31	1	1
42200475	42210720	42668848	42679130	+	10246	10283	93.81	1	1
42353284	42363872	42820977	42831458	+	10589	10482	95.79	1	1
42448129	42472450	42930071	42954228	+	24322	24158	94.61	1	1
42603980	42614759	43107036	43117845	+	10780	10810	93.52	1	1
42679344	42692458	43217357	43230432	+	13115	13076	96.56	1	1
42741685	42753896	43282614	43294727	+	12212	12114	94.67	1	1
42906060	42921099	43428783	43443724	+	15040	14942	96.47	1	1
42871771	42888398	43428783	43445263	+	16628	16481	95.74	1	1
42960755	42973494	43476952	43489566	+	12740	12615	95.64	1	1
42973486	42984734	43490474	43501702	+	11249	11229	93.99	1	1
43004789	43015914	43521518	43532703	+	11126	11186	95.49	1	1
43033138	43047541	43559339	43573840	+	14404	14502	94.22	1	1
43054358	43064690	43585769	43596114	+	10333	10346	96.02	1	1
43129158	43142914	43667669	43681440	+	13757	13772	96.89	1	1
43144755	43155842	43684891	43695968	+	11088	11078	97.52	1	1
43195306	43205652	43738590	43748917	+	10347	10328	97.77	1	1
43220657	43242394	43752848	43774452	+	21738	21605	95.72	1	1
43244062	43254789	43777313	43788056	+	10728	10744	96.68	1	1
43260359	43288399	43793703	43821785	+	28041	28083	95.74	1	1
43288623	43307797	43821773	43840997	+	19175	19225	93.65	1	1
43318572	43332890	43853186	43867437	+	14319	14252	96	1	1
43341929	43352628	43878409	43888994	+	10700	10586	95.36	1	1
43412525	43437223	43939291	43964034	+	24699	24744	97.58	1	1
43476622	43489383	44005663	44018444	+	12762	12782	95.68	1	1
43490241	43501214	44020549	44031468	+	10974	10920	96.73	1	1
43624927	43636180	44093116	44104383	+	11254	11268	95.76	1	1
43664266	43675340	44131722	44142908	+	11075	11187	94.85	1	1
43775492	43790074	44223731	44238206	+	14583	14476	96.63	1	1
43971555	43987718	44531557	44547759	+	16164	16203	97.48	1	1
44412017	44429697	44939146	44956959	+	17681	17814	93.53	1	1
44431841	44442620	44959033	44969828	+	10780	10796	96.45	1	1
44452536	44465093	44993730	45006213	+	12558	12484	96.32	1	1
44469110	44489131	45013899	45033840	+	20022	19942	95.88	1	1
44491023	44502313	45035404	45046580	+	11291	11177	95.49	1	1
44510775	44526628	45057557	45073406	+	15854	15850	93.82	1	1
44536659	44559409	45083006	45105533	+	22751	22528	95.31	1	1
44559402	44570917	45105885	45117462	+	11516	11578	94.75	1	1
44575624	44594526	45117465	45136376	+	18903	18912	95.96	1	1
44594624	44606710	45137274	45149378	+	12087	12105	95.25	1	1
44644919	44658486	45190701	45204289	+	13568	13589	97.03	1	1
44710770	44727266	45253157	45269605	+	16497	16449	95.73	1	1
44753903	44768387	45328323	45342793	+	14485	14471	96.42	1	1
44814921	44827663	45382485	45395204	+	12743	12720	94.71	1	1
44843192	44854798	45409554	45421350	+	11607	11797	95.83	1	1
44863358	44873584	45424987	45435209	+	10227	10223	97.54	1	1
44952035	44963156	45497408	45508666	+	11122	11259	96.2	1	1
44988854	44999307	45535380	45545813	+	10454	10434	96.82	1	1
45144353	45164057	45728635	45748300	+	19705	19666	94.98	1	1
45187761	45205006	45768188	45785428	+	17246	17241	97.12	1	1
45205146	45215695	45787268	45797868	+	10550	10601	97.1	1	1
45261943	45273562	45843164	45854926	+	11620	11763	96.43	1	1
45280255	45309027	45859970	45888782	+	28773	28813	96.48	1	1
45315091	45328172	45895711	45908721	+	13082	13011	95.51	1	1
45339022	45349246	45918871	45929166	+	10225	10296	93.87	1	1
45443511	45457178	45986735	46000449	+	13668	13715	96.74	1	1
45460151	45470550	46005820	46016188	+	10400	10369	95.56	1	1
45483331	45494736	46028260	46039749	+	11406	11490	97.1	1	1
45544117	45556082	46092475	46104499	+	11966	12025	96.98	1	1
45569799	45595771	46121765	46147691	+	25973	25927	96.91	1	1
45612134	45622408	46170080	46180352	+	10275	10273	97.54	1	1
45650396	45660757	46209997	46220266	+	10362	10270	95.2	1	1
45668944	45679302	46229388	46239786	+	10359	10399	95.14	1	1
45682083	45704052	46240872	46262761	+	21970	21890	95.99	1	1
45737542	45748947	46296037	46307539	+	11406	11503	95.17	1	1
45818976	45829410	46369673	46380140	+	10435	10468	95.13	1	1
45831416	45846699	46382255	46397637	+	15284	15383	96.4	1	1
45892886	45908619	46442120	46457970	+	15734	15851	93.9	1	1
45925775	45947205	46471916	46493281	+	21431	21366	95.79	1	1
45968257	45988251	46512955	46532858	+	19995	19904	94.51	1	1
46093362	46103785	46629511	46639960	+	10424	10450	97.09	1	1
46116775	46130450	46652758	46666466	+	13676	13709	96.32	1	1
46130464	46146092	46667356	46682925	+	15629	15570	95.35	1	1
46181154	46199469	46761796	46780205	+	18316	18410	94.96	1	1
46204573	46215353	46785141	46795846	+	10781	10706	93.89	1	1
46242165	46257618	46832759	46848235	+	15454	15477	97.37	1	1
60515617	60531066	46832763	46848235	+	15450	15473	97.42	1	1
46267221	46278118	46857516	46868301	+	10898	10786	96.74	1	1
46442809	46460632	46857516	46875343	+	17824	17828	96.2	1	1
46504951	46515048	46925743	46935767	+	10098	10025	97.05	1	1
46557381	46574769	46975794	46993150	+	17389	17357	97.72	1	1
46622512	46636890	47051754	47066265	+	14379	14512	95.39	1	1
46849530	46862422	47258737	47271718	+	12893	12982	96.02	1	1
46970216	46985865	47400698	47416271	+	15650	15574	93.77	1	1
47020218	47030466	47463941	47474274	+	10249	10334	97.14	1	1
47030461	47040571	47474724	47484741	+	10111	10018	96.08	1	1
47072598	47085105	47515278	47527759	+	12508	12482	94.56	1	1
47107468	47137016	47550939	47580552	+	29549	29614	96.61	1	1
47178602	47190525	47630853	47642912	+	11924	12060	94.28	1	1
47222930	47243037	47683523	47703693	+	20108	20171	95.35	1	1
47253241	47267146	47719520	47733455	+	13906	13936	96.28	1	1
47377366	47388905	47856591	47868118	+	11540	11528	96.06	1	1
47395671	47409459	47873940	47887663	+	13789	13724	96.35	1	1
47409661	47420719	47888759	47899814	+	11059	11056	97.22	1	1
47637784	47649141	48101470	48112839	+	11358	11370	92.59	1	1
47649137	47672396	48113333	48136583	+	23260	23251	95.84	1	1
47728271	47738488	48195972	48206284	+	10218	10313	97.28	1	1
47771202	47788983	48227737	48245548	+	17782	17812	97.23	1	1
47789224	47799981	48245539	48256333	+	10758	10795	97.03	1	1
47840449	47852419	48315540	48327524	+	11971	11985	96.8	1	1
47874786	47885244	48315542	48325969	+	10459	10428	96.66	1	1
47902340	47917892	48345552	48361049	+	15553	15498	96.04	1	1
47918660	47931316	48363560	48376146	+	12657	12587	94.61	1	1
47984961	47995898	48424984	48435972	+	10938	10989	95.76	1	1
48027727	48043872	48477348	48493518	+	16146	16171	97.58	1	1
48092042	48104707	48542385	48555018	+	12666	12634	96.93	1	1
48186564	48197810	48612356	48623637	+	11247	11282	95.51	1	1
48207773	48224799	48632043	48649076	+	17027	17034	94.9	1	1
48281068	48294228	48703359	48716573	+	13161	13215	95.84	1	1
48303827	48328243	48724136	48748721	+	24417	24586	95.64	1	1
48416118	48428411	48850345	48862822	+	12294	12478	96.52	1	1
48430996	48441102	48863473	48873577	+	10107	10105	97.35	1	1
48451741	48462046	48883947	48894273	+	10306	10327	96.44	1	1
48496615	48508380	48919257	48931072	+	11766	11816	96.63	1	1
48532091	48544181	48969517	48981584	+	12091	12068	96.27	1	1
48564259	48575533	49000666	49011954	+	11275	11289	95.15	1	1
48595775	48608186	49050315	49062652	+	12412	12338	96.52	1	1
48608254	48624674	49065429	49081890	+	16421	16462	96.78	1	1
48649135	48665945	49092649	49109610	+	16811	16962	95.37	1	1
48728869	48744269	49153642	49168987	+	15401	15346	97.13	1	1
48755340	48767835	49177151	49189879	+	12496	12729	93.38	1	1
48780305	48791616	49204820	49216139	+	11312	11320	96.39	1	1
48791612	48807416	49216312	49232033	+	15805	15722	96.02	1	1
48821517	48833144	49248962	49260640	+	11628	11679	94.36	1	1
48833726	48849027	49260635	49275749	+	15302	15115	94.94	1	1
48909015	48924475	49337889	49353303	+	15461	15415	97.53	1	1
48925212	48950188	49354150	49378950	+	24977	24801	96.34	1	1
49001714	49015927	49432324	49446448	+	14214	14125	97.78	1	1
49131601	49150711	49513301	49532303	+	19111	19003	98.32	1	1
49172941	49194298	49553203	49574597	+	21358	21395	96.65	1	1
49232293	49254927	49604738	49627383	+	22635	22646	97.62	1	1
49255402	49265761	49629098	49639508	+	10360	10411	96.3	1	1
49265764	49284274	49639775	49658106	+	18511	18332	95.53	1	1
49659448	49670243	50097188	50107961	+	10796	10774	96.42	1	1
49684931	49695203	50115590	50125889	+	10273	10300	97.55	1	1
49766482	49780160	50199083	50212753	+	13679	13671	97.24	1	1
49827812	49847454	50262591	50282135	+	19643	19545	95.99	1	1
49847445	49860011	50283045	50295612	+	12567	12568	96.62	1	1
50848185	50860874	50308692	50321386	+	12690	12695	96.02	1	1
51080820	51097943	50417866	50435009	+	17124	17144	97.32	1	1
50138929	50154350	50419839	50435302	+	15422	15464	97.07	1	1
50222997	50238260	50500592	50515741	+	15264	15150	95.03	1	1
51283976	51294120	50621519	50631640	+	10145	10122	96.66	1	1
50402848	50415282	50664109	50676643	+	12435	12535	96.18	1	1
51335309	51346299	50665605	50676643	+	10991	11039	96.51	1	1
51373521	51384217	50702026	50712778	+	10697	10753	95.71	1	1
50558917	50570616	50856228	50867904	+	11700	11677	97.99	1	1
51493889	51505592	50856228	50867904	+	11704	11677	98.05	1	1
51542093	51556756	50899690	50914236	+	14664	14547	95.26	1	1
50619866	50634445	50899760	50914238	+	14580	14479	95.32	1	1
51733856	51744963	51129676	51140904	+	11108	11229	94.41	1	1
50819760	50830318	51133360	51144064	+	10559	10705	95.22	1	1
51745312	51756849	51140908	51152393	+	11538	11486	95.32	1	1
51762170	51777345	51163251	51178544	+	15176	15294	97.3	1	1
51795544	51811420	51195225	51211086	+	15877	15862	95.21	1	1
51843291	51857708	51257813	51272419	+	14418	14607	96.16	1	1
51892038	51906268	51313068	51327372	+	14231	14305	96.15	1	1
51906647	51924332	51327710	51345183	+	17686	17474	95.64	1	1
51968640	51982109	51388946	51402256	+	13470	13311	92.99	1	1
51983786	51997441	51407580	51421221	+	13656	13642	96.65	1	1
52045518	52060749	51460532	51475464	+	15232	14933	93.68	1	1
52071605	52083786	51487968	51500025	+	12182	12058	94.43	1	1
52084048	52102236	51500256	51518369	+	18189	18114	96.56	1	1
52105501	52121812	51526821	51543048	+	16312	16228	96.44	1	1
52152926	52164021	51571758	51582848	+	11096	11091	95.74	1	1
52168506	52178775	51587687	51597865	+	10270	10179	94.28	1	1
52211267	52234318	51623352	51646280	+	23052	22929	96.36	1	1
52353196	52372039	51762107	51780964	+	18844	18858	96.64	1	1
52377387	52387933	51787271	51797633	+	10547	10363	94.18	1	1
52388332	52399070	51801635	51812391	+	10739	10757	97.01	1	1
52408776	52423847	51821830	51836829	+	15072	15000	97	1	1
52513088	52523104	51942465	51952546	+	10017	10082	93.66	1	1
52547758	52563455	51982796	51998541	+	15698	15746	95.84	1	1
52631127	52641484	52079812	52090209	+	10358	10398	96.63	1	1
52645746	52656178	52096493	52106874	+	10433	10382	96.69	1	1
52656415	52667007	52106861	52117324	+	10593	10464	95.97	1	1
52670674	52682189	52124595	52136023	+	11516	11429	94.65	1	1
52686565	52698112	52139774	52151254	+	11548	11481	94.32	1	1
52754603	52767363	52242975	52255652	+	12761	12678	96.34	1	1
52783945	52796090	52275309	52287435	+	12146	12127	96.52	1	1
52805315	52818655	52296786	52310049	+	13341	13264	94.85	1	1
52855265	52876502	52345660	52367015	+	21238	21356	95.02	1	1
52876501	52887764	52367273	52378485	+	11264	11213	97.01	1	1
52916730	52927665	52419675	52430573	+	10936	10899	95.61	1	1
53028090	53051435	52460826	52484069	+	23346	23244	95.71	1	1
53112656	53123661	52553960	52564987	+	11006	11028	95.11	1	1
53151660	53161887	52614098	52624371	+	10228	10274	96.16	1	1
53171249	53183518	52634485	52646703	+	12270	12219	96.13	1	1
53193179	53207048	52658155	52672124	+	13870	13970	95.3	1	1
53255410	53269672	52739992	52754219	+	14263	14228	95.84	1	1
53351429	53371186	52820452	52840007	+	19758	19556	94.8	1	1
53375781	53388439	52846827	52859420	+	12659	12594	94.8	1	1
53393615	53410132	52865389	52881802	+	16518	16414	95.26	1	1
53439125	53453028	52908169	52922111	+	13904	13943	95.77	1	1
53572373	53585628	53088227	53101421	+	13256	13195	94.12	1	1
53585623	53596557	53103778	53114697	+	10935	10920	96.24	1	1
53687044	53703191	53167912	53183918	+	16148	16007	95.09	1	1
53718108	53733554	53184787	53200286	+	15447	15500	96.66	1	1
53864322	53879060	53345881	53360585	+	14739	14705	97.12	1	1
53907437	53918840	53388746	53400309	+	11404	11564	94.19	1	1
53923813	53943507	53403392	53423100	+	19695	19709	96.18	1	1
53969101	53979367	53493645	53503980	+	10267	10336	96.97	1	1
53981197	53993612	53505842	53518273	+	12416	12432	96.68	1	1
54041388	54054394	53585183	53598381	+	13007	13199	94.29	1	1
54132807	54143489	53672720	53683519	+	10683	10800	94.27	1	1
54257848	54270630	53816989	53829773	+	12783	12785	94.7	1	1
54301889	54314590	53858718	53871339	+	12702	12622	96.18	1	1
54340644	54354367	53890848	53904599	+	13724	13752	94.34	1	1
54388614	54404595	53924694	53940601	+	15982	15908	97.3	1	1
54472206	54489022	53972296	53989199	+	16817	16904	95.91	1	1
54512019	54522115	54013570	54023679	+	10097	10110	97.53	1	1
54547329	54560613	54049431	54062745	+	13285	13315	93.99	1	1
54728563	54742380	54356199	54369886	+	13818	13688	96.05	1	1
54778040	54803607	54381795	54407407	+	25568	25613	96.62	1	1
54940344	54961846	54516115	54537691	+	21503	21577	96.99	1	1
54961961	54978484	54537873	54554432	+	16524	16560	94.09	1	1
55007037	55031955	54587003	54611896	+	24919	24894	97.46	1	1
55038304	55048991	54617363	54627992	+	10688	10630	95.55	1	1
55068191	55092533	54648483	54672962	+	24343	24480	96.75	1	1
55239532	55261220	54819956	54841779	+	21689	21824	96.17	1	1
55278856	55296366	54859412	54876886	+	17511	17475	96.03	1	1
55323873	55335223	54902215	54913589	+	11351	11375	96.7	1	1
55385722	55406072	54962658	54982968	+	20351	20311	95.21	1	1
55408735	55422847	54985769	54999964	+	14113	14196	94.13	1	1
55517316	55528557	55092462	55103693	+	11242	11232	97.52	1	1
55529511	55539695	55105072	55115348	+	10185	10277	96.02	1	1
55543257	55558496	55121260	55136412	+	15240	15153	95.53	1	1
55697243	55714973	55258238	55276068	+	17731	17831	96.19	1	1
55722701	55733361	55283800	55294446	+	10661	10647	96.61	1	1
59334425	59367203	55399743	55432532	+	32779	32790	96.73	1	1
59502964	59517881	55486774	55501714	+	14918	14941	96.06	1	1
59579489	59594936	55583867	55599269	+	15448	15403	95.39	1	1
59672722	59685503	55677074	55689863	+	12782	12790	95.76	1	1
59808612	59820455	55812522	55824353	+	11844	11832	97.56	1	1
59862888	59873313	55850413	55860761	+	10426	10349	94.82	1	1
59885848	59899783	55890874	55904913	+	13936	14040	96	1	1
59910025	59920547	55916200	55926886	+	10523	10687	94.48	1	1
59957098	59976346	55975533	55994790	+	19249	19258	96.31	1	1
59985723	59996829	56004496	56015450	+	11107	10955	93.51	1	1
60045811	60055876	56032081	56042158	+	10066	10078	97.47	1	1
60056649	60067306	56042158	56052569	+	10658	10412	95.24	1	1
60109494	60127368	56087409	56105192	+	17875	17784	97.42	1	1
60285892	60298124	56182588	56194826	+	12233	12239	96.65	1	1
60360599	60373737	56240661	56253874	+	13139	13214	94.69	1	1
60445926	60457131	56327809	56338945	+	11206	11137	96.81	1	1
18560302	18548475	16344018	16355979	-	11828	11962	92.33	1	1
18545385	18527468	16359941	16377890	-	17918	17950	97.29	1	1
20805332	20792891	20784340	20796782	-	12442	12443	94.51	1	1
30587075	30575548	20785229	20796782	-	11528	11554	94.14	1	1
24613785	24603626	24258149	24268254	-	10160	10106	98.12	1	1
25232187	25217165	24572776	24587722	-	15023	14947	97.01	1	1
25084327	25074172	24703728	24713872	-	10156	10145	94.66	1	1
30487009	30476533	30907808	30918348	-	10477	10541	94.21	1	1
30423680	30412006	31132237	31143941	-	11675	11705	96.06	1	1
59268956	59241828	55812522	55839503	-	27129	26982	95.41	1	1
59216546	59206149	55850413	55860761	-	10398	10349	94.56	1	1
59181269	59167333	55890874	55904913	-	13937	14040	95.92	1	1
59151562	59140782	55920530	55931385	-	10781	10856	96.64	1	1
59112961	59093687	55975535	55994790	-	19275	19256	96.7	1	1
58981272	58969987	56086203	56097472	-	11286	11270	98.36	1	1
58858932	58845700	56194793	56208041	-	13233	13249	96.71	1	1
58799184	58787534	56240661	56252405	-	11651	11745	94.91	1	1
58713760	58696893	56322004	56338945	-	16868	16942	96.48	1	1
58636807	58624085	56402139	56414783	-	12723	12645	95.43	1	1
58617515	58599118	56423400	56441801	-	18398	18402	97.54	1	1
58517815	58504690	56471721	56484883	-	13126	13163	96.21	1	1
58456575	58439179	56536261	56553721	-	17397	17461	96.13	1	1
58429482	58411385	56560564	56578504	-	18098	17941	96.65	1	1
58349468	58319950	56570234	56599820	-	29519	29587	96.33	1	1
58405273	58389392	56578488	56594377	-	15882	15890	97.87	1	1
58291652	58275126	56639282	56655742	-	16527	16461	95.52	1	1
57989076	57978731	56798981	56809418	-	10346	10438	95.35	1	1
58214499	58185343	56818251	56847375	-	29157	29125	95.21	1	1
57967691	57947003	56821662	56842295	-	20689	20634	95.99	1	1
58043818	58033368	56969717	56980134	-	10451	10418	96.53	1	1
57837774	57827340	56969717	56980134	-	10435	10418	96.43	1	1
57793084	57776932	57073949	57090061	-	16153	16113	95.7	1	1
57773667	57760689	57090060	57103010	-	12979	12951	96.98	1	1
57760548	57744523	57103009	57118822	-	16026	15814	96.14	1	1
57667245	57655863	57212382	57223638	-	11383	11257	95.25	1	1
57562645	57549169	57340023	57353564	-	13477	13542	96.86	1	1
57517035	57502157	57380733	57395584	-	14879	14852	96.16	1	1
57473793	57460909	57417663	57430589	-	12885	12927	97.03	1	1
57441495	57427576	57503270	57517160	-	13920	13891	94.55	1	1
57405746	57392993	57531380	57544053	-	12754	12674	96.46	1	1
57392173	57381289	57545353	57556230	-	10885	10878	96.38	1	1
57369617	57358769	57570510	57581342	-	10849	10833	97.31	1	1
57225624	57196400	57689816	57719073	-	29225	29258	95.96	1	1
57174957	57160292	57736524	57751094	-	14666	14571	97.93	1	1
57057433	57043218	57861658	57875775	-	14216	14118	97.1	1	1
57017883	57002912	57909912	57924925	-	14972	15014	96.6	1	1
56937362	56926095	57999711	58011048	-	11268	11338	96.69	1	1
56908173	56896977	58027785	58039101	-	11197	11317	96.95	1	1
56855354	56835556	58149855	58169489	-	19799	19635	96.77	1	1
56820471	56808806	58185498	58197285	-	11666	11788	93.63	1	1
56809090	56797672	58197847	58209350	-	11419	11504	96.66	1	1
56757389	56740500	58249530	58266379	-	16890	16850	97.5	1	1
56631617	56619673	58401385	58413438	-	11945	12054	95.86	1	1
56610104	56598247	58427899	58439711	-	11858	11813	95.41	1	1
56488278	56472692	58511734	58527371	-	15587	15638	96.53	1	1
56466016	56453801	58540247	58552367	-	12216	12121	95.9	1	1
56440200	56425700	58568033	58582452	-	14501	14420	97.25	1	1
56380933	56366849	58650939	58665061	-	14085	14123	94.08	1	1
56354846	56337120	58674992	58692443	-	17727	17452	95.56	1	1
56336112	56317701	58693814	58712235	-	18412	18422	97.37	1	1
56277041	56260671	58769646	58786094	-	16371	16449	95.78	1	1
56261070	56247754	58786926	58800336	-	13317	13411	92.97	1	1
56195669	56179007	58911384	58927990	-	16663	16607	96.27	1	1
56163075	56152982	58944803	58954947	-	10094	10145	96.27	1	1
56134621	56116322	58978951	58997153	-	18300	18203	94.02	1	1
56085943	56075502	59027944	59038458	-	10442	10515	96.09	1	1
56039970	56022658	59093236	59110666	-	17313	17431	95.85	1	1
56022656	56004712	59110863	59128722	-	17945	17860	94.69	1	1
22438114	22451273	14710241	14723392	+	13160	13152	96.26	1	2
31881697	31894137	14713724	14726213	+	12441	12490	95	1	2
26843590	26830339	14467776	14481095	-	13252	13320	94.25	1	6
12010651	11997525	14467781	14481092	-	13127	13312	94.11	1	6
12001964	12012013	4467216	4477248	+	10050	10033	94.98	1	7
25732556	25746208	7510281	7524044	+	13653	13764	94.06	1	7
22449986	22437117	4468767	4481578	-	12870	12812	96.06	1	7
46073990	46060619	17186489	17199963	-	13372	13475	92.14	1	7
15096595	15086308	17668195	17678516	-	10288	10322	92.18	1	7
25033894	25044617	7563324	7574132	+	10724	10809	92.61	1	8
31889690	31877230	11233259	11245738	-	12461	12480	95.52	1	8
23430673	23419564	19562154	19573310	-	11110	11157	93.45	2	1
8190836	8177257	20784334	20797888	-	13580	13555	94.35	2	1
6246351	6260200	222076	235960	+	13850	13885	96.96	2	2
6278635	6290073	320077	331546	+	11439	11470	95.87	2	2
6378822	6397365	429025	447498	+	18544	18474	97.43	2	2
7029779	7039806	954536	964615	+	10028	10080	96.25	2	2
7072042	7082792	981047	991756	+	10751	10710	96.58	2	2
7092211	7104463	1007179	1019370	+	12253	12192	97.36	2	2
7123680	7134097	1028197	1038769	+	10418	10573	94.19	2	2
7342765	7356842	1232750	1246797	+	14078	14048	95.58	2	2
7362309	7376454	1252702	1266962	+	14146	14261	94.46	2	2
7659552	7670473	1491659	1502389	+	10922	10731	95.31	2	2
8117963	8138169	2039057	2059155	+	20207	20099	95.82	2	2
8507083	8521585	2198455	2212918	+	14503	14464	97.25	2	2
8598937	8609151	2274788	2284980	+	10215	10193	97.33	2	2
8756630	8771163	2678385	2692936	+	14534	14552	98.85	2	2
8905246	8920028	2867419	2882193	+	14783	14775	97.59	2	2
9372193	9398596	3216726	3243237	+	26404	26512	98.46	2	2
9354041	9364821	3226041	3236833	+	10781	10793	99.14	2	2
9496221	9509007	3363699	3376485	+	12787	12787	96.29	2	2
9770505	9781952	3824579	3836035	+	11448	11457	93.73	2	2
9782201	9799570	3836284	3853487	+	17370	17204	94.48	2	2
10463946	10475587	4179490	4191183	+	11642	11694	96.34	2	2
10476715	10488019	4191166	4202387	+	11305	11222	94.36	2	2
10906352	10919180	4504858	4517667	+	12829	12810	97.4	2	2
10923116	10935563	4523530	4535826	+	12448	12297	97.07	2	2
11202402	11219582	4699519	4716840	+	17181	17322	93.39	2	2
11281282	11295357	4794186	4808237	+	14076	14052	94.73	2	2
11433489	11445809	4932568	4944891	+	12321	12324	97.12	2	2
11943163	11953630	5180616	5191079	+	10468	10464	96.81	2	2
11953655	11963816	5191068	5201221	+	10162	10154	96.26	2	2
12078211	12088989	5315676	5326406	+	10779	10731	98.14	2	2
12095833	12111566	5334619	5350360	+	15734	15742	97.48	2	2
12126583	12138278	5362287	5373996	+	11696	11710	96.61	2	2
12261891	12272492	5530647	5541241	+	10602	10595	98.14	2	2
12533845	12547410	5869254	5882731	+	13566	13478	97.16	2	2
13112025	13122993	6257501	6268472	+	10969	10972	96.12	2	2
13159170	13171083	6310637	6322514	+	11914	11878	92.97	2	2
13189043	13199157	6340638	6350768	+	10115	10131	97.35	2	2
13251581	13264120	6370438	6382887	+	12540	12450	96.48	2	2
13289216	13307324	6497510	6515645	+	18109	18136	96.3	2	2
13475107	13487465	6705359	6717581	+	12359	12223	96.02	2	2
14111738	14124147	7227047	7239435	+	12410	12389	97.06	2	2
14425331	14440230	7407910	7422600	+	14900	14691	95.58	2	2
14042038	14055502	8407152	8420698	+	13465	13547	92.54	2	2
14111838	14127996	8496896	8513008	+	16159	16113	96.44	2	2
14948192	14958916	8921676	8932407	+	10725	10732	96.85	2	2
15175577	15187920	9078726	9091020	+	12344	12295	96.75	2	2
15200504	15211076	9099943	9110547	+	10573	10605	96.68	2	2
15317006	15327709	9207278	9218049	+	10704	10772	96.73	2	2
16479782	16491339	10248745	10260323	+	11558	11579	96.23	2	2
16704351	16714548	10302636	10312854	+	10198	10219	96.38	2	2
16717214	16732241	10313482	10328465	+	15028	14984	95.19	2	2
17239716	17264132	10903403	10927724	+	24417	24322	95.52	2	2
18107305	18120404	11394254	11407392	+	13100	13139	94.47	2	2
18174624	18190489	11459391	11475268	+	15866	15878	97.55	2	2
18231157	18241821	11510263	11520888	+	10665	10626	96.88	2	2
18329779	18340669	11845543	11856414	+	10891	10872	95.76	2	2
19009146	19021085	13909451	13921426	+	11940	11976	96.8	2	2
19023680	19038124	13922046	13936437	+	14445	14392	97.37	2	2
25011462	25021840	14717908	14728295	+	10379	10388	95.19	2	2
23132675	23143073	15986553	15996972	+	10399	10420	95.89	2	2
23151412	23162528	16000357	16011488	+	11117	11132	96.2	2	2
21123555	21135622	17388638	17400668	+	12068	12031	96.21	2	2
21596969	21607697	17747040	17757581	+	10729	10542	94.13	2	2
24320397	24332436	19983504	19995563	+	12040	12060	94.75	2	2
24369717	24379825	20063875	20074028	+	10109	10154	98.71	2	2
24466766	24478445	20146130	20157809	+	11680	11680	97.66	2	2
24581212	24593541	20238625	20250818	+	12330	12194	95.73	2	2
24632400	24643636	20259193	20270418	+	11237	11226	97.23	2	2
25550930	25562007	21396748	21407893	+	11078	11146	96.08	2	2
25831206	25842305	21644189	21655316	+	11100	11128	95.13	2	2
26359019	26371749	21644189	21656901	+	12731	12713	95.56	2	2
26814204	26825014	21968904	21979643	+	10811	10740	95.15	2	2
27043619	27056660	22111202	22124218	+	13042	13017	96.19	2	2
27174044	27185631	22298945	22310433	+	11588	11489	93.17	2	2
27427411	27438298	22552435	22563217	+	10888	10783	94.29	2	2
27547170	27557291	22723081	22733245	+	10122	10165	95.92	2	2
27645490	27658431	22832743	22845616	+	12942	12874	96.74	2	2
28123359	28139846	23055637	23072048	+	16488	16412	97.64	2	2
28353094	28364701	23216822	23228270	+	11608	11449	94.92	2	2
28384735	28395294	23238762	23249268	+	10560	10507	94.07	2	2
28421413	28433584	23287459	23299617	+	12172	12159	94.36	2	2
28567876	28578441	23742858	23753483	+	10566	10626	94.51	2	2
28908977	28928906	24107860	24127865	+	19930	20006	96.96	2	2
28986037	29001532	24216195	24231615	+	15496	15421	96.75	2	2
29136021	29147405	24464331	24475793	+	11385	11463	94.62	2	2
29589662	29599902	24954915	24965202	+	10241	10288	95.16	2	2
29794246	29808273	25180121	25194219	+	14028	14099	96.03	2	2
29808499	29820496	25194222	25206261	+	11998	12040	96.89	2	2
29874661	29889557	25234293	25249247	+	14897	14955	95.96	2	2
29958786	29970640	25324521	25336381	+	11855	11861	93.78	2	2
30024421	30037999	25443821	25457424	+	13579	13604	94.98	2	2
30610999	30622988	26017061	26029137	+	11990	12077	97.22	2	2
31249662	31260387	26549317	26560100	+	10726	10784	96.75	2	2
30892228	30902955	26549317	26560100	+	10728	10784	96.57	2	2
31520732	31540122	26616897	26636484	+	19391	19588	95.04	2	2
31671377	31684473	26754380	26767551	+	13097	13172	96.76	2	2
31920710	31937552	27016671	27033594	+	16843	16924	94.97	2	2
31937553	31952036	27033481	27047932	+	14484	14452	95.41	2	2
32010688	32023119	27072229	27084589	+	12432	12361	91.36	2	2
32138926	32165542	27133451	27159958	+	26617	26508	96.19	2	2
32261541	32274078	27258959	27271565	+	12538	12607	92.43	2	2
32276346	32287259	27271561	27282424	+	10914	10864	95.65	2	2
32287252	32304872	27283623	27301257	+	17621	17635	96.76	2	2
32309698	32326164	27306031	27322472	+	16467	16442	93.33	2	2
32357704	32368725	27369137	27380021	+	11022	10885	95.12	2	2
32383422	32395320	27395051	27407091	+	11899	12041	94.04	2	2
32743373	32757370	27730534	27744512	+	13998	13979	96.71	2	2
33267873	33283181	27998977	28014251	+	15309	15275	96.63	2	2
33014997	33030283	27998983	28014251	+	15287	15269	96.66	2	2
33038458	33051998	28022490	28035924	+	13541	13435	96.27	2	2
33291346	33304905	28022490	28035924	+	13560	13435	96.04	2	2
33158993	33171736	28137186	28149958	+	12744	12773	96.61	2	2
33406909	33419657	28137186	28149958	+	12749	12773	96.56	2	2
33506305	33516529	28231234	28241611	+	10225	10378	94.16	2	2
33585883	33601843	28327302	28343415	+	15961	16114	95.15	2	2
33708029	33718380	28485857	28496185	+	10352	10329	97.25	2	2
33767606	33778296	28596876	28607547	+	10691	10672	93.89	2	2
33897050	33910026	28725840	28738640	+	12977	12801	95.27	2	2
33917093	33927257	28754515	28764654	+	10165	10140	97.2	2	2
33927253	33943899	28766314	28782951	+	16647	16638	97.72	2	2
33969884	33983436	28796479	28809993	+	13553	13515	96.66	2	2
33995412	34005987	28815345	28825906	+	10576	10562	95.31	2	2
34017273	34030759	28837415	28850916	+	13487	13502	95.04	2	2
34060777	34075850	28884650	28899672	+	15074	15023	95.97	2	2
34217859	34235015	29038227	29055184	+	17157	16958	94.29	2	2
34256266	34269644	29072578	29085967	+	13379	13390	95.8	2	2
34283507	34296506	29101619	29114699	+	13000	13081	95.03	2	2
34297952	34316262	29116717	29135178	+	18311	18462	95.79	2	2
34440777	34450905	29208915	29219021	+	10129	10107	96.74	2	2
34718748	34739284	29394700	29415152	+	20537	20453	96.47	2	2
34788593	34807775	29463787	29482969	+	19183	19183	96.37	2	2
34956833	34979181	29593817	29616182	+	22349	22366	96.03	2	2
35156107	35170383	29908010	29922122	+	14277	14113	94.58	2	2
35170493	35181318	29922884	29933698	+	10826	10815	97.23	2	2
35181319	35192080	29933799	29944644	+	10762	10846	95.49	2	2
35193955	35205098	29948534	29959725	+	11144	11192	95.77	2	2
35227729	35241238	29981206	29994775	+	13510	13570	97.08	2	2
35272431	35285231	30028524	30041140	+	12801	12617	96.64	2	2
35391192	35414924	30137397	30160987	+	23733	23591	95.94	2	2
35435716	35448938	30188436	30201574	+	13223	13139	96.5	2	2
35474881	35500286	30229379	30254805	+	25406	25427	95.05	2	2
35590557	35611419	30413417	30434425	+	20863	21009	95.27	2	2
35653201	35678246	30476986	30502050	+	25046	25065	95.95	2	2
35681194	35691658	30542715	30553197	+	10465	10483	96.16	2	2
35707083	35718300	30572476	30583649	+	11218	11174	95.14	2	2
35758079	35768772	30639042	30649724	+	10694	10683	96.4	2	2
36107554	36123317	31014390	31030119	+	15764	15730	94.51	2	2
36141181	36164767	31039526	31062961	+	23587	23436	96.03	2	2
36294863	36309974	31230956	31246141	+	15112	15186	96.37	2	2
36361482	36371513	31325118	31335218	+	10032	10101	97.09	2	2
36397726	36416788	31355723	31374671	+	19063	18949	96.83	2	2
36448278	36458665	31408119	31418525	+	10388	10407	97.78	2	2
36530682	36542014	31503242	31514635	+	11333	11394	96.14	2	2
36609992	36626304	31588472	31604608	+	16313	16137	96.16	2	2
36627893	36643172	31606126	31621375	+	15280	15250	97.5	2	2
36715597	36725959	31660767	31671014	+	10363	10248	95.22	2	2
36732638	36743145	31679976	31690395	+	10508	10420	95.68	2	2
36777680	36797189	31722673	31742114	+	19510	19442	96.38	2	2
36800071	36822119	31744374	31766499	+	22049	22126	96.13	2	2
36857910	36873024	31820276	31835205	+	15115	14930	94.16	2	2
36887214	36900818	31850866	31864339	+	13605	13474	95.15	2	2
36922589	36933043	31884312	31894783	+	10455	10472	95.72	2	2
37088622	37100544	32077335	32089334	+	11923	12000	95.99	2	2
37100567	37118218	32089490	32107202	+	17652	17713	97.16	2	2
37211674	37222695	32194907	32206028	+	11022	11122	94.38	2	2
37344414	37367200	32473458	32496187	+	22787	22730	96.86	2	2
37405541	37422421	32499261	32516083	+	16881	16823	97.11	2	2
37429185	37443227	32522971	32537017	+	14043	14047	94.66	2	2
37489948	37501948	32578712	32590638	+	12001	11927	96.07	2	2
37616619	37628205	32667243	32678915	+	11587	11673	96.88	2	2
37638829	37649203	32685686	32695945	+	10375	10260	97.23	2	2
37676087	37689850	32723025	32736639	+	13764	13615	94.24	2	2
37704440	37716340	32759117	32770836	+	11901	11720	93.89	2	2
37719773	37737849	32773633	32791728	+	18077	18096	96.45	2	2
37753279	37768629	32804313	32819629	+	15351	15317	96.66	2	2
37781503	37799450	32833516	32851445	+	17948	17930	94.88	2	2
37907455	37929058	32957162	32978726	+	21604	21565	97.39	2	2
37932126	37945723	32980623	32994268	+	13598	13646	96.13	2	2
38028422	38038423	33101966	33111973	+	10002	10008	97.33	2	2
38124221	38139758	33186180	33201558	+	15538	15379	96.61	2	2
38171023	38181213	33203703	33214181	+	10191	10479	94.38	2	2
38189745	38200365	33231569	33242237	+	10621	10669	95.17	2	2
38218254	38244936	33254695	33281167	+	26683	26473	95.4	2	2
38284190	38307754	33323574	33347034	+	23565	23461	96.58	2	2
38373360	38384668	33578878	33590094	+	11309	11217	95.31	2	2
38394247	38406206	33600072	33612072	+	11960	12001	96.22	2	2
38406783	38423163	33612068	33628593	+	16381	16526	95.05	2	2
38490582	38506710	33705532	33721656	+	16129	16125	97.41	2	2
38614777	38628599	33810836	33824695	+	13823	13860	95.64	2	2
38757257	38767322	33944713	33954811	+	10066	10099	97.47	2	2
38832177	38846255	34099589	34113696	+	14079	14108	96.64	2	2
38855289	38878678	34126756	34150305	+	23390	23550	95.95	2	2
39106173	39118954	34448420	34461158	+	12782	12739	95	2	2
39118952	39132568	34462510	34476193	+	13617	13684	95.3	2	2
39132833	39143317	34476851	34487326	+	10485	10476	95.4	2	2
39154621	39174920	34499025	34519409	+	20300	20385	96.54	2	2
39214705	39225970	34550432	34561722	+	11266	11291	97.05	2	2
39242979	39257405	34581702	34596111	+	14427	14410	95.18	2	2
39452686	39463659	34889780	34900804	+	10974	11025	96.29	2	2
39486700	39500664	34921922	34935778	+	13965	13857	97.16	2	2
39518458	39540502	34948889	34970962	+	22045	22074	97.72	2	2
39545022	39556859	34993428	35005205	+	11838	11778	97.11	2	2
39618929	39632599	35053206	35067048	+	13671	13843	94.87	2	2
39645342	39671170	35078129	35103828	+	25829	25700	95.35	2	2
39784422	39796791	35228035	35240489	+	12370	12455	96.39	2	2
39821492	39834798	35273248	35286493	+	13307	13246	93.74	2	2
39936196	39951072	35354020	35369085	+	14877	15066	94.86	2	2
39951072	39975749	35369255	35393862	+	24678	24608	95.72	2	2
40029347	40040244	35450367	35461259	+	10898	10893	97.27	2	2
40067162	40079677	35490237	35502803	+	12516	12567	97.56	2	2
40120092	40132346	35547314	35559650	+	12255	12337	96.17	2	2
40150111	40173864	35576093	35599918	+	23754	23826	95.57	2	2
40176545	40187855	35604205	35615543	+	11311	11339	97.98	2	2
40201830	40224347	35631845	35654256	+	22518	22412	95.26	2	2
40258593	40270954	35727573	35740104	+	12362	12532	95.67	2	2
40273475	40288309	35744142	35758982	+	14835	14841	91.73	2	2
40338743	40358581	35844215	35864089	+	19839	19875	96.17	2	2
40358911	40379118	35864409	35884615	+	20208	20207	95.41	2	2
40405131	40423158	35890017	35908035	+	18028	18019	96.19	2	2
40426741	40442947	35912252	35928333	+	16207	16082	96.14	2	2
40456180	40466242	35944674	35954797	+	10063	10124	95.11	2	2
40498652	40509984	35944674	35956033	+	11333	11360	94.83	2	2
40524744	40536822	35971212	35983354	+	12079	12143	94.12	2	2
40540022	40553856	35986401	36000304	+	13835	13904	95.76	2	2
40572697	40583022	36005422	36015686	+	10326	10265	96.51	2	2
40607919	40618257	36064426	36074762	+	10339	10337	96.41	2	2
40607919	40618257	36085940	36096293	+	10339	10354	96.29	2	2
40696862	40711571	36153723	36168465	+	14710	14743	95.66	2	2
40720164	40746245	36176852	36202946	+	26082	26095	95.51	2	2
40762657	40780460	36219628	36237312	+	17804	17685	96.34	2	2
40831822	40849234	36289657	36307101	+	17413	17445	96.38	2	2
40849261	40863840	36307318	36321958	+	14580	14641	94.07	2	2
40887731	40898546	36363932	36374681	+	10816	10750	97.46	2	2
40962915	40977721	36419428	36434223	+	14807	14796	97.69	2	2
41017840	41030478	36471384	36483966	+	12639	12583	97.01	2	2
41098469	41111119	36519287	36531982	+	12651	12696	96.73	2	2
41121546	41135169	36542341	36555857	+	13624	13517	95.97	2	2
41182141	41192515	36582579	36592928	+	10375	10350	96.39	2	2
41202534	41222337	36603824	36623554	+	19804	19731	95.91	2	2
41328291	41339167	36756770	36767649	+	10877	10880	95.57	2	2
41339162	41349392	36769110	36779499	+	10231	10390	93.48	2	2
41356576	41374101	36787224	36804755	+	17526	17532	96.29	2	2
41379383	41404715	36804751	36829970	+	25333	25220	97.08	2	2
41432802	41456444	36850734	36874321	+	23643	23588	96.37	2	2
41476256	41490679	36894496	36908830	+	14424	14335	93.62	2	2
41551702	41585567	36967669	37001458	+	33866	33790	97.2	2	2
41601590	41613083	37013807	37025263	+	11494	11457	95.69	2	2
41646793	41656979	37055604	37065836	+	10187	10233	96.58	2	2
41657140	41670443	37065880	37079148	+	13304	13269	96.79	2	2
41670548	41686181	37079148	37094862	+	15634	15715	96.04	2	2
41745362	41758139	37307928	37320703	+	12778	12776	97.91	2	2
41896801	41909005	37458584	37470935	+	12205	12352	94.76	2	2
41929689	41944016	37498607	37512757	+	14328	14151	95.4	2	2
41961584	41976827	37548128	37563453	+	15244	15326	96.55	2	2
41983710	41994102	37571157	37581439	+	10393	10283	94.49	2	2
42183909	42195979	37707672	37719655	+	12071	11984	97.39	2	2
42243481	42261329	37771343	37789024	+	17849	17682	95.93	2	2
42271796	42293017	37799027	37820279	+	21222	21253	95.46	2	2
42310373	42322684	37843022	37855229	+	12312	12208	94.08	2	2
42341442	42367871	37872801	37899355	+	26430	26555	95.17	2	2
42377767	42392941	37911966	37927093	+	15175	15128	96.7	2	2
42408798	42430073	38058428	38079775	+	21276	21348	96.48	2	2
42432630	42446277	38080928	38094509	+	13648	13582	92.23	2	2
42478918	42489447	38128183	38138685	+	10530	10503	94.1	2	2
42514563	42525153	38178057	38188566	+	10591	10510	93.99	2	2
42543693	42554270	38203482	38214134	+	10578	10653	96.06	2	2
42640683	42658606	38335095	38352980	+	17924	17886	97.78	2	2
42663347	42677696	38360501	38374767	+	14350	14267	96.8	2	2
42713662	42726758	38408966	38422098	+	13097	13133	95.98	2	2
42747126	42759121	38443294	38455208	+	11996	11915	96.7	2	2
42842564	42857892	38537922	38553376	+	15329	15455	95.58	2	2
42862339	42873714	38558798	38570076	+	11376	11279	93.72	2	2
42986975	42997409	38663858	38674308	+	10435	10451	94.9	2	2
43005762	43017625	38681665	38693762	+	11864	12098	92.28	2	2
43018857	43030844	38695255	38707121	+	11988	11867	94.06	2	2
43031426	43044526	38707770	38720860	+	13101	13091	96.5	2	2
43070498	43083769	38846872	38860131	+	13272	13260	96.09	2	2
43121738	43138482	38898292	38915010	+	16745	16719	95.39	2	2
43146391	43157260	38922219	38933066	+	10870	10848	97.54	2	2
43205440	43220545	38986398	39001626	+	15106	15229	93.04	2	2
43268804	43280379	39047255	39058826	+	11576	11572	97.23	2	2
43321104	43336750	39143737	39159435	+	15647	15699	96.75	2	2
43336741	43347633	39159954	39170861	+	10893	10908	97.7	2	2
43357494	43379420	39185605	39207478	+	21927	21874	96.84	2	2
43379412	43390129	39207664	39218358	+	10718	10695	94.66	2	2
43436051	43451727	39272776	39288465	+	15677	15690	97.65	2	2
43509988	43523933	39350787	39364758	+	13946	13972	97.08	2	2
43573060	43585107	39398261	39410234	+	12048	11974	97.83	2	2
43696880	43711145	39495045	39509239	+	14266	14195	95.83	2	2
43722422	43733525	39517383	39528503	+	11104	11121	96.29	2	2
43752178	43762287	39545054	39555293	+	10110	10240	96.23	2	2
43762081	43775873	39555296	39569067	+	13793	13772	96.99	2	2
43777337	43788483	39570149	39581264	+	11147	11116	95.86	2	2
43844189	43865383	39617658	39638861	+	21195	21204	94.54	2	2
43887463	43899089	39675233	39686747	+	11627	11515	96.29	2	2
43991853	44006181	39812194	39826446	+	14329	14253	97.38	2	2
44024185	44034526	39844132	39854463	+	10342	10332	98.51	2	2
44041740	44055531	39862577	39876539	+	13792	13963	93.32	2	2
44082551	44106906	39902330	39926804	+	24356	24475	95.13	2	2
44127977	44143391	39949259	39964643	+	15415	15385	97.15	2	2
44145400	44156298	39966288	39977106	+	10899	10819	95.21	2	2
44227107	44249249	40034226	40056314	+	22143	22089	96.83	2	2
44284602	44296591	40092969	40105043	+	11990	12075	96.23	2	2
44382515	44394094	40196153	40207785	+	11580	11633	96.16	2	2
44394096	44409045	40208703	40223668	+	14950	14966	94.88	2	2
44434889	44449900	40249889	40264910	+	15012	15022	93.52	2	2
44476757	44493387	40293583	40310241	+	16631	16659	94.41	2	2
44493804	44506908	40310661	40323601	+	13105	12941	96.51	2	2
44586960	44602904	40406233	40422041	+	15945	15809	94.94	2	2
44619072	44631775	40438284	40450928	+	12704	12645	94.99	2	2
44634142	44648211	40452563	40466590	+	14070	14028	96.24	2	2
44647772	44667413	40467121	40486738	+	19642	19618	96.66	2	2
44733379	44743859	40536213	40546614	+	10481	10402	96.16	2	2
44746427	44756714	40548869	40559156	+	10288	10288	97.28	2	2
44762570	44789762	40564943	40592164	+	27193	27222	95.99	2	2
44886778	44906535	40648980	40668842	+	19758	19863	95.82	2	2
44924882	44937213	40687149	40699369	+	12332	12221	96.33	2	2
44958044	44978530	40721902	40742291	+	20487	20390	92.69	2	2
44990667	45004269	40753210	40766801	+	13603	13592	96.26	2	2
45022427	45036852	40778008	40792523	+	14426	14516	97.44	2	2
45073987	45086910	40828905	40841866	+	12924	12962	96.93	2	2
45086986	45097213	40842924	40853252	+	10228	10329	96.5	2	2
14956630	14941403	7845269	7860514	-	15228	15246	97.39	2	2
14865876	14854980	7961544	7972507	-	10897	10964	95.7	2	2
14835436	14825359	7981073	7991078	-	10078	10006	97.16	2	2
25338570	25327758	8854698	8865497	-	10813	10800	96.42	2	3
8187201	8176597	3514143	3524800	-	10605	10658	94.14	2	5
12735099	12748149	14468032	14481092	+	13051	13061	96.11	2	6
25011462	25021808	14470744	14481092	+	10347	10349	95.63	2	6
22640170	22651509	4470252	4481577	+	11340	11326	95.58	2	7
21833593	21847544	6429535	6443585	+	13952	14051	93.04	2	7
23430673	23419372	386243	397614	-	11302	11372	93.37	2	7
28495825	28485764	1385813	1395946	-	10062	10134	92.15	2	7
25338570	25327758	18483166	18493996	-	10813	10831	95.73	2	7
7153950	7164139	7563816	7574134	+	10190	10319	91.63	2	8
22638491	22650637	11232707	11244876	+	12147	12170	95.57	2	8
10890497	10903422	11232834	11245739	+	12926	12906	95.7	2	8
9103502	9113553	11498693	11508757	+	10052	10065	96.11	2	8
12735343	12748180	17661776	17674629	+	12838	12854	95.17	2	8
17479360	17465411	15111204	15125117	-	13950	13914	94.39	2	8
10896791	10884389	17662203	17674621	-	12403	12419	94.4	2	8
21010000	21022440	20134822	20147343	+	12441	12522	94.57	3	1
23133765	23146064	26328579	26340892	+	12300	12314	95.31	3	1
23152342	23138938	8867732	8881210	-	13405	13479	94.77	3	1
21003559	21017255	4405304	4419143	+	13697	13840	93.29	3	2
19939820	19950683	14716899	14727901	+	10864	11003	93.87	3	2
4152387	4166082	116193	129864	+	13696	13672	97.04	3	3
4222661	4238244	206162	221842	+	15584	15681	96.28	3	3
4263240	4275804	245929	258495	+	12565	12567	96.34	3	3
4431561	4454022	447515	469940	+	22462	22426	96.19	3	3
4598567	4614206	625755	641388	+	15640	15634	95.47	3	3
4674890	4686453	671225	682728	+	11564	11504	97.33	3	3
4738643	4751092	741768	754219	+	12450	12452	95.87	3	3
4751250	4762730	757648	769040	+	11481	11393	96.85	3	3
4768528	4785748	774049	791250	+	17221	17202	93.78	3	3
4892374	4907706	870034	885392	+	15333	15359	97.22	3	3
5216934	5229211	1291450	1303806	+	12278	12357	95.37	3	3
5252227	5262354	1351953	1362073	+	10128	10121	97.88	3	3
5308654	5321068	1439016	1451408	+	12415	12393	94.83	3	3
5512924	5530207	1717432	1734717	+	17284	17286	96.05	3	3
5577324	5594128	1794256	1811220	+	16805	16965	96.48	3	3
5617036	5630731	1834658	1848401	+	13696	13744	97.06	3	3
5715498	5726324	1920047	1930783	+	10827	10737	95.46	3	3
5743336	5753794	1944834	1955257	+	10459	10424	96.7	3	3
5807854	5820082	2018386	2030634	+	12229	12249	95.46	3	3
5844190	5854263	2063382	2073504	+	10074	10123	95.15	3	3
5873029	5883088	2099219	2109421	+	10060	10203	96.67	3	3
5891980	5904094	2118721	2130868	+	12115	12148	96.72	3	3
5903990	5921737	2130868	2148622	+	17748	17755	95.91	3	3
5923007	5937344	2150299	2164576	+	14338	14278	97.94	3	3
6020603	6031575	2225923	2236870	+	10973	10948	95.9	3	3
6098717	6110439	2351297	2363275	+	11723	11979	93.39	3	3
6135210	6150834	2419544	2435173	+	15625	15630	95.76	3	3
6215651	6226986	2486947	2498239	+	11336	11293	96.63	3	3
6296460	6308066	2573162	2584803	+	11607	11642	98.04	3	3
6318148	6336758	2598623	2617265	+	18611	18643	98.12	3	3
6356486	6372870	2694700	2711073	+	16385	16374	95.37	3	3
6434010	6446130	2775965	2788004	+	12121	12040	95.77	3	3
6497891	6512357	2839298	2853745	+	14467	14448	96.8	3	3
6539940	6550342	2872510	2882872	+	10403	10363	96.91	3	3
6578397	6591008	2913128	2925718	+	12612	12591	94.82	3	3
6759103	6769436	3090758	3101233	+	10334	10476	95.63	3	3
6773390	6784981	3105506	3117082	+	11592	11577	96.62	3	3
6841503	6852693	3178981	3190098	+	11191	11118	94.68	3	3
6867021	6881033	3197057	3211079	+	14013	14023	96.95	3	3
6923150	6937756	3256396	3271100	+	14607	14705	96.71	3	3
6983065	6993280	3284492	3294766	+	10216	10275	96.28	3	3
7000100	7013835	3299158	3312923	+	13736	13766	97.41	3	3
7138597	7153989	3470911	3486385	+	15393	15475	95.83	3	3
7360219	7370396	3785178	3795380	+	10178	10203	95.44	3	3
7389762	7407793	3814192	3832269	+	18032	18078	96.8	3	3
7460544	7474959	3876455	3890663	+	14416	14209	94.91	3	3
7496780	7508133	3923575	3934850	+	11354	11276	97.14	3	3
7509579	7549527	3940635	3980487	+	39949	39853	97.86	3	3
7618078	7629626	4054486	4066065	+	11549	11580	93.86	3	3
7648721	7663941	4084069	4099248	+	15221	15180	96.53	3	3
7679493	7690449	4118783	4129743	+	10957	10961	93.65	3	3
7694854	7709222	4140910	4155284	+	14369	14375	95.95	3	3
7737024	7754400	4170286	4187741	+	17377	17456	96.78	3	3
7757541	7777177	4189232	4208927	+	19637	19696	96.34	3	3
7780547	7809913	4219546	4248884	+	29367	29339	94.25	3	3
7920853	7932522	4452471	4464031	+	11670	11561	97.39	3	3
7932514	7957821	4465475	4490688	+	25308	25214	97.19	3	3
7987903	8000702	4525841	4538696	+	12800	12856	95.3	3	3
8122426	8133930	4644743	4656148	+	11505	11406	94.53	3	3
8143240	8156547	4666102	4679541	+	13308	13440	95.8	3	3
8187352	8198147	4714077	4724790	+	10796	10714	95.7	3	3
8196240	8220821	4727013	4751532	+	24582	24520	95.63	3	3
8657626	8671662	5095408	5109409	+	14037	14002	97.34	3	3
8727444	8738624	5182651	5193688	+	11181	11038	95.22	3	3
8793932	8807882	5251701	5265695	+	13951	13995	92.5	3	3
8808274	8820932	5265693	5278168	+	12659	12476	95.92	3	3
8947797	8957902	5357754	5367800	+	10106	10047	96.88	3	3
8972299	8982886	5378592	5389318	+	10588	10727	95.76	3	3
9016073	9032485	5424846	5441151	+	16413	16306	93.73	3	3
9043408	9058502	5464710	5479652	+	15095	14943	95.59	3	3
9195341	9207480	5653106	5665258	+	12140	12153	96.9	3	3
9225319	9239551	5683833	5698090	+	14233	14258	98.22	3	3
9335704	9357006	5722445	5743577	+	21303	21133	94.47	3	3
9458648	9471784	5898885	5912100	+	13137	13216	96.66	3	3
9476512	9487961	5919487	5930817	+	11450	11331	94.35	3	3
9548782	9560446	6035780	6047491	+	11665	11712	95.17	3	3
9548782	9560446	6332369	6344090	+	11665	11722	95.12	3	3
9841561	9855955	6562782	6577153	+	14395	14372	96.04	3	3
9869893	9882378	6617055	6629671	+	12486	12617	94.68	3	3
9945989	9956651	6713281	6724038	+	10663	10758	96.52	3	3
9957338	9967601	6725339	6735627	+	10264	10289	95.16	3	3
11067835	11079909	7520359	7532512	+	12075	12154	96.39	3	3
11320927	11337071	7853379	7869557	+	16145	16179	96.85	3	3
11338892	11353496	7869552	7884162	+	14605	14611	96.85	3	3
11976321	11989859	8418347	8431946	+	13539	13600	94.46	3	3
12017900	12030555	8451925	8464613	+	12656	12689	97.63	3	3
12128926	12154949	8534446	8560445	+	26024	26000	96.75	3	3
12166678	12177647	8571788	8582739	+	10970	10952	96.82	3	3
12266274	12276930	8704627	8715247	+	10657	10621	97.1	3	3
12279224	12293251	8720054	8734039	+	14028	13986	97.53	3	3
12346880	12356997	8766993	8777110	+	10118	10118	97.35	3	3
12506857	12523574	8927607	8944484	+	16718	16878	94.45	3	3
12666647	12680249	9088891	9102466	+	13603	13576	97.11	3	3
12847642	12857873	9259378	9269514	+	10232	10137	95.09	3	3
13093120	13106413	9475711	9488954	+	13294	13244	95.2	3	3
13147678	13157963	9492379	9502622	+	10286	10244	94.84	3	3
13225817	13236427	9587597	9598137	+	10611	10541	96.7	3	3
13254253	13266377	9614079	9626089	+	12125	12011	96.55	3	3
13408713	13420587	9872964	9884700	+	11875	11737	94.43	3	3
13421000	13439124	9884694	9902908	+	18125	18215	95.83	3	3
13498758	13514886	9950099	9965979	+	16129	15881	92.41	3	3
13557586	13568216	10081277	10091831	+	10631	10555	94	3	3
14290423	14302838	10773771	10786080	+	12416	12310	95.26	3	3
15590582	15605641	10773771	10788716	+	15060	14946	95.51	3	3
14508297	14518842	11016371	11026820	+	10546	10450	95.04	3	3
16188580	16200033	11388764	11400214	+	11454	11451	96.28	3	3
16636621	16648765	11565697	11577736	+	12145	12040	94.73	3	3
16788711	16800464	11681843	11693627	+	11754	11785	93.49	3	3
16823567	16840667	11716279	11733493	+	17101	17215	95.15	3	3
16939429	16950668	11802597	11813715	+	11240	11119	96.08	3	3
17055122	17065868	11914643	11925301	+	10747	10659	93.85	3	3
17171369	17191468	12073683	12093704	+	20100	20022	96.71	3	3
17294480	17307884	12170810	12184289	+	13405	13480	94.46	3	3
17466269	17478352	12376814	12388711	+	12084	11898	95.3	3	3
18450625	18466053	13127836	13143317	+	15429	15482	96.16	3	3
19292161	19303272	14673394	14684538	+	11112	11145	92.85	3	3
19341154	19353718	14739856	14752443	+	12565	12588	95.3	3	3
19814731	19825640	15563939	15574834	+	10910	10896	96.71	3	3
20481698	20492841	16043748	16055127	+	11144	11380	95.38	3	3
20584230	20596211	16215561	16227454	+	11982	11894	93.52	3	3
21558807	21569024	16978096	16988329	+	10218	10234	92.98	3	3
21855016	21867309	17204152	17216482	+	12294	12331	96.01	3	3
22442081	22453669	17566041	17577776	+	11589	11736	95.77	3	3
22484521	22496472	17619307	17631302	+	11952	11996	94	3	3
22561909	22572844	17656958	17667936	+	10936	10979	95.08	3	3
22649296	22661944	17687213	17699722	+	12649	12510	94.86	3	3
22979399	22999360	17916249	17936079	+	19962	19831	97.45	3	3
23055014	23075551	17972664	17993280	+	20538	20617	97.54	3	3
23107065	23118744	18022133	18033758	+	11680	11626	93.11	3	3
23487665	23506333	18454521	18473075	+	18669	18555	95.64	3	3
23542451	23554398	18523613	18535470	+	11948	11858	95.93	3	3
23652519	23662676	18630472	18640533	+	10158	10062	94.8	3	3
23735355	23746857	18709865	18721367	+	11503	11503	97.08	3	3
23811878	23824511	18821170	18833768	+	12634	12599	98.1	3	3
24419528	24432430	19210242	19223240	+	12903	12999	95.74	3	3
24432611	24442689	19223275	19233278	+	10079	10004	96.65	3	3
24176467	24186537	19223277	19233278	+	10071	10002	96.38	3	3
24714776	24729958	19527544	19542685	+	15183	15142	94.24	3	3
24738162	24751289	19551286	19564428	+	13128	13143	94.64	3	3
24796225	24814667	19609780	19628163	+	18443	18384	97.03	3	3
24907253	24919461	19733075	19745374	+	12209	12300	95.62	3	3
24926407	24942610	19753377	19769492	+	16204	16116	95.01	3	3
24946826	24958482	19773288	19785127	+	11657	11840	91.98	3	3
25085081	25097161	19840967	19853083	+	12081	12117	94.81	3	3
25185201	25200205	19890003	19905050	+	15005	15048	95.02	3	3
25213573	25224124	19922579	19932928	+	10552	10350	93.95	3	3
25229367	25249841	19938738	19959139	+	20475	20402	94.61	3	3
25250766	25261167	19959136	19969489	+	10402	10354	96.15	3	3
25264081	25282899	19972404	19991209	+	18819	18806	95.33	3	3
25342619	25361764	20030223	20049392	+	19146	19170	97.86	3	3
25563485	25582590	20030298	20049392	+	19106	19095	97.92	3	3
25803893	25818416	20231773	20246227	+	14524	14455	94.9	3	3
25848839	25860354	20285034	20296583	+	11516	11550	95.95	3	3
25903084	25916910	20359950	20373633	+	13827	13684	95.96	3	3
25935361	25955064	20381295	20401111	+	19704	19817	96.1	3	3
25974934	25985443	20419168	20429748	+	10510	10581	95.75	3	3
25992596	26003628	20455331	20466578	+	11033	11248	95.04	3	3
26004365	26014610	20467195	20477321	+	10246	10127	96.18	3	3
26486880	26504703	20694814	20712614	+	17824	17801	96.99	3	3
26522189	26532579	20726960	20737341	+	10391	10382	94.81	3	3
26565900	26576514	20748407	20759123	+	10615	10717	92.83	3	3
26894869	26914464	21013487	21033016	+	19596	19530	96.98	3	3
26946019	26967183	21058926	21080099	+	21165	21174	95.32	3	3
27052091	27065022	21145638	21158527	+	12932	12890	96.21	3	3
27536130	27553552	21709728	21727211	+	17423	17484	96.68	3	3
27558787	27573804	21734337	21749325	+	15018	14989	97.02	3	3
27578516	27621064	21752207	21794720	+	42549	42514	97.17	3	3
27802886	27814747	22026895	22038812	+	11862	11918	94.07	3	3
27821199	27839260	22044636	22062674	+	18062	18039	96.53	3	3
27909988	27922976	22154574	22167500	+	12989	12927	95.62	3	3
27967415	27983425	22202611	22218654	+	16011	16044	95.89	3	3
28015307	28032129	22242638	22259424	+	16823	16787	97.51	3	3
28040071	28052229	22266624	22278715	+	12159	12092	93.64	3	3
28164519	28178976	22494021	22508384	+	14458	14364	95.66	3	3
28188767	28204571	22529937	22545684	+	15805	15748	97.83	3	3
28205604	28220578	22546704	22561654	+	14975	14951	97.67	3	3
28227311	28237899	22567711	22578293	+	10589	10583	97.69	3	3
28245920	28262030	22596926	22613148	+	16111	16223	96.15	3	3
28362934	28379463	22640952	22657469	+	16530	16518	96.7	3	3
28379471	28391767	22657749	22669960	+	12297	12212	96.34	3	3
28425132	28438623	22709184	22722736	+	13492	13553	97.22	3	3
28470709	28491487	22779431	22800235	+	20779	20805	96.65	3	3
28540669	28554053	22873347	22886711	+	13385	13365	96.35	3	3
28556422	28569289	22893613	22906537	+	12868	12925	98.07	3	3
28767719	28780509	23082449	23095409	+	12791	12961	92.77	3	3
28797717	28809916	23113300	23125366	+	12200	12067	94.84	3	3
28946297	28958426	23113329	23125366	+	12130	12038	94.56	3	3
28868188	28880053	23180107	23191849	+	11866	11743	95.17	3	3
29072458	29087443	23223695	23238615	+	14986	14921	95.86	3	3
29102066	29120716	23251696	23270217	+	18651	18522	97.05	3	3
29197144	29215084	23303519	23321540	+	17941	18022	94.06	3	3
29215304	29229871	23321526	23336096	+	14568	14571	95.49	3	3
29274530	29291952	23433509	23450941	+	17423	17433	94.46	3	3
29292009	29304474	23451337	23463840	+	12466	12504	95.62	3	3
29322028	29336472	23483976	23498395	+	14445	14420	95.71	3	3
29439973	29451856	23610727	23622684	+	11884	11958	97.46	3	3
29458797	29469102	23629512	23639824	+	10306	10313	95.47	3	3
29566851	29580369	23731922	23745510	+	13519	13589	94.19	3	3
29593451	29610280	23760692	23777345	+	16830	16654	94.12	3	3
29665303	29678309	23810270	23823313	+	13007	13044	96.36	3	3
29704251	29716150	23856974	23868840	+	11900	11867	96.57	3	3
29825552	29842710	23954447	23971614	+	17159	17168	96.43	3	3
29904050	29927009	24042308	24065160	+	22960	22853	96.57	3	3
29928935	29940643	24066384	24078034	+	11709	11651	96.91	3	3
30300317	30315626	24415022	24430227	+	15310	15206	95.11	3	3
30461462	30473077	24484007	24495495	+	11616	11489	95.46	3	3
30535624	30547214	24554333	24565928	+	11591	11596	95.74	3	3
30596761	30616202	24706847	24726261	+	19442	19415	96.62	3	3
30657823	30674586	24818427	24835140	+	16764	16714	96.06	3	3
30692905	30717299	24857911	24882314	+	24395	24404	96.12	3	3
30724247	30743615	24886737	24906115	+	19369	19379	95.53	3	3
30743653	30759722	24906301	24922253	+	16070	15953	94.04	3	3
30874636	30884978	25058537	25068761	+	10343	10225	94.05	3	3
30918711	30933524	25094794	25109412	+	14814	14619	95.02	3	3
31244570	31265854	25525454	25546405	+	21285	20952	95.27	3	3
31278529	31291757	25566684	25579689	+	13229	13006	93.38	3	3
31322093	31340868	25605729	25624433	+	18776	18705	97.56	3	3
31368210	31379641	25652984	25664385	+	11432	11402	97.99	3	3
31394888	31405779	25680035	25690819	+	10892	10785	95.88	3	3
31516422	31529353	25805223	25818172	+	12932	12950	96.34	3	3
31598069	31612842	25867748	25882591	+	14774	14844	96.78	3	3
31657397	31683545	25912602	25938411	+	26149	25810	95.59	3	3
31891330	31903712	25960773	25973071	+	12383	12299	96.86	3	3
31903939	31914625	25973117	25983785	+	10687	10669	98.49	3	3
31759538	31777261	25973117	25990867	+	17724	17751	97.3	3	3
31806487	31831616	25994073	26018987	+	25130	24915	96.69	3	3
31925683	31948294	25994086	26016567	+	22612	22482	97	3	3
31986104	32004992	26065637	26084606	+	18889	18970	95.5	3	3
32005084	32027883	26084609	26107398	+	22800	22790	98.05	3	3
32722163	32745217	26536819	26559905	+	23055	23087	95.94	3	3
32782444	32801709	26607216	26626375	+	19266	19160	95.42	3	3
32847367	32885254	26656706	26694709	+	37888	38004	96.29	3	3
32905233	32917474	26718932	26731140	+	12242	12209	95.96	3	3
32917826	32932133	26731872	26746207	+	14308	14336	97.4	3	3
32938482	32954975	26751619	26768106	+	16494	16488	96.84	3	3
32955222	32982791	26768175	26795830	+	27570	27656	96.29	3	3
32982791	32996553	26795965	26809955	+	13763	13991	93.59	3	3
33705491	33718662	27225064	27238254	+	13172	13191	97.4	3	3
33328403	33341576	27225064	27238254	+	13174	13191	97.03	3	3
33900551	33913030	27436978	27449481	+	12480	12504	95.37	3	3
34009436	34022866	27543189	27556626	+	13431	13438	94.19	3	3
34022989	34034603	27556747	27568334	+	11615	11588	96.74	3	3
34069716	34080619	27621061	27631818	+	10904	10758	93.72	3	3
34121399	34131697	27669597	27679896	+	10299	10300	96.68	3	3
34210839	34222760	27776002	27787923	+	11922	11922	96.39	3	3
34278914	34311069	27797159	27829253	+	32156	32095	96.67	3	3
34318217	34330449	27831646	27843764	+	12233	12119	95.64	3	3
34331712	34343021	27846360	27857620	+	11310	11261	97.81	3	3
34345913	34359635	27861020	27874562	+	13723	13543	96.47	3	3
34433786	34454542	27951252	27971974	+	20757	20723	96.76	3	3
34504006	34526402	28022666	28045016	+	22397	22351	96.69	3	3
34528925	34541892	28045309	28058164	+	12968	12856	97.04	3	3
34667774	34688541	28163578	28184291	+	20768	20714	94.97	3	3
34715683	34743833	28475189	28503296	+	28151	28108	96.19	3	3
34748577	34768981	28505212	28525598	+	20405	20387	96.03	3	3
34837946	34863372	28583575	28608852	+	25427	25278	96.67	3	3
34922664	34933635	28671180	28682132	+	10972	10953	97.51	3	3
34959483	34972613	28731145	28744261	+	13131	13117	97.37	3	3
35013216	35027644	28777547	28792041	+	14429	14495	97.95	3	3
35031593	35046801	28796479	28811551	+	15209	15073	96.05	3	3
35140192	35158547	28932705	28950955	+	18356	18251	95.95	3	3
35181288	35210820	28984064	29013590	+	29533	29527	96.81	3	3
35214968	35225679	29017843	29028473	+	10712	10631	96	3	3
35225674	35243280	29029520	29047101	+	17607	17582	96.22	3	3
35259287	35279422	29069096	29089114	+	20136	20019	96.97	3	3
35360847	35373713	29162313	29175206	+	12867	12894	95.85	3	3
35375222	35388185	29176931	29189764	+	12964	12834	95.93	3	3
35443490	35458566	29439195	29454223	+	15077	15029	96	3	3
35481857	35497190	29491587	29506900	+	15334	15314	97.38	3	3
35509459	35527383	29520117	29537969	+	17925	17853	96.66	3	3
35528504	35544798	29537960	29554181	+	16295	16222	97.04	3	3
35555808	35593712	29566412	29604237	+	37905	37826	95.95	3	3
35604069	35627290	29606884	29630006	+	23222	23123	96.84	3	3
35750653	35768057	29695257	29712692	+	17405	17436	94.04	3	3
35795775	35808297	29722218	29734779	+	12523	12562	95.89	3	3
35825586	35848296	29746185	29768741	+	22711	22557	94.63	3	3
35881198	35891670	29808404	29818890	+	10473	10487	98	3	3
35901373	35916349	29828919	29843911	+	14977	14993	95.4	3	3
35918942	35936147	29848115	29865161	+	17206	17047	96.35	3	3
35939093	35964131	29873034	29898083	+	25039	25050	94.95	3	3
36021592	36059079	29958177	29995783	+	37488	37607	96.01	3	3
36067160	36092366	30005202	30030528	+	25207	25327	95.04	3	3
36116227	36130614	30054000	30068419	+	14388	14420	96.29	3	3
36199940	36234077	30116156	30150035	+	34138	33880	95.45	3	3
36271597	36289801	30185520	30203671	+	18205	18152	97.75	3	3
36304814	36328112	30228212	30251369	+	23299	23158	95.38	3	3
36358201	36370371	30280560	30292822	+	12171	12263	95.62	3	3
36371343	36390333	30293224	30312207	+	18991	18984	94.91	3	3
10969715	10955395	6562782	6577153	-	14321	14372	95.78	3	3
10941464	10928946	6617055	6629671	-	12519	12617	94.77	3	3
10865199	10854515	6713281	6724057	-	10685	10777	96.49	3	3
10853848	10836475	6725339	6742728	-	17374	17390	95.79	3	3
10795872	10781580	6802723	6817099	-	14293	14377	94.43	3	3
10757216	10743634	6844760	6858396	-	13583	13637	96.93	3	3
10705191	10686925	6853130	6871358	-	18267	18229	97.18	3	3
10540775	10529014	7036982	7048723	-	11762	11742	96.35	3	3
10472269	10451653	7083873	7104357	-	20617	20485	96.46	3	3
10417365	10396478	7128340	7149177	-	20888	20838	96.53	3	3
10352837	10332027	7182529	7203396	-	20811	20868	96.24	3	3
10326390	10312672	7205277	7218964	-	13719	13688	96.89	3	3
10231351	10220318	7313752	7324773	-	11034	11022	98.22	3	3
10159759	10148921	7373694	7384466	-	10839	10773	94.6	3	3
10037988	10027577	7452373	7462657	-	10412	10285	95.62	3	3
26185015	26171408	20676198	20689799	-	13608	13602	95.18	3	4
19939820	19950683	14469734	14480711	+	10864	10978	93.99	3	6
1903720	1888008	1009154	1024773	-	15713	15620	90.4	3	6
29418736	29399291	4405304	4424827	-	19446	19524	95.28	4	2
14430000	14418050	14715864	14727901	-	11951	12038	95.03	4	2
202077	217062	83610	98767	+	14986	15158	96	4	4
220430	237354	101581	118392	+	16925	16812	96.69	4	4
255432	267152	133611	145361	+	11721	11751	96.22	4	4
277610	299989	161548	183928	+	22380	22381	96.09	4	4
321700	338593	205035	221946	+	16894	16912	96.48	4	4
338644	352245	222144	235752	+	13602	13609	97.82	4	4
353791	364109	236575	246928	+	10319	10354	94.21	4	4
486861	498243	427372	438703	+	11383	11332	96.15	4	4
525697	542807	467174	484367	+	17111	17194	95.42	4	4
542809	554232	484557	495974	+	11424	11418	95.68	4	4
571605	585717	515250	529335	+	14113	14086	94.89	4	4
619095	630127	557252	568374	+	11033	11123	96.25	4	4
708353	720134	610359	622094	+	11782	11736	96.21	4	4
729262	744056	631831	646615	+	14795	14785	95.43	4	4
768450	779350	675787	686551	+	10901	10765	95.87	4	4
779396	798715	686546	705887	+	19320	19342	95.03	4	4
815859	828269	727082	739552	+	12411	12471	95.35	4	4
870831	891836	782217	803199	+	21006	20983	96.55	4	4
918683	933591	828654	843579	+	14909	14926	96.12	4	4
933724	947953	843734	857949	+	14230	14216	95.38	4	4
947950	971346	858294	881506	+	23397	23213	95.97	4	4
1111684	1123648	1050881	1062689	+	11965	11809	95.39	4	4
1144810	1156030	1082220	1093385	+	11221	11166	97.71	4	4
1233513	1249109	1170802	1186420	+	15597	15619	95.77	4	4
1263916	1277352	1200074	1213502	+	13437	13429	97.37	4	4
1288554	1312090	1222713	1246064	+	23537	23352	97.07	4	4
1346106	1374902	1268166	1296631	+	28797	28466	95.37	4	4
1420982	1437346	1349807	1366157	+	16365	16351	97.42	4	4
1731978	1747914	1516676	1532538	+	15937	15863	96.82	4	4
1785442	1806116	1563979	1584692	+	20675	20714	95.65	4	4
1856640	1873559	1623666	1640556	+	16920	16891	95.22	4	4
1892704	1903018	1670861	1681176	+	10315	10316	96.3	4	4
1961945	1977480	1741392	1756888	+	15536	15497	96.37	4	4
1997066	2013301	1767149	1783453	+	16236	16305	94.19	4	4
2065678	2080322	1859591	1874192	+	14645	14602	96.35	4	4
2082348	2103670	1876992	1898303	+	21323	21312	97.14	4	4
2103662	2122169	1900061	1918461	+	18508	18401	94.63	4	4
2144410	2158548	1936759	1950816	+	14139	14058	97.33	4	4
2178550	2190758	1968156	1980307	+	12209	12152	96.91	4	4
2193401	2204022	1986944	1997566	+	10622	10623	95.14	4	4
2246042	2257373	2036027	2047240	+	11332	11214	94.75	4	4
2261120	2273019	2050602	2062460	+	11900	11859	96.14	4	4
2470908	2491810	2216472	2237230	+	20903	20759	96.25	4	4
2528463	2539585	2271860	2282864	+	11123	11005	96.29	4	4
2694297	2707696	2400157	2413642	+	13400	13486	95.97	4	4
2816215	2832648	2465163	2481437	+	16434	16275	96.25	4	4
2882311	2899047	2544420	2561224	+	16737	16805	96.29	4	4
2913792	2932782	2572169	2590950	+	18991	18782	96.82	4	4
3048796	3058949	2681653	2691794	+	10154	10142	96.97	4	4
3070602	3097366	2704705	2731488	+	26765	26784	95.71	4	4
3198487	3214385	2905050	2920836	+	15899	15787	97.27	4	4
3248768	3260487	2958826	2970542	+	11720	11717	95.67	4	4
3286808	3297489	2997319	3008110	+	10682	10792	94.23	4	4
3319353	3333554	3029404	3043541	+	14202	14138	95.57	4	4
3341588	3368850	3076854	3104149	+	27263	27296	96.91	4	4
3417385	3432573	3153192	3168343	+	15189	15152	95.82	4	4
3449375	3464089	3182774	3197624	+	14715	14851	96.12	4	4
3483553	3494396	3234227	3245106	+	10844	10880	94.13	4	4
3538626	3556335	3284163	3301990	+	17710	17828	97.04	4	4
3570623	3581274	3312535	3323218	+	10652	10684	95.47	4	4
3612813	3623152	3371524	3381901	+	10340	10378	95.83	4	4
3689474	3713512	3456310	3480483	+	24039	24174	94.95	4	4
3755664	3769202	3555391	3568922	+	13539	13532	95.8	4	4
3771738	3785382	3571403	3585053	+	13645	13651	94.54	4	4
3830315	3842206	3621691	3633538	+	11892	11848	96.92	4	4
3842356	3860744	3633574	3651995	+	18389	18422	97.22	4	4
4055874	4067393	3767930	3779408	+	11520	11479	95.75	4	4
4067391	4079013	3779147	3790756	+	11623	11610	97.51	4	4
4154930	4172745	3814528	3832319	+	17816	17792	97.14	4	4
4185012	4196447	3843951	3855348	+	11436	11398	96.91	4	4
4335110	4346596	3843952	3855352	+	11487	11401	96.84	4	4
4388685	4401183	3911797	3924242	+	12499	12446	95.63	4	4
4278848	4293179	3980081	3994375	+	14332	14295	96.23	4	4
4431550	4445344	3980116	3993952	+	13795	13837	96.91	4	4
4457702	4481598	4006799	4030597	+	23897	23799	95.47	4	4
4312224	4328950	4013811	4030597	+	16727	16787	95.41	4	4
4482488	4493506	4035370	4046388	+	11019	11019	96.63	4	4
4524316	4543907	4078067	4097760	+	19592	19694	96.63	4	4
4694944	4706138	4185698	4197023	+	11195	11326	93.85	4	4
4740161	4751944	4235684	4247454	+	11784	11771	95.44	4	4
4785057	4807081	4312560	4334671	+	22025	22112	95.68	4	4
4863879	4875384	4357033	4368566	+	11506	11534	96.55	4	4
4885521	4895774	4390627	4400749	+	10254	10123	94.78	4	4
4924599	4938129	4434124	4447622	+	13531	13499	97.42	4	4
4938131	4948411	4448046	4458307	+	10281	10262	96.75	4	4
4948705	4963297	4458306	4472873	+	14593	14568	97.07	4	4
4963313	4979690	4473038	4489417	+	16378	16380	97.28	4	4
5014348	5034020	4528184	4547778	+	19673	19595	97.66	4	4
5035431	5058581	4549904	4573162	+	23151	23259	96.56	4	4
5146375	5158798	4646320	4658697	+	12424	12378	96.76	4	4
5161549	5181118	4662411	4681918	+	19570	19508	97.46	4	4
5210720	5224114	4698649	4712033	+	13395	13385	96.38	4	4
5279479	5302545	4759887	4782897	+	23067	23011	96.32	4	4
5318184	5329044	4805769	4816607	+	10861	10839	92.85	4	4
5335131	5346366	4823503	4834798	+	11236	11296	95.27	4	4
5383676	5400251	4933922	4950410	+	16576	16489	96.27	4	4
5400263	5412524	4950523	4962826	+	12262	12304	97.24	4	4
5446545	5461052	5028690	5043198	+	14508	14509	94.25	4	4
5467863	5478889	5049848	5060945	+	11027	11098	96.45	4	4
5525791	5539853	5109436	5123416	+	14063	13981	97.08	4	4
5555742	5574501	5139103	5157782	+	18760	18680	96.8	4	4
5574496	5589706	5159729	5174967	+	15211	15239	94.98	4	4
5608381	5619470	5194941	5205862	+	11090	10922	95.54	4	4
5640323	5656588	5228291	5244548	+	16266	16258	97	4	4
5751034	5767018	5346641	5362645	+	15985	16005	96.5	4	4
5769816	5783276	5366056	5379482	+	13461	13427	96.55	4	4
5783285	5795020	5382120	5393846	+	11736	11727	98.09	4	4
5803607	5823378	5405681	5425446	+	19772	19766	97.17	4	4
5876999	5894156	5470037	5487123	+	17158	17087	96.55	4	4
5901181	5925895	5493950	5518498	+	24715	24549	95.96	4	4
5940717	5952003	5533606	5545118	+	11287	11513	95.18	4	4
6022266	6033298	5591043	5602170	+	11033	11128	95.45	4	4
6390494	6401550	5933174	5944309	+	11057	11136	96.15	4	4
6452196	6464617	5981783	5994236	+	12422	12454	96.78	4	4
6697695	6718265	6235304	6255829	+	20571	20526	98.1	4	4
7231665	7253097	6235304	6256677	+	21433	21374	98.05	4	4
6737762	6748190	6339438	6349842	+	10429	10405	95.74	4	4
7306194	7325805	6373497	6393022	+	19612	19526	95.37	4	4
7334914	7348780	6400210	6413996	+	13867	13787	96.55	4	4
6823928	6836852	6435788	6448588	+	12925	12801	95.96	4	4
7358796	7368908	6438520	6448588	+	10113	10069	96.5	4	4
6852338	6864695	6462285	6474630	+	12358	12346	97.72	4	4
7384357	7405784	6462285	6483638	+	21428	21354	96.84	4	4
7485681	7497656	6547271	6559363	+	11976	12093	96.69	4	4
6932187	6944272	6547271	6559363	+	12086	12093	97.57	4	4
7644177	7659677	6719779	6735204	+	15501	15426	96.31	4	4
7659872	7680941	6735479	6756727	+	21070	21249	96.44	4	4
7686681	7704179	6789069	6806677	+	17499	17609	96.97	4	4
7775136	7794715	6859289	6879014	+	19580	19726	95.95	4	4
7827139	7853495	6895137	6921507	+	26357	26371	97.39	4	4
7915595	7932675	6983197	7000274	+	17081	17078	94.42	4	4
7940553	7951940	7007690	7019032	+	11388	11343	95.36	4	4
7970391	7983620	7035063	7048192	+	13230	13130	95.51	4	4
8071620	8081676	7176686	7186733	+	10057	10048	98.3	4	4
8126780	8137000	7295904	7306075	+	10221	10172	96.15	4	4
8163755	8176651	7325908	7338679	+	12897	12772	96.65	4	4
8192059	8203484	7421133	7432451	+	11426	11319	97.2	4	4
8216235	8235681	7441651	7461089	+	19447	19439	96.9	4	4
8325281	8337423	7606900	7619000	+	12143	12101	96.95	4	4
8337422	8354926	7619768	7637228	+	17505	17461	96.21	4	4
8376080	8393768	7660361	7677990	+	17689	17630	97.43	4	4
8487372	8514542	7774319	7801304	+	27171	26986	94.79	4	4
8541275	8554539	7807207	7820274	+	13265	13068	95.24	4	4
8778081	8789080	7889493	7900523	+	11000	11031	95.54	4	4
8795612	8806564	7904868	7915830	+	10953	10963	95.33	4	4
8854110	8864156	7928662	7938689	+	10047	10028	94.81	4	4
8868023	8879800	7938685	7950330	+	11778	11646	96.08	4	4
9518259	9528872	8075417	8085976	+	10614	10560	95.51	4	4
9582645	9598386	8127288	8143072	+	15742	15785	94.68	4	4
9622091	9638853	8160541	8177307	+	16763	16767	96.11	4	4
9122731	9139563	8160541	8177324	+	16833	16784	96.43	4	4
9282954	9293878	8350962	8361831	+	10925	10870	95.63	4	4
9791151	9803682	8351064	8363587	+	12532	12524	95.66	4	4
9810570	9820728	8371860	8382096	+	10159	10237	93.88	4	4
9338076	9349363	8404640	8415978	+	11288	11339	96.74	4	4
9865101	9875401	8405725	8415978	+	10301	10254	97.31	4	4
9361081	9386699	8430155	8455743	+	25619	25589	96.56	4	4
9898322	9927266	8430155	8459019	+	28945	28865	96.85	4	4
9935672	9947181	8470566	8481991	+	11510	11426	96.23	4	4
9398951	9410464	8470566	8481991	+	11514	11426	96.16	4	4
9410461	9428689	8483075	8501280	+	18229	18206	97.01	4	4
9954343	9966310	8489407	8501335	+	11968	11929	96.94	4	4
10094941	10109715	8629967	8644713	+	14775	14747	95.91	4	4
10180944	10194035	8764310	8777401	+	13092	13092	94.58	4	4
10261886	10277640	8839854	8855615	+	15755	15762	94.63	4	4
10292273	10308811	8881313	8897967	+	16539	16655	96.22	4	4
10545898	10557277	9251257	9262576	+	11380	11320	96.88	4	4
10586583	10601045	9293559	9308116	+	14463	14558	97.23	4	4
10767860	10779717	9511856	9523700	+	11858	11845	97.37	4	4
10881169	10904393	9601298	9624513	+	23225	23216	97.43	4	4
10912709	10927075	9638234	9652633	+	14367	14400	96.77	4	4
10968142	10997930	9690442	9720313	+	29789	29872	94.38	4	4
11005270	11018286	9726907	9739880	+	13017	12974	96.61	4	4
11043407	11053510	9762476	9772712	+	10104	10237	95.75	4	4
11079800	11115407	9805558	9840971	+	35608	35414	96.53	4	4
11138054	11160737	9873380	9896020	+	22684	22641	95.4	4	4
11168924	11185012	9909049	9924944	+	16089	15896	96.73	4	4
11201531	11211786	9935770	9946132	+	10256	10363	94.62	4	4
11211786	11223168	9946583	9957849	+	11383	11267	92.33	4	4
11236256	11250663	9990322	10004702	+	14408	14381	96.88	4	4
11792788	11805033	10482202	10494451	+	12246	12250	96.05	4	4
11808796	11819695	10496880	10508212	+	10900	11333	90.77	4	4
11872503	11904110	10558925	10590639	+	31608	31715	96.8	4	4
12107990	12129339	10958854	10980248	+	21350	21395	97.41	4	4
12170399	12184455	11032468	11046503	+	14057	14036	96.59	4	4
12251410	12261708	11112323	11122636	+	10299	10314	97.34	4	4
12342636	12360319	11289351	11307049	+	17684	17699	98.5	4	4
12439458	12450170	11408572	11419441	+	10713	10870	96.16	4	4
12530643	12546284	11455616	11471306	+	15642	15691	97.76	4	4
12466976	12482623	11455616	11471306	+	15648	15691	97.6	4	4
12588726	12603165	11532369	11546751	+	14440	14383	93.96	4	4
12695735	12707419	11627024	11638727	+	11685	11704	96.43	4	4
13060718	13075184	12126020	12140484	+	14467	14465	97.43	4	4
13133095	13146969	12323940	12337761	+	13875	13822	95.69	4	4
13492118	13503397	12762706	12773866	+	11280	11161	95.57	4	4
13562492	13576420	12823747	12837633	+	13929	13887	96.1	4	4
13576626	13589969	12837619	12850997	+	13344	13379	94.4	4	4
14198581	14214862	12884324	12900518	+	16282	16195	96.24	4	4
13635645	13653584	12884324	12902175	+	17940	17852	96.09	4	4
14272020	14285592	12977570	12991248	+	13573	13679	96.18	4	4
13741260	13753545	13003996	13016203	+	12286	12208	95.6	4	4
14301453	14312625	13005373	13016492	+	11173	11120	96.08	4	4
13758461	13778236	13019188	13038935	+	19776	19748	97.68	4	4
14314682	14333986	13019700	13038935	+	19305	19236	97.42	4	4
14566740	14590952	13138621	13162876	+	24213	24256	95.82	4	4
13995320	14010218	13145908	13160747	+	14899	14840	95.22	4	4
14659110	14669985	13228171	13239029	+	10876	10859	95.31	4	4
14071548	14082459	13228171	13239029	+	10912	10859	95.52	4	4
14778865	14799826	13321976	13342942	+	20962	20967	95.92	4	4
14807472	14824655	13351202	13368393	+	17184	17192	95.21	4	4
14864818	14885112	13427394	13447763	+	20295	20370	97.01	4	4
15136429	15147425	13640442	13651416	+	10997	10975	96.55	4	4
15193025	15228084	13670743	13705729	+	35060	34987	95.84	4	4
15241342	15252645	13723907	13735166	+	11304	11260	93.53	4	4
15253150	15263916	13738496	13749443	+	10767	10948	95.02	4	4
15429738	15442543	13864500	13877341	+	12806	12842	92.47	4	4
15443026	15453578	13877519	13888131	+	10553	10613	95.45	4	4
15458574	15468978	13898061	13908497	+	10405	10437	95.27	4	4
15526476	15540686	13969253	13983460	+	14211	14208	96.34	4	4
15547206	15562050	13989546	14004292	+	14845	14747	94.34	4	4
15732365	15745038	14210255	14222963	+	12674	12709	96.5	4	4
15840863	15854203	14367563	14380743	+	13341	13181	95.21	4	4
15913058	15925252	14432971	14445216	+	12195	12246	95.75	4	4
16036002	16047668	14548815	14560538	+	11667	11724	95.25	4	4
16121247	16131770	14673384	14683980	+	10524	10597	96.34	4	4
16173000	16184928	14741245	14753145	+	11929	11901	96.23	4	4
16284200	16295604	14901608	14912991	+	11405	11384	95.81	4	4
16392187	16405983	15012552	15026167	+	13797	13616	94.24	4	4
16762064	16772477	15836415	15846876	+	10414	10462	97.05	4	4
16805810	16816230	15863604	15873990	+	10421	10387	94.08	4	4
16859043	16872802	15949130	15962912	+	13760	13783	95.4	4	4
17139615	17150799	16331362	16342487	+	11185	11126	92.71	4	4
17209362	17221303	16416117	16427992	+	11942	11876	94.25	4	4
17225351	17239152	16431721	16445612	+	13802	13892	95.74	4	4
17258202	17273554	16447919	16463250	+	15353	15332	96.3	4	4
17288638	17301391	16483538	16496247	+	12754	12710	97.54	4	4
17424305	17435681	16591367	16602764	+	11377	11398	97.03	4	4
17527340	17537434	16700864	16710965	+	10095	10102	95.09	4	4
17540537	17552827	16714484	16726794	+	12291	12311	95.39	4	4
17864308	17879256	17034144	17049143	+	14949	15000	97.45	4	4
17998696	18022498	17177553	17201397	+	23803	23845	97.14	4	4
18062973	18078435	17240799	17256100	+	15463	15302	94.14	4	4
18318375	18329570	17527584	17538723	+	11196	11140	96.4	4	4
18338763	18348861	17550891	17560998	+	10099	10108	94.68	4	4
18785011	18795751	18015259	18026053	+	10741	10795	96.3	4	4
18869247	18885592	18135652	18151926	+	16346	16275	96.77	4	4
18888866	18900037	18158466	18169561	+	11172	11096	96.42	4	4
19077272	19088844	18321238	18332779	+	11573	11542	93.49	4	4
19132522	19145923	18369399	18382649	+	13402	13251	95.4	4	4
21605995	21616989	19071494	19082534	+	10995	11041	96.81	4	4
21775786	21788078	19272538	19284977	+	12293	12440	95.58	4	4
21860193	21872702	19399982	19412505	+	12510	12524	96.91	4	4
21958371	21968432	19499106	19509190	+	10062	10085	98	4	4
22279366	22291441	19980724	19992864	+	12076	12141	93.5	4	4
22446024	22456332	20096925	20107144	+	10309	10220	96.36	4	4
22478163	22490026	20125340	20137192	+	11864	11853	96.63	4	4
23600319	23613092	21691621	21704343	+	12774	12723	95.32	4	4
23902705	23915394	22248712	22261299	+	12690	12588	94.36	4	4
23995218	24008141	22306503	22319392	+	12924	12890	95.95	4	4
24315068	24327217	22770146	22782217	+	12150	12072	93.76	4	4
25254683	25270764	23998535	24014652	+	16082	16118	95.37	4	4
9765388	9755346	7979473	7989508	-	10043	10036	96.93	4	4
25158720	25148464	23925945	23936176	-	10257	10232	95.69	4	4
29394639	29376650	26200497	26218430	-	17990	17934	96.84	4	4
29099588	29085784	26687245	26700824	-	13805	13580	94.79	4	4
28904407	28891755	26850454	26863024	-	12653	12571	94.77	4	4
28667661	28656683	27049852	27060751	-	10979	10900	96.96	4	4
28386285	28375776	27349239	27359643	-	10510	10405	94.59	4	4
28115929	28102437	27610068	27623658	-	13493	13591	94.81	4	4
28097477	28084084	27841569	27854904	-	13394	13336	96.33	4	4
27627132	27616696	28120198	28130627	-	10437	10430	96.3	4	4
27612998	27602474	28133149	28143631	-	10525	10483	97.24	4	4
27752147	27741634	28133149	28143631	-	10514	10483	97.21	4	4
27434802	27424661	28322013	28332239	-	10142	10227	96.05	4	4
27297590	27287101	28684443	28694939	-	10490	10497	95.76	4	4
27270328	27257055	28757229	28770487	-	13274	13259	95.36	4	4
27185273	27174997	28851430	28861891	-	10277	10462	95.79	4	4
26962407	26950389	29081242	29093375	-	12019	12134	93.73	4	4
26436079	26424936	29598832	29609969	-	11144	11138	96.62	4	4
27961297	27951169	30459636	30469673	-	10129	10038	94.2	4	4
14429995	14417872	14468702	14480909	-	12124	12208	95.18	4	6
26811471	26822632	385903	397020	+	11162	11118	93.17	4	7
24439444	24449798	7563713	7574134	+	10355	10422	92.36	4	8
12328221	12338834	8876285	8886889	+	10614	10605	95.27	5	1
35302918	35318118	11579324	11594410	+	15201	15087	95.01	5	1
14990488	15000568	24185355	24195527	+	10081	10173	94.45	5	1
27937200	27926949	27033414	27043629	-	10252	10216	96.08	5	1
18527814	18517777	4405302	4415434	-	10038	10133	94.57	5	2
14998180	14984800	4411445	4424828	-	13381	13384	95.24	5	2
12338832	12328221	14709246	14719877	-	10612	10632	95.58	5	2
13808093	13818931	6702165	6712963	+	10839	10799	95.04	5	5
19397247	19410758	8240827	8254246	+	13512	13420	94.19	5	5
19770635	19781024	9117052	9127324	+	10390	10273	93.25	5	5
19887063	19897843	9201652	9212369	+	10781	10718	95.91	5	5
19944433	19954453	9236055	9246080	+	10021	10026	96.19	5	5
20287592	20298296	9600865	9611511	+	10705	10647	95.65	5	5
20307332	20322272	9622393	9637358	+	14941	14966	94.04	5	5
20340516	20352445	9927047	9939008	+	11930	11962	95.79	5	5
20370190	20382055	9954886	9966676	+	11866	11791	97	5	5
20731648	20742869	10509406	10520682	+	11222	11277	96.06	5	5
20852521	20863177	10661189	10671898	+	10657	10710	97.17	5	5
21032919	21045617	10853739	10866414	+	12699	12676	95.84	5	5
21476130	21486166	11389244	11399335	+	10037	10092	93.26	5	5
21701618	21712318	11571743	11582372	+	10701	10630	93.27	5	5
21942405	21966603	11822327	11846548	+	24199	24222	96.02	5	5
22014734	22026572	11891900	11903710	+	11839	11811	97.45	5	5
22072499	22090523	11934584	11952406	+	18025	17823	94.35	5	5
22142222	22158723	12007252	12023738	+	16502	16487	98.98	5	5
22164618	22174900	12035030	12045531	+	10283	10502	96.58	5	5
22346697	22358700	12206614	12218665	+	12004	12052	94.65	5	5
22419267	22430272	12290124	12301139	+	11006	11016	94.98	5	5
22575407	22586565	12387367	12398514	+	11159	11148	96.24	5	5
22672043	22697594	12478955	12504583	+	25552	25629	96.47	5	5
22842277	22857079	12674384	12689219	+	14803	14836	93.8	5	5
22901725	22916872	12750759	12765757	+	15148	14999	95.05	5	5
23103741	23115509	12988146	12999925	+	11769	11780	93.99	5	5
23143086	23153991	13032240	13043101	+	10906	10862	97.03	5	5
23515934	23529581	13549339	13562956	+	13648	13618	94.81	5	5
23594216	23608669	13615694	13630097	+	14454	14404	96.57	5	5
23652294	23663231	13670297	13681189	+	10938	10893	95.89	5	5
23711744	23726893	13730067	13745146	+	15150	15080	96.55	5	5
23872409	23884112	13989968	14001699	+	11704	11732	95.85	5	5
23953850	23970687	14074956	14091786	+	16838	16831	96.07	5	5
24034175	24047117	14180053	14192923	+	12943	12871	95.8	5	5
24205521	24226444	14369497	14390458	+	20924	20962	95.08	5	5
24282893	24295120	14447556	14459863	+	12228	12308	91.03	5	5
24303376	24317174	14494870	14508601	+	13799	13732	96.64	5	5
24458936	24469700	14643393	14654204	+	10765	10812	95.93	5	5
24477582	24494436	14660428	14677241	+	16855	16814	94.44	5	5
24517039	24545410	14730775	14759168	+	28372	28394	96.5	5	5
24596142	24609432	14807657	14821021	+	13291	13365	97.13	5	5
24620214	24632199	14826480	14838417	+	11986	11938	94.9	5	5
24684048	24700173	14905052	14921176	+	16126	16125	95.51	5	5
24765959	24781256	15134393	15149793	+	15298	15401	96.06	5	5
24971609	24982062	15319741	15330140	+	10454	10400	97.73	5	5
25123029	25135262	15473943	15486149	+	12234	12207	94.22	5	5
25147836	25158707	15503906	15514789	+	10872	10884	94.22	5	5
25203791	25214904	15561795	15572854	+	11114	11060	98.58	5	5
25388864	25399323	15792374	15802755	+	10460	10382	96.22	5	5
25485250	25497360	15886084	15898166	+	12111	12083	92.36	5	5
25510868	25524569	15916694	15930314	+	13702	13621	97	5	5
25655499	25666090	16136250	16146833	+	10592	10584	94.92	5	5
25721520	25731810	16182682	16192951	+	10291	10270	96.8	5	5
25830669	25842805	16263003	16275192	+	12137	12190	95.28	5	5
25887537	25897633	16325660	16335846	+	10097	10187	97.19	5	5
25981575	25991789	16448424	16458575	+	10215	10152	96.61	5	5
25995254	26008056	16461764	16474519	+	12803	12756	96.63	5	5
26131852	26149496	16584962	16602460	+	17645	17499	96.35	5	5
26161679	26174160	16615832	16628402	+	12482	12571	95.09	5	5
26190680	26216025	16647247	16672504	+	25346	25258	95.4	5	5
26239234	26250504	16695829	16707101	+	11271	11273	96.96	5	5
26373653	26385723	16831847	16843949	+	12071	12103	93.35	5	5
26394162	26405839	16851950	16863629	+	11678	11680	92.33	5	5
26576279	26593223	17052742	17069744	+	16945	17003	97.65	5	5
26770232	26785573	17239354	17254638	+	15342	15285	96.77	5	5
26789956	26800466	17262350	17272864	+	10511	10515	95.73	5	5
26802090	26819254	17277204	17294327	+	17165	17124	95.94	5	5
26911650	26927327	17610642	17626320	+	15678	15679	95.58	5	5
27074431	27094014	17776764	17796270	+	19584	19507	96.65	5	5
27146961	27163246	17828771	17844946	+	16286	16176	96.09	5	5
27272667	27288044	18012588	18027894	+	15378	15307	95.51	5	5
27444376	27474275	18206863	18236639	+	29900	29777	96.03	5	5
27511618	27526682	18278447	18293548	+	15065	15102	97.41	5	5
27553414	27566478	18337701	18350702	+	13065	13002	96.19	5	5
27579860	27591865	18364446	18376536	+	12006	12091	93.77	5	5
27635692	27649895	18436377	18450684	+	14204	14308	95.26	5	5
27649897	27666570	18453887	18470537	+	16674	16651	96.09	5	5
27739396	27751929	18621212	18633747	+	12534	12536	96.23	5	5
27843480	27858252	18786591	18801406	+	14773	14816	98.12	5	5
27929970	27944873	18832851	18847763	+	14904	14913	96.6	5	5
28035255	28048600	18922562	18935956	+	13346	13395	94.34	5	5
28058593	28073487	18947109	18961916	+	14895	14808	95.87	5	5
28073863	28090428	18962039	18978505	+	16566	16467	95.18	5	5
28090458	28100869	18978500	18988882	+	10412	10383	96.76	5	5
28146276	28170538	19021596	19045655	+	24263	24060	96.46	5	5
28243325	28253420	19129725	19139810	+	10096	10086	95.66	5	5
28361180	28371433	19211119	19221298	+	10254	10180	96.77	5	5
28395431	28406181	19246647	19257209	+	10751	10563	91.74	5	5
28406722	28422366	19257207	19272737	+	15645	15531	95.17	5	5
28442193	28453579	19405532	19416820	+	11387	11289	96.84	5	5
28473530	28487413	19439031	19452936	+	13884	13906	94.9	5	5
28565761	28576470	19537079	19547913	+	10710	10835	95.01	5	5
28601454	28614660	19574019	19587162	+	13207	13144	94.81	5	5
28633127	28644884	19610400	19622114	+	11758	11715	93.74	5	5
28652842	28678147	19632437	19657542	+	25306	25106	94.86	5	5
28698135	28708639	19676742	19687271	+	10505	10530	96.4	5	5
28710195	28733113	19688693	19711605	+	22919	22913	96.82	5	5
28801713	28827936	19777316	19803736	+	26224	26421	95.39	5	5
28843192	28857344	19822410	19836492	+	14153	14083	95.98	5	5
28872340	28888799	19859600	19875899	+	16460	16300	95.24	5	5
28910569	28941338	19906747	19937259	+	30770	30513	95.75	5	5
28943553	28959764	19939310	19955425	+	16212	16116	95.95	5	5
28960959	28978612	19956972	19974469	+	17654	17498	96.57	5	5
28994503	29025199	19991020	20021498	+	30697	30479	95.13	5	5
29293016	29303494	20232290	20242693	+	10479	10404	92.31	5	5
29372628	29382927	20304070	20314310	+	10300	10241	95.85	5	5
29442295	29454585	20356890	20369131	+	12291	12242	96.37	5	5
29467810	29479914	20382457	20394517	+	12105	12061	96.77	5	5
29496518	29507988	20410021	20421473	+	11471	11453	97.18	5	5
29508085	29520704	20422516	20435227	+	12620	12712	95.42	5	5
29549840	29565307	20475183	20490719	+	15468	15537	96.07	5	5
29595038	29610029	20531540	20546602	+	14992	15063	96.22	5	5
29647532	29659636	20591842	20603956	+	12105	12115	96.28	5	5
29668757	29680562	20614438	20626213	+	11806	11776	96.32	5	5
29695192	29713069	20642643	20660392	+	17878	17750	95.33	5	5
29721657	29735595	20696883	20710722	+	13939	13840	96.27	5	5
29757831	29774278	20729750	20746237	+	16448	16488	97.08	5	5
29781734	29792353	20753696	20764395	+	10620	10700	96.26	5	5
29850652	29861654	20823156	20834107	+	11003	10952	96.78	5	5
29872248	29883487	20851627	20862848	+	11240	11222	96.54	5	5
29911884	29924991	20894343	20907547	+	13108	13205	96.24	5	5
29930675	29944019	20913490	20926860	+	13345	13371	97.55	5	5
29960944	29972054	20943624	20954659	+	11111	11036	91.68	5	5
29981855	29998239	20979762	20996169	+	16385	16408	94.96	5	5
30240984	30256211	21193155	21208398	+	15228	15244	95.45	5	5
30257763	30307143	21210137	21259400	+	49381	49264	96.68	5	5
30343388	30353705	21295118	21305369	+	10318	10252	95.77	5	5
30380872	30395396	21332321	21346895	+	14525	14575	96.2	5	5
30458433	30476787	21458524	21476915	+	18355	18392	96.11	5	5
30479961	30502426	21480127	21502439	+	22466	22313	94.98	5	5
30502551	30512932	21502467	21512936	+	10382	10470	95.81	5	5
30526813	30538158	21530292	21541621	+	11346	11330	97.34	5	5
30547564	30558083	21549709	21560231	+	10520	10523	97.3	5	5
30567231	30578241	21569908	21580899	+	11011	10992	96.04	5	5
30582658	30595042	21586193	21598650	+	12385	12458	96.11	5	5
30595047	30607256	21599350	21611494	+	12210	12145	96.81	5	5
30626163	30640046	21635271	21649174	+	13884	13904	95.78	5	5
30677611	30706612	21706125	21735100	+	29002	28976	96.48	5	5
30752733	30765118	21773713	21786013	+	12386	12301	97.89	5	5
30792531	30810493	21814268	21832110	+	17963	17843	95.87	5	5
30832786	30845804	21854298	21867332	+	13019	13035	96.35	5	5
30931042	30945375	21961075	21975442	+	14334	14368	96.46	5	5
30963782	30981444	21992849	22010488	+	17663	17640	96.8	5	5
30999914	31013963	22029083	22043296	+	14050	14214	96.18	5	5
31082144	31095326	22168234	22181400	+	13183	13167	97.2	5	5
31178588	31189325	22254498	22265252	+	10738	10755	97.51	5	5
31213506	31235869	22289901	22312222	+	22364	22322	96.71	5	5
31244268	31265290	22323232	22344369	+	21023	21138	96.71	5	5
31282335	31300460	22364047	22382152	+	18126	18106	97.45	5	5
31304460	31322731	22384603	22402771	+	18272	18169	95.99	5	5
31331605	31346089	22412406	22426925	+	14485	14520	96.61	5	5
31712128	31726624	22412406	22426925	+	14497	14520	96.68	5	5
31784804	31796387	22501215	22512809	+	11584	11595	96.64	5	5
31404323	31414418	22502720	22512809	+	10096	10090	96.99	5	5
31494448	31508519	22574152	22588174	+	14072	14023	96.14	5	5
31850663	31895552	22574152	22618932	+	44890	44781	96.29	5	5
31510159	31539571	22588784	22618099	+	29413	29316	96.81	5	5
31928769	31957404	22656967	22685654	+	28636	28688	96.09	5	5
31619247	31647456	22657460	22685671	+	28210	28212	96.23	5	5
32036391	32049058	22822795	22835365	+	12668	12571	94.92	5	5
32095764	32108861	22860125	22873239	+	13098	13115	96.95	5	5
32109006	32120745	22873240	22884984	+	11740	11745	97.6	5	5
32211844	32222878	22994435	23005407	+	11035	10973	96.92	5	5
32224371	32237737	23006052	23019484	+	13367	13433	96.08	5	5
32239082	32252675	23020847	23034552	+	13594	13706	94.81	5	5
32266588	32277806	23046652	23057776	+	11219	11125	95.98	5	5
32337163	32349640	23107503	23120022	+	12478	12520	95.12	5	5
32400046	32410120	23183670	23193710	+	10075	10041	96.68	5	5
32433992	32444241	23214277	23224534	+	10250	10258	96.96	5	5
32454485	32466628	23278468	23290681	+	12144	12214	96.22	5	5
32469482	32483160	23294657	23308344	+	13679	13688	97.01	5	5
32486190	32506208	23308332	23328193	+	20019	19862	94.73	5	5
32522004	32547614	23387623	23413163	+	25611	25541	96.3	5	5
32554497	32572924	23418971	23437360	+	18428	18390	97.16	5	5
32583238	32599046	23455405	23471261	+	15809	15857	97.31	5	5
32615319	32631113	23484687	23500372	+	15795	15686	95.9	5	5
32645178	32658380	23513351	23526490	+	13203	13140	97.67	5	5
32720659	32731967	23573655	23584966	+	11309	11312	97.15	5	5
32743954	32758249	23602870	23617138	+	14296	14269	97.01	5	5
32758249	32769428	23617265	23628412	+	11180	11148	98.19	5	5
32786114	32796601	23646726	23657152	+	10488	10427	96.38	5	5
32843208	32855089	23703229	23715046	+	11882	11818	96.05	5	5
32855086	32872731	23715316	23732967	+	17646	17652	96.87	5	5
32873074	32885456	23734079	23746498	+	12383	12420	96.14	5	5
32885624	32898461	23746484	23759293	+	12838	12810	95.93	5	5
32925022	32957302	23787480	23819661	+	32281	32182	95.79	5	5
33004660	33026336	23877822	23899511	+	21677	21690	96.26	5	5
33036324	33054749	23909111	23927543	+	18426	18433	97.94	5	5
33061084	33071855	23932807	23943655	+	10772	10849	95.17	5	5
33096192	33120941	23956336	23980944	+	24750	24609	95.62	5	5
33121282	33131604	23981533	23991837	+	10323	10305	97.77	5	5
33160813	33173146	23996394	24008719	+	12334	12326	95.84	5	5
33212717	33222957	24037886	24048235	+	10241	10350	94.27	5	5
33236289	33247715	24061967	24073334	+	11427	11368	96.8	5	5
33316951	33331546	24124947	24139427	+	14596	14481	96.33	5	5
33368314	33387612	24172890	24192008	+	19299	19119	95.78	5	5
33393422	33410734	24197434	24214625	+	17313	17192	97.31	5	5
33437045	33449873	24276628	24289560	+	12829	12933	95.66	5	5
33507805	33538727	24343899	24374776	+	30923	30878	95.2	5	5
33562708	33579503	24398301	24414938	+	16796	16638	96.35	5	5
33579501	33589939	24415027	24425417	+	10439	10391	96.95	5	5
33675704	33690532	24527073	24541720	+	14829	14648	96.2	5	5
33729752	33744178	24578450	24592840	+	14427	14391	97.11	5	5
33760406	33781759	24613679	24635250	+	21354	21572	95.55	5	5
33796639	33807682	24647946	24659072	+	11044	11127	95.15	5	5
33808700	33819369	24660548	24671129	+	10670	10582	95.68	5	5
33828728	33840778	24679324	24691249	+	12051	11926	96.07	5	5
33848071	33861872	24698524	24712410	+	13802	13887	93.07	5	5
33879902	33902079	24739794	24761879	+	22178	22086	95.98	5	5
34045265	34061004	24745636	24761351	+	15740	15716	96.6	5	5
34062331	34073661	24772506	24783778	+	11331	11273	95.05	5	5
33909600	33922316	24774549	24787209	+	12717	12661	95.85	5	5
33922314	33942511	24787616	24807810	+	20198	20195	96.47	5	5
34165923	34180595	24862836	24877488	+	14673	14653	97.53	5	5
34003500	34018204	24862839	24877488	+	14705	14650	97.63	5	5
34262665	34275281	24966036	24978814	+	12617	12779	95.29	5	5
34364706	34376075	25056996	25068298	+	11370	11303	96.49	5	5
34447506	34459783	25122310	25134580	+	12278	12271	96.67	5	5
34459769	34493112	25135488	25168779	+	33344	33292	96.79	5	5
34502163	34516765	25176850	25191542	+	14603	14693	95.32	5	5
34516761	34533647	25193580	25210384	+	16887	16805	97.19	5	5
34538243	34551050	25219926	25232696	+	12808	12771	96.42	5	5
34645372	34657913	25308710	25321238	+	12542	12529	96.57	5	5
34701998	34712700	25353005	25363549	+	10703	10545	94.34	5	5
34712879	34735275	25363545	25385854	+	22397	22310	96.27	5	5
34737780	34751709	25388567	25402461	+	13930	13895	93.96	5	5
34765488	34779082	25410280	25423895	+	13595	13616	95.81	5	5
34794303	34810606	25447889	25464121	+	16304	16233	96.95	5	5
34849662	34859850	25504631	25514836	+	10189	10206	96.9	5	5
34883040	34900364	25538264	25555577	+	17325	17314	96.33	5	5
34910168	34925931	25567672	25583418	+	15764	15747	96.35	5	5
34930130	34958733	25590778	25619533	+	28604	28756	94.41	5	5
34976045	34991275	25640785	25656126	+	15231	15342	95.76	5	5
34998249	35009153	25664222	25675181	+	10905	10960	96.45	5	5
12564836	12552297	290235	302793	-	12540	12559	96.81	5	5
19210641	19199853	424778	435518	-	10789	10741	94.63	5	5
19199806	19189656	436527	446640	-	10151	10114	94.67	5	5
19105908	19095899	578874	588945	-	10010	10072	96.31	5	5
19069867	19057952	621532	633373	-	11916	11842	95.48	5	5
18929986	18918755	677634	688815	-	11232	11182	96.63	5	5
18621042	18607983	1037034	1050038	-	13060	13005	94.64	5	5
18448936	18434580	1240611	1254958	-	14357	14348	96.67	5	5
18432449	18418750	1256182	1269828	-	13700	13647	96.35	5	5
18285131	18271610	1431437	1444831	-	13522	13395	96	5	5
18214023	18202374	1571291	1582881	-	11650	11591	96.87	5	5
18169944	18153558	1615553	1631998	-	16387	16446	95.56	5	5
18069674	18043862	1732807	1758706	-	25813	25900	95.29	5	5
17363519	17353161	2655531	2665795	-	10359	10265	91.89	5	5
17102997	17092949	2974914	2984992	-	10049	10079	94.53	5	5
16599750	16588571	3629907	3640999	-	11180	11093	95.97	5	5
15983454	15967019	4352192	4368541	-	16436	16350	95.11	5	5
15944982	15932597	4410594	4423091	-	12386	12498	94.31	5	5
15663402	15652218	4710376	4721549	-	11185	11174	94	5	5
15442422	15428638	5034855	5048606	-	13785	13752	96.59	5	5
15403803	15392779	5078444	5089499	-	11025	11056	95.49	5	5
15056193	15042206	5628071	5642074	-	13988	14004	97	5	5
14652675	14641967	6199269	6209916	-	10709	10648	96.44	5	5
14330820	14320609	6465628	6475830	-	10212	10203	96.66	5	5
27974315	27962652	18185539	18197219	-	11664	11681	94.51	5	5
33292757	33280962	24085097	24096827	-	11796	11731	95.99	5	5
33279220	33267562	24098822	24110435	-	11659	11614	97.84	5	5
15601718	15612483	7563324	7574134	+	10766	10811	91.8	5	8
35302816	35290569	14701812	14714050	-	12248	12239	95.89	5	8
35302626	35285210	14851485	14868891	-	17417	17407	97.82	5	8
14373643	14386305	8874184	8886887	+	12663	12704	95.14	6	1
23500548	23513452	20134416	20147335	+	12905	12920	95.48	6	1
15545244	15534864	20786437	20796782	-	10381	10346	94.39	6	1
23513452	23497763	14709246	14724984	-	15690	15739	96.07	6	2
30757292	30780341	26536819	26559905	+	23050	23087	95.77	6	3
23276611	23290353	1543679	1557458	+	13743	13780	93.56	6	5
14380645	14367462	18832851	18846083	-	13184	13233	93.65	6	5
2303953	2315649	90416	102076	+	11697	11661	96.95	6	6
2497372	2508954	305503	316964	+	11583	11462	96.29	6	6
2510544	2526716	317005	333131	+	16173	16127	95.83	6	6
2551943	2577021	355466	380507	+	25079	25042	95.06	6	6
2607913	2619542	420711	432323	+	11630	11613	96.4	6	6
2651473	2664441	458030	470911	+	12969	12882	96.79	6	6
2664684	2677602	471013	483894	+	12919	12882	93.09	6	6
2697303	2707414	503069	513099	+	10112	10031	95.19	6	6
2745060	2758036	569363	582352	+	12977	12990	96.93	6	6
2789483	2802162	592027	604571	+	12680	12545	96.38	6	6
2853348	2863678	640393	650760	+	10331	10368	96.21	6	6
3017891	3030279	778800	791237	+	12389	12438	95.91	6	6
3131680	3144818	925857	939083	+	13139	13227	97.04	6	6
3150215	3171130	944072	964991	+	20916	20920	95.95	6	6
3208181	3228348	1009154	1029357	+	20168	20204	96.56	6	6
3275589	3295257	1093214	1112837	+	19669	19624	94.68	6	6
3312584	3324132	1121381	1132815	+	11549	11435	95.57	6	6
3358960	3371356	1197915	1210338	+	12397	12424	96.44	6	6
3491654	3502143	1297318	1307742	+	10490	10425	97.25	6	6
3772825	3785602	1761345	1774095	+	12778	12751	96.34	6	6
3942293	3952833	1853909	1864429	+	10541	10521	95.97	6	6
4015991	4027140	1910785	1922057	+	11150	11273	94.03	6	6
4028381	4039875	1922137	1933560	+	11495	11424	95.42	6	6
4057044	4068364	1966029	1977311	+	11321	11283	94.77	6	6
4219119	4232759	2104823	2118401	+	13641	13579	96.21	6	6
4266894	4285958	2160809	2179866	+	19065	19058	96.53	6	6
4307868	4329668	2188628	2210414	+	21801	21787	96.06	6	6
4353237	4365651	2224733	2237043	+	12415	12311	96.62	6	6
4417740	4430216	2309122	2321515	+	12477	12394	95.9	6	6
4449269	4464830	2353991	2369557	+	15562	15567	96.48	6	6
4477465	4488546	2375420	2386571	+	11082	11152	97.01	6	6
4499789	4510321	2396454	2406993	+	10533	10540	96.94	6	6
4754911	4773387	2667578	2686020	+	18477	18443	98.1	6	6
4797367	4811272	2711381	2725197	+	13906	13817	96.9	6	6
4852417	4864266	2808836	2820741	+	11850	11906	95.52	6	6
4871290	4890000	2827526	2846386	+	18711	18861	96.13	6	6
4890000	4902289	2846686	2858913	+	12290	12228	94.35	6	6
5031185	5043238	2949860	2961943	+	12054	12084	95.58	6	6
5093273	5104659	2967819	2979239	+	11387	11421	94.12	6	6
5115871	5134604	2989325	3008145	+	18734	18821	96.61	6	6
5197448	5216808	3063198	3082508	+	19361	19311	97.09	6	6
5260385	5275559	3126202	3141304	+	15175	15103	96.21	6	6
5470094	5482566	3336195	3348858	+	12473	12664	94	6	6
5591622	5603948	3472539	3484937	+	12327	12399	96.57	6	6
5653160	5675416	3547703	3569975	+	22257	22273	96.26	6	6
5712078	5723097	3607875	3618808	+	11020	10934	96.77	6	6
5776281	5786895	3673708	3684355	+	10615	10648	95.15	6	6
5790040	5810657	3684351	3705036	+	20618	20686	95.81	6	6
5813997	5833495	3708861	3728480	+	19499	19620	95.64	6	6
5859715	5887089	3783473	3810700	+	27375	27228	95.21	6	6
5982065	5992817	3905438	3916238	+	10753	10801	95.8	6	6
6024727	6035772	3957374	3968344	+	11046	10971	97.01	6	6
6119924	6136784	4072808	4089630	+	16861	16823	96.35	6	6
6142337	6154041	4095591	4107283	+	11705	11693	98.27	6	6
6181543	6191760	4141163	4151385	+	10218	10223	95.84	6	6
6297884	6314930	4238545	4255316	+	17047	16772	95.55	6	6
6356908	6369025	4292979	4305079	+	12118	12101	96.28	6	6
6403068	6428313	4330851	4356103	+	25246	25253	97.09	6	6
6484999	6500221	4399573	4414703	+	15223	15131	94.83	6	6
6525469	6540822	4442986	4458367	+	15354	15382	96.37	6	6
6541147	6556018	4458406	4473347	+	14872	14942	96.87	6	6
6556018	6567572	4474006	4485613	+	11555	11608	95.4	6	6
6582043	6592820	4498220	4508848	+	10778	10629	92.91	6	6
6629781	6649242	4557664	4577128	+	19462	19465	95.45	6	6
6661349	6672576	4587011	4598241	+	11228	11231	97.62	6	6
6689541	6701394	4611849	4623686	+	11854	11838	96.67	6	6
6800196	6810416	4729499	4739770	+	10221	10272	95.56	6	6
6814445	6838371	4752485	4776476	+	23927	23992	96.33	6	6
6878242	6900034	4810352	4832074	+	21793	21723	96.52	6	6
7101120	7117454	5082874	5099176	+	16335	16303	96.52	6	6
7315439	7332265	5359654	5376404	+	16827	16751	96.1	6	6
7336975	7356712	5376406	5396182	+	19738	19777	95.57	6	6
7369662	7381223	5413578	5425064	+	11562	11487	95.96	6	6
7447858	7463708	5626632	5642471	+	15851	15840	96.67	6	6
7509505	7523309	5687051	5701024	+	13805	13974	93.43	6	6
7614384	7625350	5914418	5925390	+	10967	10973	95.22	6	6
7715597	7727948	6057986	6070312	+	12352	12327	95.13	6	6
7733501	7743909	6081777	6092033	+	10409	10257	92.43	6	6
7746802	7757351	6097966	6108528	+	10550	10563	95.72	6	6
7757357	7772218	6108767	6123395	+	14862	14629	94.7	6	6
7791821	7802965	6142177	6153260	+	11145	11084	96.02	6	6
7820430	7830709	6169508	6179765	+	10280	10258	95.33	6	6
7852588	7865602	6201752	6214795	+	13015	13044	93.68	6	6
7916965	7930855	6293144	6307056	+	13891	13913	95.37	6	6
7998837	8017841	6329818	6348848	+	19005	19031	96.14	6	6
8097127	8108443	6470331	6481655	+	11317	11325	97.51	6	6
8154783	8168194	6545459	6558768	+	13412	13310	95.42	6	6
8262774	8275326	6589692	6602159	+	12553	12468	95.97	6	6
8191307	8203860	6589692	6602159	+	12554	12468	96.1	6	6
8218779	8230600	6617061	6628925	+	11822	11865	96.16	6	6
8639779	8650230	6868697	6879184	+	10452	10488	95.19	6	6
8690104	8705302	6945021	6960096	+	15199	15076	94.68	6	6
8709756	8725437	6965741	6981417	+	15682	15677	96.33	6	6
8732924	8747320	6986444	7000688	+	14397	14245	96.8	6	6
8747316	8770774	7001109	7024649	+	23459	23541	95.64	6	6
8837901	8851721	7094912	7108846	+	13821	13935	93.32	6	6
8863322	8875356	7142192	7154178	+	12035	11987	95.5	6	6
8999570	9010056	7312857	7323318	+	10487	10462	97.73	6	6
9151758	9165187	7439547	7452942	+	13430	13396	95.95	6	6
9248272	9259442	7493090	7504178	+	11171	11089	96.2	6	6
9349145	9374489	7564824	7590020	+	25345	25197	95.74	6	6
9384343	9396144	7619087	7630856	+	11802	11770	95.02	6	6
9539819	9557786	7775153	7793086	+	17968	17934	96.13	6	6
9560994	9576172	7796255	7811398	+	15179	15144	96.78	6	6
9631206	9641615	7849036	7859319	+	10410	10284	96.14	6	6
9709571	9723691	7942172	7956192	+	14121	14021	95.2	6	6
9828447	9838705	8061713	8071950	+	10259	10238	94.72	6	6
9838713	9849471	8072276	8082963	+	10759	10688	94.91	6	6
9907685	9919434	8139921	8151542	+	11750	11622	93.95	6	6
9970991	9986017	8207785	8222661	+	15027	14877	94.24	6	6
9991142	10002100	8227528	8238479	+	10959	10952	96.75	6	6
10011572	10022878	8260779	8272181	+	11307	11403	93.77	6	6
10042143	10054001	8291952	8303949	+	11859	11998	93.79	6	6
10108371	10118601	8325985	8336193	+	10231	10209	95.53	6	6
10246913	10262484	8626143	8641664	+	15572	15522	98.02	6	6
10315099	10325672	8665086	8675643	+	10574	10558	98.14	6	6
10424906	10436102	8822796	8834007	+	11197	11212	97.72	6	6
10491493	10503253	8907749	8919515	+	11761	11767	96.5	6	6
10525425	10548996	8970357	8993921	+	23572	23565	96.03	6	6
10560632	10572887	9001797	9014072	+	12256	12276	96.9	6	6
10720685	10731507	9148781	9159586	+	10823	10806	94.96	6	6
10903713	10914408	9406576	9417240	+	10696	10665	95.77	6	6
11016584	11028538	9522237	9534224	+	11955	11988	94.7	6	6
11184195	11194744	9709018	9719504	+	10550	10487	96.31	6	6
11328260	11343525	9828141	9843426	+	15266	15286	95.16	6	6
11426822	11439986	9935071	9948116	+	13165	13046	96.36	6	6
11440474	11458606	9948112	9966088	+	18133	17977	95.65	6	6
[truncated: 807 more rows]

## Sheet: Table S17
Table S17. Genome syntenic blocks between Prunus persica and P. pusilliflora.
Pper_start_position	Pper_end_position	Ppus_start_position	Ppus_end_position	strand	Pper_length	Ppus_length	indentity	Pper_Chr	Ppus_Chr
92062	103763	96342	108076	+	11702	11735	94.97	1	1
194843	203221	190124	198529	+	8379	8406	93.38	1	1
290414	301650	295537	306721	+	11237	11185	94.03	1	1
359713	368063	376576	384868	+	8351	8293	93.16	1	1
403573	414152	434260	444915	+	10580	10656	94.81	1	1
549053	564335	623698	638980	+	15283	15283	93.9	1	1
572857	581400	648478	657032	+	8544	8555	94.37	1	1
582025	591316	662122	671537	+	9292	9416	90.06	1	1
593480	602384	674186	683177	+	8905	8992	92.87	1	1
671431	681693	813672	823962	+	10263	10291	92.9	1	1
718075	727320	861543	870722	+	9246	9180	93.81	1	1
727885	739022	871827	882843	+	11138	11017	94.98	1	1
804226	814668	958782	969280	+	10443	10499	94.36	1	1
859555	867666	1002521	1010616	+	8112	8096	94.71	1	1
1003662	1012892	1164923	1174198	+	9231	9276	96.17	1	1
1003662	1012892	1232304	1241569	+	9231	9266	96.03	1	1
1268313	1279256	1518987	1530012	+	10944	11026	94.91	1	1
1295232	1308580	1545277	1558700	+	13349	13424	93.29	1	1
1355043	1365705	1629872	1640518	+	10663	10647	95.78	1	1
1398070	1406215	1696601	1704905	+	8146	8305	89.81	1	1
1454153	1464050	1777542	1787170	+	9898	9629	89.07	1	1
1540737	1548812	1909612	1917800	+	8076	8189	90.87	1	1
1561546	1577803	1929740	1945967	+	16258	16228	93.63	1	1
1586138	1596201	1956688	1966718	+	10064	10031	93.77	1	1
1653980	1671347	1992651	2009839	+	17368	17189	93.59	1	1
1885935	1897628	2212892	2224513	+	11694	11622	95.54	1	1
1899239	1908780	2233061	2242569	+	9542	9509	95.43	1	1
1908776	1917770	2243578	2252519	+	8995	8942	95.55	1	1
2157243	2166281	2508864	2517882	+	9039	9019	94.82	1	1
2190240	2198736	2541778	2550245	+	8497	8468	95.49	1	1
2298050	2308178	2673596	2683787	+	10129	10192	94.9	1	1
2395671	2405524	2758260	2767947	+	9854	9688	90.19	1	1
2474015	2482820	2822109	2830911	+	8806	8803	95.9	1	1
2604844	2613446	2980479	2988995	+	8603	8517	89.15	1	1
2866870	2875046	3234540	3242648	+	8177	8109	91.52	1	1
2898603	2907338	3268340	3277229	+	8736	8890	92.57	1	1
2911631	2920614	3292399	3301359	+	8984	8961	92.92	1	1
2941120	2953716	3320391	3333007	+	12597	12617	94.18	1	1
2962758	2971571	3342563	3351520	+	8814	8958	93.09	1	1
3033029	3042303	3407562	3416967	+	9275	9406	92.62	1	1
3263768	3279835	3730298	3746275	+	16068	15978	93.43	1	1
3291519	3302324	3757657	3768478	+	10806	10822	92.23	1	1
3433750	3441927	3999489	4007838	+	8178	8350	92.31	1	1
3442089	3450419	4007878	4016169	+	8331	8292	91.95	1	1
3525229	3533848	4197637	4206249	+	8620	8613	93.43	1	1
3554184	3566790	4212564	4225178	+	12607	12615	94.86	1	1
3674279	3683716	4361094	4370473	+	9438	9380	93.72	1	1
3723071	3731875	4402320	4411054	+	8805	8735	95.19	1	1
3765065	3774900	4439910	4449738	+	9836	9829	92.91	1	1
3787329	3805861	4477747	4496365	+	18533	18619	95.01	1	1
3849992	3860914	4525096	4535948	+	10923	10853	93.52	1	1
4009933	4019626	4651584	4661349	+	9694	9766	93.22	1	1
4040624	4050306	4687980	4697494	+	9683	9515	89.31	1	1
4099912	4107973	4768708	4776825	+	8062	8118	93.76	1	1
4520471	4534075	5435437	5449011	+	13605	13575	93.88	1	1
4569875	4579984	5480709	5490762	+	10110	10054	91.24	1	1
4575932	4585316	5486706	5496173	+	9385	9468	93.98	1	1
4615785	4628050	5534368	5546651	+	12266	12284	93.47	1	1
4658039	4666694	5560498	5569350	+	8656	8853	93.45	1	1
4794919	4806495	5683291	5694961	+	11577	11671	91.23	1	1
4957941	4966801	5801621	5810454	+	8861	8834	91.73	1	1
5168493	5179241	6126673	6137532	+	10749	10860	93.27	1	1
5246730	5263666	6223449	6240362	+	16937	16914	93.42	1	1
5265444	5275893	6243565	6253962	+	10450	10398	94.53	1	1
5337368	5349204	6328231	6339995	+	11837	11765	94.08	1	1
5523416	5533186	6471267	6481074	+	9771	9808	94.71	1	1
5631402	5639575	6603669	6611887	+	8174	8219	94.68	1	1
5763763	5779586	6755430	6771154	+	15824	15725	94.57	1	1
5788767	5797804	6780965	6789977	+	9038	9013	94.88	1	1
5966124	5979949	6914547	6928318	+	13826	13772	92.94	1	1
6093853	6104664	7050499	7061267	+	10812	10769	95.16	1	1
6197476	6214738	7125987	7143204	+	17263	17218	95.98	1	1
6285663	6295437	7297148	7306868	+	9775	9721	93.27	1	1
6670236	6679117	7671404	7679973	+	8882	8570	92.81	1	1
6706145	6714197	7707956	7716119	+	8053	8164	93.68	1	1
6900771	6908882	7967606	7975817	+	8112	8212	92.85	1	1
7466188	7474680	8707955	8716419	+	8493	8465	93.1	1	1
7493053	7501701	8731933	8740459	+	8649	8527	90.58	1	1
8122096	8136123	9487415	9501687	+	14028	14273	92.88	1	1
8248327	8256433	9646925	9655151	+	8107	8227	94.07	1	1
8458087	8467702	9871705	9881305	+	9616	9601	92.5	1	1
8469227	8489454	9907804	9927940	+	20228	20137	94.39	1	1
8563499	8575005	10008211	10019748	+	11507	11538	96.3	1	1
8577505	8586398	10021151	10029999	+	8894	8849	95.36	1	1
8659582	8671858	10220697	10232943	+	12277	12247	94.41	1	1
8685373	8707060	10255883	10277400	+	21688	21518	94.97	1	1
8720931	8730961	10300061	10310191	+	10031	10131	94.34	1	1
8746374	8754671	10329432	10337666	+	8298	8235	95.48	1	1
8760753	8775636	10342921	10357922	+	14884	15002	93.19	1	1
8797813	8806799	10406760	10415783	+	8987	9024	95.5	1	1
8841307	8849895	10472130	10480752	+	8589	8623	93.59	1	1
8853059	8863630	10484145	10494564	+	10572	10420	94.29	1	1
8877818	8886757	10526725	10535635	+	8940	8911	95.45	1	1
8895843	8904425	10545133	10553720	+	8583	8588	95.35	1	1
9010503	9021301	10641434	10652292	+	10799	10859	94.97	1	1
9073063	9092315	10692593	10711942	+	19253	19350	94.01	1	1
9110745	9120134	10730691	10740075	+	9390	9385	90.97	1	1
9219476	9233823	10861813	10876246	+	14348	14434	93.95	1	1
9309808	9325280	10945908	10961489	+	15473	15582	93.6	1	1
9568492	9583974	11511759	11527216	+	15483	15458	95.03	1	1
9594997	9607634	11538494	11550973	+	12638	12480	94.32	1	1
9621154	9632245	11582754	11593895	+	11092	11142	94.71	1	1
9939190	9950517	11729753	11741035	+	11328	11283	94.34	1	1
10057160	10068468	11937135	11948501	+	11309	11367	94.21	1	1
10075117	10086022	11955668	11966542	+	10906	10875	94.36	1	1
10091582	10100688	11983633	11992624	+	9107	8992	92.95	1	1
10102640	10130442	11995009	12023169	+	27803	28161	93.74	1	1
10478354	10490534	12490368	12502484	+	12181	12117	93.72	1	1
10510442	10522777	12526223	12538475	+	12336	12253	93.19	1	1
10600481	10613217	12615208	12627986	+	12737	12779	95.97	1	1
10633952	10644212	12647036	12657301	+	10261	10266	95.74	1	1
10644988	10653274	12669995	12678277	+	8287	8283	94.46	1	1
10671648	10681673	12698796	12708837	+	10026	10042	96.68	1	1
10712184	10727498	12778794	12794060	+	15315	15267	94.47	1	1
10812590	10822419	12956137	12965938	+	9830	9802	91.35	1	1
10864627	10878862	13008079	13022325	+	14236	14247	95.25	1	1
10900262	10911078	13056035	13066748	+	10817	10714	94.33	1	1
10934754	10943358	13221826	13230481	+	8605	8656	95.26	1	1
11007234	11018179	13272425	13283270	+	10946	10846	95.04	1	1
11047612	11063747	13305650	13321918	+	16136	16269	93.95	1	1
11222421	11233261	13559896	13570750	+	10841	10855	95.1	1	1
11274021	11291072	13620980	13637999	+	17052	17020	95.91	1	1
11306165	11318196	13653294	13665351	+	12032	12058	95.08	1	1
11410308	11422727	13805650	13817984	+	12420	12335	91.53	1	1
11423448	11431684	13819658	13827841	+	8237	8184	94.27	1	1
11527563	11537647	13913645	13923759	+	10085	10115	94.95	1	1
11570799	11585064	13996094	14010345	+	14266	14252	95.86	1	1
11664479	11687995	14108083	14131587	+	23517	23505	93.89	1	1
11772491	11788080	14221366	14236811	+	15590	15446	95.49	1	1
11788314	11797891	14236827	14246501	+	9578	9675	93.38	1	1
12095445	12108792	14579106	14592333	+	13348	13228	93.81	1	1
12122411	12134167	14602834	14614611	+	11757	11778	94.66	1	1
12139012	12148180	14618796	14627918	+	9169	9123	90.26	1	1
12277881	12287507	14821502	14831221	+	9627	9720	91.93	1	1
12326433	12346278	14859193	14878964	+	19846	19772	93.75	1	1
12632013	12641585	15297725	15307341	+	9573	9617	96.35	1	1
12771412	12779975	15489718	15498304	+	8564	8587	92.22	1	1
12808932	12819035	15535954	15545952	+	10104	9999	94.21	1	1
12853902	12862953	15588151	15597251	+	9052	9101	94.24	1	1
13623429	13633783	16878217	16888547	+	10355	10331	93.79	1	1
14352936	14361683	17888993	17897636	+	8748	8644	94.69	1	1
14644121	14654839	18120168	18130986	+	10719	10819	95.15	1	1
14743096	14754076	18238367	18249475	+	10981	11109	95.19	1	1
15043586	15054736	18453113	18464208	+	11151	11096	94.77	1	1
15599075	15607969	19084159	19092878	+	8895	8720	92.77	1	1
15609464	15620497	19094188	19105077	+	11034	10890	92.05	1	1
15822786	15832887	19351208	19361311	+	10102	10104	93.08	1	1
15949892	15962222	19434285	19446536	+	12331	12252	94.54	1	1
16040518	16048644	19542494	19550558	+	8127	8065	90.68	1	1
16982232	16994589	20072753	20085099	+	12358	12347	94.14	1	1
16934981	16946442	21112521	21124014	+	11462	11494	94.51	1	1
17381720	17391867	21837768	21847770	+	10148	10003	92.34	1	1
17447056	17455888	21886010	21894658	+	8833	8649	90.41	1	1
17749238	17757757	22291848	22300508	+	8520	8661	93.62	1	1
17770527	17780194	22311103	22320830	+	9668	9728	94.47	1	1
17780307	17788776	22321125	22329558	+	8470	8434	94.28	1	1
18316717	18325888	22621350	22630536	+	9172	9187	93.76	1	1
6124151	6115410	23740739	23749494	-	8742	8756	86.11	7	1
9506557	9515295	23740739	23749494	+	8739	8756	86.03	2	1
18895026	18885515	24258149	24267551	-	9512	9403	93.47	1	1
18962777	18974912	24402433	24414519	+	12136	12087	94.46	1	1
20235511	20244831	26280104	26289432	+	9321	9329	92.67	1	1
21036350	21045192	27290148	27299080	+	8843	8933	93.41	1	1
21149405	21160498	27355869	27366903	+	11094	11035	94.38	1	1
44478230	44488673	28952569	28963046	+	10444	10478	94.32	1	1
22267030	22285040	30533910	30551887	+	18011	17978	95.56	1	1
22369356	22379004	30647254	30657014	+	9649	9761	93.57	1	1
22624500	22634962	31693495	31703750	+	10463	10256	92.49	1	1
22680607	22689110	31756196	31764780	+	8504	8585	92.27	1	1
22761075	22776910	31792097	31807908	+	15836	15812	93.39	1	1
21291336	21281427	31896345	31906206	-	9910	9862	86.35	1	1
541584	551504	31896345	31906206	+	9921	9862	86.35	3	1
1190878	1200779	31896349	31906206	+	9902	9858	86.26	8	1
22828977	22838345	31979579	31989044	+	9369	9466	94.18	1	1
22884590	22895219	32254103	32264670	+	10630	10568	95.98	1	1
22970398	22989181	32317093	32335975	+	18784	18883	91.45	1	1
22997487	23008922	32344238	32355648	+	11436	11411	94.89	1	1
23017782	23027363	32365790	32375308	+	9582	9519	93.6	1	1
23297920	23306574	32491566	32499978	+	8655	8413	90.84	1	1
23320738	23329858	32509736	32518887	+	9121	9152	94.53	1	1
23431284	23441205	32621543	32631410	+	9922	9868	93.33	1	1
23530993	23539340	32715683	32724154	+	8348	8472	89.73	1	1
23595955	23604148	32817022	32825228	+	8194	8207	96.63	1	1
23777359	23785633	33076808	33085022	+	8275	8215	94.34	1	1
23789922	23799435	33116267	33125807	+	9514	9541	94.92	1	1
23848157	23874628	33157037	33183467	+	26472	26431	93.02	1	1
23913826	23921914	33221938	33230006	+	8089	8069	85.67	1	1
23954566	23967970	33260601	33273853	+	13405	13253	90.68	1	1
24049584	24058189	33404712	33413175	+	8606	8464	94.13	1	1
24135007	24143913	33438949	33447831	+	8907	8883	91.01	1	1
24168405	24176892	33471718	33480235	+	8488	8518	94.33	1	1
24200515	24211874	33513584	33525112	+	11360	11529	95.18	1	1
24245409	24255651	33557126	33567454	+	10243	10329	93.68	1	1
24671395	24679568	33708107	33716314	+	8174	8208	94.68	1	1
24780310	24788408	33903899	33912008	+	8099	8110	95.56	1	1
24831162	24839509	33958245	33966609	+	8348	8365	95.11	1	1
24839505	24852083	33966998	33979681	+	12579	12684	93.97	1	1
25290069	25299420	34545398	34554744	+	9352	9347	94.38	1	1
25314013	25327341	34573466	34586851	+	13329	13386	93.57	1	1
25402979	25418345	34702034	34717369	+	15367	15336	94.36	1	1
25442460	25453743	34728504	34739860	+	11284	11357	95.85	1	1
25582578	25594588	34857494	34869496	+	12011	12003	93.24	1	1
25651020	25660225	34979994	34989210	+	9206	9217	94.5	1	1
25747682	25756002	35133475	35141841	+	8321	8367	94.93	1	1
25769052	25778130	35149039	35158106	+	9079	9068	95.23	1	1
25820485	25828686	35197691	35205882	+	8202	8192	94.37	1	1
25916522	25925922	35289774	35298983	+	9401	9210	92.37	1	1
25990473	25998593	35382880	35391026	+	8121	8147	96.09	1	1
26032581	26040975	35416657	35424982	+	8395	8326	94.19	1	1
26103110	26112675	35481497	35491013	+	9566	9517	92.58	1	1
26123334	26136201	35521876	35534682	+	12868	12807	94.63	1	1
26160830	26170265	35558036	35567533	+	9436	9498	93.04	1	1
26172970	26182551	35643067	35652592	+	9582	9526	93.42	1	1
26251591	26262314	35775420	35786300	+	10724	10881	94.05	1	1
26265604	26276546	35786644	35797482	+	10943	10839	93.89	1	1
26292213	26303580	35810940	35822214	+	11368	11275	94.9	1	1
26315948	26324040	35850526	35858538	+	8093	8013	93.27	1	1
26363997	26375607	35878367	35890036	+	11611	11670	93.89	1	1
26444567	26454628	35927841	35938070	+	10062	10230	91.3	1	1
26486630	26495226	35953648	35962259	+	8597	8612	95.13	1	1
26495300	26504532	35976540	35985814	+	9233	9275	94.79	1	1
26563612	26572769	36051341	36060484	+	9158	9144	95.19	1	1
26698545	26707951	36263856	36273143	+	9407	9288	92.94	1	1
26770778	26779454	36410933	36419499	+	8677	8567	93.47	1	1
27056086	27067992	36778904	36790887	+	11907	11984	92.66	1	1
27072715	27095861	36797008	36820018	+	23147	23011	94.22	1	1
27262944	27275281	37042975	37055334	+	12338	12360	95.41	1	1
27376204	27384609	37157358	37165743	+	8406	8386	95.5	1	1
27464435	27472609	37280500	37288687	+	8175	8188	95.62	1	1
27491308	27501298	37309327	37319284	+	9991	9958	91.46	1	1
27510471	27523314	37330992	37343790	+	12844	12799	93.4	1	1
27560427	27569392	37371718	37380666	+	8966	8949	96.05	1	1
27690104	27698747	37474698	37483421	+	8644	8724	94.32	1	1
27712370	27722391	37483589	37493767	+	10022	10179	93.34	1	1
27818137	27834407	37682530	37698683	+	16271	16154	90.74	1	1
27898810	27911703	37768412	37781436	+	12894	13025	94.88	1	1
27971208	27982950	37819651	37831588	+	11743	11938	94.35	1	1
28121358	28130423	37983257	37992218	+	9066	8962	95.64	1	1
28246767	28261161	38116639	38131026	+	14395	14388	95.24	1	1
28312613	28323918	38189221	38200478	+	11306	11258	92.86	1	1
28358244	28366298	38231013	38239052	+	8055	8040	94.09	1	1
28398235	28412701	38260415	38274931	+	14467	14517	91.98	1	1
28412744	28421338	38275065	38283639	+	8595	8575	93.57	1	1
28473758	28482599	38333177	38342027	+	8842	8851	94.57	1	1
28482846	28499584	38342034	38358846	+	16739	16813	94.32	1	1
28529240	28542368	38401471	38414414	+	13129	12944	92.62	1	1
28667722	28680164	38584819	38597259	+	12443	12441	93.22	1	1
28793296	28804724	38724447	38735929	+	11429	11483	95.76	1	1
28825040	28833240	38764940	38773198	+	8201	8259	94.02	1	1
28844360	28854425	38784119	38794057	+	10066	9939	93.36	1	1
28893849	28905089	38819171	38830371	+	11241	11201	90.22	1	1
28938286	28949866	38854409	38865938	+	11581	11530	93.75	1	1
28979965	28988063	38892564	38900678	+	8099	8115	94.6	1	1
29227964	29238948	39112940	39123873	+	10985	10934	93.84	1	1
29319628	29332691	39231995	39245251	+	13064	13257	94.31	1	1
29402552	29412294	39296896	39306526	+	9743	9631	91.06	1	1
29413391	29423328	39308495	39318410	+	9938	9916	93.23	1	1
29448380	29458511	39349044	39359173	+	10132	10130	95.35	1	1
29482920	29491320	39383378	39391765	+	8401	8388	94.83	1	1
29508695	29521915	39421935	39435213	+	13221	13279	93.87	1	1
29645574	29663495	39592196	39610073	+	17922	17878	94.05	1	1
29760797	29771665	39691162	39701895	+	10869	10734	91.22	1	1
29805880	29821627	39728337	39744031	+	15748	15695	94.52	1	1
29851623	29860254	39775545	39783955	+	8632	8411	92.14	1	1
29892690	29904105	39821547	39833130	+	11416	11584	93.26	1	1
29999683	30009666	39920656	39930651	+	9984	9996	94.86	1	1
30032422	30040587	39957683	39965959	+	8166	8277	94.27	1	1
30046242	30055579	39977406	39986852	+	9338	9447	93.98	1	1
30057130	30066011	39987556	39996428	+	8882	8873	93.38	1	1
30211301	30220205	40111281	40120243	+	8905	8963	93.93	1	1
30349026	30358544	40240493	40249946	+	9519	9454	93.04	1	1
30379441	30387647	40275230	40283246	+	8207	8017	90.54	1	1
30387818	30398086	40283750	40293906	+	10269	10157	92.58	1	1
30407160	30415216	40305436	40313527	+	8057	8092	94.46	1	1
30482221	30490797	40360664	40369319	+	8577	8656	94.02	1	1
30501595	30516972	40379676	40394970	+	15378	15295	93.79	1	1
30521464	30533919	40398555	40411083	+	12456	12529	94.3	1	1
30588126	30598357	40465404	40475812	+	10232	10409	91.81	1	1
30675204	30697659	40565989	40588355	+	22456	22367	94.58	1	1
30699333	30708335	40592900	40601784	+	9003	8885	93.91	1	1
30768963	30778419	40633448	40642865	+	9457	9418	96.3	1	1
30800607	30816942	40672434	40688589	+	16336	16156	92.57	1	1
30833476	30843429	40704924	40714817	+	9954	9894	94.93	1	1
30843869	30858221	40715133	40729427	+	14353	14295	93.22	1	1
30895975	30911476	40784166	40799605	+	15502	15440	93.93	1	1
31001742	31013037	40867678	40878996	+	11296	11319	94.97	1	1
31301018	31314091	41084714	41097773	+	13074	13060	95.66	1	1
31385222	31394448	41176299	41185597	+	9227	9299	95.95	1	1
31395619	31407705	41186835	41198906	+	12087	12072	95.95	1	1
31444532	31453952	41228301	41237832	+	9421	9532	92.31	1	1
31500389	31509118	41270582	41279114	+	8730	8533	91.17	1	1
31539502	31549125	41298613	41308236	+	9624	9624	95.96	1	1
31550044	31560517	41309417	41319944	+	10474	10528	96.06	1	1
31623126	31631742	41396194	41404753	+	8617	8560	93.71	1	1
31684525	31696656	41446602	41458522	+	12132	11921	93.73	1	1
31737107	31748370	41501570	41512693	+	11264	11124	92.54	1	1
31760651	31771263	41524328	41534951	+	10613	10624	91.96	1	1
31800216	31811525	41560860	41572210	+	11310	11351	93.61	1	1
31856479	31864949	41608787	41617258	+	8471	8472	93.77	1	1
31865335	31876159	41617326	41628154	+	10825	10829	93.49	1	1
31884913	31893637	41636161	41644683	+	8725	8523	89.36	1	1
32010968	32023168	41784856	41796998	+	12201	12143	91.26	1	1
32053773	32062541	41836950	41845918	+	8769	8969	90.56	1	1
32141695	32152387	41954944	41965573	+	10693	10630	92.44	1	1
32158570	32166965	41971570	41979999	+	8396	8430	96.23	1	1
32183823	32198436	41995521	42009967	+	14614	14447	94.21	1	1
32236431	32247691	42048710	42060087	+	11261	11378	90.56	1	1
32269678	32284268	42069899	42084524	+	14591	14626	92.41	1	1
32284395	32296220	42084526	42096298	+	11826	11773	90.92	1	1
32297086	32306522	42096966	42106434	+	9437	9469	94.16	1	1
32321622	32329831	42132884	42140908	+	8210	8025	91.29	1	1
32353435	32361588	42171735	42179952	+	8154	8218	95.6	1	1
32362681	32370863	42181021	42189082	+	8183	8062	93.72	1	1
32402037	32410631	42252887	42261405	+	8595	8519	94.71	1	1
32426825	32442526	42279414	42295174	+	15702	15761	95.76	1	1
32443093	32452334	42295170	42304458	+	9242	9289	95.49	1	1
32452346	32460426	42305366	42313404	+	8081	8039	92.5	1	1
32464410	32486079	42313803	42335392	+	21670	21590	92.9	1	1
32536301	32548830	42390956	42403591	+	12530	12636	91.13	1	1
32562100	32582108	42419787	42439834	+	20009	20048	94.25	1	1
32604609	32615054	42464340	42474750	+	10446	10411	94.35	1	1
32617940	32631360	42476978	42490425	+	13421	13448	91.98	1	1
32647661	32655959	42505795	42513988	+	8299	8194	91.31	1	1
32671857	32680124	42517378	42525811	+	8268	8434	92.61	1	1
32658903	32667087	42517614	42525892	+	8185	8279	95.05	1	1
32688591	32702783	42532652	42546871	+	14193	14220	94.62	1	1
32723798	32733544	42580543	42590300	+	9747	9758	94.76	1	1
32752750	32764028	42603243	42614322	+	11279	11080	93.8	1	1
32826025	32836258	42668848	42679146	+	10234	10299	94.14	1	1
33054879	33065135	42895680	42906022	+	10257	10343	92.66	1	1
33071295	33087378	42912008	42927968	+	16084	15961	93.2	1	1
33155129	33170392	42974235	42989470	+	15264	15236	93.88	1	1
33220259	33230813	43053137	43063543	+	10555	10407	92.26	1	1
33247273	33256429	43096382	43105638	+	9157	9257	93.31	1	1
33343662	33356254	43217772	43230311	+	12593	12540	94.09	1	1
33367183	33375327	43264104	43272230	+	8145	8127	96.62	1	1
33411510	33419832	43294173	43302470	+	8323	8298	94.83	1	1
33593143	33602488	43523102	43532497	+	9346	9396	94.7	1	1
33639899	33648998	43586152	43595222	+	9100	9071	95.42	1	1
33695117	33705006	43648420	43658325	+	9890	9906	95.83	1	1
33709958	33719520	43663275	43672844	+	9563	9570	96.02	1	1
33775015	33785798	43738569	43749331	+	10784	10763	96.61	1	1
33798003	33808123	43761618	43771677	+	10121	10060	94.62	1	1
33812980	33828082	43777677	43792867	+	15103	15191	94.17	1	1
33859872	33874254	43824452	43838862	+	14383	14411	91.23	1	1
33876168	33886131	43840082	43849984	+	9964	9903	93.81	1	1
33918895	33927315	43876022	43884500	+	8421	8479	93.64	1	1
33967627	33997195	43939039	43968489	+	29569	29451	94.59	1	1
34008496	34016864	43984097	43992434	+	8369	8338	95.4	1	1
34040946	34053538	44020800	44033160	+	12593	12361	92.68	1	1
34117527	34127331	44093615	44103414	+	9805	9800	96.51	1	1
34311352	34321252	44489185	44499258	+	9901	10074	93.93	1	1
34321708	34330959	44499387	44508601	+	9252	9215	96.2	1	1
34349515	34367861	44527423	44545819	+	18347	18397	95.02	1	1
34390897	34399430	44578232	44586755	+	8534	8524	93.84	1	1
34453945	34467373	44653138	44666789	+	13429	13652	93	1	1
34587066	34595545	44760503	44768944	+	8480	8442	94.23	1	1
34778504	34788380	44959582	44969282	+	9877	9701	93.46	1	1
34804907	34813475	45000017	45008547	+	8569	8531	95.03	1	1
34818274	34831459	45018338	45031565	+	13186	13228	95.54	1	1
34871448	34879869	45074515	45082875	+	8422	8361	92.13	1	1
34887240	34902641	45090202	45105533	+	15402	15332	95.02	1	1
34918608	34928256	45116294	45126121	+	9649	9828	92.27	1	1
34941216	34953128	45139081	45150975	+	11913	11895	92.83	1	1
35002139	35014488	45190033	45202450	+	12350	12418	94.44	1	1
35049950	35060382	45235246	45245773	+	10433	10528	92.63	1	1
35066306	35080332	45253659	45267553	+	14027	13895	93.81	1	1
35084924	35093458	45278002	45286574	+	8535	8573	95.47	1	1
35109240	35122984	45328976	45342793	+	13745	13818	94.8	1	1
35128449	35137248	45361721	45370672	+	8800	8952	93.5	1	1
35169965	35182311	45405950	45418266	+	12347	12317	93.69	1	1
35191818	35201957	45424987	45435133	+	10140	10147	94.89	1	1
35257408	35267718	45497447	45507557	+	10311	10111	93.77	1	1
35304021	35314742	45535382	45546090	+	10722	10709	95.49	1	1
35407446	35423612	45731186	45747038	+	16167	15853	93.15	1	1
35448911	35457305	45776908	45785414	+	8395	8507	94.13	1	1
35457454	35468397	45787268	45798267	+	10944	11000	95.39	1	1
35468729	35477471	45798652	45807402	+	8743	8751	95.67	1	1
35503591	35520247	45841738	45858412	+	16657	16675	93.29	1	1
35522321	35537051	45859970	45874903	+	14731	14934	93.49	1	1
35540361	35549792	45877703	45887103	+	9432	9401	95	1	1
35571998	35582003	45908797	45918707	+	10006	9911	95.19	1	1
35583319	35592522	45919903	45929184	+	9204	9282	91.41	1	1
35672489	35681259	46007157	46015858	+	8771	8702	92.67	1	1
35684447	35693533	46017454	46026285	+	9087	8832	90.62	1	1
35696238	35705265	46028320	46037428	+	9028	9109	92.56	1	1
35729787	35738179	46070142	46078457	+	8393	8316	95.06	1	1
35751990	35764709	46099194	46111733	+	12720	12540	94.5	1	1
35773359	35798808	46122419	46147857	+	25450	25439	93.74	1	1
35801053	35809828	46150177	46158846	+	8776	8670	93.3	1	1
35883079	35893333	46229609	46239783	+	10255	10175	92.09	1	1
35894065	35905744	46240740	46252274	+	11680	11535	94.93	1	1
35906656	35916062	46252270	46261727	+	9407	9458	91.99	1	1
35947682	35955818	46296129	46304266	+	8137	8138	94.57	1	1
35967377	35982468	46317017	46332012	+	15092	14996	94.88	1	1
36015225	36023658	46369684	46378057	+	8434	8374	94.43	1	1
36031886	36043903	46384139	46396228	+	12018	12090	94.23	1	1
36051007	36063911	46404909	46417788	+	12905	12880	94.46	1	1
36097672	36108122	46447237	46457587	+	10451	10351	90.22	1	1
36112978	36121492	46462489	46471009	+	8515	8521	93.74	1	1
36123583	36134811	46471937	46483159	+	11229	11223	95.44	1	1
36134961	36144134	46483235	46492435	+	9174	9201	94.54	1	1
36174594	36183892	46524438	46533506	+	9299	9069	89.29	1	1
36210674	36219238	46600012	46608534	+	8565	8523	91.25	1	1
36219682	36228309	46609433	46618014	+	8628	8582	94.05	1	1
36241396	36251735	46629738	46640099	+	10340	10362	94.24	1	1
36264606	36277244	46653313	46665859	+	12639	12547	95.67	1	1
36277236	36289120	46667331	46679311	+	11885	11981	91.81	1	1
36354826	36363641	46801058	46809843	+	8816	8786	93.17	1	1
36377248	36392629	46833090	46848562	+	15382	15473	95.27	1	1
36397875	36415066	46857418	46874384	+	17192	16967	93.38	1	1
36454299	36465306	46890020	46900930	+	11008	10911	92.41	1	1
36476749	36486590	46926013	46935714	+	9842	9702	94.46	1	1
36488882	36496964	46936722	46944737	+	8083	8016	95.32	1	1
36519580	36529296	46965612	46975306	+	9717	9695	94.24	1	1
36529829	36538454	46975873	46984604	+	8626	8732	94.65	1	1
36538749	36547118	46984861	46993139	+	8370	8279	96.42	1	1
36571812	36580542	47013712	47022598	+	8731	8887	89.28	1	1
36845101	36853214	47302994	47311045	+	8114	8052	94.55	1	1
36898870	36911883	47402467	47415304	+	13014	12838	91.32	1	1
36962185	36972242	47474724	47484739	+	10058	10016	94.3	1	1
37078204	37087667	47620863	47630369	+	9464	9507	92.17	1	1
37132425	37148605	47682904	47699122	+	16181	16219	94.85	1	1
37169363	37181464	47725008	47737193	+	12102	12186	92.82	1	1
37290376	37303447	47874690	47887644	+	13072	12955	93.52	1	1
37406172	37415991	48015554	48025357	+	9820	9804	94.02	1	1
37416438	37427983	48025371	48037026	+	11546	11656	93.73	1	1
37462036	37470314	48102659	48110928	+	8279	8270	91.96	1	1
37484963	37495644	48123629	48134385	+	10682	10757	92.62	1	1
37547362	37559000	48194572	48206322	+	11639	11751	95.11	1	1
37585511	37613734	48227880	48256006	+	28224	28127	95.34	1	1
37689047	37697568	48345141	48353682	+	8522	8542	90.63	1	1
37706590	37715817	48363818	48373065	+	9228	9248	94.72	1	1
37792855	37808206	48429657	48444992	+	15352	15336	94.37	1	1
37834122	37843463	48477257	48486582	+	9342	9326	96.13	1	1
37929249	37944875	48587143	48602721	+	15627	15579	95.59	1	1
37953274	37961374	48613978	48622114	+	8101	8137	95.42	1	1
37961589	37970404	48623122	48631896	+	8816	8775	94.78	1	1
37974922	37983759	48636151	48645005	+	8838	8855	95.88	1	1
37996035	38004078	48657449	48665456	+	8044	8008	92.9	1	1
38011822	38025205	48673396	48686811	+	13384	13416	92.48	1	1
38033370	38044797	48698988	48710376	+	11428	11389	93.63	1	1
38076835	38085599	48739981	48748721	+	8765	8741	95.55	1	1
38151569	38163165	48850346	48862014	+	11597	11669	95.31	1	1
38169991	38185790	48864872	48880778	+	15800	15907	92.81	1	1
38188870	38198906	48884255	48894273	+	10037	10019	95.69	1	1
38219947	38231637	48919265	48930977	+	11691	11713	94.13	1	1
38231637	38240811	48931073	48940294	+	9175	9222	91.34	1	1
38258896	38267772	48972766	48981584	+	8877	8819	96.06	1	1
38331612	38342856	49070019	49081397	+	11245	11379	94.24	1	1
38429939	38441815	49157117	49168966	+	11877	11850	95.73	1	1
38452398	38461084	49177151	49185814	+	8687	8664	93.72	1	1
38477297	38488553	49204820	49215927	+	11257	11108	94.54	1	1
38493255	38504755	49220491	49232033	+	11501	11543	94.15	1	1
38514956	38525336	49245997	49256420	+	10381	10424	92.62	1	1
38532865	38545738	49263060	49275726	+	12874	12667	93.69	1	1
38625013	38636079	49337916	49349023	+	11067	11108	94.24	1	1
38646676	38656293	49359197	49368780	+	9618	9584	94.16	1	1
38697216	38707063	49432333	49442263	+	9848	9931	95.03	1	1
38749722	38770480	49511563	49532303	+	20759	20741	95.88	1	1
38790067	38802253	49553203	49565417	+	12187	12215	94.85	1	1
38882229	38890754	49604422	49612948	+	8526	8527	95.32	1	1
38892555	38901593	49613125	49622150	+	9039	9026	96.34	1	1
39230554	39239189	50130364	50139012	+	8636	8649	96.65	1	1
39251510	39263781	50150701	50163078	+	12272	12378	92.6	1	1
39286833	39295288	50207643	50216023	+	8456	8381	95.73	1	1
39319978	39329847	50246095	50255989	+	9870	9895	92.43	1	1
39335823	39347491	50268647	50280262	+	11669	11616	93.55	1	1
39349366	39361055	50283053	50294718	+	11690	11666	96.07	1	1
40032159	40043553	50407454	50418709	+	11395	11256	91.96	1	1
40043713	40054011	50418823	50429277	+	10299	10455	95.35	1	1
40063272	40076348	50440531	50453550	+	13077	13020	94.46	1	1
40107325	40116910	50475586	50485174	+	9586	9589	93.81	1	1
40130093	40143125	50501754	50514722	+	13033	12969	92.67	1	1
40225642	40234426	50602075	50610779	+	8785	8705	94.94	1	1
40245273	40255414	50621527	50631640	+	10142	10114	93.44	1	1
40266308	40275597	50646403	50655724	+	9290	9322	96.33	1	1
40282835	40295246	50664109	50676610	+	12412	12502	93.46	1	1
40318232	40331208	50699249	50712238	+	12977	12990	93.74	1	1
40344508	40356169	50718033	50729628	+	11662	11596	93.95	1	1
40391613	40400163	50792332	50800925	+	8551	8594	93.21	1	1
40442950	40452555	50858349	50867904	+	9606	9556	95.9	1	1
40492081	40502818	50903537	50914261	+	10738	10725	93.9	1	1
40697683	40713075	51163226	51178544	+	15393	15319	95.16	1	1
40726501	40744897	51191987	51210538	+	18397	18552	94.08	1	1
40756145	40764944	51224508	51233185	+	8800	8678	94.11	1	1
40768009	40788832	51251600	51272420	+	20824	20821	95.05	1	1
40796105	40805081	51277197	51286098	+	8977	8902	95.52	1	1
40806862	40816233	51297946	51307363	+	9372	9418	96.73	1	1
40816285	40826168	51313068	51323007	+	9884	9940	95.04	1	1
40889682	40903533	51407580	51421304	+	13852	13725	94.71	1	1
40948927	40957523	51466966	51475464	+	8597	8499	94	1	1
40985706	41000498	51503575	51518298	+	14793	14724	96.09	1	1
41005445	41015686	51528846	51538921	+	10242	10076	94.21	1	1
41025703	41035086	51546230	51555526	+	9384	9297	91.87	1	1
41068740	41079589	51587686	51598318	+	10850	10633	89.95	1	1
41121665	41130561	51636375	51645295	+	8897	8921	94.48	1	1
41314629	41330030	51741232	51756685	+	15402	15454	94.74	1	1
41350285	41364403	51766304	51780401	+	14119	14098	95.31	1	1
41380983	41391905	51801099	51811972	+	10923	10874	95.23	1	1
41400871	41410227	51822013	51831384	+	9357	9372	95.31	1	1
41475163	41485873	51942247	51952884	+	10711	10638	89.88	1	1
41626221	41635161	52080957	52089900	+	8941	8944	95.24	1	1
41639629	41649997	52096493	52106874	+	10369	10382	94.72	1	1
41650216	41659910	52106861	52116564	+	9695	9704	94.69	1	1
41683175	41691309	52143165	52151253	+	8135	8089	93.95	1	1
41798428	41809633	52275309	52286704	+	11206	11396	94.35	1	1
41811266	41821312	52287934	52297892	+	10047	9959	91.86	1	1
41834794	41843413	52313178	52321727	+	8620	8550	93.42	1	1
41847464	41855942	52325637	52334141	+	8479	8505	95.17	1	1
41878082	41890582	52351171	52363713	+	12501	12543	91.94	1	1
42012927	42028404	52467301	52482809	+	15478	15509	95.57	1	1
42075150	42086120	52553472	52564427	+	10971	10956	92.36	1	1
42127133	42137258	52634858	52644966	+	10126	10109	93.54	1	1
42142800	42158196	52651736	52667092	+	15397	15357	95.88	1	1
42214790	42224592	52739992	52749835	+	9803	9844	96.1	1	1
42271950	42283012	52822209	52833216	+	11063	11008	91.33	1	1
42289490	42306275	52842151	52858800	+	16786	16650	91.64	1	1
42321486	42330687	52867536	52876768	+	9202	9233	93.04	1	1
42341817	42349987	52889783	52897862	+	8171	8080	90.7	1	1
42376267	42384805	52915862	52924388	+	8539	8527	96.09	1	1
42445837	42459092	53033659	53046859	+	13256	13201	95.07	1	1
42493056	42501596	53092711	53101327	+	8541	8617	95.49	1	1
42506341	42516264	53104825	53114640	+	9924	9816	94.5	1	1
42574359	42588186	53170366	53184033	+	13828	13668	93.07	1	1
42590284	42607097	53185495	53202374	+	16814	16880	94.52	1	1
42802221	42821600	53403596	53423090	+	19380	19495	95.62	1	1
42836469	42848063	53488486	53500023	+	11595	11538	93.42	1	1
42866253	42878525	53506004	53518273	+	12273	12270	94.65	1	1
42896583	42905394	53545821	53554500	+	8812	8680	93.42	1	1
43059270	43070206	53710655	53721826	+	10937	11172	92.19	1	1
43127879	43136135	53817916	53826125	+	8257	8210	92.45	1	1
43173992	43186936	53859238	53872032	+	12945	12795	94.33	1	1
43239639	43248171	53929067	53937460	+	8533	8394	94.32	1	1
43248170	43256919	53937559	53946297	+	8750	8739	93.3	1	1
43285198	43295236	53980597	53990645	+	10039	10049	91.97	1	1
43305438	43314198	54003486	54012216	+	8761	8731	92.69	1	1
43352990	43361200	54118177	54126395	+	8211	8219	94.89	1	1
43498255	43516121	54357450	54375293	+	17867	17844	94.96	1	1
43531446	43547550	54388090	54404240	+	16105	16151	94.01	1	1
43585185	43594281	54435962	54444937	+	9097	8976	93.65	1	1
43654971	43673999	54518011	54537004	+	19029	18994	95.88	1	1
43681819	43690289	54543905	54552561	+	8471	8657	90.04	1	1
43717977	43740971	54588551	54611627	+	22995	23077	96.1	1	1
43769197	43796369	54645391	54672516	+	27173	27126	95.18	1	1
43994869	44003872	54826423	54835252	+	9004	8830	92.61	1	1
44042487	44052029	54861686	54871306	+	9543	9621	93.11	1	1
44061425	44072168	54882579	54893293	+	10744	10715	93.84	1	1
44080201	44089009	54900477	54909461	+	8809	8985	92.62	1	1
44090219	44099460	54909916	54919125	+	9242	9210	96.38	1	1
44149471	44158497	54985769	54994674	+	9027	8906	89.38	1	1
44236787	44250357	55092462	55106101	+	13571	13640	94.4	1	1
44309875	44320228	55183002	55193403	+	10354	10402	93.55	1	1
44354857	44363889	55230936	55239992	+	9033	9057	92.93	1	1
44478235	44495945	55406580	55424531	+	17711	17952	93.12	1	1
44595158	44606717	55494558	55506328	+	11560	11771	91.48	1	1
44694370	44704546	55583916	55594156	+	10177	10241	93.19	1	1
44782354	44795085	55677078	55689859	+	12732	12782	93.74	1	1
44836708	44847528	55716988	55727793	+	10821	10806	93.49	1	1
44954197	44964223	55893120	55903111	+	10027	9992	95.53	1	1
44981973	44990189	55917746	55925944	+	8217	8199	93.92	1	1
45050234	45058449	55971497	55979797	+	8216	8301	93.32	1	1
45084364	45094794	56005062	56015450	+	10431	10389	87.58	1	1
45094856	45102987	56015732	56023812	+	8132	8081	93.88	1	1
45176372	45185527	56090204	56099412	+	9156	9209	93.63	1	1
45241609	45255721	56182602	56196793	+	14113	14192	93.2	1	1
45265546	45275553	56204470	56214435	+	10008	9966	93.26	1	1
45456782	45467166	56426343	56436807	+	10385	10465	93.62	1	1
45624402	45632827	56566823	56575172	+	8426	8350	93.61	1	1
45691281	45704028	56641114	56653584	+	12748	12471	92.41	1	1
45713765	45722279	56664704	56673222	+	8515	8519	95.24	1	1
45736910	45747462	56798859	56809418	+	10553	10560	95.79	1	1
45767808	45781000	56829807	56843030	+	13193	13224	93.41	1	1
45800594	45809304	56885940	56894592	+	8711	8653	92.06	1	1
45968368	45976666	57071293	57079598	+	8299	8306	93.69	1	1
46257231	46272649	57379632	57394941	+	15419	15310	93.47	1	1
46289934	46298422	57421186	57429679	+	8489	8494	95.11	1	1
46331163	46339361	57504398	57512488	+	8199	8091	91.94	1	1
46439484	46452020	57571628	57583966	+	12537	12339	94.39	1	1
46585612	46594590	57707693	57716785	+	8979	9093	93.56	1	1
46628026	46645574	57736788	57754312	+	17549	17525	93.6	1	1
46672155	46680236	57788039	57796112	+	8082	8074	95.05	1	1
46696844	46708773	57833930	57845834	+	11930	11905	94.32	1	1
46720253	46732799	57862824	57875413	+	12547	12590	94.63	1	1
46765196	46773724	57931433	57939862	+	8529	8430	92.48	1	1
46831650	46842981	58036165	58047404	+	11332	11240	94.04	1	1
46897621	46906866	58151091	58160251	+	9246	9161	94.23	1	1
46945416	46962239	58198127	58214850	+	16824	16724	92.15	1	1
46991356	47008064	58249530	58266379	+	16709	16850	94.05	1	1
47153712	47163265	58413676	58423161	+	9554	9486	93.57	1	1
47166415	47175232	58430816	58439605	+	8818	8790	93.3	1	1
47230541	47243405	58514329	58527371	+	12865	13043	94.32	1	1
47249255	47257739	58542645	58551113	+	8485	8469	93.67	1	1
47267186	47275642	58568033	58576405	+	8457	8373	93.68	1	1
47290253	47300862	58652084	58662786	+	10610	10703	94.14	1	1
47332026	47350443	58693885	58712231	+	18418	18347	94.31	1	1
47355446	47369803	58715956	58730368	+	14358	14413	93.6	1	1
47468820	47480801	58915990	58928010	+	11982	12021	94.77	1	1
47483431	47492457	58930391	58939523	+	9027	9133	91.78	1	1
47512427	47522879	58966642	58977043	+	10453	10402	93.76	1	1
47584415	47598045	59036861	59050505	+	13631	13645	94.14	1	1
47600295	47609840	59077455	59087165	+	9546	9711	93.04	1	1
47618796	47642267	59098046	59121623	+	23472	23578	93.3	1	1
47692403	47702225	59181027	59190864	+	9823	9838	93.25	1	1
104930	114426	150264	159664	+	9497	9401	93.05	2	2
134429	148357	222076	236028	+	13929	13953	95.93	2	2
358579	377904	428142	447495	+	19326	19354	93.38	2	2
417871	426947	519929	529193	+	9077	9265	93.38	2	2
507678	516900	601295	610593	+	9223	9299	94.62	2	2
674862	683009	956477	964635	+	8148	8159	92.53	2	2
716901	729193	1007179	1019471	+	12293	12293	94.58	2	2
1075146	1084278	1478559	1487746	+	9133	9188	96.5	2	2
1100528	1109210	1489547	1497995	+	8683	8449	91.57	2	2
1202121	1210939	1871866	1880717	+	8819	8852	92.22	2	2
1260168	1269190	1935467	1944441	+	9023	8975	95.33	2	2
1348468	1357716	2046517	2055670	+	9249	9154	92.48	2	2
1581314	1593512	2200462	2212738	+	12199	12277	96.29	2	2
1627450	1637946	2262825	2273152	+	10497	10328	94.39	2	2
2001028	2015516	2678266	2692711	+	14489	14446	94.79	2	2
2041412	2050353	2717064	2725974	+	8942	8911	95.48	2	2
2142075	2152629	2863404	2873989	+	10555	10586	91.79	2	2
4917540	4900328	3219409	3236435	-	17213	17027	94.48	2	2
2442749	2453661	3363699	3374530	+	10913	10832	95.11	2	2
2953958	2962834	4166411	4175296	+	8877	8886	93.16	2	2
3218154	3228205	4523530	4533564	+	10052	10035	94.15	2	2
3723770	3733814	5227228	5237197	+	10045	9970	94.22	2	2
3833885	3844665	5315694	5326406	+	10781	10713	95.69	2	2
3872059	3883796	5334271	5345896	+	11738	11626	94.17	2	2
3851019	3861875	5334735	5345641	+	10857	10907	94.78	2	2
3909793	3918712	5364967	5373996	+	8920	9030	93.54	2	2
4147603	4161423	5869211	5883002	+	13821	13792	93.83	2	2
4470488	4484775	6213636	6227779	+	14288	14144	95.78	2	2
4505751	4514094	6252202	6260691	+	8344	8490	91.28	2	2
4571902	4580547	6310826	6319216	+	8646	8391	89.81	2	2
4634271	4643495	6373568	6382754	+	9225	9187	93.62	2	2
4708720	4718905	6499807	6509819	+	10186	10013	94.2	2	2
4875689	4886274	6706194	6716704	+	10586	10511	93.71	2	2
5230247	5240171	8498657	8508575	+	9925	9919	92.43	2	2
5716236	5728229	9078681	9090663	+	11994	11983	92.76	2	2
5737844	5748151	9097604	9107854	+	10308	10251	94.18	2	2
5953572	5964553	9214924	9226074	+	10982	11151	94.44	2	2
5891005	5900175	9216782	9226075	+	9171	9294	94.23	2	2
6719656	6728554	10302636	10311496	+	8899	8861	94.04	2	2
6769508	6777962	10366888	10375310	+	8455	8423	93.23	2	2
7654410	7663084	11419816	11428557	+	8675	8742	92.03	2	2
7694246	7705265	11464468	11475395	+	11020	10928	92.2	2	2
8573431	8584193	13246214	13256833	+	10763	10620	90.07	2	2
10875962	10888644	17388190	17400845	+	12683	12656	92.07	2	2
11308004	11317922	17925804	17935635	+	9919	9832	93.11	2	2
11544805	11554066	18100271	18109577	+	9262	9307	94.16	2	2
8431498	8423227	18202467	18210730	-	8272	8264	89.15	2	2
13318832	13327281	19954335	19962782	+	8450	8448	93.89	2	2
13354232	13362615	19986548	19994870	+	8384	8323	95.59	2	2
13355705	13366064	20025719	20036026	+	10360	10308	94.63	2	2
13378889	13391982	20055728	20068795	+	13094	13068	94.55	2	2
14125171	14136175	21250535	21261477	+	11005	10943	93.22	2	2
14329375	14343385	21506532	21520625	+	14011	14094	93.48	2	2
14457361	14465974	21688073	21696506	+	8614	8434	93.5	2	2
14477177	14485415	21708173	21716462	+	8239	8290	93.58	2	2
14921071	14931416	21969278	21979610	+	10346	10333	92.92	2	2
15007869	15022372	22014418	22028825	+	14504	14408	95.47	2	2
15120188	15129456	22082464	22091685	+	9269	9222	93.91	2	2
15178597	15190793	22112125	22124292	+	12197	12168	94.05	2	2
15328099	15336751	22290053	22298748	+	8653	8696	94.62	2	2
15336921	15347669	22299021	22309864	+	10749	10844	92.27	2	2
16184865	16200765	23055694	23071624	+	15901	15931	95.3	2	2
16404408	16413523	23220637	23229749	+	9116	9113	92.47	2	2
16437062	16446250	23250578	23259819	+	9189	9242	93.54	2	2
16489166	16498684	23322917	23332417	+	9519	9501	93.63	2	2
16741152	16751205	23849807	23860063	+	10054	10257	91.5	2	2
16924028	16932781	24110978	24119777	+	8754	8800	93.73	2	2
17022016	17036345	24217079	24231346	+	14330	14268	95.67	2	2
17186836	17194973	24381922	24390024	+	8138	8103	93.19	2	2
17219767	17227955	24431460	24439759	+	8189	8300	93.89	2	2
17234508	17242825	24464330	24472712	+	8318	8383	93.2	2	2
17697224	17705437	24957081	24965202	+	8214	8122	93	2	2
17808208	17816553	25094886	25102995	+	8346	8110	91.99	2	2
17891597	17901842	25182709	25193008	+	10246	10300	94.25	2	2
17944473	17955849	25237947	25249247	+	11377	11301	93.48	2	2
18035676	18045991	25444453	25454737	+	10316	10285	93.79	2	2
18483580	18498907	25991881	26007142	+	15328	15262	94.16	2	2
18506973	18515722	26017645	26026369	+	8750	8725	95.45	2	2
18518938	18528767	26030313	26040158	+	9830	9846	93.93	2	2
18938623	18953205	26618635	26633351	+	14583	14717	94.19	2	2
19055373	19072751	26833487	26850718	+	17379	17232	93.04	2	2
19215883	19225981	27003745	27013700	+	10099	9956	93.09	2	2
19230976	19243746	27018952	27031640	+	12771	12689	95.52	2	2
19358610	19373761	27141397	27156461	+	15152	15065	95.38	2	2
19458121	19472281	27286943	27301187	+	14161	14245	94.43	2	2
19517962	19528588	27369401	27380021	+	10627	10621	93.78	2	2
19776142	19786680	27730991	27741494	+	10539	10504	94.04	2	2
20060430	20071691	27998978	28010192	+	11262	11215	93.55	2	2
20072178	20082109	28010879	28020723	+	9932	9845	94.34	2	2
20218112	20236584	28193008	28211269	+	18473	18262	93.09	2	2
20256626	20273197	28224744	28241253	+	16572	16510	91.91	2	2
20274767	20283300	28241248	28249784	+	8534	8537	90.11	2	2
20310160	20319189	28275897	28284955	+	9030	9059	96.52	2	2
20445179	20456186	28483209	28494170	+	11008	10962	96.92	2	2
20459753	20468160	28497396	28505759	+	8408	8364	96.49	2	2
20489827	20499828	28595759	28605801	+	10002	10043	91.48	2	2
20571041	20579291	28684368	28692690	+	8251	8323	92.83	2	2
20612713	20622057	28724336	28733577	+	9345	9242	91.51	2	2
20674013	20682776	28755978	28764654	+	8764	8677	94.31	2	2
20682772	20691928	28766314	28775333	+	9157	9020	93.58	2	2
20708785	20717772	28783711	28792672	+	8988	8962	93.43	2	2
20730685	20740298	28800120	28809699	+	9614	9580	94.41	2	2
20767378	20781007	28838403	28852155	+	13630	13753	93.81	2	2
20811131	20820422	28884660	28893907	+	9292	9248	93.78	2	2
20841857	20850207	28932209	28940434	+	8351	8226	91.92	2	2
20972740	20983107	29038787	29048915	+	10368	10129	91.56	2	2
20998619	21009963	29074462	29085974	+	11345	11513	91.86	2	2
21024365	21033648	29101619	29110868	+	9284	9250	93.53	2	2
21206471	21214788	29278062	29286402	+	8318	8341	92.56	2	2
21316096	21330828	29399969	29414638	+	14733	14670	94.49	2	2
21396653	21405556	29483612	29492382	+	8904	8771	92.13	2	2
21406111	21418431	29493644	29505983	+	12321	12340	92.29	2	2
21570450	21581515	29605231	29616186	+	11066	10956	94.79	2	2
21616991	21626187	29688955	29698152	+	9197	9198	94.98	2	2
21714811	21723142	29885751	29894011	+	8332	8261	95.51	2	2
21756549	21772913	29927929	29944155	+	16365	16227	94.84	2	2
21775288	21786271	29949326	29960170	+	10984	10845	93.11	2	2
21805510	21825102	29973029	29992504	+	19593	19476	95.19	2	2
21855938	21868114	30028524	30040611	+	12177	12088	94.64	2	2
21943803	21955643	30137391	30149208	+	11841	11818	96.34	2	2
21987229	21999924	30187717	30200236	+	12696	12520	94.51	2	2
22028220	22041746	30233384	30247015	+	13527	13632	94.41	2	2
22097872	22108293	30361233	30371697	+	10422	10465	92.99	2	2
22157001	22168676	30422692	30434335	+	11676	11644	93.08	2	2
22227207	22251444	30477866	30502050	+	24238	24185	93.54	2	2
22288691	22297661	30579934	30588927	+	8971	8994	94.05	2	2
22329646	22338740	30639810	30648817	+	9095	9008	94.78	2	2
22467386	22476318	30946441	30955251	+	8933	8811	93.47	2	2
22494196	22502790	30974230	30982772	+	8595	8543	92.45	2	2
22542521	22554292	31025928	31037732	+	11772	11805	90.86	2	2
22558979	22576175	31044004	31061085	+	17197	17082	94.81	2	2
22600066	22609393	31108470	31117552	+	9328	9083	91.54	2	2
22659467	22668921	31170136	31179524	+	9455	9389	93.82	2	2
22691474	22701107	31182670	31192174	+	9634	9505	93.62	2	2
22715461	22725263	31236465	31246242	+	9803	9778	95.58	2	2
22798303	22807277	31356032	31364907	+	8975	8876	93.46	2	2
22808831	22818755	31364901	31374697	+	9925	9797	94.55	2	2
22859050	22868513	31431532	31440863	+	9464	9332	92.6	2	2
22907699	22915993	31514859	31523167	+	8295	8309	92.45	2	2
22926050	22936646	31534831	31545388	+	10597	10558	93.18	2	2
22996727	23021758	31596284	31621374	+	25032	25091	92.96	2	2
23183711	23195772	31750967	31763039	+	12062	12073	95.62	2	2
23251730	23261300	31851904	31861347	+	9571	9444	92.74	2	2
23325949	23335807	31931159	31941020	+	9859	9862	93.48	2	2
23436153	23444751	32077335	32085934	+	8599	8600	92.36	2	2
23450573	23462498	32091433	32103379	+	11926	11947	95.64	2	2
23596046	23604756	32196415	32205120	+	8711	8706	93.27	2	2
23734796	23753918	32473268	32492354	+	19123	19087	94.49	2	2
23758540	23773812	32499761	32515076	+	15273	15316	95.01	2	2
23945898	23956258	32685622	32695908	+	10361	10287	95.69	2	2
24005162	24020926	32755599	32771018	+	15765	15420	90.81	2	2
24021232	24035241	32771020	32785038	+	14010	14019	92.67	2	2
24056092	24068369	32804160	32816513	+	12278	12354	93.59	2	2
24086555	24102297	32835857	32851445	+	15743	15589	93.31	2	2
24150357	24161484	32905032	32916196	+	11128	11165	92.33	2	2
24183224	24208717	32952726	32978176	+	25494	25451	94.24	2	2
24224956	24233656	33001701	33010444	+	8701	8744	92.14	2	2
24254564	24265324	33034532	33045224	+	10761	10693	90.21	2	2
24266321	24274861	33072671	33081234	+	8541	8564	89.88	2	2
24275603	24285261	33082276	33091972	+	9659	9697	93.91	2	2
24291150	24300394	33101963	33111354	+	9245	9392	95.09	2	2
24321577	24333353	33123327	33135241	+	11777	11915	94.49	2	2
24371130	24384914	33186456	33200194	+	13785	13739	96.41	2	2
24447384	24458414	33270119	33281165	+	11031	11047	92.43	2	2
24495358	24505627	33327563	33337860	+	10270	10298	95.62	2	2
24505703	24515118	33338056	33347442	+	9416	9387	91.83	2	2
24528104	24537357	33360813	33370058	+	9254	9246	94.77	2	2
24541603	24550612	33578879	33587819	+	9010	8941	91.86	2	2
24634424	24644764	33684464	33694721	+	10341	10258	94.24	2	2
24657645	24667572	33705676	33715675	+	9928	10000	93.76	2	2
24754868	24767192	33791488	33803808	+	12325	12321	93.72	2	2
24775571	24788253	33811947	33824671	+	12683	12725	93.34	2	2
24809314	24819683	33859320	33869674	+	10370	10355	95.33	2	2
24824214	24833133	33874769	33883597	+	8920	8829	91.14	2	2
24867978	24876180	33921350	33929524	+	8203	8175	93.13	2	2
24875988	24886009	33929519	33939562	+	10022	10044	93.49	2	2
24944662	24957280	34101869	34114546	+	12619	12678	94.32	2	2
25182669	25192145	34451308	34460818	+	9477	9511	94.97	2	2
25192888	25205139	34462671	34475029	+	12252	12359	93.6	2	2
25206242	25217238	34476349	34487271	+	10997	10923	93.69	2	2
25231070	25241178	34503671	34513783	+	10109	10113	93.88	2	2
25436084	25447892	34863480	34875239	+	11809	11760	94.77	2	2
25465019	25480622	34891433	34907002	+	15604	15570	91.28	2	2
25497826	25514040	34924331	34940654	+	16215	16324	93.56	2	2
25529447	25546262	34954182	34970961	+	16816	16780	95.65	2	2
25562318	25571355	35005211	35014300	+	9038	9090	94.05	2	2
25626104	25635160	35067298	35076427	+	9057	9130	92.46	2	2
25637454	25645590	35078129	35086298	+	8137	8170	93.4	2	2
25653756	25662720	35094099	35103084	+	8965	8986	91.95	2	2
25731525	25744848	35228035	35241330	+	13324	13296	93.28	2	2
25757778	25768196	35257998	35268148	+	10419	10151	90.33	2	2
25802431	25812209	35344203	35353895	+	9779	9693	94.8	2	2
25812921	25822910	35354992	35364896	+	9990	9905	94.41	2	2
25838905	25852032	35380798	35393866	+	13128	13069	92.71	2	2
25858546	25873173	35402750	35417201	+	14628	14452	89.61	2	2
25905949	25916855	35449800	35460732	+	10907	10933	94.64	2	2
25993012	26003751	35539530	35550325	+	10740	10796	95.13	2	2
26029618	26045760	35576131	35592294	+	16143	16164	94.75	2	2
26056542	26067875	35604174	35615547	+	11334	11374	94.74	2	2
26208265	26216395	35801757	35809902	+	8131	8146	93.29	2	2
26232731	26244627	35844455	35856312	+	11897	11858	93.65	2	2
26311316	26319552	35919806	35928053	+	8237	8248	92.5	2	2
26336367	26347155	35949792	35960621	+	10789	10830	93.4	2	2
26370283	26381539	35984649	35995721	+	11257	11073	90.8	2	2
26428927	26437664	36065216	36073956	+	8738	8741	94.82	2	2
26511158	26521724	36158522	36169008	+	10567	10487	94.56	2	2
26530022	26539918	36176852	36186944	+	9897	10093	93.52	2	2
26540183	26550240	36187139	36197233	+	10058	10095	92.48	2	2
26571337	26582886	36219634	36231241	+	11550	11608	95.75	2	2
26600030	26615539	36266045	36281491	+	15510	15447	93.61	2	2
26626529	26638488	36294494	36306496	+	11960	12003	96.14	2	2
26638822	26649390	36307374	36318117	+	10569	10744	93.01	2	2
26677121	26687719	36364151	36374702	+	10599	10552	95.1	2	2
26771057	26790535	36473392	36492882	+	19479	19491	94.26	2	2
26827473	26849284	36513810	36535603	+	21812	21794	94.04	2	2
26903214	26916380	36582579	36595687	+	13167	13109	94.1	2	2
26933333	26941859	36613906	36622508	+	8527	8603	94.3	2	2
26955692	26965203	36636547	36645903	+	9512	9357	94.56	2	2
27053906	27063140	36790261	36799577	+	9235	9317	94.28	2	2
27070875	27079162	36806524	36814803	+	8288	8280	93.84	2	2
27079376	27094678	36814795	36830007	+	15303	15213	95.8	2	2
27101357	27125646	36844684	36868961	+	24290	24278	93.89	2	2
27134045	27148323	36878190	36892361	+	14279	14172	94.84	2	2
27153387	27164732	36897732	36909094	+	11346	11363	91	2	2
27171342	27182761	36915364	36926757	+	11420	11394	93.37	2	2
27198466	27211952	36944077	36957399	+	13487	13323	94.63	2	2
27220621	27252680	36967769	36999722	+	32060	31954	95.42	2	2
27320295	27330902	37060433	37071042	+	10608	10610	95.44	2	2
27343776	27355345	37083306	37094784	+	11570	11479	93.92	2	2
27389250	27398068	37462023	37470935	+	8819	8913	94.4	2	2
27398065	27407596	37471946	37481591	+	9532	9646	92.67	2	2
27480649	27492888	37549278	37561550	+	12240	12273	95.92	2	2
27501902	27514952	37568775	37581921	+	13051	13147	90.21	2	2
27521774	27529814	37626478	37634505	+	8041	8028	93.53	2	2
27570131	27585641	37678806	37694208	+	15511	15403	92.7	2	2
27593787	27609278	37705605	37721132	+	15492	15528	95.03	2	2
27615592	27629621	37728367	37742463	+	14030	14097	93.3	2	2
27649360	27662377	37775366	37788270	+	13018	12905	93.78	2	2
27720829	27733869	37836099	37849188	+	13041	13090	93.73	2	2
27757488	27770233	37872378	37885187	+	12746	12810	94.24	2	2
27771106	27779788	37885819	37894467	+	8683	8649	95.72	2	2
27785199	27795198	37899517	37909478	+	10000	9962	95.44	2	2
27893241	27909353	38123078	38138915	+	16113	15838	91.4	2	2
27943658	27952629	38179539	38188453	+	8972	8915	90.14	2	2
27972901	27981616	38233999	38242746	+	8716	8748	94.7	2	2
28025310	28041471	38303829	38320021	+	16162	16193	94.73	2	2
28056153	28070528	38336846	38351236	+	14376	14391	96.23	2	2
28081138	28092785	38360434	38372064	+	11648	11631	96.42	2	2
28131752	28144431	38408304	38421100	+	12680	12797	92.9	2	2
28165388	28174262	38443425	38452244	+	8875	8820	95.24	2	2
28277898	28290348	38541052	38553398	+	12451	12347	92.22	2	2
28297604	28311700	38560543	38574421	+	14097	13879	92.88	2	2
28379279	28388548	38638110	38647333	+	9270	9224	94.77	2	2
28390270	28400331	38648934	38658896	+	10062	9963	93.66	2	2
28403595	28413921	38661835	38672147	+	10327	10313	90.96	2	2
28414390	28423005	38672297	38680913	+	8616	8617	94.16	2	2
28451280	28463623	38708126	38720504	+	12344	12379	93.5	2	2
28476066	28489622	38846046	38859523	+	13557	13478	94.14	2	2
28545772	28555487	38905208	38915010	+	9716	9803	93.81	2	2
28557181	28565901	38917358	38926173	+	8721	8816	92.73	2	2
28566100	28574388	38926176	38934401	+	8289	8226	93.99	2	2
28581203	28596744	38939944	38955240	+	15542	15297	93.43	2	2
28697479	28706094	39068479	39077045	+	8616	8567	95.15	2	2
28728292	28740346	39136949	39148969	+	12055	12021	94.7	2	2
28750576	28761322	39159970	39170861	+	10747	10892	94.69	2	2
28772530	28782531	39185493	39195598	+	10002	10106	96.12	2	2
28794877	28805612	39207664	39218308	+	10736	10645	94.23	2	2
28853603	28877726	39272389	39296405	+	24124	24017	93.68	2	2
28888472	28902828	39318301	39332777	+	14357	14477	93.37	2	2
28923849	28937756	39350711	39364664	+	13908	13954	94.42	2	2
28958435	28977065	39395421	39413796	+	18631	18376	94.69	2	2
29081132	29091629	39517383	39527838	+	10498	10456	94.12	2	2
29108545	29123262	39538251	39553056	+	14718	14806	96.23	2	2
29140401	29149845	39571872	39581242	+	9445	9371	94.76	2	2
29149999	29160655	39582170	39592975	+	10657	10806	91.91	2	2
29185152	29201542	39617659	39634063	+	16391	16405	93.93	2	2
29249734	29262163	39695711	39707904	+	12430	12194	89.39	2	2
29262244	29271155	39720413	39729346	+	8912	8934	94.98	2	2
29307465	29318305	39787271	39798129	+	10841	10859	91.13	2	2
29326074	29336737	39815698	39826446	+	10664	10749	95.23	2	2
29343006	29353317	39832067	39842302	+	10312	10236	95.98	2	2
29374045	29384528	39862892	39873404	+	10484	10513	92.87	2	2
29411783	29433980	39902330	39924612	+	22198	22283	94.63	2	2
29460292	29472602	39952402	39964629	+	12311	12228	95.33	2	2
29477011	29485465	39968656	39977120	+	8455	8465	93.31	2	2
29517740	29532804	40041742	40056839	+	15065	15098	93.07	2	2
29604330	29618714	40130618	40144995	+	14385	14378	94.31	2	2
29630357	29640546	40152519	40162691	+	10190	10173	95.38	2	2
29670919	29681770	40196692	40207611	+	10852	10920	95.24	2	2
29720621	29730134	40251542	40261128	+	9514	9587	94.53	2	2
29774264	29789991	40294270	40310100	+	15728	15831	92.74	2	2
29790454	29803615	40310592	40323895	+	13162	13304	93.33	2	2
29868332	29878181	40406547	40416268	+	9850	9722	93.09	2	2
29881617	29891243	40420339	40429763	+	9627	9425	91.23	2	2
29891378	29899380	40429779	40437779	+	8003	8001	91.48	2	2
29899375	29911147	40438284	40450039	+	11773	11756	93.41	2	2
29915298	29928460	40453328	40466590	+	13163	13263	93.92	2	2
29928815	29947817	40467856	40486738	+	19003	18883	95.04	2	2
29978119	29988934	40519807	40530680	+	10816	10874	94.61	2	2
29994756	30003824	40536233	40545234	+	9069	9002	96.09	2	2
30007222	30017471	40549623	40559839	+	10250	10217	95.1	2	2
30028809	30050413	40570438	40592134	+	21605	21697	94.16	2	2
30067726	30085191	40627338	40644685	+	17466	17348	92.77	2	2
30090367	30100389	40648974	40658974	+	10023	10001	95.71	2	2
30155343	30164649	40712973	40722435	+	9307	9463	90.87	2	2
30173121	30182496	40730731	40740090	+	9376	9360	94.4	2	2
30193892	30207352	40751316	40764698	+	13461	13383	93.36	2	2
30221083	30232582	40781052	40792523	+	11500	11472	95.79	2	2
30252198	30262318	40812922	40822992	+	10121	10071	92.96	2	2
30277870	30290137	40829056	40841312	+	12268	12257	96.02	2	2
43196	52114	81190	90089	+	8919	8900	95.54	3	3
92686	101318	152533	161196	+	8633	8664	93.59	3	3
122327	133654	230121	241428	+	11328	11308	94.71	3	3
166010	174040	337256	345329	+	8031	8074	95.3	3	3
176334	185788	346952	356413	+	9455	9462	96.14	3	3
271266	283526	447691	460101	+	12261	12411	94.46	3	3
433847	446514	669499	682036	+	12668	12538	94.15	3	3
664600	679522	870032	885062	+	14923	15031	94.67	3	3
1223072	1232534	1711963	1721397	+	9463	9435	90.14	3	3
1259342	1270407	1767833	1778949	+	11066	11117	93.55	3	3
1447913	1459551	1905804	1917326	+	11639	11523	92.12	3	3
1501635	1520571	1950810	1969719	+	18937	18910	94.14	3	3
1648414	1657245	2019832	2028567	+	8832	8736	92.85	3	3
1672868	1682561	2074077	2083604	+	9694	9528	93.54	3	3
1688294	1698523	2099221	2109421	+	10230	10201	94.83	3	3
1734071	1742897	2133825	2142731	+	8827	8907	93.76	3	3
1758551	1768041	2157587	2167000	+	9491	9414	93.41	3	3
1916381	1926433	2420688	2430678	+	10053	9991	93.69	3	3
1999087	2012402	2493728	2507072	+	13316	13345	95.2	3	3
2046514	2056070	2535871	2545440	+	9557	9570	93.43	3	3
2103514	2115199	2573162	2584803	+	11686	11642	94.88	3	3
2128589	2142080	2603717	2617265	+	13492	13549	96.06	3	3
2142457	2153313	2619054	2629940	+	10857	10887	93.91	3	3
2191795	2201773	2700302	2710434	+	9979	10133	93.86	3	3
2219193	2227650	2729329	2737710	+	8458	8382	94.52	3	3
2257360	2267113	2766071	2775661	+	9754	9591	92.19	3	3
2267315	2283430	2775899	2791928	+	16116	16030	93.16	3	3
2284155	2293737	2793159	2802895	+	9583	9737	93.39	3	3
2332688	2347173	2839866	2854521	+	14486	14656	94.35	3	3
2404273	2416807	2912829	2925295	+	12535	12467	90.64	3	3
2520807	2531398	3090025	3100642	+	10592	10618	93.91	3	3
2567479	2575788	3143717	3151901	+	8310	8185	93.32	3	3
2609827	2618344	3198359	3206816	+	8518	8458	94.88	3	3
2634003	2644457	3247181	3257600	+	10455	10420	95.58	3	3
2694905	2704238	3285649	3295007	+	9334	9359	95.24	3	3
2705987	2715932	3296462	3306362	+	9946	9901	95.31	3	3
2758698	2769508	3369252	3379936	+	10811	10685	93.62	3	3
2846115	2861467	3470966	3486386	+	15353	15421	92.98	3	3
2991466	3002860	3785256	3796654	+	11395	11399	89.96	3	3
3023340	3036786	3814682	3828035	+	13447	13354	94.79	3	3
3049819	3066051	3838985	3855164	+	16233	16180	94.04	3	3
3088037	3099886	3877726	3889595	+	11850	11870	93.58	3	3
3137382	3145986	3943184	3951716	+	8605	8533	95.58	3	3
3163885	3173187	3968789	3978008	+	9303	9220	95.46	3	3
3285189	3294355	4084355	4093481	+	9167	9127	95.06	3	3
3373483	3388412	4172728	4187741	+	14930	15014	94.02	3	3
3389009	3398768	4189388	4199298	+	9760	9911	94.49	3	3
3417174	3428118	4219500	4230334	+	10945	10835	91.5	3	3
3457598	3470376	4248998	4261927	+	12779	12930	93.76	3	3
3482698	3491266	4274251	4282643	+	8569	8393	94.1	3	3
3530259	3543744	4473654	4487116	+	13486	13463	95.07	3	3
3617794	3630179	4560278	4572683	+	12386	12406	91.94	3	3
3690183	3701338	4644842	4655923	+	11156	11082	90.72	3	3
3702324	3711542	4657000	4666221	+	9219	9222	91.78	3	3
3711560	3730147	4666523	4685293	+	18588	18771	93.69	3	3
3754175	3763055	4714077	4722928	+	8881	8852	93.92	3	3
3786985	3800202	4741045	4753976	+	13218	12932	93.2	3	3
4009252	4018239	5095408	5104441	+	8988	9034	92.29	3	3
4071565	4080050	5173418	5181864	+	8486	8447	91.91	3	3
4208184	4217043	5315114	5323725	+	8860	8612	91.74	3	3
4233580	4243797	5357907	5368020	+	10218	10114	92.71	3	3
4259612	4269776	5379228	5389318	+	10165	10091	91.68	3	3
4336116	4347761	5424846	5436444	+	11646	11599	93.99	3	3
4474826	4484081	5653421	5662726	+	9256	9306	94.5	3	3
4509531	4519946	5686489	5696931	+	10416	10443	96.2	3	3
4547482	4557945	5722813	5733271	+	10464	10459	94.24	3	3
4782336	4790427	5936098	5944223	+	8092	8126	95.33	3	3
4893598	4902105	6643448	6651873	+	8508	8426	93.92	3	3
4992380	5000917	6725339	6733798	+	8538	8460	95.95	3	3
5122327	5135987	6858285	6871855	+	13661	13571	93.65	3	3
5349740	5357901	7084532	7092707	+	8162	8176	95.21	3	3
5683252	5675122	7086723	7094776	-	8131	8054	91.68	3	3
5359417	5369324	7092696	7102601	+	9908	9906	94.12	3	3
5427751	5436486	7134134	7142845	+	8736	8712	95.7	3	3
5510750	5521473	7191654	7202318	+	10724	10665	93.03	3	3
5525715	5538151	7204827	7217217	+	12437	12391	94.77	3	3
5615344	5631680	7308404	7324668	+	16337	16265	96.38	3	3
5698945	5708104	7373746	7382785	+	9160	9040	93.54	3	3
5731011	5740437	7403323	7412722	+	9427	9400	93.23	3	3
5763206	5772066	7451831	7460780	+	8861	8950	94.05	3	3
5831387	5841019	7517344	7527062	+	9633	9719	94.41	3	3
6143169	6151985	7856323	7865146	+	8817	8824	95.29	3	3
6180663	6191701	7873666	7884606	+	11039	10941	93.13	3	3
6466147	6475175	8422614	8431646	+	9029	9033	93.37	3	3
6494812	6504271	8453949	8463390	+	9460	9442	94.98	3	3
6558669	6573221	8535053	8549571	+	14553	14519	96.04	3	3
6575533	6586903	8551836	8562970	+	11371	11135	92.33	3	3
6654704	6663745	8686591	8695617	+	9042	9027	92.04	3	3
6667697	6677153	8705600	8715009	+	9457	9410	94.47	3	3
6695163	6708770	8720370	8733909	+	13608	13540	95.75	3	3
6751772	6761479	8796829	8806399	+	9708	9571	93.76	3	3
6896878	6906702	8933106	8942954	+	9825	9849	92.07	3	3
6959986	6971006	9090562	9101633	+	11021	11072	94.76	3	3
7485316	7494677	9762290	9771622	+	9362	9333	91.42	3	3
7558641	7568935	9874187	9884289	+	10295	10103	90.05	3	3
7634106	7643570	9950846	9960274	+	9465	9429	93.18	3	3
8138207	8146644	10652762	10661118	+	8438	8357	92.51	3	3
8263166	8286010	10771154	10793960	+	22845	22807	92.86	3	3
9404659	9415504	11622805	11633534	+	10846	10730	93.89	3	3
9524420	9533552	11721135	11730378	+	9133	9244	93.19	3	3
9588415	9596760	11721194	11729602	+	8346	8409	94.41	3	3
9717894	9728107	11803540	11813714	+	10214	10175	94.7	3	3
9755213	9763247	11849641	11857687	+	8035	8047	92.2	3	3
10046728	10065443	12073683	12092404	+	18716	18722	94.06	3	3
10144262	10160106	12174146	12189765	+	15845	15620	89.61	3	3
10178085	10186598	12204873	12213480	+	8514	8608	91.13	3	3
10969610	10978454	12675713	12684462	+	8845	8750	93.39	3	3
11589003	11598289	13046636	13055877	+	9287	9242	93.79	3	3
11739550	11731314	13134629	13142893	-	8237	8265	92.71	3	3
14603913	14595256	16250144	16258721	-	8658	8578	93.68	3	3
14537257	14527399	16269804	16279731	-	9859	9928	95.2	3	3
15845073	15854331	17430653	17439984	+	9259	9332	94.38	3	3
15999424	16007996	17568850	17577481	+	8573	8632	95.21	3	3
16128508	16140872	17652487	17664846	+	12365	12360	95.25	3	3
16194589	16206415	17687254	17698927	+	11827	11674	93.89	3	3
16472479	16493478	17972765	17993690	+	21000	20926	95.88	3	3
17773119	17784331	18523615	18534704	+	11213	11090	93.43	3	3
17817191	17825819	18550096	18558560	+	8629	8465	92.27	3	3
17922929	17932433	18656872	18666293	+	9505	9422	93.19	3	3
17988807	18000242	18709872	18721281	+	11436	11410	95.26	3	3
18075225	18086575	18821170	18832505	+	11351	11336	94.49	3	3
18310442	18318830	19055252	19063590	+	8389	8339	94.01	3	3
18548755	18556945	19307266	19315401	+	8191	8136	92.75	3	3
7464458	7453905	19354500	19365030	-	10554	10531	91.14	8	3
14277869	14267354	19354500	19365031	-	10516	10532	90.36	6	3
704108	712962	19355048	19363895	+	8855	8848	91.87	7	3
18793767	18813652	19609394	19629452	+	19886	20059	92.88	3	3
18828404	18836901	19651503	19660125	+	8498	8623	94.06	3	3
18853540	18865168	19678357	19689950	+	11629	11594	93.99	3	3
18882484	18891426	19715393	19724252	+	8943	8860	92.48	3	3
18902127	18913083	19734367	19745323	+	10957	10957	93.07	3	3
18932919	18941150	19758485	19766751	+	8232	8267	91.24	3	3
18987699	18998974	19840967	19852222	+	11276	11256	95.13	3	3
19079759	19092069	19938766	19951119	+	12311	12354	94.28	3	3
19102476	19115925	19959074	19972404	+	13450	13331	93.81	3	3
19130585	19140072	19980377	19989953	+	9488	9577	91.64	3	3
19151445	19161959	20003718	20014017	+	10515	10300	90.81	3	3
19190167	19203714	20032828	20046317	+	13548	13490	95.21	3	3
19533431	19541919	20383192	20391665	+	8489	8474	94.86	3	3
19542247	19552286	20391881	20401882	+	10040	10002	93.88	3	3
19570593	19581052	20419171	20429691	+	10460	10521	94.17	3	3
19607769	19616825	20467195	20476287	+	9057	9093	94.88	3	3
19777414	19785851	20602767	20611248	+	8438	8482	93.54	3	3
19858942	19867423	20694905	20703350	+	8482	8446	95.44	3	3
20037963	20050356	21013720	21026079	+	12394	12360	93.81	3	3
20089714	20101208	21074465	21085874	+	11495	11410	93.81	3	3
20150799	20166661	21145716	21161384	+	15863	15669	92.11	3	3
6118412	6126934	21659695	21668239	+	8523	8545	87.33	7	3
27654765	27663099	21659894	21668239	+	8335	8346	87.35	6	3
20379958	20393696	21692001	21705735	+	13739	13735	93.95	3	3
20419359	20428234	21734337	21743227	+	8876	8891	95.09	3	3
20433216	20455398	21755394	21777788	+	22183	22395	94.39	3	3
20457004	20473384	21778228	21794699	+	16381	16472	94.14	3	3
20602855	20613697	22027327	22038144	+	10843	10818	93.49	3	3
20644203	20673171	22044873	22073993	+	28969	29121	94.78	3	3
20679092	20689506	22082072	22092423	+	10415	10352	93.53	3	3
20743503	20752076	22158705	22167303	+	8574	8599	93.26	3	3
20769975	20778748	22202348	22211118	+	8774	8771	91.95	3	3
20811915	20825376	22252911	22266204	+	13462	13294	93.09	3	3
20832139	20843883	22273122	22284767	+	11745	11646	94.02	3	3
20920093	20935271	22471594	22486805	+	15179	15212	94.22	3	3
20937219	20948064	22488785	22499614	+	10846	10830	93.28	3	3
20948542	20956751	22499992	22508166	+	8210	8175	93.47	3	3
20958538	20968078	22531151	22540705	+	9541	9555	95.47	3	3
20984482	20994454	22551215	22561097	+	9973	9883	94.56	3	3
21002474	21010667	22567639	22575782	+	8194	8144	96.14	3	3
21021719	21031063	22596926	22606292	+	9345	9367	94.96	3	3
21032304	21042796	22606301	22616786	+	10493	10486	94.12	3	3
21052196	21065863	22641698	22655339	+	13668	13642	93.52	3	3
21067676	21080081	22657749	22669946	+	12406	12198	92.7	3	3
21290711	21307287	22783864	22800235	+	16577	16372	94.11	3	3
21330216	21342736	22873867	22886328	+	12521	12462	93.19	3	3
21343199	21357678	22891048	22905640	+	14480	14593	94.67	3	3
21417140	21425185	22952167	22960174	+	8046	8008	92.1	3	3
21453908	21463034	22987726	22996835	+	9127	9110	95.07	3	3
21521226	21530728	23085833	23095385	+	9503	9553	89.08	3	3
21642899	21655412	23225955	23238417	+	12514	12463	93.25	3	3
21670478	21685639	23255191	23270349	+	15162	15159	95.03	3	3
21727553	21738004	23314104	23324692	+	10452	10589	92.6	3	3
21801497	21814523	23437980	23450940	+	13027	12961	93.57	3	3
21879806	21889872	23526556	23536621	+	10067	10066	92.47	3	3
21897555	21905814	23561228	23569530	+	8260	8303	94.45	3	3
21916592	21931751	23610724	23625836	+	15160	15113	94.26	3	3
22023054	22031058	23762406	23770414	+	8005	8009	89.97	3	3
22143362	22152180	23838019	23846763	+	8819	8745	95.47	3	3
22178173	22187679	23884409	23893779	+	9507	9371	92.45	3	3
22241765	22250327	23919604	23928047	+	8563	8444	93.61	3	3
22283050	22299175	23954246	23970352	+	16126	16107	95.69	3	3
22332230	22349145	24037356	24054220	+	16916	16865	93.53	3	3
22350492	22360666	24054966	24065074	+	10175	10109	94.25	3	3
22520075	22532153	24359868	24371992	+	12079	12125	94.05	3	3
22635411	22646882	24419271	24430541	+	11472	11271	93.17	3	3
22682601	22691008	24484210	24492615	+	8408	8406	94.66	3	3
22725603	22733843	24537153	24545452	+	8241	8300	92.24	3	3
22742239	22750383	24554139	24562427	+	8145	8289	92.69	3	3
22832120	22843426	24710347	24721566	+	11307	11220	96.01	3	3
22848905	22857090	24740980	24749185	+	8186	8206	94.82	3	3
22869854	22885705	24817174	24832991	+	15852	15818	93.52	3	3
22918026	22930761	24869172	24881898	+	12736	12727	94.72	3	3
22945355	22957804	24895306	24907545	+	12450	12240	92.52	3	3
22958231	22975556	24907882	24924955	+	17326	17074	92.14	3	3
23034272	23043043	25037213	25046010	+	8772	8798	94.2	3	3
23097376	23105540	25100872	25109122	+	8165	8251	93.18	3	3
23372373	23393660	25525454	25546329	+	21288	20876	93.76	3	3
23452868	23472137	25605732	25624923	+	19270	19192	95.09	3	3
23481084	23496172	25654098	25669113	+	15089	15016	95.14	3	3
23509306	23517644	25680036	25688407	+	8339	8372	93.6	3	3
23619114	23630067	25812287	25823291	+	10954	11005	94.14	3	3
23671095	23682135	25870705	25881740	+	11041	11036	93.68	3	3
23725014	23748187	25915808	25939114	+	23174	23307	93.22	3	3
23764737	23783231	25965801	25984312	+	18495	18512	95.9	3	3
23800445	23810992	26000486	26011051	+	10548	10566	94.28	3	3
23825979	23835396	26044149	26053534	+	9418	9386	93.15	3	3
23845732	23862956	26066565	26083772	+	17225	17208	93.58	3	3
23864542	23877377	26084395	26097173	+	12836	12779	96.83	3	3
23877500	23887690	26097195	26107398	+	10191	10204	95.9	3	3
23927266	23942299	26164161	26179347	+	15034	15187	93.06	3	3
23999177	24007855	26248147	26256986	+	8679	8840	89.56	3	3
24200179	24208915	26420450	26429165	+	8737	8716	94.56	3	3
24348507	24359021	26543084	26553596	+	10515	10513	95.26	3	3
24395672	24404697	26593948	26602986	+	9026	9039	95.04	3	3
24416816	24429398	26610510	26623078	+	12583	12569	95.25	3	3
24460483	24488313	26666951	26694805	+	27831	27855	94.6	3	3
24500527	24512082	26719045	26730628	+	11556	11584	93.84	3	3
24535339	24543680	26752701	26761002	+	8342	8302	95.4	3	3
24551090	24562343	26768216	26779529	+	11254	11314	94.93	3	3
24569083	24578737	26786254	26795830	+	9655	9577	93.31	3	3
24907511	24923636	27356106	27372248	+	16126	16143	94.65	3	3
24937966	24946262	27412810	27421007	+	8297	8198	94.34	3	3
24952644	24961214	27428136	27436645	+	8571	8510	94.5	3	3
24965919	24975546	27437238	27446767	+	9628	9530	93.27	3	3
24990499	25002415	27491182	27503108	+	11917	11927	95.07	3	3
25025278	25036434	27528024	27538943	+	11157	10920	90.86	3	3
25042865	25054323	27547277	27558589	+	11459	11313	92.35	3	3
25056090	25070785	27560330	27575065	+	14696	14736	94.67	3	3
25078487	25088889	27589789	27600242	+	10403	10454	94.36	3	3
25109526	25122542	27633912	27646666	+	13017	12755	92.36	3	3
25129996	25138833	27651654	27660467	+	8838	8814	91.1	3	3
25142834	25159638	27663061	27679895	+	16805	16835	92.83	3	3
25175619	25184220	27753359	27762037	+	8602	8679	95.47	3	3
25199386	25209744	27777337	27787650	+	10359	10314	95.3	3	3
25232158	25245727	27807750	27821144	+	13570	13395	93.55	3	3
25255761	25267894	27831620	27843764	+	12134	12145	93.69	3	3
25282346	25294619	27861261	27873567	+	12274	12307	93.33	3	3
25367173	25387524	27951253	27971498	+	20352	20246	94.29	3	3
25436466	25446130	28022694	28032416	+	9665	9723	96.14	3	3
25448133	25458832	28034042	28044817	+	10700	10776	93.64	3	3
25459214	25472093	28045323	28058164	+	12880	12842	95.47	3	3
25569967	25578563	28197727	28206219	+	8597	8493	93.92	3	3
25606762	25622162	28236555	28251924	+	15401	15370	93.47	3	3
25650023	25659112	28282693	28291742	+	9090	9050	95.15	3	3
25676097	25685845	28312605	28322350	+	9749	9746	96.23	3	3
25695636	25704912	28325000	28334400	+	9277	9401	94.31	3	3
25726407	25740214	28362848	28376619	+	13808	13772	95.86	3	3
25750640	25762313	28385975	28397632	+	11674	11658	93.07	3	3
25774288	25782893	28410554	28419186	+	8606	8633	92.71	3	3
25813623	25826721	28475087	28488087	+	13099	13001	95.21	3	3
25846150	25856579	28505364	28515708	+	10430	10345	90.61	3	3
25857067	25865812	28515781	28524498	+	8746	8718	95.63	3	3
25866340	25877234	28524490	28535317	+	10895	10828	94.27	3	3
25878423	25886966	28537036	28545647	+	8544	8612	88.04	3	3
25923723	25940799	28583411	28600680	+	17077	17270	94.09	3	3
25962982	25971385	28649027	28657425	+	8404	8399	92.7	3	3
25984686	25993594	28671180	28680044	+	8909	8865	96.22	3	3
26116317	26127467	28922944	28934116	+	11151	11173	93.83	3	3
26151122	26160754	28971634	28981299	+	9633	9666	93.43	3	3
26162891	26174807	28984063	28996089	+	11917	12027	93.2	3	3
26179159	26192687	29000163	29013606	+	13529	13444	94.04	3	3
26202563	26219156	29029992	29046523	+	16594	16532	94.39	3	3
26237906	26247139	29069172	29078409	+	9234	9238	94.07	3	3
26311019	26321859	29165663	29176546	+	10841	10884	92.76	3	3
26399446	26411935	29440787	29453348	+	12490	12562	93.82	3	3
26438064	26447719	29497216	29506899	+	9656	9684	94.65	3	3
26447855	26456948	29506964	29516132	+	9094	9169	92.53	3	3
26460865	26487838	29522793	29549544	+	26974	26752	95.27	3	3
26530948	26541824	29573900	29584769	+	10877	10870	93.81	3	3
26544167	26552271	29584963	29592965	+	8105	8003	93.46	3	3
26569782	26593230	29606547	29630004	+	23449	23458	92.85	3	3
26634830	26646664	29677526	29689401	+	11835	11876	93.69	3	3
26647095	26659318	29689695	29701929	+	12224	12235	94.06	3	3
26659558	26670405	29702097	29712777	+	10848	10681	91.93	3	3
26677903	26686380	29723250	29731687	+	8478	8438	95.76	3	3
26695160	26712286	29746196	29763222	+	17127	17027	90.19	3	3
26747432	26756861	29805167	29814485	+	9430	9319	94.75	3	3
26775390	26786605	29832710	29843911	+	11216	11202	92.32	3	3
26788418	26804801	29847683	29863818	+	16384	16136	93.81	3	3
26890534	26927731	29958593	29995956	+	37198	37364	93.77	3	3
26935693	26960079	30005789	30030166	+	24387	24378	92.67	3	3
26961283	26969946	30030779	30039534	+	8664	8756	93.55	3	3
26984035	26992604	30054052	30062569	+	8570	8518	94.83	3	3
27027676	27037803	30097206	30107307	+	10128	10102	93.48	3	3
27052029	27065685	30121071	30134554	+	13657	13484	94.15	3	3
27109554	27118080	30176863	30185408	+	8527	8546	95.76	3	3
27118256	27129349	30185523	30196552	+	11094	11030	95.84	3	3
27147551	27171886	30227938	30252176	+	24336	24239	92.55	3	3
27208973	27222112	30286004	30299094	+	13140	13091	93.24	3	3
27222243	27239205	30299259	30316285	+	16963	17027	93.46	3	3
27304389	27312912	30380924	30389480	+	8524	8557	96.64	3	3
93975	104804	83653	94468	+	10830	10816	94.19	4	4
122493	138182	101827	117502	+	15690	15676	93.78	4	4
146873	160506	129005	142630	+	13634	13626	95.15	4	4
168096	177278	155501	164655	+	9183	9155	92.73	4	4
183075	196286	170234	183379	+	13212	13146	94.63	4	4
242537	251731	226695	235852	+	9195	9158	94.72	4	4
278871	287888	266467	275506	+	9018	9040	93.88	4	4
346513	359845	419374	432541	+	13333	13168	94.2	4	4
474054	487233	554730	568114	+	13180	13385	92.51	4	4
562665	572604	632434	642290	+	9940	9857	95	4	4
603145	617663	675615	690135	+	14519	14521	91.08	4	4
637435	646132	708205	716804	+	8698	8600	91.98	4	4
653838	662580	730759	739552	+	8743	8794	94.14	4	4
709157	718682	794528	804022	+	9526	9495	92.69	4	4
719630	733126	805693	819188	+	13497	13496	95.03	4	4
756964	766122	834422	843579	+	9159	9158	95.27	4	4
781743	803386	859772	881145	+	21644	21374	93.76	4	4
860068	880757	943587	964363	+	20690	20777	94.07	4	4
901721	911526	1015405	1025143	+	9806	9739	93.89	4	4
926005	937530	1053759	1065183	+	11526	11425	93.49	4	4
973316	983628	1083330	1093711	+	10313	10382	95.85	4	4
985298	999801	1094276	1108823	+	14504	14548	94.68	4	4
1064512	1079658	1171178	1186379	+	15147	15202	94.41	4	4
1092573	1101200	1200074	1208753	+	8628	8680	95.99	4	4
1127824	1148229	1225691	1246065	+	20406	20375	95.4	4	4
1225079	1236362	1325110	1336300	+	11284	11191	89.43	4	4
1243899	1253771	1343762	1353702	+	9873	9941	90.23	4	4
1397358	1407009	1563338	1573038	+	9652	9701	93.17	4	4
1434675	1452055	1626678	1643812	+	17381	17135	92.08	4	4
1494968	1503184	1694568	1702792	+	8217	8225	95.12	4	4
1538824	1552860	1741637	1755722	+	14037	14086	94.02	4	4
1620906	1633799	1860889	1873882	+	12894	12994	94.93	4	4
1640774	1657649	1876955	1893766	+	16876	16812	95.38	4	4
1699692	1713043	1940153	1953412	+	13352	13260	93.78	4	4
1718966	1741890	1959404	1982270	+	22925	22867	95.23	4	4
1742293	1752867	1986944	1997551	+	10575	10608	92.13	4	4
1788359	1796870	2057552	2066057	+	8512	8506	94.19	4	4
1813354	1825115	2132850	2144605	+	11762	11756	95.06	4	4
1845838	1857527	2169896	2181520	+	11690	11625	95.76	4	4
1865081	1874258	2189602	2198753	+	9178	9152	95.52	4	4
1888223	1896684	2212213	2220596	+	8462	8384	93.04	4	4
1909154	1929569	2232581	2253234	+	20416	20654	92.87	4	4
2068050	2076198	2452956	2461110	+	8149	8155	95.11	4	4
2098560	2109642	2483263	2494491	+	11083	11229	93.58	4	4
2114286	2128297	2530130	2544117	+	14012	13988	92.86	4	4
2135707	2146217	2550778	2561224	+	10511	10447	92.62	4	4
2230718	2241255	2694206	2704707	+	10538	10502	95.05	4	4
2241442	2256982	2704707	2720232	+	15541	15526	96.14	4	4
2257173	2268199	2720233	2731071	+	11027	10839	90.47	4	4
2354158	2366462	2900050	2912486	+	12305	12437	94.34	4	4
2366659	2374672	2912659	2920700	+	8014	8042	95.45	4	4
2408684	2417231	2962578	2971086	+	8548	8509	92.68	4	4
2422441	2433038	2977225	2987945	+	10598	10721	91.58	4	4
2441488	2451229	2996646	3006387	+	9742	9742	92.9	4	4
2465179	2473422	3019589	3027896	+	8244	8308	95.05	4	4
2519223	2527958	3076856	3085613	+	8736	8758	95.54	4	4
2528149	2538796	3085749	3096334	+	10648	10586	95.92	4	4
2598436	2606914	3159848	3168244	+	8479	8397	93.88	4	4
2699433	2714188	3279284	3294098	+	14756	14815	93.56	4	4
2729299	2737636	3309594	3317964	+	8338	8371	93.88	4	4
2747208	2755592	3328718	3337039	+	8385	8322	94.48	4	4
2870044	2878199	3469155	3477406	+	8156	8252	93.48	4	4
2926282	2934846	3556439	3565072	+	8565	8634	93.55	4	4
2938540	2947897	3568997	3578503	+	9358	9507	90.6	4	4
2958634	2969266	3592790	3603388	+	10633	10599	91.4	4	4
2979100	3021163	3610887	3652944	+	42064	42058	93.74	4	4
3067977	3078252	3775011	3785286	+	10276	10276	95.47	4	4
3110370	3122815	3814815	3827210	+	12446	12396	94.55	4	4
3143875	3158839	3843977	3859037	+	14965	15061	94.34	4	4
3228068	3236383	3960438	3968871	+	8316	8434	91.32	4	4
3243206	3257229	3980373	3994337	+	14024	13965	93.21	4	4
3258195	3267302	3996490	4005631	+	9108	9142	95.49	4	4
3339515	3349836	4085087	4095449	+	10322	10363	93.96	4	4
3373827	3381988	4151720	4159852	+	8162	8133	95.67	4	4
3424427	3433158	4188737	4197416	+	8732	8680	95.29	4	4
3455315	3467060	4235684	4247454	+	11746	11771	92.67	4	4
3510614	3520105	4325704	4335105	+	9492	9402	94.23	4	4
3535890	3548982	4351290	4364235	+	13093	12946	92.7	4	4
3596458	3605087	4422060	4430759	+	8630	8700	92.73	4	4
3610701	3621041	4436837	4447161	+	10341	10325	95.98	4	4
3621809	3629817	4450238	4458285	+	8009	8048	94.31	4	4
3630143	3655235	4458306	4483653	+	25093	25348	94.39	4	4
3684482	3692573	4516911	4524974	+	8092	8064	90.19	4	4
3699607	3715262	4532148	4547820	+	15656	15673	94.69	4	4
3718159	3735084	4552925	4569783	+	16926	16859	95.02	4	4
3751547	3760163	4602771	4611397	+	8617	8627	95.61	4	4
3779655	3788743	4646321	4655371	+	9089	9051	92.3	4	4
3806881	3815625	4673265	4681918	+	8745	8654	95.23	4	4
3879166	3896244	4765855	4782897	+	17079	17043	94.66	4	4
3963324	3974674	4935867	4947045	+	11351	11179	93.15	4	4
4062756	4071954	5055548	5064844	+	9199	9297	90.97	4	4
4117217	4131424	5109491	5123611	+	14208	14121	94.65	4	4
4165662	4183533	5139897	5157782	+	17872	17886	94.45	4	4
4215201	4224566	5194941	5204175	+	9366	9235	94.03	4	4
4250257	4260981	5233857	5244548	+	10725	10692	94.16	4	4
4294234	4302671	5283994	5292387	+	8438	8394	95.25	4	4
4333850	4344465	5347439	5358014	+	10616	10576	96.53	4	4
4353314	4366787	5366056	5379482	+	13474	13427	96.38	4	4
4366796	4378090	5382120	5393416	+	11295	11297	95.49	4	4
4397309	4406264	5414343	5423333	+	8956	8991	95.31	4	4
4446961	4470320	5463762	5487123	+	23360	23362	93.92	4	4
4470500	4493527	5487124	5510096	+	23028	22973	92.71	4	4
4516023	4528246	5533702	5545806	+	12224	12105	93.27	4	4
4528242	4537282	5548611	5557606	+	9041	8996	94.32	4	4
4570328	4580262	5592297	5602170	+	9935	9874	94.78	4	4
4767455	4778638	5937035	5948270	+	11184	11236	93.58	4	4
4799153	4808724	5965201	5974715	+	9572	9515	93.54	4	4
4816810	4825015	5981239	5989427	+	8206	8189	94.38	4	4
5079635	5096749	6235190	6252245	+	17115	17056	93.54	4	4
5141352	5150379	6364464	6373465	+	9028	9002	91.51	4	4
5161197	5169591	6384556	6392918	+	8395	8363	93.86	4	4
5176902	5191101	6401540	6415663	+	14200	14124	94.99	4	4
5182271	5192300	6421313	6431360	+	10030	10048	94.53	4	4
5198014	5210272	6436167	6448463	+	12259	12297	93.73	4	4
5224279	5235325	6461904	6472994	+	11047	11091	93.81	4	4
5248556	5257146	6475421	6483909	+	8591	8489	94.9	4	4
5307059	5315442	6544933	6553339	+	8384	8407	92.38	4	4
5510036	5518447	6850644	6859047	+	8412	8404	94.95	4	4
5556855	5566497	6860814	6870504	+	9643	9691	93.21	4	4
5531753	5544813	6864038	6877183	+	13061	13146	94.62	4	4
5558555	5566821	6866191	6874486	+	8267	8296	92.89	4	4
5566959	5577927	6875657	6886823	+	10969	11167	92.47	4	4
5673671	5683126	6990801	7000301	+	9456	9501	91.6	4	4
5716458	5729395	7035063	7047958	+	12938	12896	93.27	4	4
5821803	5832053	7176655	7186863	+	10251	10209	93.93	4	4
5863709	5871978	7267398	7275785	+	8270	8388	92.25	4	4
5906642	5921775	7316463	7331672	+	15134	15210	94.7	4	4
5956440	5947162	7422940	7432131	-	9279	9192	95.26	4	4
5956548	5965198	7442280	7451040	+	8651	8761	93.9	4	4
5965492	5974606	7451239	7460459	+	9115	9221	95.01	4	4
5989605	5998039	7497967	7506321	+	8435	8355	93.9	4	4
6000076	6013079	7509698	7522577	+	13004	12880	95.08	4	4
6119353	6128795	7644716	7654101	+	9443	9386	95.67	4	4
6174629	6187127	7664026	7676546	+	12499	12521	96.33	4	4
6257093	6270697	7782309	7795783	+	13605	13475	92.88	4	4
6279281	6291171	7807218	7818876	+	11891	11659	92.22	4	4
6341860	6350279	7885376	7893907	+	8420	8532	91.69	4	4
6391361	6417873	7931470	7957774	+	26513	26305	94.77	4	4
6447211	6456012	8023510	8032161	+	8802	8652	94.12	4	4
6486471	6494867	8079448	8087785	+	8397	8338	92.06	4	4
6539153	6548470	8127288	8136832	+	9318	9545	91.21	4	4
6555077	6565560	8142870	8153187	+	10484	10318	92.4	4	4
6574624	6587006	8160487	8172780	+	12383	12294	96.19	4	4
6728136	6738428	8371924	8382096	+	10293	10173	91.92	4	4
6754018	6765434	8404551	8415978	+	11417	11428	94.31	4	4
6788245	6802397	8440672	8454855	+	14153	14184	95.36	4	4
6816020	6827553	8470569	8481991	+	11534	11423	92.72	4	4
6827756	6845900	8483193	8501356	+	18145	18164	94.75	4	4
6892768	6901067	8577530	8585868	+	8300	8339	92.19	4	4
6901686	6926323	8623722	8648297	+	24638	24576	94.04	4	4
7026110	7042152	8842003	8858141	+	16043	16139	92.44	4	4
7058158	7067394	8881312	8890695	+	9237	9384	92.89	4	4
7134646	7145083	8980873	8991270	+	10438	10398	93.03	4	4
7154090	7164242	9001543	9011781	+	10153	10239	93.91	4	4
7294973	7304962	9240169	9250192	+	9990	10024	94.51	4	4
7322466	7332037	9267780	9277505	+	9572	9726	92.99	4	4
7417753	7428726	9506276	9517132	+	10974	10857	92.51	4	4
7484434	7501686	9606380	9623646	+	17253	17267	95.05	4	4
7578692	7586969	9730449	9738733	+	8278	8285	94.56	4	4
7615999	7624630	9763897	9772560	+	8632	8664	93.38	4	4
7651208	7682897	9805976	9837635	+	31690	31660	94.43	4	4
7690034	7700191	9845834	9855872	+	10158	10039	91.13	4	4
7739853	7748428	9914969	9923545	+	8576	8577	93.32	4	4
8190436	8204803	10480535	10494700	+	14368	14166	93.87	4	4
8222772	8232077	10515708	10525021	+	9306	9314	93.39	4	4
8266296	8276903	10558857	10569391	+	10608	10535	94.6	4	4
8291516	8301196	10581871	10591556	+	9681	9686	96.35	4	4
8443502	8453216	10948809	10958594	+	9715	9786	95.42	4	4
8465042	8474913	10970412	10980248	+	9872	9837	94.99	4	4
8487818	8497567	11001158	11010777	+	9750	9620	91.5	4	4
8702848	8714840	11294504	11306476	+	11993	11973	95.68	4	4
8780193	8790767	11408572	11419175	+	10575	10604	95.04	4	4
8791231	8800641	11419997	11429374	+	9411	9378	91.97	4	4
8823476	8837713	11455929	11470434	+	14238	14506	93.86	4	4
8948112	8956788	11616937	11625616	+	8677	8680	94.67	4	4
8957709	8967033	11627388	11636771	+	9325	9384	95.77	4	4
8972143	8981364	11640292	11649513	+	9222	9222	94.19	4	4
9086104	9096358	12135277	12145584	+	10255	10308	93.38	4	4
9560073	9570198	12761802	12771811	+	10126	10010	94.08	4	4
9694631	9702785	12977922	12986179	+	8155	8258	92.31	4	4
9708226	9719085	12991321	13002145	+	10860	10825	90.27	4	4
9732122	9751868	13019811	13039483	+	19747	19673	92.91	4	4
9763993	9773995	13060048	13070085	+	10003	10038	95.04	4	4
10041483	10059052	13145236	13162785	+	17570	17550	93.55	4	4
10104559	10113330	13217736	13226493	+	8772	8758	92.51	4	4
10238483	10251433	13354298	13367335	+	12951	13038	92.82	4	4
10259338	10267368	13382645	13390758	+	8031	8114	92.62	4	4
10279455	10298489	13427394	13446532	+	19035	19139	95.72	4	4
10404063	10412336	13630508	13638823	+	8274	8316	89.96	4	4
10445081	10455163	13674389	13684513	+	10083	10125	93.63	4	4
10460490	10470922	13685213	13695773	+	10433	10561	93.82	4	4
10493800	10502792	13712319	13721320	+	8993	9002	92.99	4	4
10629605	10638475	13853597	13862322	+	8871	8726	94.42	4	4
10638819	10648632	13864111	13873858	+	9814	9748	92.75	4	4
10653141	10662249	13878915	13888131	+	9109	9217	93.32	4	4
10668394	10683904	13898095	13913661	+	15511	15567	90.57	4	4
10705340	10713534	13941355	13949675	+	8195	8321	91.26	4	4
10734728	10747711	13969628	13982631	+	12984	13004	94.34	4	4
10754666	10764814	13991828	14001964	+	10149	10137	93.16	4	4
10775560	10783764	14018405	14026667	+	8205	8263	90.87	4	4
10888844	10902156	14209542	14222963	+	13313	13422	92.87	4	4
10928456	10938867	14230898	14241371	+	10412	10474	92.38	4	4
10955159	10964457	14351088	14360302	+	9299	9215	94.96	4	4
11043109	11053073	14434450	14444429	+	9965	9980	94.75	4	4
11160757	11169412	14544604	14553414	+	8656	8811	94.65	4	4
11238516	11247359	14684298	14693014	+	8844	8717	92.02	4	4
11300629	11316763	14746781	14762948	+	16135	16168	93.52	4	4
11555928	11565866	14989330	14999206	+	9939	9877	93.22	4	4
11966085	11974331	15849009	15857237	+	8247	8229	95.7	4	4
12033417	12043474	15912120	15921896	+	10058	9777	89.71	4	4
12077987	12093049	15949138	15964080	+	15063	14943	93	4	4
12539115	12553222	16448303	16462306	+	14108	14004	95.08	4	4
12723131	12731924	16591367	16600273	+	8794	8907	94.25	4	4
12814559	12826019	16714953	16726457	+	11461	11505	93.9	4	4
12945485	12953501	16856083	16864144	+	8017	8062	94.37	4	4
13059888	13070362	17039320	17049763	+	10475	10444	94.97	4	4
13071667	13080108	17050509	17058975	+	8442	8467	92.63	4	4
13190562	13207347	17182826	17199602	+	16786	16777	95.82	4	4
13236108	13249029	17241592	17254399	+	12922	12808	93.06	4	4
13564689	13574459	17784385	17794169	+	9771	9785	94.75	4	4
13579082	13587268	17805131	17813337	+	8187	8207	93.22	4	4
13695810	13705022	17925465	17934592	+	9213	9128	94.98	4	4
13769301	13779293	18015580	18025637	+	9993	10058	94.14	4	4
13841883	13857001	18135677	18150756	+	15119	15080	94.14	4	4
16005884	16014861	19074499	19083479	+	8978	8981	95.08	4	4
16112130	16120937	19167770	19176442	+	8808	8673	93.33	4	4
16212880	16223163	19267969	19278389	+	10284	10421	93.56	4	4
16295344	16307892	19400063	19412504	+	12549	12442	93.57	4	4
16492431	16500904	19982757	19991182	+	8474	8426	90.14	4	4
16627939	16638637	20096505	20107144	+	10699	10640	93.73	4	4
17444902	17454103	20983216	20992538	+	9202	9323	93.78	4	4
17645682	17654100	21141266	21149653	+	8419	8388	93.96	4	4
17686806	17699020	21165794	21177953	+	12215	12160	94.43	4	4
17881885	17890975	21421945	21431133	+	9091	9189	93.42	4	4
18383771	18392509	22253227	22261876	+	8739	8650	94.34	4	4
18492873	18502082	22292978	22302207	+	9210	9230	95.71	4	4
18508212	18518875	22308209	22318785	+	10664	10577	92.91	4	4
23029699	23038979	23636566	23645779	+	9281	9214	90.74	2	4
17934691	17942968	23637451	23645779	+	8278	8329	89.64	5	4
22258014	22249626	23637456	23645779	-	8389	8324	90.61	1	4
4866154	4857976	23803249	23811503	-	8179	8255	85.87	3	4
19821841	19812661	23803253	23812529	-	9181	9277	85.73	4	4
19468926	19459534	23924923	23934335	-	9393	9413	94.23	4	4
19694723	19703280	23999288	24007859	+	8558	8572	94.47	4	4
19827855	19837902	24123077	24132967	+	10048	9891	93.36	4	4
19870752	19881325	24190935	24201709	+	10574	10775	92.28	4	4
20172783	20181718	24761608	24770555	+	8936	8948	92.57	4	4
20238101	20249410	24789907	24801173	+	11310	11267	95.38	4	4
21789127	21801394	26200155	26212455	+	12268	12301	93.63	4	4
22007319	22018034	26365958	26376796	+	10716	10839	95.48	4	4
22126610	22139917	26684382	26697578	+	13308	13197	95.02	4	4
22997193	23011811	27603259	27617660	+	14619	14402	91.84	4	4
23163036	23173598	28081765	28092417	+	10563	10653	91.36	4	4
23213166	23223794	28120198	28130774	+	10629	10577	94	4	4
23254256	23263353	28157056	28166102	+	9098	9047	92.8	4	4
23442767	23452991	28322013	28332217	+	10225	10205	94.07	4	4
23608892	23619845	28684443	28695433	+	10954	10991	92.99	4	4
23664236	23676322	28757706	28769766	+	12087	12061	93.89	4	4
9188199	9180108	28823330	28831377	-	8092	8048	86.12	8	4
23712820	23721616	28851671	28860497	+	8797	8827	94.14	4	4
24177608	24185848	29267873	29276044	+	8241	8172	94.41	4	4
24946371	24954593	29562730	29570861	+	8223	8132	92.87	4	4
133733	142108	175839	184256	+	8376	8418	94.69	5	5
376728	385281	438073	446616	+	8554	8544	93.51	5	5
563313	574968	677439	689000	+	11656	11562	93.53	5	5
800357	810321	1189968	1199933	+	9965	9966	94.48	5	5
844397	858373	1240611	1254626	+	13977	14016	94.39	5	5
859902	872999	1256182	1269301	+	13098	13120	94.56	5	5
932099	940950	1422669	1431530	+	8852	8862	95.78	5	5
975299	985480	1564548	1574740	+	10182	10193	96.38	5	5
1139340	1152571	1738489	1751739	+	13232	13251	93.03	5	5
1454717	1465183	2360897	2371413	+	10467	10517	92.45	5	5
1570307	1578745	2694530	2702894	+	8439	8365	94.86	5	5
2065254	2079705	4352193	4366537	+	14452	14345	95.46	5	5
2090899	2101345	4411190	4421444	+	10447	10255	93.14	5	5
2264043	2272707	4677295	4685906	+	8665	8612	94.79	5	5
2415150	2424088	5029054	5037875	+	8939	8822	93.52	5	5
2449090	2460058	5073797	5084667	+	10969	10871	95.21	5	5
2788240	2798164	5988988	5998839	+	9925	9852	93.37	5	5
2839309	2848087	6080834	6089604	+	8779	8771	95.1	5	5
2880143	2891570	6199856	6211234	+	11428	11379	93.84	5	5
3001755	3011835	6485478	6495453	+	10081	9976	93.15	5	5
3375991	3384092	8875186	8883230	+	8102	8045	93.08	5	5
3504093	3513030	9156567	9165550	+	8938	8984	91.21	5	5
3552280	3560745	9222627	9231067	+	8466	8441	92.63	5	5
3561308	3569736	9237058	9245541	+	8429	8484	94.02	5	5
3760933	3771601	9627475	9638032	+	10669	10558	90.92	5	5
4357206	4365380	10661710	10669967	+	8175	8258	94.38	5	5
4409267	4417521	10815294	10823495	+	8255	8202	93.91	5	5
4678231	4687081	11068998	11077739	+	8851	8742	90.88	5	5
5216518	5230391	11822450	11836170	+	13874	13721	92.94	5	5
5240827	5248971	11838356	11846548	+	8145	8193	95.14	5	5
5291392	5307621	11887381	11903633	+	16230	16253	95.06	5	5
5318353	5333459	11931308	11946259	+	15107	14952	90.63	5	5
5401042	5409985	12008981	12017935	+	8944	8955	96.74	5	5
5687007	5699503	12255814	12268142	+	12497	12329	93.07	5	5
5810674	5820092	12388478	12397961	+	9419	9484	93.76	5	5
5929926	5940930	12478275	12489250	+	11005	10976	94.64	5	5
6291394	6302966	12674303	12685759	+	11573	11457	93.6	5	5
6779217	6788481	13032240	13041493	+	9265	9254	95.73	5	5
8064382	8078097	13523214	13537002	+	13716	13789	94.91	5	5
8100838	8110850	13549946	13559871	+	10013	9926	94.17	5	5
8191184	8199365	13594437	13602561	+	8182	8125	94.94	5	5
8358573	8367431	13730016	13738920	+	8859	8905	91.36	5	5
8369088	8379332	13739396	13749705	+	10245	10310	93.79	5	5
8418768	8427479	13762428	13771227	+	8712	8800	93.33	5	5
8688796	8706718	14074952	14092915	+	17923	17964	92.09	5	5
8785450	8795988	14181914	14192496	+	10539	10583	92.83	5	5
8943032	8954753	14371912	14383752	+	11722	11841	92.48	5	5
8998157	9006420	14419999	14428279	+	8264	8281	93.68	5	5
9033887	9045753	14448160	14459815	+	11867	11656	90.59	5	5
9079560	9093415	14495070	14508868	+	13856	13799	94.48	5	5
9340668	9352363	14658987	14670523	+	11696	11537	90.78	5	5
9387424	9398397	14737617	14748507	+	10974	10891	92.05	5	5
9466539	9478667	14807657	14819837	+	12129	12181	94.6	5	5
9551608	9566379	14905290	14920011	+	14772	14722	93.02	5	5
9617373	9627813	15140141	15150550	+	10441	10410	93.95	5	5
9634501	9645496	15192311	15203208	+	10996	10898	93.54	5	5
9747604	9757032	15289416	15298797	+	9429	9382	94.21	5	5
9772968	9788459	15319303	15334792	+	15492	15490	93.67	5	5
9905640	9922210	15453112	15469602	+	16571	16491	92.03	5	5
10003306	10017816	15561795	15576359	+	14511	14565	94.27	5	5
10215039	10223558	15803819	15812364	+	8520	8546	94.8	5	5
10272214	10280968	15871703	15880340	+	8755	8638	93.33	5	5
10311204	10325410	15916706	15930856	+	14207	14151	95.01	5	5
10542110	10551336	16263659	16272879	+	9227	9221	93.02	5	5
10609833	10623174	16322060	16335249	+	13342	13190	94.45	5	5
10668891	10678885	16414757	16424757	+	9995	10001	95.48	5	5
10695156	10708426	16445309	16458552	+	13271	13244	93.57	5	5
10708537	10723749	16458571	16473682	+	15213	15112	95.25	5	5
10809216	10821084	16559194	16571076	+	11869	11883	92.94	5	5
10835249	10843324	16585099	16593257	+	8076	8159	94.92	5	5
10916489	10927718	16667193	16678731	+	11230	11539	90.38	5	5
10948650	10960028	16695829	16707103	+	11379	11275	95.29	5	5
10992154	11001024	16737099	16745911	+	8871	8813	96.13	5	5
11005304	11013598	16751122	16759484	+	8295	8363	94.87	5	5
11126178	11136522	16853358	16863540	+	10345	10183	91.62	5	5
11185103	11194540	16932533	16941958	+	9438	9426	95.24	5	5
11282485	11295057	17055312	17068002	+	12573	12691	95.01	5	5
11475918	11488340	17221473	17233861	+	12423	12389	93.24	5	5
11490306	11499470	17239354	17248457	+	9165	9104	94.65	5	5
11522955	11539838	17277199	17294077	+	16884	16879	93.46	5	5
11762199	11774886	17778463	17791132	+	12688	12670	94.1	5	5
11794189	11802386	17807505	17815663	+	8198	8159	94.86	5	5
11814304	11828824	17830418	17844946	+	14521	14529	93.63	5	5
11897471	11913442	18011986	18027894	+	15972	15909	92.81	5	5
11945147	11958678	18068374	18081850	+	13532	13477	92.49	5	5
12048010	12062724	18202138	18216845	+	14715	14708	92.46	5	5
12063470	12073907	18216988	18227469	+	10438	10482	95.05	5	5
12144240	12152818	18278446	18287129	+	8579	8684	95.37	5	5
12322464	12332824	18621247	18631608	+	10361	10362	95.02	5	5
12341791	12353799	18888840	18900828	+	12009	11989	95.16	5	5
12353837	12364891	18901153	18912296	+	11055	11144	93.34	5	5
12376201	12385816	18923387	18932904	+	9616	9518	92.39	5	5
12403101	12411503	18950951	18959217	+	8403	8267	91.9	5	5
12418676	12444812	18962684	18988611	+	26137	25928	92.48	5	5
12474550	12490449	19019741	19035464	+	15900	15724	93.41	5	5
12491348	12507633	19036688	19052861	+	16286	16174	94.1	5	5
12514831	12524273	19059028	19068555	+	9443	9528	94.72	5	5
12570477	12579908	19130183	19139654	+	9432	9472	92.63	5	5
12655996	12667034	19210266	19221151	+	11039	10886	93.7	5	5
12668174	12678154	19223638	19233547	+	9981	9910	94.92	5	5
12768598	12776619	19446806	19454862	+	8022	8057	91.73	5	5
12843540	12856126	19512950	19525557	+	12587	12608	92.04	5	5
12868477	12879037	19537309	19547895	+	10561	10587	92.95	5	5
12907273	12919496	19574999	19587161	+	12224	12163	93.94	5	5
12954566	12975158	19635463	19656035	+	20593	20573	92.59	5	5
13004993	13024855	19687268	19707059	+	19863	19792	94.15	5	5
13039849	13048565	19732878	19741636	+	8717	8759	94.26	5	5
13073679	13082753	19777316	19786351	+	9075	9036	94.92	5	5
13183141	13193911	19870376	19881179	+	10771	10804	94.85	5	5
13225809	13235716	19920967	19930770	+	9908	9804	95.84	5	5
13245726	13272934	19941541	19968518	+	27209	26978	94.09	5	5
13281668	13290660	19976439	19985339	+	8993	8901	93.13	5	5
13317391	13332240	20007680	20022360	+	14850	14681	93.85	5	5
13335040	13351387	20025264	20041662	+	16348	16399	93.23	5	5
13425022	13433508	20104468	20112936	+	8487	8469	95.05	5	5
13551214	13560303	20230415	20239358	+	9090	8944	91.58	5	5
13592758	13601680	20275920	20284835	+	8923	8916	93.29	5	5
13660614	13677703	20356890	20373999	+	17090	17110	93.02	5	5
13690300	13699348	20385435	20394519	+	9049	9085	94.77	5	5
13713134	13724536	20410021	20421523	+	11403	11503	94.18	5	5
13749365	13760864	20457901	20469360	+	11500	11460	94.21	5	5
13771772	13781170	20477210	20486642	+	9399	9433	94.86	5	5
13786529	13794864	20491090	20499531	+	8336	8442	92.26	5	5
13843013	13851478	20591965	20600410	+	8466	8446	93.13	5	5
13904068	13917426	20642643	20656101	+	13359	13459	94	5	5
13925311	13937978	20692683	20705319	+	12668	12637	92.16	5	5
13967468	13977214	20729748	20739493	+	9747	9746	95.64	5	5
14119792	14132802	20894391	20907511	+	13011	13121	95.14	5	5
14133206	14164454	20908164	20939393	+	31249	31230	94.32	5	5
14191776	14202986	20982507	20993780	+	11211	11274	93.74	5	5
14234314	14242388	21043594	21051599	+	8075	8006	93.27	5	5
14335277	14346090	21199318	21210116	+	10814	10799	94.58	5	5
14346736	14369840	21210459	21233682	+	23105	23224	93.85	5	5
14370507	14380072	21233672	21243198	+	9566	9527	95.84	5	5
14387496	14396181	21250877	21259400	+	8686	8524	93.47	5	5
14437167	14445475	21298622	21306944	+	8309	8323	92.16	5	5
14535512	14543624	21458522	21466685	+	8113	8164	94.99	5	5
14543696	14553394	21467152	21476913	+	9699	9762	91.75	5	5
14566104	14577909	21490669	21502434	+	11806	11766	91.99	5	5
14595548	14606534	21530445	21541442	+	10987	10998	94.31	5	5
14615383	14625410	21550245	21560272	+	10028	10028	94.46	5	5
14634922	14645992	21569808	21580881	+	11071	11074	93.59	5	5
14662941	14674464	21599940	21611453	+	11524	11514	94.87	5	5
14689157	14704811	21633640	21649238	+	15655	15599	93.59	5	5
14724901	14738945	21710214	21724405	+	14045	14192	95.53	5	5
14784632	14794178	21764017	21773540	+	9547	9524	93.44	5	5
14795439	14803883	21775124	21783506	+	8445	8383	92.72	5	5
14833259	14846720	21814268	21827681	+	13462	13414	93.18	5	5
14873823	14885211	21855125	21866471	+	11389	11347	94.24	5	5
14924949	14937386	21915154	21927681	+	12438	12528	92.07	5	5
14958866	14985387	21953385	21979811	+	26522	26427	94.97	5	5
14997315	15014645	21992488	22009802	+	17331	17315	94.44	5	5
15026390	15036430	22020363	22030412	+	10041	10050	91.93	5	5
15036492	15048870	22030834	22043275	+	12379	12442	94.6	5	5
15082761	15091611	22086185	22095049	+	8851	8865	92.99	5	5
15129948	15140581	22176013	22186553	+	10634	10541	94.81	5	5
15215757	15226444	22254498	22265252	+	10688	10755	95.55	5	5
15264214	15272350	22304027	22312222	+	8137	8196	94.08	5	5
15319697	15337629	22364404	22382254	+	17933	17851	95.32	5	5
15366155	15376293	22412407	22422619	+	10139	10213	94.96	5	5
15469222	15483638	22557426	22572100	+	14417	14675	92.95	5	5
15495164	15503272	22580206	22588225	+	8109	8020	92.73	5	5
15503443	15523657	22588493	22608558	+	20215	20066	94.65	5	5
15564409	15583155	22657347	22676044	+	18747	18698	94.36	5	5
15583326	15593011	22676058	22685749	+	9686	9692	93.61	5	5
15722995	15734598	22873240	22884886	+	11604	11647	96.13	5	5
15783589	15792069	22996947	23005383	+	8481	8437	95.76	5	5
15797563	15807764	23009300	23019484	+	10202	10185	93.57	5	5
15894718	15904967	23112048	23122333	+	10250	10286	94	5	5
15956916	15967285	23183680	23193977	+	10370	10298	94.08	5	5
15980963	15996794	23210063	23225838	+	15832	15776	94.45	5	5
16015248	16030609	23292899	23308278	+	15362	15380	94.6	5	5
16030819	16040672	23308602	23318374	+	9854	9773	93.12	5	5
16040921	16050575	23318556	23328208	+	9655	9653	93.46	5	5
16076861	16122293	23391862	23437360	+	45433	45499	94.54	5	5
16133661	16143153	23455404	23464872	+	9493	9469	93.45	5	5
16207217	16219221	23487989	23499939	+	12005	11951	93.29	5	5
16233009	16242919	23513316	23523310	+	9911	9995	95.29	5	5
4628776	4636993	23534137	23542361	+	8218	8225	92.4	8	5
16313538	16323193	23602867	23612581	+	9656	9715	93.91	5	5
16327595	16338777	23617238	23628412	+	11183	11175	95.98	5	5
16354657	16365013	23646726	23656998	+	10357	10273	94.62	5	5
16401319	16418322	23715316	23732410	+	17004	17095	94.61	5	5
16421626	16446867	23734079	23759334	+	25242	25256	94.09	5	5
16456437	16468928	23769610	23782030	+	12492	12421	91.9	5	5
16481965	16504499	23796890	23819662	+	22535	22773	94.11	5	5
16535147	16547470	23886252	23898669	+	12324	12418	92.66	5	5
16559286	16567445	23906560	23914701	+	8160	8142	95.19	5	5
16567826	16580526	23914707	23927410	+	12701	12704	95.56	5	5
16605656	16616403	23933699	23944582	+	10748	10884	92.12	5	5
16629161	16645182	23958060	23974020	+	16022	15961	93.25	5	5
16651235	16659249	23981503	23989550	+	8015	8048	93.79	5	5
16689470	16697699	23983619	23991837	+	8230	8219	95.28	5	5
16706645	16716922	24001891	24012138	+	10278	10248	91.06	5	5
16743821	16753925	24038032	24048197	+	10105	10166	91.56	5	5
16758605	16767021	24051567	24059961	+	8417	8395	94.08	5	5
16767405	16778566	24061968	24073162	+	11162	11195	94.72	5	5
16790672	16801940	24085449	24096697	+	11269	11249	93.73	5	5
16828039	16837989	24127244	24137260	+	9951	10017	92.94	5	5
16881399	16899575	24172896	24190907	+	18177	18012	94.83	5	5
16903711	16920523	24197437	24214085	+	16813	16649	95.2	5	5
16951671	16960034	24276628	24285027	+	8364	8400	95.35	5	5
16996962	17008761	24340805	24352643	+	11800	11839	94.32	5	5
17021220	17030658	24363403	24372927	+	9439	9525	92.63	5	5
17055560	17082403	24398471	24425164	+	26844	26694	94.18	5	5
17122784	17141169	24492235	24510748	+	18386	18514	94.13	5	5
17199678	17208190	24566610	24575026	+	8513	8417	92.83	5	5
17214618	17227372	24579512	24592315	+	12755	12804	94.72	5	5
17241909	17261225	24615999	24635250	+	19317	19252	94	5	5
17263336	17273309	24637646	24647454	+	9974	9809	91.71	5	5
17273435	17285050	24647604	24659310	+	11616	11707	90.44	5	5
17285050	17294285	24660539	24669732	+	9236	9194	94.62	5	5
17303689	17318058	24676255	24690594	+	14370	14340	93.43	5	5
17384760	17392915	24752797	24761055	+	8156	8259	94.09	5	5
17393963	17403391	24770539	24780080	+	9429	9542	92.76	5	5
17465772	17477086	24851582	24862830	+	11315	11249	94.76	5	5
17477326	17493597	24862886	24879390	+	16272	16505	94.9	5	5
17510356	17520752	24900429	24910943	+	10397	10515	95.1	5	5
17571355	17581032	24969084	24978814	+	9678	9731	94.22	5	5
17593418	17601723	24991134	24999240	+	8306	8107	93.14	5	5
17640667	17649926	25035770	25044958	+	9260	9189	95.11	5	5
17662547	17673027	25057562	25067956	+	10481	10395	95.41	5	5
17698356	17706836	25094178	25102325	+	8481	8148	90.49	5	5
17763116	17774802	25140793	25152392	+	11687	11600	95.36	5	5
17775812	17790789	25153644	25168768	+	14978	15125	95.49	5	5
17801865	17810189	25178640	25187033	+	8325	8394	93.05	5	5
17820831	17831737	25199595	25210384	+	10907	10790	94.48	5	5
17845676	17854912	25222480	25231689	+	9237	9210	97.41	5	5
17893254	17902400	25277880	25287013	+	9147	9134	92.9	5	5
17950389	17958678	25308710	25316962	+	8290	8253	95.34	5	5
18021707	18034037	25366492	25378643	+	12331	12152	93.42	5	5
18042853	18055381	25387609	25399973	+	12529	12365	89.73	5	5
18062452	18074412	25405170	25417076	+	11961	11907	93.8	5	5
18086914	18097069	25453465	25463702	+	10156	10238	95.05	5	5
18104155	18116418	25470368	25482456	+	12264	12089	93.34	5	5
18121103	18134625	25501414	25515027	+	13523	13614	94.23	5	5
18158718	18174904	25538471	25554713	+	16187	16243	94.14	5	5
18176569	18185851	25555935	25565119	+	9283	9185	95.35	5	5
18191880	18200607	25573526	25582161	+	8728	8636	94.62	5	5
18207190	18224739	25591204	25608781	+	17550	17578	92.52	5	5
18260181	18270327	25645949	25656149	+	10147	10201	93.08	5	5
18280649	18291127	25664192	25674712	+	10479	10521	94.01	5	5
18354639	18366371	25755594	25767394	+	11733	11801	95.44	5	5
159579	172189	181749	194324	+	12611	12576	96.24	6	6
216486	230343	225239	239081	+	13858	13843	95.32	6	6
293560	305262	305503	317130	+	11703	11628	93.66	6	6
313088	322249	323898	333072	+	9162	9175	94.83	6	6
343858	353396	355116	364539	+	9539	9424	91.07	6	6
362188	372270	373195	383279	+	10083	10085	95.76	6	6
401811	412504	421650	432300	+	10694	10651	93.56	6	6
470837	484454	481021	494436	+	13618	13416	92.55	6	6
520885	533965	569317	582350	+	13081	13034	94.66	6	6
723999	732727	642076	650760	+	8729	8685	93.99	6	6
839149	847632	734983	743618	+	8484	8636	93.09	6	6
860352	870035	763953	773758	+	9684	9806	92.6	6	6
876926	887409	780905	791296	+	10484	10392	94.16	6	6
961045	971798	928237	939082	+	10754	10846	94.96	6	6
977228	988291	944772	955736	+	11064	10965	93.97	6	6
992257	1001555	955747	964991	+	9299	9245	93.67	6	6
1073563	1083263	1094548	1104220	+	9701	9673	92.33	6	6
1332052	1342203	1297471	1307560	+	10152	10090	96.36	6	6
1726443	1738592	1761790	1773972	+	12150	12183	93.93	6	6
1772254	1780708	1811460	1819955	+	8455	8496	93.24	6	6
1822866	1837184	1858997	1873154	+	14319	14158	92.87	6	6
1867722	1876100	1913474	1921804	+	8379	8331	91.89	6	6
1894721	1903341	1955475	1964108	+	8621	8634	93.48	6	6
1957970	1974613	2025017	2041652	+	16644	16636	97.09	6	6
2035707	2050523	2104894	2119687	+	14817	14794	93.27	6	6
2097446	2106690	2180091	2189219	+	9245	9129	92.76	6	6
2148059	2161324	2224896	2238305	+	13266	13410	91.53	6	6
2269472	2279694	2375636	2385900	+	10223	10265	94.55	6	6
2286966	2297041	2396840	2406862	+	10076	10023	94.85	6	6
2439723	2451274	2504596	2516162	+	11552	11567	94.26	6	6
2466348	2474734	2538702	2546993	+	8387	8292	95.63	6	6
2515617	2529373	2671117	2684760	+	13757	13644	96.28	6	6
2537967	2550420	2709028	2721429	+	12454	12402	95.09	6	6
2573447	2582943	2745023	2754606	+	9497	9584	95.44	6	6
2673807	2690405	2827526	2844149	+	16599	16624	94.96	6	6
2734581	2743281	2913350	2922060	+	8701	8711	95.34	6	6
2747823	2756499	2926093	2934716	+	8677	8624	94.38	6	6
2778634	2787782	2950100	2959306	+	9149	9207	94.79	6	6
2827850	2843099	2992089	3007320	+	15250	15232	95.76	6	6
2893194	2903388	3069054	3079285	+	10195	10232	94.17	6	6
2938628	2948933	3108474	3118717	+	10306	10244	94.4	6	6
2965929	2975072	3131938	3141179	+	9144	9242	94.18	6	6
3004593	3013526	3173868	3182789	+	8934	8922	93.7	6	6
3027817	3037361	3205939	3215474	+	9545	9536	93.83	6	6
3039677	3048309	3216691	3225088	+	8633	8398	92.22	6	6
3074162	3083505	3278858	3288172	+	9344	9315	96.45	6	6
3085636	3096876	3307678	3318756	+	11241	11079	93.02	6	6
3110800	3122693	3336831	3348833	+	11894	12003	91.17	6	6
3287461	3296641	3516341	3525646	+	9181	9306	92.97	6	6
3318968	3338100	3547788	3566961	+	19133	19174	94.75	6	6
3449077	3465410	3674329	3690638	+	16334	16310	94.89	6	6
3466932	3481241	3690645	3704963	+	14310	14319	93.62	6	6
3484988	3499526	3708913	3723478	+	14539	14566	94.3	6	6
3553472	3573582	3788098	3808031	+	20111	19934	92.84	6	6
3643458	3654374	3905852	3916649	+	10917	10798	93.95	6	6
3684444	3699056	3948964	3963297	+	14613	14334	93.1	6	6
3768946	3779727	4061820	4072632	+	10782	10813	94.31	6	6
3802726	3814496	4095592	4107313	+	11771	11722	95.19	6	6
3898121	3907307	4155557	4164720	+	9187	9164	93.83	6	6
3977997	3990499	4242280	4254811	+	12503	12532	93.12	6	6
4041331	4050276	4296146	4305075	+	8946	8930	95.14	6	6
4073785	4084699	4334285	4345231	+	10915	10947	96.18	6	6
4148194	4158423	4403851	4414045	+	10230	10195	92.86	6	6
4203053	4215920	4458587	4471508	+	12868	12922	95.73	6	6
4315452	4332695	4561526	4578783	+	17244	17258	92.96	6	6
4335355	4352936	4581899	4599532	+	17582	17634	94.35	6	6
4365476	4377038	4612094	4623590	+	11563	11497	94.06	6	6
4478617	4496249	4752601	4770195	+	17633	17595	95.03	6	6
4536113	4560219	4808097	4832075	+	24107	23979	94.7	6	6
4649346	4660146	5087782	5098491	+	10801	10710	94.5	6	6
4815436	4828635	5326076	5339194	+	13200	13119	93.76	6	6
4844166	4857437	5351340	5364576	+	13272	13237	95.02	6	6
4882942	4893766	5385438	5396303	+	10825	10866	94.47	6	6
4903115	4916018	5412344	5425064	+	12904	12721	91.38	6	6
4953409	4963711	5604364	5614625	+	10303	10262	93.46	6	6
5051014	5066163	5682544	5697716	+	15150	15173	91.88	6	6
5069729	5079057	5701030	5710309	+	9329	9280	92.32	6	6
5226750	5235222	6017911	6026354	+	8473	8444	93.73	6	6
5291385	5299796	6098005	6106431	+	8412	8427	93.55	6	6
5340050	5354992	6144097	6158952	+	14943	14856	93.12	6	6
5381582	5391881	6168754	6178935	+	10300	10182	92.06	6	6
5489070	5508226	6329677	6348874	+	19157	19198	94.03	6	6
5623938	5637427	6470337	6483850	+	13490	13514	93.71	6	6
5654194	5663393	6495345	6504513	+	9200	9169	94.6	6	6
5733194	5742645	6592686	6602094	+	9452	9409	90.64	6	6
5878282	5887528	6744158	6753481	+	9247	9324	92.31	6	6
5894174	5907422	6760992	6774283	+	13249	13292	93.55	6	6
6029395	6038062	6867784	6876431	+	8668	8648	95.32	6	6
6104562	6112963	6972109	6980496	+	8402	8388	95.31	6	6
6133728	6155402	7001109	7022847	+	21675	21739	93.21	6	6
6254917	6264929	7143364	7153409	+	10013	10046	95.01	6	6
6357546	6368626	7313001	7324057	+	11081	11057	94.3	6	6
6369464	6378535	7325447	7334444	+	9072	8998	91.73	6	6
6441645	6452207	7437578	7448242	+	10563	10665	91.55	6	6
6576668	6599468	7566030	7588810	+	22801	22781	94.47	6	6
6599743	6610262	7620256	7630738	+	10520	10483	93.27	6	6
6618028	6628989	7632671	7643683	+	10962	11013	91.56	6	6
6745649	6762989	7775014	7792369	+	17341	17356	95.17	6	6
6770204	6788152	7793517	7811398	+	17949	17882	94.91	6	6
6790174	6806632	7842337	7858806	+	16459	16470	93.21	6	6
6980128	6988171	8061691	8069865	+	8044	8175	92.81	6	6
7031357	7039761	8117690	8126133	+	8405	8444	94.1	6	6
7051453	7066194	8136995	8151585	+	14742	14591	92.3	6	6
7124326	7133097	8211442	8220100	+	8772	8659	93.19	6	6
7176239	7185647	8274745	8284060	+	9409	9316	92.73	6	6
7305428	7316691	8486100	8497369	+	11264	11270	92.4	6	6
7369475	7383269	8632290	8646063	+	13795	13774	93.85	6	6
7400764	7410577	8665846	8675644	+	9814	9799	96.89	6	6
7564431	7576802	8821591	8833985	+	12372	12395	95.07	6	6
7667716	7676669	8984919	8993790	+	8954	8872	94.87	6	6
7699852	7712576	9000744	9013463	+	12725	12720	93.12	6	6
7837149	7845239	9137772	9145912	+	8091	8141	93.61	6	6
8120176	8129887	9467145	9476971	+	9712	9827	93.21	6	6
8156553	8168955	9521948	9534220	+	12403	12273	90.82	6	6
8284569	8295376	9681824	9692689	+	10808	10866	93.77	6	6
8588171	8596459	9938844	9947012	+	8289	8169	94.03	6	6
8604175	8615029	9954486	9965230	+	10855	10745	94.6	6	6
8690138	8698547	10048403	10056745	+	8410	8343	92.24	6	6
8889410	8897645	10244337	10252662	+	8236	8326	91.97	6	6
9004557	9019243	10402416	10416937	+	14687	14522	94.41	6	6
9033941	9043563	10422928	10432539	+	9623	9612	94.48	6	6
9058431	9068105	10423270	10433001	+	9675	9732	95.26	6	6
9083026	9095429	10446408	10458837	+	12404	12430	94.97	6	6
9287455	9309513	10714329	10736529	+	22059	22201	95.49	6	6
9816422	9831937	11208449	11224103	+	15516	15655	95.16	6	6
9847123	9856050	11259260	11268274	+	8928	9015	94.64	6	6
10003792	10013363	11381935	11391566	+	9572	9632	94.67	6	6
10751236	10761567	12111877	12122207	+	10332	10331	93.79	6	6
10777447	10786149	12163550	12172233	+	8703	8684	92.16	6	6
10810510	10820812	12190142	12200360	+	10303	10219	95.38	6	6
11153414	11163989	12593261	12603779	+	10576	10519	94.12	6	6
11236676	11246117	12659349	12668786	+	9442	9438	93.53	6	6
11334839	11344816	12787147	12797151	+	9978	10005	95.23	6	6
11734739	11749573	13255938	13270711	+	14835	14774	91.61	6	6
11815035	11826449	13291645	13303069	+	11415	11425	94.4	6	6
12154563	12164048	13589453	13598886	+	9486	9434	94.48	6	6
12619481	12629498	14042381	14052461	+	10018	10081	95.04	6	6
12640153	12652130	14058098	14069979	+	11978	11882	92.99	6	6
12785787	12802953	14125552	14142688	+	17167	17137	95.55	6	6
13095726	13107507	14375779	14387610	+	11782	11832	93.5	6	6
13320440	13333948	14619570	14633224	+	13509	13655	92.43	6	6
13383021	13392691	14709179	14718798	+	9671	9620	93.64	6	6
13653412	13662603	14932322	14941445	+	9192	9124	94.96	6	6
14010786	14019508	15499094	15507953	+	8723	8860	92.39	6	6
14544013	14553108	15806208	15815158	+	9096	8951	93.72	6	6
14601202	14609721	15970604	15978869	+	8520	8266	90.85	6	6
14724208	14732422	16113355	16121472	+	8215	8118	93.07	6	6
14984919	14995979	16501776	16512959	+	11061	11184	93.44	6	6
15380293	15388536	17084770	17092981	+	8244	8212	93.21	6	6
8206853	8195269	17854373	17865950	-	11585	11578	92.6	6	6
16802858	16812781	19535017	19544992	+	9924	9976	93.97	6	6
17343701	17325707	19943860	19961886	-	17995	18027	94.44	6	6
17457317	17469013	20035740	20047388	+	11697	11649	94.97	6	6
17469117	17477587	20047388	20055857	+	8471	8470	93.01	6	6
17807754	17817862	20608938	20619129	+	10109	10192	95.05	6	6
17971966	17980587	20793385	20801910	+	8622	8526	91.74	6	6
18368733	18385605	21168629	21185471	+	16873	16843	93.83	6	6
18834599	18844667	21672754	21682827	+	10069	10074	92.82	6	6
19504886	19517873	22347305	22360367	+	12988	13063	91.54	6	6
19596427	19607634	22446648	22457793	+	11208	11146	94.69	6	6
19633575	19642235	22489491	22498141	+	8661	8651	91.87	6	6
19984700	19993534	22905419	22914235	+	8835	8817	93.46	6	6
19996705	20005832	22918007	22927267	+	9128	9261	89.54	6	6
20109616	20118942	23068922	23078301	+	9327	9380	95.48	6	6
20389602	20399239	23375638	23385154	+	9638	9517	91.94	6	6
20519254	20527578	23509472	23517892	+	8325	8421	92.61	6	6
20542865	20556645	23535256	23549030	+	13781	13775	94.78	6	6
20912470	20921318	23821274	23830014	+	8849	8741	94.07	6	6
21303246	21316622	24186430	24199749	+	13377	13320	93.45	6	6
21776114	21785584	24480421	24489969	+	9471	9549	93.77	6	6
21860843	21870661	24586468	24596227	+	9819	9760	92.89	6	6
21961023	21969700	24702132	24710868	+	8678	8737	95.05	6	6
22114334	22123492	24938190	24947387	+	9159	9198	92.77	6	6
22288707	22302272	25172023	25185465	+	13566	13443	93.76	6	6
22375958	22390220	25250436	25264817	+	14263	14382	92.4	6	6
22521394	22529428	25385687	25393842	+	8035	8156	91.54	6	6
22573530	22583985	25429982	25440604	+	10456	10623	91.13	6	6
22585137	22600207	25441431	25456429	+	15071	14999	94.59	6	6
22722456	22733372	25654703	25665699	+	10917	10997	93.97	6	6
22854179	22866304	25793437	25805324	+	12126	11888	93.55	6	6
22905855	22914560	25866644	25875362	+	8706	8719	94.09	6	6
22985806	22998097	25989217	26001433	+	12292	12217	93.76	6	6
23239114	23248579	26260988	26270359	+	9466	9372	93.76	6	6
23253679	23262253	26275545	26284248	+	8575	8704	92.17	6	6
23288580	23299791	26318878	26330217	+	11212	11340	91.11	6	6
23363272	23374359	26386352	26397400	+	11088	11049	92.06	6	6
23375262	23391223	26398141	26414188	+	15962	16048	93.36	6	6
23425177	23433804	26471806	26480431	+	8628	8626	89.81	6	6
23439864	23449710	26486577	26496458	+	9847	9882	90.52	6	6
23493548	23515792	26673582	26695804	+	22245	22223	94.8	6	6
23576407	23584943	26753791	26762343	+	8537	8553	93.23	6	6
23597307	23610337	26777047	26790038	+	13031	12992	94.87	6	6
23622464	23631674	26801721	26810976	+	9211	9256	93.42	6	6
23652733	23663027	26857654	26867979	+	10295	10326	95.45	6	6
23667527	23682371	26873451	26888096	+	14845	14646	90.72	6	6
23690176	23701618	26895818	26907293	+	11443	11476	94.33	6	6
23801282	23817731	27026179	27042523	+	16450	16345	94.51	6	6
23837069	23846693	27069848	27079421	+	9625	9574	93.73	6	6
23873111	23881678	27116260	27124819	+	8568	8560	92.36	6	6
23717076	23707846	27256284	27265528	-	9231	9245	91.86	6	6
24338347	24328259	27471540	27481612	-	10089	10073	94.7	6	6
24264808	24254403	27545372	27555676	-	10406	10305	93.79	6	6
24219598	24209520	27602787	27612859	-	10079	10073	95.9	6	6
24014621	24000342	27797607	27811822	-	14280	14216	96.41	6	6
23995102	23984844	27829421	27839689	-	10259	10269	94.63	6	6
23929273	23919489	27989681	27999493	-	9785	9813	93.44	6	6
23917937	23907685	28001809	28012081	-	10253	10273	95.79	6	6
23899657	23891572	28020313	28028360	-	8086	8048	92.17	6	6
24406343	24414632	28105499	28113755	+	8290	8257	91.77	6	6
24477170	24486042	28311795	28320597	+	8873	8803	94.41	6	6
24506921	24515206	28335139	28343455	+	8286	8317	90.48	6	6
24539619	24548007	28363260	28371626	+	8389	8367	92.81	6	6
24589700	24600949	28417401	28428754	+	11250	11354	94.17	6	6
24694708	24704755	28507887	28517647	+	10048	9761	91.77	6	6
24736624	24748151	28550167	28561699	+	11528	11533	95.27	6	6
24813154	24824918	28684674	28696493	+	11765	11820	93.97	6	6
24935936	24946809	28853686	28864649	+	10874	10964	93.11	6	6
24950545	24969501	28868695	28887377	+	18957	18683	94	6	6
24970160	24978758	28887718	28896471	+	8599	8754	92.88	6	6
24982496	24992915	28900508	28910920	+	10420	10413	93.84	6	6
25005889	25014940	28921197	28930416	+	9052	9220	94.09	6	6
25040776	25050664	28996989	29007023	+	9889	10035	94.43	6	6
25232208	25244302	29337846	29349985	+	12095	12140	95.39	6	6
25270263	25278366	29372256	29380306	+	8104	8051	94.63	6	6
25310260	25327945	29416936	29434444	+	17686	17509	93.92	6	6
25340199	25350988	29452723	29463609	+	10790	10887	91.66	6	6
25351090	25360880	29463821	29473626	+	9791	9806	94.1	6	6
25369731	25381695	29481048	29492874	+	11965	11827	94.55	6	6
25408327	25418642	29516277	29526534	+	10316	10258	93.54	6	6
25533177	25548687	29604952	29620464	+	15511	15513	92.46	6	6
25575553	25585757	29650550	29660783	+	10205	10234	93.51	6	6
25589283	25599819	29667484	29678154	+	10537	10671	93.27	6	6
25609457	25617845	29688703	29697112	+	8389	8410	94.79	6	6
25653504	25665069	29733966	29745596	+	11566	11631	93.34	6	6
25689954	25704466	29772259	29786842	+	14513	14584	93.5	6	6
25729087	25739043	29803055	29812983	+	9957	9929	94.09	6	6
25747951	25757395	29829959	29839401	+	9445	9443	94.05	6	6
25757408	25767239	29839580	29849451	+	9832	9872	94.33	6	6
25783413	25793100	29866155	29875825	+	9688	9671	94.07	6	6
25809706	25818371	29900566	29909174	+	8666	8609	89.88	6	6
25823569	25831593	29914053	29922148	+	8025	8096	92.41	6	6
25970449	25979280	30238890	30247707	+	8832	8818	95.56	6	6
25984530	25993018	30253031	30261425	+	8489	8395	92.2	6	6
26074408	26085290	30334397	30345283	+	10883	10887	94.99	6	6
26086460	26096399	30346659	30356545	+	9940	9887	94.3	6	6
26099250	26111411	30363112	30375252	+	12162	12141	90.28	6	6
26149693	26161390	30416170	30427799	+	11698	11630	93.99	6	6
26188385	26201762	30536391	30549973	+	13378	13583	93.74	6	6
26327437	26336407	30780167	30789271	+	8971	9105	92.64	6	6
26336391	26345966	30789445	30798985	+	9576	9541	95.03	6	6
26356121	26372138	30801458	30817574	+	16018	16117	95.64	6	6
26377198	26385603	30848706	30857006	+	8406	8301	92.63	6	6
26413572	26421613	30885623	30893659	+	8042	8037	91.62	6	6
26450602	26462535	30916714	30928569	+	11934	11856	95.69	6	6
26487660	26497896	30980731	30990911	+	10237	10181	91.79	6	6
26555986	26565980	31068810	31078820	+	9995	10011	92.84	6	6
26571101	26579422	31082919	31091149	+	8322	8231	93.29	6	6
26616696	26635559	31123033	31141767	+	18864	18735	95.66	6	6
26880094	26892221	31410652	31422809	+	12128	12158	93.41	6	6
26913770	26925613	31442832	31454627	+	11844	11796	95.8	6	6
26960636	26969307	31487956	31496663	+	8672	8708	94.15	6	6
26975221	26992550	31501426	31518893	+	17330	17468	95.15	6	6
27037466	27046017	31591223	31599830	+	8552	8608	95.64	6	6
27065642	27074109	31827838	31836193	+	8468	8356	94.06	6	6
27082343	27092192	31845392	31855152	+	9850	9761	94.45	6	6
27101826	27112517	31864373	31875348	+	10692	10976	91.99	6	6
27199474	27213719	31928616	31942926	+	14246	14311	94.28	6	6
27213736	27222477	31957990	31966699	+	8742	8710	94.17	6	6
27247514	27259597	31999636	32011601	+	12084	11966	94.45	6	6
27270803	27286837	32023866	32039668	+	16035	15803	90.22	6	6
27293584	27302293	32048780	32057290	+	8710	8511	89.18	6	6
27305126	27315806	32060109	32070782	+	10681	10674	92.7	6	6
27444197	27453246	32214388	32223472	+	9050	9085	94.88	6	6
27477982	27487420	32251890	32261330	+	9439	9441	94.74	6	6
27574277	27586203	32378115	32390082	+	11927	11968	95.77	6	6
27679314	27690563	32878127	32889401	+	11250	11275	94.15	6	6
27703767	27715482	32907630	32919337	+	11716	11708	93.11	6	6
27800836	27812867	33117679	33129895	+	12032	12217	92.65	6	6
27815492	27833863	33134517	33152820	+	18372	18304	94.29	6	6
27834919	27847609	33154809	33167542	+	12691	12734	94.23	6	6
27941650	27956183	33290466	33305042	+	14534	14577	94.44	6	6
[truncated: 580 more rows]
