# Supplementary material for: Chromosome-scale genome assembly of Prunus pusilliflora provides novel insights into genome evolution, disease resistance, and dormancy release in Cerasus L
Source: Hortic Res. 2023 Apr 10;10(5):uhad062. doi: 10.1093/hr/uhad062 (PMC10200261; doi:10.1093/hr/uhad062)
Supplement: Web_Material_uhad062 [file web_material_uhad062.zip › Table S19.xlsx]

## Sheet: Pavi_Ppus
Table S19. Syntenic blocks between Prunus avium and P. pusilliflora.
Pavi_start_position	Pavi_end_position	Chr	Ppus_start_position	Ppus_end_position	Chr	Gene number	strand
FUN_006535-T1	FUN_007235-T1	1	PAV01G089030.1	PAV01G097150.1	1	668	+
FUN_004686-T1	FUN_006534-T1	1	PAV01G071270.1	PAV01G090470.1	1	1706	+
FUN_000046-T1	FUN_002161-T1	1	PAV01G000070.1	PAV01G031610.1	1	2013	+
FUN_002737-T1	FUN_002826-T1	1	PAV01G042930.1	PAV01G045480.1	1	95	+
FUN_007240-T1	FUN_007694-T1	1	PAV01G097850.1	PAV01G103250.1	1	424	-
FUN_003900-T1	FUN_004685-T1	1	PAV01G062400.1	PAV01G071780.1	1	724	+
FUN_002158-T1	FUN_002244-T1	1	PAV01G032070.1	PAV01G034500.1	1	101	+
FUN_003383-T1	FUN_003875-T1	1	PAV01G055650.1	PAV01G062480.2	1	450	+
FUN_007696-T1	FUN_007836-T1	1	PAV01G097180.2	PAV01G098730.1	1	129	+
FUN_002657-T1	FUN_002713-T1	1	PAV01G042060.1	PAV01G043140.1	1	53	+
FUN_002842-T1	FUN_002885-T1	1	PAV01G045100.1	PAV01G046700.1	1	52	+
FUN_002260-T1	FUN_002392-T1	1	PAV01G032610.1	PAV01G034600.1	1	106	+
FUN_002360-T1	FUN_002604-T1	1	PAV01G035850.1	PAV01G040030.1	1	216	+
FUN_003308-T1	FUN_003362-T1	1	PAV01G054700.1	PAV01G055550.3	1	49	+
FUN_003131-T1	FUN_003231-T1	1	PAV01G052440.1	PAV01G054670.1	1	85	-
FUN_003088-T1	FUN_003161-T1	1	PAV01G048360.1	PAV01G049590.1	1	49	-
FUN_003230-T1	FUN_003275-T1	1	PAV02G038580.1	PAV02G037840.1	2	39	-
FUN_002241-T1	FUN_002280-T1	1	PAV07G014860.1	PAV07G017240.1	7	54	-
FUN_002248-T1	FUN_002290-T1	1	PAV07G025960.1	PAV07G026960.1	7	40	-
FUN_007922-T1	FUN_008000-T1	2	PAV01G048360.1	PAV01G050200.1	1	65	-
FUN_009524-T1	FUN_009570-T1	2	PAV01G051020.1	PAV01G052690.1	1	41	+
FUN_010860-T1	FUN_013177-T1	2	PAV02G026460.1	PAV02G000010.2	2	2067	+
FUN_008721-T1	FUN_008965-T1	2	PAV02G061910.1	PAV02G057750.1	2	209	+
FUN_009974-T1	FUN_010241-T1	2	PAV02G037930.1	PAV02G034050.1	2	206	+
FUN_007986-T1	FUN_008486-T1	2	PAV02G071920.1	PAV02G064140.1	2	446	+
FUN_010566-T1	FUN_010852-T1	2	PAV02G030940.1	PAV02G026210.1	2	260	+
FUN_008508-T1	FUN_008704-T1	2	PAV02G064330.1	PAV02G061920.1	2	159	+
FUN_009866-T1	FUN_009978-T1	2	PAV02G040440.1	PAV02G038160.1	2	102	+
FUN_008845-T1	FUN_009075-T1	2	PAV02G058240.1	PAV02G054340.1	2	191	+
FUN_010284-T1	FUN_010567-T1	2	PAV02G034450.1	PAV02G031350.1	2	213	+
FUN_009645-T1	FUN_009756-T1	2	PAV02G042110.1	PAV02G040990.1	2	81	+
FUN_009284-T1	FUN_009353-T1	2	PAV02G052970.1	PAV02G051430.1	2	71	+
FUN_009987-T1	FUN_010040-T1	2	PAV02G038850.2	PAV02G038160.1	2	39	+
FUN_009152-T1	FUN_009220-T1	2	PAV02G054660.1	PAV02G052760.1	2	78	+
FUN_009865-T1	FUN_009966-T1	2	PAV02G046710.1	PAV02G044030.1	2	107	+
FUN_009788-T1	FUN_009835-T1	2	PAV02G047450.1	PAV02G046700.1	2	40	+
FUN_009376-T1	FUN_009430-T1	2	PAV02G050040.1	PAV02G047620.1	2	71	+
FUN_007910-T1	FUN_007949-T1	2	PAV04G043350.1	PAV04G044370.1	4	33	-
FUN_009422-T1	FUN_009468-T1	2	PAV05G012870.1	PAV05G014350.1	5	50	+
FUN_009416-T1	FUN_009487-T1	2	PAV07G025960.1	PAV07G026920.1	7	52	+
FUN_007933-T1	FUN_007986-T1	2	PAV07G015630.1	PAV07G016630.1	7	41	-
FUN_009395-T1	FUN_009542-T1	2	PAV08G010920.1	PAV08G013350.1	8	112	+
FUN_007933-T1	FUN_008001-T1	2	PAV08G012530.1	PAV08G013260.1	8	44	+
FUN_015292-T1	FUN_015330-T1	3	PAV01G048560.1	PAV01G049600.1	1	35	+
FUN_018112-T1	FUN_018167-T1	3	PAV01G050780.1	PAV01G052630.1	1	45	+
FUN_015323-T1	FUN_015370-T1	3	PAV01G051020.1	PAV01G052690.1	1	39	-
FUN_015598-T1	FUN_015639-T1	3	PAV02G039220.1	PAV02G037840.1	2	48	+
FUN_014313-T1	FUN_040080-T1	3	PAV03G011850.1	PAV03G018640.1	3	417	+
FUN_016336-T1	FUN_016380-T1	3	PAV03G034820.1	PAV03G035490.1	3	44	+
FUN_016378-T1	FUN_016827-T1	3	PAV03G035250.1	PAV03G041280.1	3	419	+
FUN_016852-T1	FUN_017178-T1	3	PAV03G040850.1	PAV03G044680.1	3	285	+
FUN_017187-T1	FUN_017357-T1	3	PAV03G044680.1	PAV03G046520.1	3	138	+
FUN_013339-T1	FUN_014175-T1	3	PAV03G000030.1	PAV03G010720.1	3	757	+
FUN_015582-T1	FUN_016319-T1	3	PAV03G027700.1	PAV03G034620.1	3	554	+
FUN_017361-T1	FUN_017581-T1	3	PAV03G045600.2	PAV03G048080.1	3	196	+
FUN_017582-T1	FUN_017934-T1	3	PAV03G048600.1	PAV03G052650.1	3	330	+
FUN_014176-T1	FUN_040070-T1	3	PAV03G009830.1	PAV03G011840.2	3	128	-
FUN_015482-T1	FUN_015572-T1	3	PAV03G026330.1	PAV03G027970.1	3	87	+
FUN_015015-T1	FUN_015177-T1	3	PAV03G018860.1	PAV03G020900.1	3	132	+
FUN_014797-T1	FUN_014991-T1	3	PAV03G016530.1	PAV03G018990.1	3	148	+
FUN_015323-T1	FUN_015452-T1	3	PAV03G022020.1	PAV03G026780.1	3	134	+
FUN_015190-T1	FUN_015246-T1	3	PAV03G020880.1	PAV03G021640.1	3	46	+
FUN_018116-T1	FUN_018159-T1	3	PAV06G034630.1	PAV06G033300.1	6	37	+
FUN_015282-T1	FUN_015338-T1	3	PAV07G015630.1	PAV07G018630.1	7	68	-
FUN_015291-T1	FUN_015369-T1	3	PAV08G012530.1	PAV08G013260.1	8	47	+
FUN_035463-T1	FUN_035501-T1	4	PAV01G051020.1	PAV01G052620.1	1	36	+
FUN_031502-T1	FUN_032686-T1	4	PAV04G000070.1	PAV04G012280.1	4	1013	+
FUN_033131-T1	FUN_033721-T1	4	PAV04G015360.1	PAV04G023530.1	4	568	+
FUN_033765-T1	FUN_034382-T1	4	PAV04G023260.1	PAV04G031950.1	4	582	+
FUN_035091-T1	FUN_035418-T1	4	PAV04G046730.1	PAV04G051560.1	4	261	-
FUN_032690-T1	FUN_033023-T1	4	PAV04G011230.1	PAV04G015400.1	4	314	+
FUN_034650-T1	FUN_035105-T1	4	PAV04G032280.4	PAV04G043330.1	4	454	+
FUN_035439-T2	FUN_035591-T1	4	PAV04G044370.1	PAV04G046610.2	4	118	-
FUN_033032-T1	FUN_033112-T1	4	PAV04G014660.1	PAV04G015400.1	4	62	+
FUN_035431-T1	FUN_035503-T1	4	PAV07G026300.1	PAV07G026950.1	7	46	+
FUN_035402-T1	FUN_035438-T1	4	PAV08G020180.1	PAV08G021920.1	8	41	+
FUN_023664-T1	FUN_023712-T1	5	PAV01G050600.1	PAV01G052670.1	1	48	+
FUN_023592-T1	FUN_023639-T1	5	PAV01G053330.1	PAV01G054470.1	1	37	+
FUN_024248-T1	FUN_026086-T1	5	PAV05G013420.4	PAV05G040090.1	5	1784	+
FUN_026088-T1	FUN_026724-T1	5	PAV05G039150.1	PAV05G045730.1	5	597	+
FUN_023904-T1	FUN_024082-T1	5	PAV05G003450.1	PAV05G007080.1	5	161	-
FUN_024071-T1	FUN_024182-T1	5	PAV05G001490.1	PAV05G003240.1	5	100	-
FUN_023702-T2	FUN_023789-T1	5	PAV05G009750.1	PAV05G011230.1	5	71	-
FUN_023807-T1	FUN_023891-T1	5	PAV05G007620.1	PAV05G009100.1	5	81	-
FUN_020687-T1	FUN_020796-T1	6	PAV01G050780.1	PAV01G052690.1	1	69	-
FUN_020438-T1	FUN_020502-T1	6	PAV01G048560.1	PAV01G049550.1	1	44	-
FUN_020195-T1	FUN_020265-T1	6	PAV01G051140.1	PAV01G052630.1	1	44	-
FUN_020586-T1	FUN_020640-T1	6	PAV01G051110.1	PAV01G052880.1	1	43	-
FUN_020319-T1	FUN_020360-T1	6	PAV02G036900.1	PAV02G036000.1	2	36	+
FUN_018293-T1	FUN_019870-T1	6	PAV06G064350.1	PAV06G044450.1	6	1436	+
FUN_020772-T1	FUN_021701-T1	6	PAV06G032240.1	PAV06G019070.1	6	840	+
FUN_022657-T1	FUN_023137-T1	6	PAV06G005600.1	PAV06G000120.1	6	413	+
FUN_021794-T1	FUN_022663-T3	6	PAV06G017650.1	PAV06G006420.1	6	810	+
FUN_019942-T1	FUN_020363-T1	6	PAV06G043710.1	PAV06G037250.1	6	363	+
FUN_020394-T1	FUN_020573-T1	6	PAV06G037440.1	PAV06G033880.1	6	151	+
FUN_021696-T1	FUN_021815-T1	6	PAV06G019040.1	PAV06G017700.1	6	115	-
FUN_020689-T1	FUN_020749-T1	6	PAV06G034630.1	PAV06G031840.1	6	73	+
FUN_022478-T1	FUN_022522-T1	6	PAV06G006260.1	PAV06G005640.1	6	45	+
FUN_020659-T1	FUN_020704-T1	6	PAV07G015630.1	PAV07G016880.1	7	42	-
FUN_020355-T1	FUN_020390-T1	6	PAV07G011170.1	PAV07G012540.1	7	43	+
FUN_020732-T1	FUN_020768-T1	6	PAV07G015630.1	PAV07G016630.1	7	34	-
FUN_020687-T1	FUN_020766-T1	6	PAV08G012400.1	PAV08G013260.1	8	55	-
FUN_035937-T1	FUN_035986-T1	7	PAV01G051020.1	PAV01G052670.1	1	42	-
FUN_036737-T1	FUN_036791-T1	7	PAV01G050780.1	PAV01G052880.1	1	51	-
FUN_035843-T1	FUN_035880-T1	7	PAV02G047620.1	PAV02G046960.1	2	34	+
FUN_035909-T1	FUN_035988-T1	7	PAV04G043350.1	PAV04G044450.1	4	49	-
FUN_035937-T1	FUN_035979-T1	7	PAV05G010290.1	PAV05G011460.1	5	46	+
FUN_036771-T1	FUN_036861-T1	7	PAV05G013170.1	PAV05G014540.1	5	67	+
FUN_035900-T1	FUN_035954-T1	7	PAV06G034600.1	PAV06G032770.1	6	49	+
FUN_037866-T1	FUN_039440-T1	7	PAV07G035040.1	PAV07G054430.2	7	1492	+
FUN_036324-T1	FUN_036521-T1	7	PAV07G004020.1	PAV07G006880.2	7	144	+
FUN_036902-T1	FUN_036988-T1	7	PAV07G013340.1	PAV07G015470.2	7	87	+
FUN_036796-T1	FUN_036868-T1	7	PAV07G011760.1	PAV07G013710.1	7	77	+
FUN_039430-T1	FUN_039486-T1	7	PAV07G054420.1	PAV07G054900.1	7	49	-
FUN_037531-T1	FUN_037855-T1	7	PAV07G025840.1	PAV07G033270.3	7	356	-
FUN_039478-T1	FUN_039881-T1	7	PAV07G054750.1	PAV07G059070.1	7	392	+
FUN_037460-T1	FUN_037515-T1	7	PAV07G033240.1	PAV07G035090.3	7	60	-
FUN_036111-T1	FUN_036263-T1	7	PAV07G000340.1	PAV07G002240.1	7	96	-
FUN_035990-T1	FUN_036091-T1	7	PAV07G002350.1	PAV07G003570.2	7	81	+
FUN_037098-T1	FUN_037454-T1	7	PAV07G020120.1	PAV07G024850.1	7	265	+
FUN_035907-T1	FUN_035944-T1	7	PAV07G026300.1	PAV07G027110.1	7	40	+
FUN_037080-T1	FUN_037138-T1	7	PAV07G019000.1	PAV07G019870.1	7	51	+
FUN_036751-T1	FUN_036793-T1	7	PAV08G020180.1	PAV08G021890.1	8	42	+
FUN_036083-T1	FUN_036115-T1	7	PAV08G023690.1	PAV08G024330.1	8	32	+
FUN_028053-T1	FUN_028121-T1	8	PAV01G048560.1	PAV01G049590.1	1	45	+
FUN_028053-T1	FUN_028102-T1	8	PAV01G050780.1	PAV01G052940.1	1	50	-
FUN_028395-T1	FUN_028435-T1	8	PAV01G048360.1	PAV01G049600.1	1	40	-
FUN_028463-T1	FUN_028504-T1	8	PAV01G047750.1	PAV01G050010.1	1	55	-
FUN_027893-T1	FUN_027929-T1	8	PAV01G044670.1	PAV01G045700.1	1	38	-
FUN_028395-T1	FUN_028465-T1	8	PAV06G039500.1	PAV06G038810.1	6	46	+
FUN_028061-T1	FUN_028101-T1	8	PAV07G025960.1	PAV07G027110.1	7	46	+
FUN_028248-T1	FUN_028299-T1	8	PAV07G011830.1	PAV07G012840.1	7	46	+
FUN_028053-T1	FUN_028091-T1	8	PAV07G015410.1	PAV07G016470.1	7	40	-
FUN_028644-T1	FUN_028684-T1	8	PAV07G026310.1	PAV07G027110.1	7	40	+
FUN_028571-T1	FUN_031450-T1	8	PAV08G023790.1	PAV08G056630.1	8	2473	+
FUN_027862-T1	FUN_027959-T1	8	PAV08G007700.1	PAV08G009180.1	8	81	+
FUN_027232-T1	FUN_027602-T1	8	PAV08G002320.1	PAV08G007090.1	8	300	-
FUN_028267-T1	FUN_028300-T1	8	PAV08G013970.1	PAV08G015100.1	8	32	+
FUN_028396-T1	FUN_028434-T1	8	PAV08G012530.1	PAV08G013260.1	8	34	+
FUN_027949-T1	FUN_028005-T1	8	PAV08G009590.1	PAV08G010700.1	8	50	+
FUN_028096-T1	FUN_028247-T1	8	PAV08G015560.1	PAV08G018610.1	8	144	+
FUN_027603-T1	FUN_027848-T1	8	PAV08G000120.1	PAV08G003130.1	8	176	-
FUN_028296-T1	FUN_028439-T1	8	PAV08G017890.1	PAV08G020130.1	8	112	+
FUN_028472-T1	FUN_028559-T1	8	PAV08G022540.1	PAV08G023790.1	8	65	+
FUN_028265-T1	FUN_028299-T1	8	PAV08G010930.1	PAV08G012800.1	8	44	+
FUN_027161-T1	FUN_027230-T1	8	PAV08G007010.1	PAV08G008070.1	8	65	+
FUN_028012-T1	FUN_028078-T1	8	PAV08G013410.1	PAV08G015240.1	8	66	+
FUN_027088-T1	FUN_027147-T1	8	PAV08G006240.1	PAV08G006810.1	8	45	+
FUN_028239-T1	FUN_028276-T1	8	PAV08G021040.1	PAV08G021910.1	8	32	-
						34762
Note: "+" Sequence orientation is consistent; "-" Sequence is reverse complement; Yellow shading represet 51 syntenic blocks can not be detected in homologous chromosome
