# Supplementary material for: Chromosome-scale genome assembly of Prunus pusilliflora provides novel insights into genome evolution, disease resistance, and dormancy release in Cerasus L
Source: Hortic Res. 2023 Apr 10;10(5):uhad062. doi: 10.1093/hr/uhad062 (PMC10200261; doi:10.1093/hr/uhad062)
Supplement: Web_Material_uhad062 [file web_material_uhad062.zip › Table S20.xlsx]

## Sheet: Ppus_Pser
Table S20. Syntenic blocks between Prunus pusilliflora and P. serrulata.
Ppus_start_position	Ppus_end_position	Chr	Pser_start_position	Pser_end_position	Chr	Gene number	strand
PAV01G056010.1	PAV01G103250.1	1	EVM0018187.1	EVM0001154.1	1	3555	+
PAV01G025750.1	PAV01G035080.1	1	EVM0024018.1	EVM0009919.1	1	446	+
PAV01G000070.1	PAV01G023540.1	1	EVM0004273.1	EVM0009820.1	1	1478	+
PAV01G054690.2	PAV01G055660.1	1	EVM0015650.1	EVM0010851.1	1	49	+
PAV01G035850.1	PAV01G039870.1	1	EVM0008104.1	EVM0009372.1	1	175	+
PAV01G041680.1	PAV01G044380.1	1	EVM0000580.2	EVM0017481.1	1	118	+
PAV01G022940.1	PAV01G025890.1	1	EVM0019861.1	EVM0009611.1	1	176	+
PAV01G044920.1	PAV01G047270.1	1	EVM0019112.1	EVM0014744.1	1	83	+
PAV02G026700.1	PAV02G000010.2	2	EVM0000801.1	EVM0002499.1	2	1918	+
PAV02G071920.1	PAV02G068190.2	2	EVM0003718.2	EVM0024182.1	2	201	+
PAV02G031350.1	PAV02G026060.1	2	EVM0017427.1	EVM0009018.1	2	272	+
PAV02G058880.1	PAV02G054790.2	2	EVM0011099.1	EVM0005370.1	2	148	+
PAV02G038850.2	PAV02G031600.1	2	EVM0004657.1	EVM0026587.1	2	320	+
PAV02G064140.1	PAV02G058940.1	2	EVM0004641.1	EVM0012475.1	2	229	+
PAV02G068250.1	PAV02G065540.1	2	EVM0012683.1	EVM0006066.1	2	111	-
PAV02G042110.1	PAV02G039300.1	2	EVM0001111.1	EVM0021177.1	2	128	+
PAV02G065120.1	PAV02G064090.1	2	EVM0028195.1	EVM0010958.1	2	71	-
PAV02G047420.1	PAV02G046470.1	2	EVM0003977.1	EVM0009099.1	2	38	+
PAV02G054660.1	PAV02G051220.1	2	EVM0005370.1	EVM0008917.1	2	146	+
PAV02G046290.1	PAV02G044110.1	2	EVM0012775.1	EVM0023935.1	2	66	+
PAV02G050040.1	PAV02G048230.1	2	EVM0027130.1	EVM0018016.1	2	56	+
PAV03G000030.1	PAV03G009830.1	3	EVM0024165.1	EVM0010718.1	3	650	+
PAV03G010400.1	PAV03G022780.1	3	EVM0014295.1	EVM0023574.1	3	651	+
PAV03G035940.1	PAV03G052650.1	3	EVM0026908.1	EVM0022936.1	3	1186	+
PAV03G024210.1	PAV03G027970.1	3	EVM0010062.1	EVM0013309.1	3	172	+
PAV03G027720.1	PAV03G033600.1	3	EVM0013309.1	EVM0005874.1	3	374	+
PAV03G033920.1	PAV03G035350.1	3	EVM0004747.1	EVM0014471.1	3	82	+
PAV04G013090.1	PAV04G021490.1	4	EVM0014552.1	EVM0020735.1	4	592	+
PAV04G031920.1	PAV04G034160.1	4	EVM0019369.1	EVM0002114.1	4	88	+
PAV04G000090.1	PAV04G013480.1	4	EVM0018517.1	EVM0010918.1	4	1016	+
PAV04G027670.1	PAV04G031930.1	4	EVM0005462.1	EVM0010007.1	4	285	+
PAV04G044450.1	PAV04G047470.1	4	EVM0026181.1	EVM0000400.1	4	124	+
PAV04G034560.1	PAV04G043630.1	4	EVM0003570.1	EVM0018461.1	4	337	+
PAV04G023480.1	PAV04G027190.1	4	EVM0002261.1	EVM0020343.1	4	240	+
PAV04G047870.1	PAV04G051570.1	4	EVM0000400.1	EVM0016935.1	4	171	+
PAV04G021560.1	PAV04G024310.2	4	EVM0020735.1	EVM0004618.1	4	171	+
PAV05G020000.1	PAV05G029310.1	5	EVM0008939.1	EVM0026678.1	5	639	+
PAV05G029460.1	PAV05G045730.1	5	EVM0000098.1	EVM0024469.1	5	1286	+
PAV05G013230.1	PAV05G018880.1	5	EVM0010063.1	EVM0020984.1	5	266	+
PAV05G000030.1	PAV05G007230.1	5	EVM0005039.1	EVM0004341.1	5	262	+
PAV05G018410.1	PAV05G020320.1	5	EVM0020937.1	EVM0009373.1	5	101	-
PAV05G007620.1	PAV05G011600.1	5	EVM0004341.1	EVM0012711.3	5	153	+
PAV05G036340.1	PAV05G036860.1	5	EVM0028304.1	EVM0025742.1	5	38	+
PAV06G016150.1	PAV06G010680.2	6	EVM0011748.1	EVM0014255.1	6	378	+
PAV06G064280.1	PAV06G039640.1	6	EVM0009346.1	EVM0002304.1	6	1642	+
PAV06G028250.2	PAV06G019070.1	6	EVM0021466.1	EVM0015311.1	6	570	+
PAV06G010250.1	PAV06G006280.1	6	EVM0009643.1	EVM0016631.1	6	240	+
PAV06G019040.1	PAV06G017700.1	6	EVM0012079.1	EVM0023721.1	6	130	-
PAV06G017650.1	PAV06G014880.1	6	EVM0018965.1	EVM0004283.1	6	189	+
PAV06G006260.1	PAV06G005650.1	6	EVM0003017.2	EVM0019296.1	6	38	+
PAV06G032490.1	PAV06G027800.1	6	EVM0005309.1	EVM0011968.1	6	225	+
PAV06G005670.1	PAV06G000120.1	6	EVM0025103.1	EVM0009608.1	6	411	+
PAV06G039470.1	PAV06G037810.1	6	EVM0017888.1	EVM0008591.1	6	58	+
PAV06G037430.1	PAV06G034740.1	6	EVM0009739.1	EVM0011904.1	6	88	+
PAV07G034280.1	PAV07G059070.1	7	EVM0005185.1	EVM0004021.1	7	1841	+
PAV07G020100.1	PAV07G025900.1	7	EVM0023748.1	EVM0023801.1	7	283	+
PAV07G026980.1	PAV07G033530.1	7	EVM0025552.1	EVM0009614.1	7	346	+
PAV07G000340.1	PAV07G006760.1	7	EVM0024205.2	EVM0023847.1	7	258	+
PAV07G013980.2	PAV07G015630.1	7	EVM0015215.1	EVM0013360.1	7	82	+
PAV07G011790.1	PAV07G013600.1	7	EVM0006052.1	EVM0019535.1	7	58	+
PAV07G018940.1	PAV07G019880.1	7	EVM0023748.1	EVM0018951.1	7	54	+
PAV08G042700.1	PAV08G056670.1	8	EVM0001815.1	EVM0003960.1	8	1149	+
PAV08G022540.1	PAV08G042200.1	8	EVM0023568.3	EVM0016127.1	8	1036	+
PAV08G000120.1	PAV08G007830.1	8	EVM0016351.2	EVM0017122.1	8	448	+
PAV08G007820.1	PAV08G009180.1	8	EVM0016489.1	EVM0001810.1	8	73	+
PAV08G009590.1	PAV08G011110.1	8	EVM0004216.1	EVM0013580.1	8	68	+
PAV08G018690.1	PAV08G020050.1	8	EVM0012374.1	EVM0019786.1	8	54	+
PAV08G015490.1	PAV08G018290.1	8	EVM0014531.1	EVM0011216.1	8	108	+
						28495
Note:"+"sequence orientation is consistent; "-" sequence is reverse complement.
