# Supplementary material for: Chromosome-scale genome assembly of Prunus pusilliflora provides novel insights into genome evolution, disease resistance, and dormancy release in Cerasus L
Source: Hortic Res. 2023 Apr 10;10(5):uhad062. doi: 10.1093/hr/uhad062 (PMC10200261; doi:10.1093/hr/uhad062)
Supplement: Web_Material_uhad062 [file web_material_uhad062.zip › Table S21.xlsx]

## Sheet: Ppus_Pper
Table S21. Syntenic blocks between Prunus pusilliflora and P. persica.
Ppus_start_position	Ppus_end_position	Chr	Pper_start_position	Pper_end_position	Chr	Gene number	strand
PAV01G056010.1	PAV01G089160.1	1	Pper_XP_020410519.1	Pper_XP_007222322.1	1	2405	+
PAV01G089070.1	PAV01G103250.1	1	Pper_XP_007227268.1	Pper_XP_020411426.1	1	1012	+
PAV01G027180.1	PAV01G031610.1	1	Pper_XP_007225696.1	Pper_XP_020414555.1	1	186	+
PAV01G021000.2	PAV01G026780.1	1	Pper_XP_020424282.1	Pper_XP_007226722.2	1	303	+
PAV01G041680.1	PAV01G044350.1	1	Pper_XP_020410609.1	Pper_XP_007223911.1	1	115	+
PAV01G000070.1	PAV01G020550.1	1	Pper_XP_020409757.1	Pper_XP_020410449.1	1	1187	+
PAV01G054690.2	PAV01G055660.1	1	Pper_XP_020409671.1	Pper_XP_020410519.1	1	49	+
PAV01G032070.1	PAV01G034600.1	1	Pper_XP_020414555.1	Pper_XP_020410402.1	1	93	+
PAV01G034850.1	PAV01G040540.1	1	Pper_XP_020410293.1	Pper_XP_007223811.1	1	159	+
PAV01G044970.1	PAV01G046530.1	1	Pper_XP_007227147.2	Pper_XP_020411622.1	1	47	+
PAV02G007190.1	PAV02G000010.2	2	Pper_XP_007218415.1	Pper_XP_007218025.1	2	538	+
PAV02G038940.1	PAV02G031600.1	2	Pper_XP_007211966.1	Pper_XP_007218365.2	2	283	+
PAV02G031350.1	PAV02G007690.1	2	Pper_XP_020412430.1	Pper_XP_007218171.1	2	1479	+
PAV02G071830.1	PAV02G057220.1	2	Pper_XP_020411917.1	Pper_XP_007219780.1	2	553	+
PAV02G056960.1	PAV02G051390.1	2	Pper_XP_007220964.2	Pper_XP_020412800.1	2	210	+
PAV02G042850.1	PAV02G039300.1	2	Pper_XP_020412830.1	Pper_XP_007221377.2	2	128	+
PAV02G047420.1	PAV02G046470.1	2	Pper_XP_007211552.2	Pper_XP_020412857.1	2	35	+
PAV02G048300.1	PAV02G047520.1	2	Pper_XP_007221189.2	Pper_XP_020412819.1	2	34	+
PAV03G000030.1	PAV03G009720.1	3	Pper_XP_007221486.1	Pper_XP_007215124.1	3	609	+
PAV03G030490.1	PAV03G052650.1	3	Pper_XP_020415977.1	Pper_XP_007215007.2	3	1456	+
PAV03G010400.1	PAV03G022660.1	3	Pper_XP_007217160.1	Pper_XP_020416173.1	3	611	+
PAV03G025190.1	PAV03G026580.1	3	Pper_XP_020415508.1	Pper_XP_007198903.1	3	62	+
PAV03G028700.1	PAV03G030790.1	3	Pper_XP_007216377.1	Pper_XP_020415613.1	3	113	+
PAV03G027670.1	PAV03G028690.2	3	Pper_XP_020416240.1	Pper_XP_020415975.1	3	41	+
PAV03G026330.1	PAV03G027970.1	3	Pper_XP_020415561.1	Pper_XP_020415576.1	3	70	-
PAV04G000070.1	PAV04G027190.1	4	Pper_XP_020416815.1	Pper_XP_020417102.1	4	1783	+
PAV04G032280.4	PAV04G034160.1	4	Pper_XP_020418464.1	Pper_XP_007214806.2	4	64	+
PAV04G027670.1	PAV04G031930.1	4	Pper_XP_020417017.1	Pper_XP_020417128.1	4	267	+
PAV04G050440.1	PAV04G051560.1	4	Pper_XP_020418063.1	Pper_XP_020418077.1	4	50	+
PAV04G049320.1	PAV04G050510.1	4	Pper_XP_007214624.1	Pper_XP_007213381.2	4	54	+
PAV04G034560.1	PAV04G039860.1	4	Pper_XP_020418343.1	Pper_XP_007212137.1	4	180	+
PAV04G040390.1	PAV04G043410.1	4	Pper_XP_007214675.2	Pper_XP_020417993.1	4	86	+
PAV04G044540.1	PAV04G047470.1	4	Pper_XP_020417991.1	Pper_XP_020418442.1	4	107	+
PAV05G032300.1	PAV05G045730.1	5	Pper_XP_007211088.1	Pper_XP_007210364.1	5	1078	+
PAV05G007620.1	PAV05G009100.1	5	Pper_XP_020419252.1	Pper_XP_007209571.2	5	52	+
PAV05G016520.1	PAV05G024910.1	5	Pper_XP_020420218.1	Pper_XP_007210713.1	5	464	+
PAV05G000380.2	PAV05G007230.1	5	Pper_XP_007210323.1	Pper_XP_020419252.1	5	210	+
PAV05G025370.1	PAV05G028950.1	5	Pper_XP_007209024.2	Pper_XP_007210620.1	5	235	+
PAV05G029460.1	PAV05G031830.1	5	Pper_XP_007211042.2	Pper_XP_007210373.1	5	142	+
PAV05G013230.1	PAV05G016040.1	5	Pper_XP_007210527.1	Pper_XP_007210528.1	5	87	+
PAV05G009470.1	PAV05G011600.1	5	Pper_XP_007210609.1	Pper_XP_007209202.1	5	54	+
PAV06G064280.1	PAV06G039640.1	6	Pper_XP_020422833.1	Pper_XP_020421931.1	6	1467	+
PAV06G017650.1	PAV06G010640.1	6	Pper_XP_020421025.1	Pper_XP_007207849.2	6	467	+
PAV06G005610.1	PAV06G000120.1	6	Pper_XP_007208595.1	Pper_XP_020421916.1	6	388	+
PAV06G010230.1	PAV06G008830.1	6	Pper_XP_020423167.1	Pper_XP_007208083.1	6	98	+
PAV06G039370.1	PAV06G037810.1	6	Pper_XP_007207293.2	Pper_XP_007205755.1	6	53	+
PAV06G032490.1	PAV06G019070.1	6	Pper_XP_007221228.1	Pper_XP_007207867.2	6	697	+
PAV06G008310.1	PAV06G006280.1	6	Pper_XP_020422392.1	Pper_XP_007206618.1	6	125	+
PAV06G019040.1	PAV06G017700.1	6	Pper_XP_007208289.1	Pper_XP_020421783.1	6	101	-
PAV06G036060.1	PAV06G034740.1	6	Pper_XP_020422197.1	Pper_XP_020421363.1	6	46	+
PAV06G037440.1	PAV06G036430.1	6	Pper_XP_020421694.1	Pper_XP_020423096.1	6	34	+
PAV07G026980.1	PAV07G059070.1	7	Pper_XP_020423425.1	Pper_XP_020423561.1	7	2047	+
PAV07G019220.3	PAV07G025900.1	7	Pper_XP_020424433.1	Pper_XP_007202277.1	7	227	+
PAV07G000340.1	PAV07G006910.2	7	Pper_XP_020424872.1	Pper_XP_007202628.1	7	241	+
PAV07G014510.1	PAV07G015630.1	7	Pper_XP_020424478.1	Pper_XP_020424433.1	7	49	+
PAV08G037190.1	PAV08G056670.1	8	Pper_XP_007200609.2	Pper_XP_020425619.1	8	1387	+
PAV08G000120.1	PAV08G009180.1	8	Pper_XP_007201347.1	Pper_XP_007199402.2	8	400	+
PAV08G022540.1	PAV08G036800.1	8	Pper_XP_007201064.1	Pper_XP_020426630.1	8	609	+
PAV08G015560.1	PAV08G020050.1	8	Pper_XP_007200191.1	Pper_XP_020426346.1	8	146	+
PAV08G009590.1	PAV08G011110.1	8	Pper_XP_007201196.1	Pper_XP_007199745.1	8	48	+
						25321
Note:"+"sequence orientation is consistent; "-" sequence is reverse complement.
