# Supplementary material for: Chromosome-scale genome assembly of Prunus pusilliflora provides novel insights into genome evolution, disease resistance, and dormancy release in Cerasus L
Source: Hortic Res. 2023 Apr 10;10(5):uhad062. doi: 10.1093/hr/uhad062 (PMC10200261; doi:10.1093/hr/uhad062)
Supplement: Web_Material_uhad062 [file web_material_uhad062.zip › Table S22.xlsx]

## Sheet: Pser_Pper
Table S22. Syntenic blocks between Prunus serrulata and P. persica.
Pser_start_position	Pser_end_position	Chr	Pper_start_position	Pper_end_position	Chr	Gene number	strand
EVM0006760.1	EVM0001154.1	1	XP_007227268.1	XP_020411426.1	1	1013	+
EVM0004273.1	EVM0009820.1	1	XP_020409757.1	XP_007222224.1	1	1330	+
EVM0013214.1	EVM0001971.1	1	XP_007224857.2	XP_020426280.1	1	2969	+
EVM0019861.1	EVM0009611.1	1	XP_007222440.1	XP_007221963.1	1	150	+
EVM0013686.1	EVM0002499.1	2	XP_007221399.2	XP_007218025.1	2	2293	+
EVM0014332.1	EVM0011052.1	2	XP_020411917.1	XP_020412175.1	2	154	+
EVM0012683.1	EVM0006066.1	2	XP_020412189.1	XP_020412697.1	2	93	-
EVM0028283.1	EVM0021177.1	2	XP_020412816.1	XP_007221377.2	2	141	+
EVM0028195.1	EVM0025205.1	2	XP_020413402.1	XP_007221189.2	2	441	+
EVM0004747.1	EVM0022936.1	3	XP_007215583.1	XP_007215007.2	3	1195	+
EVM0011801.1	EVM0015366.1	3	XP_020414919.1	XP_020416605.1	3	1186	+
EVM0028891.1	EVM0006924.1	3	XP_007216377.1	XP_020415613.1	3	119	+
EVM0011856.1	EVM0005874.1	3	XP_020415977.1	XP_007215718.2	3	198	+
EVM0006678.1	EVM0026361.1	3	XP_020415561.1	XP_020415576.1	3	80	-
EVM0017625.1	EVM0005125.1	3	XP_020416240.1	XP_020415975.1	3	35	+
EVM0008242.1	EVM0025376.1	3	XP_020415533.1	XP_020416653.1	3	54	-
EVM0018517.1	EVM0004618.1	4	XP_007211387.1	XP_007214453.1	4	1661	+
EVM0005571.1	EVM0008301.1	4	XP_020417013.1	XP_020418077.1	4	534	+
EVM0002261.1	EVM0001719.1	4	XP_007214060.2	XP_020418147.1	4	582	+
EVM0008939.1	EVM0028628.1	5	XP_020419888.1	XP_007210620.1	5	567	+
EVM0022019.1	EVM0024469.1	5	XP_007210186.1	XP_007210364.1	5	1233	+
EVM0020937.1	EVM0009373.1	5	XP_007210295.1	XP_007211028.1	5	79	-
EVM0000493.1	EVM0020984.1	5	XP_007210609.1	XP_007211257.2	5	223	+
EVM0014475.1	EVM0029021.1	5	XP_007210323.1	XP_007210249.1	5	238	+
EVM0009346.1	EVM0007813.1	6	XP_020422833.1	XP_020420817.1	6	1533	+
EVM0021466.1	EVM0004283.1	6	XP_020422377.1	XP_007208297.1	6	756	+
EVM0011748.1	EVM0009608.1	6	XP_020422270.1	XP_020421916.1	6	987	+
EVM0025578.1	EVM0011968.1	6	XP_007214824.1	XP_020421411.1	6	254	+
EVM0024189.1	EVM0004021.1	7	XP_007217581.1	XP_020423561.1	7	2061	+
EVM0006052.1	EVM0013407.1	7	XP_020424798.1	XP_007216512.1	7	227	+
EVM0024205.2	EVM0026196.1	7	XP_020424872.1	XP_007202333.1	7	264	+
EVM0001815.1	EVM0003960.1	8	XP_020409402.1	XP_020409202.1	8	1087	+
EVM0015267.1	EVM0002233.1	8	XP_007200171.2	XP_007200532.1	8	419	+
EVM0016489.1	EVM0016127.1	8	XP_007201341.1	XP_007201285.1	8	1093	+
						25249
Note: "+" Sequence orientation is consistent; "-" Sequence is reverse complement.
