# Supplementary material for: Chromosome-scale genome assembly of Prunus pusilliflora provides novel insights into genome evolution, disease resistance, and dormancy release in Cerasus L
Source: Hortic Res. 2023 Apr 10;10(5):uhad062. doi: 10.1093/hr/uhad062 (PMC10200261; doi:10.1093/hr/uhad062)
Supplement: Web_Material_uhad062 [file web_material_uhad062.zip › Table S23-S30.xlsx]

## Sheet: Table S23
Table S23. The gene families statistics of Prunus avium.
Gene faimly_id	gene_id
0	FUN_000195-T1;FUN_000199-T1;FUN_000229-T1;FUN_000531-T1;FUN_001110-T1;FUN_001166-T1;FUN_002764-T1;FUN_003440-T1;FUN_004118-T1;FUN_004435-T1;FUN_005169-T1;FUN_005625-T1;FUN_005626-T1;FUN_006076-T1;FUN_006294-T1;FUN_006427-T1;FUN_006576-T1;FUN_007647-T1;FUN_007818-T1;FUN_008971-T1;FUN_010468-T1;FUN_011280-T1;FUN_011798-T1;FUN_012115-T1;FUN_012888-T1;FUN_012915-T1;FUN_014195-T1;FUN_014461-T1;FUN_014…
1	FUN_000015-T1;FUN_000016-T1;FUN_000017-T1;FUN_000025-T1;FUN_000028-T1;FUN_000029-T1;FUN_000030-T1;FUN_000035-T1;FUN_000150-T1;FUN_000152-T1;FUN_000415-T1;FUN_000644-T1;FUN_000645-T1;FUN_000779-T1;FUN_000780-T1;FUN_000825-T1;FUN_000861-T1;FUN_000934-T1;FUN_000961-T1;FUN_001150-T1;FUN_001313-T1;FUN_001381-T1;FUN_001456-T1;FUN_001550-T1;FUN_001553-T1;FUN_001670-T1;FUN_001788-T1;FUN_001913-T1;FUN_001…
2	FUN_007384-T1;FUN_008300-T1;FUN_008302-T1;FUN_009756-T1;FUN_009868-T1;FUN_009877-T1;FUN_009895-T1;FUN_009903-T1;FUN_009911-T1;FUN_009926-T1;FUN_011257-T1;FUN_011260-T1;FUN_011263-T1;FUN_011317-T1;FUN_011387-T1;FUN_011395-T1;FUN_011397-T1;FUN_011404-T1;FUN_011410-T1;FUN_011427-T1;FUN_011437-T1;FUN_012563-T1;FUN_012564-T1;FUN_012910-T1;FUN_032920-T1;FUN_032921-T1;FUN_032923-T1;FUN_032924-T1;FUN_032…
4	FUN_002280-T1
5	FUN_015312-T1
6	FUN_008313-T1;FUN_008316-T1;FUN_008322-T1;FUN_008327-T1;FUN_008328-T1;FUN_008332-T1;FUN_008335-T1;FUN_008341-T2;FUN_008388-T1;FUN_008390-T1;FUN_008452-T1;FUN_008564-T1;FUN_008631-T1;FUN_008667-T1;FUN_008668-T1;FUN_008682-T1;FUN_008751-T1;FUN_008780-T1;FUN_008781-T1;FUN_008782-T1;FUN_008784-T1;FUN_008865-T1;FUN_008878-T1;FUN_008889-T1;FUN_008891-T1;FUN_008895-T1;FUN_008901-T1;FUN_008907-T1;FUN_008…
7	FUN_001895-T1;FUN_009232-T1;FUN_027088-T1;FUN_027089-T1;FUN_027111-T1;FUN_027117-T1;FUN_027121-T1;FUN_027134-T1;FUN_027266-T1;FUN_027281-T1;FUN_027317-T1;FUN_027397-T1;FUN_027405-T1;FUN_027443-T1;FUN_027444-T1;FUN_027450-T1;FUN_027452-T1;FUN_027453-T1;FUN_027456-T1;FUN_027471-T1;FUN_027794-T2;FUN_027799-T1;FUN_027969-T1;FUN_027971-T1;FUN_028037-T1;FUN_029590-T1;FUN_036330-T1;FUN_040012-T1;FUN_040…
8	FUN_005181-T1;FUN_005883-T1;FUN_005884-T1;FUN_005962-T1;FUN_005963-T1;FUN_005964-T1;FUN_005966-T1;FUN_009004-T1;FUN_012729-T1;FUN_013702-T1;FUN_013780-T1;FUN_016464-T1;FUN_018322-T1;FUN_018634-T1;FUN_019793-T1;FUN_021540-T1;FUN_023048-T1;FUN_024947-T1;FUN_024948-T1;FUN_024949-T1;FUN_024953-T1;FUN_024954-T1;FUN_024955-T1;FUN_024956-T1;FUN_024957-T1;FUN_025484-T1;FUN_025485-T1;FUN_029191-T1;FUN_030…
9	FUN_040219-T1;FUN_040239-T1;FUN_040305-T1
11	FUN_040086-T1;FUN_040248-T1
12	FUN_014984-T1;FUN_022234-T1;FUN_031119-T1;FUN_031121-T1;FUN_031123-T1;FUN_031839-T1;FUN_031840-T1;FUN_031841-T1;FUN_031842-T1;FUN_031843-T1;FUN_031844-T1;FUN_031845-T2;FUN_031848-T1;FUN_033307-T1;FUN_033308-T1;FUN_033376-T1;FUN_033377-T1;FUN_033379-T1;FUN_033380-T1;FUN_033382-T1;FUN_033384-T1;FUN_033389-T1;FUN_033390-T1;FUN_033391-T1;FUN_033392-T1;FUN_034045-T1;FUN_034047-T1;FUN_034048-T1;FUN_034…
13	FUN_007596-T1;FUN_011642-T1;FUN_011884-T1;FUN_012275-T1;FUN_012400-T1;FUN_013114-T1;FUN_013128-T1;FUN_018814-T1;FUN_018957-T1;FUN_019094-T1;FUN_019279-T1;FUN_019280-T1;FUN_020931-T1;FUN_021733-T1;FUN_021926-T1;FUN_021929-T1;FUN_021950-T1;FUN_021954-T1;FUN_022059-T1;FUN_022060-T1;FUN_022099-T1;FUN_028028-T1;FUN_028038-T1;FUN_028081-T1;FUN_028082-T1;FUN_028096-T1;FUN_028103-T1;FUN_028104-T1;FUN_029…
14	FUN_000638-T1;FUN_000648-T1;FUN_001588-T1;FUN_001589-T1;FUN_005206-T1;FUN_006089-T1;FUN_007207-T1;FUN_007208-T1;FUN_007352-T1;FUN_007619-T1;FUN_012640-T1;FUN_016040-T1;FUN_016042-T1;FUN_018601-T1;FUN_020513-T1;FUN_021413-T1;FUN_021418-T1;FUN_023005-T1;FUN_023028-T1;FUN_025862-T1;FUN_025875-T1;FUN_027467-T1;FUN_027935-T1;FUN_030174-T1;FUN_030849-T1;FUN_032105-T1;FUN_032970-T1;FUN_032984-T1;FUN_033…
15	FUN_000597-T1;FUN_000598-T1;FUN_000599-T1;FUN_000602-T1;FUN_000603-T1;FUN_004096-T1;FUN_006979-T1;FUN_006980-T1;FUN_006981-T1;FUN_006982-T1;FUN_006984-T1;FUN_006986-T1;FUN_006988-T1;FUN_006989-T1;FUN_008837-T1;FUN_008841-T1;FUN_016370-T1;FUN_016379-T1;FUN_016381-T1;FUN_016383-T1;FUN_016386-T1;FUN_016390-T1;FUN_016397-T1;FUN_016400-T1;FUN_016405-T1;FUN_016406-T1;FUN_016407-T1;FUN_016410-T1;FUN_016…
16	FUN_000538-T1;FUN_000552-T1;FUN_001080-T1;FUN_002187-T1;FUN_002240-T1;FUN_002268-T1;FUN_002276-T1;FUN_002279-T1;FUN_002587-T1;FUN_002598-T1;FUN_002712-T1;FUN_002843-T1;FUN_002873-T1;FUN_002973-T1;FUN_002995-T1;FUN_003021-T1;FUN_003121-T1;FUN_003384-T1;FUN_003688-T1;FUN_007971-T1;FUN_008228-T1;FUN_008246-T1;FUN_008339-T1;FUN_008343-T1;FUN_008416-T1;FUN_008417-T1;FUN_008621-T1;FUN_008836-T1;FUN_008…
17	FUN_002747-T1;FUN_005907-T1;FUN_005908-T1;FUN_005911-T1;FUN_021807-T1;FUN_021808-T1;FUN_021810-T1;FUN_021815-T1;FUN_022142-T1;FUN_022143-T1;FUN_022144-T1;FUN_037300-T1;FUN_037302-T1;FUN_040018-T1
18	FUN_039932-T1;FUN_040169-T1
19	FUN_010407-T1;FUN_010410-T1;FUN_010415-T1;FUN_010421-T1;FUN_010422-T1;FUN_010423-T1;FUN_010426-T1;FUN_013626-T1;FUN_013628-T1;FUN_013630-T1;FUN_013631-T1;FUN_013632-T1;FUN_018376-T1;FUN_018448-T1;FUN_018449-T1;FUN_019603-T1;FUN_020823-T1;FUN_024031-T1;FUN_027395-T1;FUN_030955-T1;FUN_033600-T1;FUN_033601-T1;FUN_033612-T1;FUN_033613-T1;FUN_033614-T1;FUN_033615-T1;FUN_033616-T1;FUN_033619-T1;FUN_033…
20	FUN_006899-T1;FUN_006901-T1;FUN_006903-T1;FUN_006912-T1;FUN_006923-T1;FUN_006924-T1;FUN_006926-T1;FUN_006927-T1;FUN_006928-T1;FUN_006932-T1;FUN_006934-T1;FUN_006935-T1;FUN_006936-T1;FUN_006937-T2;FUN_006938-T1;FUN_008786-T1;FUN_009776-T1;FUN_016086-T1;FUN_016096-T1;FUN_020409-T1;FUN_027754-T1;FUN_028709-T1;FUN_028710-T1;FUN_028711-T1;FUN_028797-T1;FUN_028799-T1;FUN_028934-T1;FUN_029111-T1;FUN_030…
21	FUN_001016-T1;FUN_001018-T1;FUN_001019-T1;FUN_002420-T1;FUN_005590-T1;FUN_005591-T1;FUN_005592-T1;FUN_005595-T1;FUN_005596-T1;FUN_005597-T1;FUN_005598-T1;FUN_005602-T1;FUN_005603-T1;FUN_005605-T1;FUN_005608-T1;FUN_005735-T1;FUN_005736-T1;FUN_010515-T1;FUN_010526-T1;FUN_010529-T1;FUN_010530-T1;FUN_016742-T1;FUN_016743-T1;FUN_016745-T1;FUN_024145-T1;FUN_030461-T1;FUN_038944-T1;FUN_038945-T1;FUN_038…
22	FUN_002035-T1;FUN_006012-T1;FUN_015024-T1;FUN_032599-T1;FUN_032600-T1;FUN_032602-T1;FUN_032603-T1;FUN_032604-T1;FUN_032605-T1;FUN_032606-T1;FUN_032607-T1;FUN_032608-T1;FUN_032610-T1;FUN_032612-T1;FUN_032614-T1;FUN_032617-T1;FUN_032618-T1;FUN_032619-T1;FUN_032621-T1;FUN_032622-T1;FUN_032623-T1;FUN_032624-T1;FUN_032625-T1;FUN_032626-T1;FUN_032627-T1;FUN_032631-T1;FUN_032632-T1;FUN_032633-T1;FUN_032…
23	FUN_007183-T1;FUN_010775-T1;FUN_010783-T1;FUN_010797-T1;FUN_010803-T1;FUN_010978-T1;FUN_010984-T1;FUN_010985-T1;FUN_013381-T1;FUN_013466-T1;FUN_013474-T1;FUN_013475-T1;FUN_019192-T1;FUN_024420-T1;FUN_024464-T1;FUN_024468-T1;FUN_030524-T1;FUN_039996-T3;FUN_040173-T1;FUN_040174-T1;FUN_040240-T1
24	FUN_006329-T1;FUN_006335-T1;FUN_006336-T1;FUN_006337-T1;FUN_008012-T1;FUN_016781-T1;FUN_021030-T1;FUN_021033-T1;FUN_021052-T1;FUN_021056-T1;FUN_021066-T1;FUN_027214-T1;FUN_027866-T1;FUN_027868-T1;FUN_031762-T2;FUN_031763-T1;FUN_031771-T1;FUN_031772-T1;FUN_031775-T1;FUN_031776-T1;FUN_031778-T1;FUN_031779-T1;FUN_031780-T1;FUN_031781-T1;FUN_031782-T1;FUN_031784-T1;FUN_031785-T1;FUN_031791-T1;FUN_031…
25	FUN_001870-T1;FUN_009075-T1;FUN_009094-T1;FUN_009097-T1;FUN_009101-T1;FUN_009130-T1;FUN_009135-T1;FUN_009142-T1;FUN_009152-T1;FUN_009157-T1;FUN_009183-T1;FUN_009185-T1;FUN_009191-T1;FUN_024830-T1;FUN_024831-T1;FUN_028804-T1;FUN_029545-T1;FUN_029560-T1;FUN_029562-T1;FUN_029563-T1;FUN_036529-T1;FUN_036649-T1;FUN_040008-T1;FUN_040010-T2
26	FUN_000191-T1;FUN_004307-T1;FUN_007033-T1;FUN_007294-T1;FUN_007295-T1;FUN_008055-T1;FUN_008058-T1;FUN_010604-T1;FUN_011706-T1;FUN_011710-T1;FUN_011712-T1;FUN_011713-T1;FUN_018479-T1;FUN_018481-T1;FUN_018482-T1;FUN_018484-T1;FUN_018486-T1;FUN_018487-T1;FUN_018489-T1;FUN_018512-T1;FUN_019870-T1;FUN_020000-T1;FUN_021227-T1;FUN_025715-T1;FUN_028040-T1;FUN_028041-T1;FUN_028048-T1;FUN_028848-T1;FUN_028…
28	FUN_006320-T1;FUN_019748-T1;FUN_019751-T1;FUN_019752-T1;FUN_019762-T1;FUN_019769-T1;FUN_019771-T1;FUN_025017-T1;FUN_032305-T1;FUN_032306-T2;FUN_032307-T1;FUN_032309-T1;FUN_032311-T1;FUN_032315-T1;FUN_032317-T1;FUN_032318-T1;FUN_032319-T1;FUN_032328-T1;FUN_032362-T2;FUN_032767-T1;FUN_032770-T1;FUN_032778-T1;FUN_033285-T1;FUN_033544-T1;FUN_033563-T1;FUN_033564-T1;FUN_033567-T1;FUN_037481-T1;FUN_040…
29	FUN_023927-T1
30	FUN_001299-T1;FUN_012045-T1;FUN_012100-T1;FUN_012864-T1;FUN_017085-T1;FUN_017088-T1;FUN_017091-T1;FUN_017110-T1;FUN_017163-T1;FUN_017165-T1;FUN_017166-T1;FUN_017168-T1;FUN_017170-T1;FUN_017175-T1;FUN_017176-T1;FUN_017177-T1;FUN_017178-T1;FUN_017188-T1;FUN_017190-T1;FUN_017191-T1;FUN_017194-T1;FUN_017195-T1;FUN_017196-T1;FUN_017198-T1;FUN_017199-T1;FUN_017200-T1;FUN_017206-T1;FUN_019255-T1;FUN_019…
31	FUN_001179-T1;FUN_001180-T1;FUN_006359-T1;FUN_006360-T1;FUN_006361-T1;FUN_006363-T1;FUN_010055-T1;FUN_014049-T1;FUN_014051-T1;FUN_014053-T1;FUN_014204-T1;FUN_014205-T1;FUN_014206-T1;FUN_017515-T1;FUN_018920-T1;FUN_019671-T1;FUN_019677-T1;FUN_019678-T1;FUN_019681-T1;FUN_019707-T1;FUN_019711-T1;FUN_019712-T1;FUN_019714-T1;FUN_022515-T1;FUN_027517-T1;FUN_027520-T1;FUN_030825-T1;FUN_030826-T1;FUN_030…
32	FUN_012712-T1;FUN_020020-T1;FUN_021263-T1;FUN_021270-T1;FUN_021275-T1;FUN_021280-T1;FUN_021281-T1;FUN_021285-T1;FUN_021287-T1;FUN_021355-T1;FUN_023729-T1;FUN_023730-T1;FUN_023733-T1;FUN_023734-T1;FUN_023735-T1;FUN_023736-T1;FUN_027682-T1;FUN_027683-T1;FUN_027684-T1;FUN_027692-T1;FUN_027696-T1;FUN_027697-T1;FUN_027698-T1;FUN_027701-T1;FUN_027703-T1;FUN_027710-T1;FUN_027720-T1;FUN_027722-T1;FUN_027…
33	FUN_008044-T1;FUN_008050-T1;FUN_018455-T1;FUN_018457-T1;FUN_018460-T1;FUN_018463-T1;FUN_018464-T1;FUN_018465-T1;FUN_018492-T1;FUN_018493-T1;FUN_018494-T1;FUN_018495-T1;FUN_018497-T1;FUN_018514-T1;FUN_020274-T1;FUN_020288-T1;FUN_020544-T1;FUN_020545-T1;FUN_020546-T1;FUN_020547-T1;FUN_020548-T1;FUN_020550-T1;FUN_020608-T1;FUN_020609-T1;FUN_020610-T1;FUN_020611-T1;FUN_020628-T1;FUN_020634-T1;FUN_020…
34	FUN_001871-T1;FUN_006062-T1;FUN_016228-T1;FUN_023067-T1;FUN_024228-T1;FUN_032549-T1;FUN_032550-T1;FUN_032553-T1;FUN_032562-T1;FUN_032564-T1;FUN_032568-T1;FUN_032569-T1;FUN_032570-T1;FUN_032571-T1;FUN_032572-T1;FUN_032573-T1;FUN_032575-T1;FUN_032576-T1;FUN_032579-T1;FUN_032581-T1;FUN_032582-T1;FUN_032583-T1;FUN_032587-T1;FUN_032588-T1
35	FUN_000821-T1;FUN_012150-T1;FUN_012155-T1;FUN_012157-T1;FUN_012158-T1;FUN_012159-T1;FUN_012163-T1;FUN_014198-T1;FUN_014664-T1;FUN_014665-T1;FUN_014838-T1;FUN_014839-T1;FUN_016467-T1;FUN_019160-T1;FUN_019163-T1;FUN_021856-T1;FUN_022690-T1;FUN_025410-T1;FUN_029043-T1;FUN_038077-T1;FUN_038078-T1;FUN_038079-T1;FUN_038080-T1;FUN_038081-T1;FUN_038084-T1;FUN_038090-T1;FUN_038093-T1;FUN_038095-T1;FUN_038…
36	FUN_001138-T1;FUN_001139-T1;FUN_001141-T1;FUN_001142-T1;FUN_001144-T1;FUN_001153-T1;FUN_001154-T1;FUN_003749-T1;FUN_003752-T1;FUN_005203-T1;FUN_012098-T1;FUN_013087-T1;FUN_013385-T1;FUN_013749-T1;FUN_015221-T1;FUN_017473-T1;FUN_017537-T1;FUN_017540-T1;FUN_024322-T1;FUN_032369-T1;FUN_034149-T1;FUN_038355-T1;FUN_039352-T1
37	FUN_002229-T1;FUN_003068-T1;FUN_004718-T1;FUN_008875-T1;FUN_009024-T1;FUN_009057-T1;FUN_009859-T1;FUN_011740-T1;FUN_013955-T1;FUN_014514-T1;FUN_015002-T1;FUN_020617-T1;FUN_023885-T1;FUN_025061-T1;FUN_030630-T1;FUN_031559-T1;FUN_033113-T1;FUN_035608-T1;FUN_035617-T1;FUN_035664-T1;FUN_037486-T1
38	FUN_000450-T1;FUN_000451-T1;FUN_000463-T1;FUN_000465-T1;FUN_000474-T1;FUN_000475-T1;FUN_000505-T1;FUN_000507-T1;FUN_000522-T1;FUN_000523-T1;FUN_000528-T1;FUN_000549-T1;FUN_000550-T1;FUN_000577-T1;FUN_000578-T1;FUN_000581-T1;FUN_000584-T1;FUN_000587-T1;FUN_002536-T1;FUN_003424-T1;FUN_010538-T1;FUN_010671-T1;FUN_010672-T1;FUN_010673-T1;FUN_010674-T1;FUN_010676-T1;FUN_010679-T1;FUN_011097-T1;FUN_011…
39	FUN_010825-T1;FUN_010827-T1;FUN_010829-T1;FUN_010833-T1;FUN_010836-T1;FUN_010837-T1;FUN_010850-T1;FUN_010851-T1;FUN_010852-T1;FUN_010853-T1;FUN_010854-T1;FUN_010856-T1;FUN_010857-T1;FUN_010858-T1;FUN_010859-T1;FUN_010860-T1;FUN_010866-T1;FUN_010868-T1;FUN_010869-T1;FUN_010875-T1;FUN_010876-T1;FUN_010881-T1;FUN_010882-T1;FUN_010885-T1;FUN_010887-T1;FUN_010894-T1;FUN_010896-T1;FUN_010897-T1;FUN_010…
40	FUN_039998-T1;FUN_040221-T1
41	FUN_000730-T1;FUN_000731-T1;FUN_001776-T1;FUN_001777-T1;FUN_001778-T1;FUN_001781-T1;FUN_001783-T1;FUN_001784-T1;FUN_001785-T1;FUN_001790-T1;FUN_001791-T1;FUN_006940-T1;FUN_012517-T1;FUN_012625-T1;FUN_012626-T1;FUN_012627-T1;FUN_023074-T1;FUN_024932-T1;FUN_025004-T1;FUN_025006-T1;FUN_031910-T1;FUN_039380-T1;FUN_039701-T1
42	FUN_001223-T1;FUN_002576-T1;FUN_008404-T1;FUN_008714-T1;FUN_008721-T1;FUN_008724-T1;FUN_008725-T1;FUN_008731-T1;FUN_008732-T1;FUN_008735-T1;FUN_008736-T1;FUN_008737-T1;FUN_009064-T1;FUN_009396-T1;FUN_009397-T1;FUN_009536-T1;FUN_010819-T2;FUN_014990-T1;FUN_015029-T1;FUN_015461-T1;FUN_016978-T1;FUN_017988-T1;FUN_018088-T1;FUN_020111-T1;FUN_020283-T1;FUN_023559-T1;FUN_023561-T1;FUN_023606-T1;FUN_023…
43	FUN_003655-T1;FUN_003672-T1;FUN_010614-T1;FUN_012918-T1;FUN_013917-T1;FUN_013918-T1;FUN_013919-T1;FUN_014604-T1;FUN_025231-T1;FUN_025234-T1;FUN_030841-T1;FUN_031328-T1;FUN_032518-T1;FUN_032519-T1;FUN_034527-T1;FUN_034528-T1;FUN_034529-T1;FUN_034530-T1;FUN_034531-T1;FUN_034535-T1;FUN_034537-T1;FUN_034581-T1;FUN_034583-T1;FUN_034585-T1
44	FUN_000777-T1;FUN_000953-T1;FUN_007197-T1;FUN_008495-T1;FUN_008968-T1;FUN_019497-T1;FUN_025644-T1;FUN_030516-T1;FUN_032179-T1;FUN_032207-T1;FUN_032208-T1;FUN_032215-T1;FUN_032216-T1;FUN_032220-T1;FUN_032221-T1;FUN_032225-T1;FUN_032226-T1;FUN_032229-T1;FUN_032233-T1;FUN_032236-T1;FUN_032403-T1;FUN_032450-T1;FUN_032451-T1;FUN_036947-T1
45	FUN_008372-T1;FUN_016251-T1;FUN_017432-T1
46	FUN_000852-T1;FUN_000872-T1;FUN_001941-T1;FUN_001982-T1;FUN_001985-T1;FUN_002024-T1;FUN_002182-T1;FUN_002242-T1;FUN_002357-T1;FUN_002359-T1;FUN_002519-T1;FUN_002526-T1;FUN_002529-T1;FUN_002714-T1;FUN_002716-T1;FUN_002751-T1;FUN_002776-T1;FUN_002840-T1;FUN_002841-T1;FUN_002906-T1;FUN_002908-T1;FUN_002916-T1;FUN_002919-T1;FUN_002969-T1;FUN_003018-T1;FUN_003091-T1;FUN_003125-T1;FUN_003148-T1;FUN_003…
47	FUN_002351-T1;FUN_002410-T1;FUN_002492-T1;FUN_002774-T1;FUN_002775-T1;FUN_002818-T1;FUN_002825-T1;FUN_002885-T1;FUN_002994-T1;FUN_002997-T1;FUN_003020-T1;FUN_003134-T1;FUN_003137-T1;FUN_003152-T1;FUN_003178-T1;FUN_003267-T1;FUN_003278-T1;FUN_003279-T1;FUN_003336-T1;FUN_003690-T1;FUN_006222-T1;FUN_007941-T1;FUN_007942-T1;FUN_007949-T1;FUN_007950-T1;FUN_007999-T1;FUN_008807-T1;FUN_008845-T1;FUN_009…
48	FUN_002423-T1;FUN_002424-T1;FUN_016227-T1;FUN_016229-T1;FUN_016230-T1;FUN_016234-T1;FUN_016238-T1;FUN_016239-T1;FUN_016240-T1;FUN_016241-T1;FUN_016245-T1;FUN_016255-T1;FUN_016260-T1;FUN_016265-T1;FUN_016270-T1;FUN_016273-T1;FUN_016277-T1;FUN_016280-T1;FUN_016332-T1;FUN_024578-T1;FUN_024585-T1;FUN_024586-T1;FUN_024593-T1
49	FUN_008946-T1;FUN_010131-T1;FUN_010158-T1;FUN_010263-T1;FUN_010344-T1;FUN_010479-T1;FUN_019920-T1;FUN_019963-T1;FUN_040014-T1;FUN_040015-T1;FUN_040128-T1
50	FUN_008369-T1;FUN_008422-T1;FUN_008442-T1;FUN_008445-T1;FUN_008476-T1;FUN_013540-T1;FUN_013541-T1;FUN_013548-T1;FUN_013549-T1;FUN_013554-T1;FUN_013555-T1;FUN_014474-T1;FUN_037080-T1;FUN_037082-T1;FUN_037099-T1;FUN_037101-T1;FUN_037108-T1
51	FUN_002447-T1;FUN_005170-T1;FUN_009789-T1;FUN_013737-T1;FUN_022176-T1;FUN_025206-T1;FUN_026018-T1;FUN_028364-T1;FUN_030465-T1;FUN_031704-T1;FUN_034246-T1;FUN_034757-T1;FUN_035023-T1;FUN_037762-T1;FUN_037880-T1;FUN_037895-T1
52	FUN_003325-T1;FUN_003326-T1;FUN_003952-T1;FUN_003953-T1;FUN_004935-T1;FUN_017919-T1;FUN_018886-T1;FUN_025204-T1;FUN_026615-T1;FUN_026616-T1;FUN_028512-T1;FUN_031299-T1;FUN_032885-T1;FUN_032888-T1;FUN_033288-T1
53	FUN_008569-T1;FUN_008570-T1;FUN_008572-T1;FUN_008573-T1;FUN_008637-T1;FUN_011217-T1;FUN_012237-T1;FUN_012238-T1;FUN_012751-T1;FUN_019050-T1;FUN_019051-T1;FUN_019052-T1;FUN_024290-T1;FUN_024981-T1;FUN_027540-T1;FUN_027542-T1;FUN_027604-T1;FUN_028166-T1;FUN_038164-T1
54	FUN_000275-T1;FUN_000276-T1;FUN_000278-T1;FUN_000749-T1;FUN_000756-T1;FUN_000765-T1;FUN_005867-T2;FUN_010122-T1;FUN_013578-T1;FUN_016537-T1;FUN_016538-T1;FUN_021511-T1;FUN_031054-T1;FUN_031070-T1;FUN_031571-T1;FUN_039377-T1
55	FUN_000153-T1;FUN_001832-T1;FUN_001833-T1;FUN_001834-T1;FUN_001888-T2;FUN_001890-T2;FUN_001935-T1;FUN_002585-T1;FUN_009521-T1;FUN_009522-T1;FUN_010052-T1;FUN_010615-T1;FUN_010616-T1;FUN_010620-T1;FUN_021747-T1;FUN_021750-T1;FUN_021753-T1
56	FUN_009289-T1;FUN_019173-T1;FUN_019254-T2;FUN_019272-T1;FUN_019274-T1;FUN_019275-T1;FUN_019303-T1;FUN_019308-T1;FUN_019309-T1;FUN_019313-T1;FUN_019350-T1;FUN_019353-T1;FUN_019355-T1;FUN_036142-T1
57	FUN_006015-T1;FUN_006016-T1;FUN_013957-T1;FUN_013959-T1;FUN_013970-T1;FUN_013973-T1;FUN_013974-T1;FUN_013980-T1;FUN_013986-T1;FUN_013987-T1;FUN_013989-T1;FUN_013993-T1;FUN_020184-T1;FUN_039311-T1
58	FUN_009986-T1;FUN_010028-T1;FUN_034015-T1;FUN_034017-T1;FUN_034050-T1;FUN_034051-T1;FUN_034056-T1;FUN_034062-T1;FUN_034099-T1;FUN_034100-T1;FUN_034101-T1;FUN_034105-T1;FUN_034107-T1;FUN_034110-T1;FUN_034270-T1;FUN_034277-T1
59	FUN_000926-T1;FUN_001036-T1;FUN_002243-T1;FUN_002257-T1;FUN_002273-T1;FUN_002320-T1;FUN_002409-T1;FUN_002494-T1;FUN_002520-T1;FUN_002530-T1;FUN_002718-T1;FUN_002773-T1;FUN_002819-T1;FUN_002824-T1;FUN_002998-T1;FUN_003136-T1;FUN_003150-T1;FUN_003151-T1;FUN_003277-T1;FUN_003364-T1;FUN_003365-T1;FUN_003689-T1;FUN_003828-T1;FUN_006223-T1;FUN_006224-T1;FUN_007444-T1;FUN_007940-T1;FUN_007948-T1;FUN_007…
60	FUN_000132-T1;FUN_000133-T1;FUN_001851-T1;FUN_006717-T1;FUN_013904-T1;FUN_017734-T1;FUN_019418-T1;FUN_019419-T1;FUN_029237-T1;FUN_030257-T1;FUN_031922-T1;FUN_035259-T1;FUN_035272-T1;FUN_038687-T1;FUN_039093-T1;FUN_039247-T1
61	FUN_006389-T1;FUN_006391-T1;FUN_006537-T1;FUN_014275-T1;FUN_020270-T1;FUN_020273-T1;FUN_033247-T2;FUN_033249-T1;FUN_033250-T1;FUN_033253-T1;FUN_033260-T1;FUN_033261-T1;FUN_033263-T1;FUN_033264-T1;FUN_033265-T1;FUN_033267-T1;FUN_033605-T1;FUN_033609-T1;FUN_039463-T1;FUN_039557-T1
63	FUN_005551-T1;FUN_005552-T1;FUN_005553-T1;FUN_005555-T1;FUN_021358-T1;FUN_021361-T1;FUN_029616-T1;FUN_029621-T1;FUN_029622-T1;FUN_033830-T1;FUN_033832-T1;FUN_033833-T1;FUN_033834-T1;FUN_033835-T1;FUN_033836-T1;FUN_033837-T1;FUN_033838-T1;FUN_033840-T1;FUN_033843-T1;FUN_033844-T1;FUN_033845-T1;FUN_033847-T1;FUN_033851-T1;FUN_033853-T1;FUN_033854-T1;FUN_033855-T1
65	FUN_001844-T1;FUN_001849-T1;FUN_030345-T1;FUN_030348-T1;FUN_030386-T1;FUN_030387-T1;FUN_030389-T1;FUN_030445-T1;FUN_031107-T1;FUN_040013-T2
66	FUN_006773-T1;FUN_011452-T1;FUN_015401-T1;FUN_015444-T1;FUN_015445-T1;FUN_015482-T1;FUN_015483-T1;FUN_015491-T1;FUN_016820-T1;FUN_016824-T1;FUN_016825-T1;FUN_016826-T1;FUN_016852-T1;FUN_016863-T1;FUN_016864-T1;FUN_016865-T1;FUN_016867-T1;FUN_016879-T1;FUN_016880-T1;FUN_016881-T1;FUN_016884-T1;FUN_016890-T1;FUN_016894-T1
67	FUN_002247-T1;FUN_040291-T2
68	FUN_005138-T1;FUN_005141-T1;FUN_011799-T1;FUN_011800-T1;FUN_012664-T1;FUN_016717-T1;FUN_018303-T1;FUN_018304-T1;FUN_024842-T1;FUN_030338-T1;FUN_030572-T1;FUN_038465-T1;FUN_038466-T1;FUN_038467-T1
69	FUN_005467-T1;FUN_005468-T1;FUN_005470-T1;FUN_005473-T1;FUN_005476-T1;FUN_007164-T1;FUN_007171-T1;FUN_014120-T1;FUN_021414-T1;FUN_030650-T1;FUN_030652-T1;FUN_030653-T1;FUN_030654-T1;FUN_030657-T1;FUN_030658-T1
70	FUN_000878-T1;FUN_003570-T1;FUN_003616-T1;FUN_004344-T1;FUN_009870-T1;FUN_009879-T1;FUN_009901-T1;FUN_009906-T1;FUN_010639-T1;FUN_013437-T1;FUN_013441-T1;FUN_020307-T1;FUN_026264-T1;FUN_029476-T1;FUN_032144-T1;FUN_032983-T1;FUN_033053-T1;FUN_036612-T1;FUN_039300-T1
71	FUN_010159-T1;FUN_019899-T1;FUN_019919-T1;FUN_019962-T1;FUN_023010-T1;FUN_040017-T1
72	FUN_000020-T1;FUN_000022-T1;FUN_000041-T1;FUN_001003-T1;FUN_001416-T1;FUN_001596-T1;FUN_002288-T1;FUN_002540-T1;FUN_002636-T1;FUN_002707-T1;FUN_002757-T1;FUN_002831-T1;FUN_002846-T1;FUN_003464-T1;FUN_003510-T1;FUN_004074-T1;FUN_004372-T1;FUN_006343-T1;FUN_007858-T1;FUN_007866-T1;FUN_007903-T1;FUN_007906-T1;FUN_007917-T1;FUN_008019-T1;FUN_008179-T1;FUN_008561-T1;FUN_008685-T1;FUN_008697-T1;FUN_008…
73	FUN_008586-T1;FUN_008590-T1;FUN_008591-T1;FUN_008593-T1;FUN_008600-T1;FUN_008612-T1;FUN_008613-T1;FUN_009947-T1;FUN_009964-T1;FUN_009987-T1;FUN_009992-T1;FUN_010009-T1;FUN_010029-T1;FUN_016980-T1;FUN_016981-T1;FUN_016984-T1;FUN_017039-T1
74	FUN_004376-T1;FUN_004377-T1;FUN_004378-T1;FUN_004379-T1;FUN_004380-T1;FUN_004381-T1;FUN_004382-T1;FUN_004385-T1;FUN_004386-T1;FUN_004387-T1;FUN_004417-T1;FUN_004421-T1;FUN_004423-T2;FUN_004424-T1;FUN_004426-T1;FUN_004428-T1;FUN_004433-T1;FUN_007133-T1;FUN_024513-T1;FUN_024514-T1;FUN_027470-T1
75	FUN_000402-T1;FUN_001074-T1;FUN_001145-T1;FUN_002008-T1;FUN_002253-T1;FUN_002557-T1;FUN_002672-T1;FUN_002991-T1;FUN_003047-T1;FUN_003078-T1;FUN_003086-T1;FUN_003605-T1;FUN_004009-T1;FUN_004187-T1;FUN_004456-T1;FUN_004504-T1;FUN_004652-T1;FUN_004824-T1;FUN_004853-T1;FUN_005212-T1;FUN_005784-T1;FUN_006022-T1;FUN_006026-T1;FUN_006272-T1;FUN_006959-T1;FUN_007441-T1;FUN_007973-T1;FUN_007979-T1;FUN_008…
76	FUN_007652-T1;FUN_007813-T1;FUN_008098-T1;FUN_009453-T1;FUN_011380-T1;FUN_018420-T1;FUN_018475-T1;FUN_025082-T1;FUN_026041-T1;FUN_026108-T1;FUN_030794-T1;FUN_030795-T1;FUN_032835-T1;FUN_033209-T1;FUN_036137-T1;FUN_037662-T1;FUN_037666-T1
77	FUN_012206-T1;FUN_021975-T1;FUN_021977-T1;FUN_021978-T1;FUN_021979-T1;FUN_021980-T1;FUN_021981-T1;FUN_021994-T1;FUN_021995-T1;FUN_022249-T1;FUN_022253-T1
78	FUN_000081-T1;FUN_006420-T1;FUN_006571-T1;FUN_008202-T1;FUN_013142-T1;FUN_020402-T1;FUN_023551-T1;FUN_024256-T1;FUN_024258-T1;FUN_027137-T1;FUN_027254-T1;FUN_030494-T1;FUN_030863-T1;FUN_032245-T1;FUN_032272-T1;FUN_039811-T1
80	FUN_000160-T1;FUN_003619-T1;FUN_008062-T1;FUN_013783-T1;FUN_018478-T1;FUN_022714-T1;FUN_022717-T1;FUN_022718-T1;FUN_022719-T1;FUN_022721-T1;FUN_032051-T1
81	FUN_020410-T1;FUN_021336-T1;FUN_021337-T1;FUN_021339-T1;FUN_021340-T1;FUN_021341-T1;FUN_021342-T1;FUN_021344-T1;FUN_021345-T1;FUN_021347-T1;FUN_021348-T1;FUN_021349-T1;FUN_021350-T1;FUN_021352-T1;FUN_021353-T1;FUN_021354-T1
83	FUN_000931-T1;FUN_000932-T1;FUN_002786-T2;FUN_002787-T1;FUN_002789-T1;FUN_002792-T1;FUN_003383-T1;FUN_003387-T1;FUN_004968-T1;FUN_013507-T1;FUN_022260-T1;FUN_029502-T1;FUN_029503-T1;FUN_029508-T1;FUN_029509-T1
84	FUN_028286-T1
86	FUN_007185-T1;FUN_022212-T1;FUN_022213-T1;FUN_022214-T1;FUN_022215-T1;FUN_022216-T1;FUN_022220-T1;FUN_022223-T1;FUN_022229-T1;FUN_022233-T1;FUN_022239-T1;FUN_028238-T1;FUN_028241-T1;FUN_028262-T1;FUN_028287-T1;FUN_028303-T1
88	FUN_003199-T1;FUN_008435-T1;FUN_008684-T1;FUN_008760-T1;FUN_012409-T1;FUN_017854-T1;FUN_018802-T1;FUN_021849-T1;FUN_021851-T1;FUN_025222-T1;FUN_025223-T1;FUN_035179-T1;FUN_035478-T1
89	FUN_000237-T1;FUN_001328-T1;FUN_007909-T1;FUN_009923-T1;FUN_013468-T1;FUN_015473-T1;FUN_015764-T1;FUN_016124-T1;FUN_018023-T1;FUN_018250-T1;FUN_019846-T1;FUN_020984-T1;FUN_023328-T1;FUN_023330-T1;FUN_023354-T1;FUN_023386-T1;FUN_025257-T1;FUN_026051-T1;FUN_027079-T1;FUN_029419-T1;FUN_029489-T1;FUN_030611-T1;FUN_033162-T1;FUN_035749-T1;FUN_036303-T1;FUN_036442-T1;FUN_038287-T1
90	FUN_000216-T1;FUN_001872-T1;FUN_002769-T1;FUN_007467-T1;FUN_007721-T1;FUN_012982-T1;FUN_012987-T1;FUN_019968-T1;FUN_019969-T1;FUN_019971-T1;FUN_025771-T1;FUN_025774-T1;FUN_029392-T1;FUN_029393-T1;FUN_032551-T1;FUN_032554-T1;FUN_037663-T1
91	FUN_002348-T1;FUN_002894-T1;FUN_003463-T1;FUN_009226-T1;FUN_009245-T1;FUN_010126-T1;FUN_024156-T1;FUN_027330-T1;FUN_027911-T1;FUN_037270-T1
92	FUN_000068-T1;FUN_000664-T1;FUN_000666-T1;FUN_013643-T1;FUN_013644-T1;FUN_013645-T1;FUN_013646-T1;FUN_013649-T1;FUN_030402-T1
93	FUN_005904-T1;FUN_005915-T1;FUN_021562-T1;FUN_021576-T1;FUN_021577-T1;FUN_021579-T1;FUN_021581-T1;FUN_021583-T1;FUN_021584-T1;FUN_021585-T1
94	FUN_008022-T1;FUN_013297-T1;FUN_013302-T1;FUN_015533-T1;FUN_016128-T1;FUN_016129-T1;FUN_016161-T1;FUN_016162-T1;FUN_018423-T1;FUN_018425-T1;FUN_018426-T1;FUN_025734-T1;FUN_032046-T1;FUN_032047-T1;FUN_033471-T1;FUN_035504-T1
95	FUN_000481-T1;FUN_003396-T1;FUN_008126-T1;FUN_008282-T1;FUN_015897-T1;FUN_016559-T1;FUN_016563-T1;FUN_016571-T1;FUN_016577-T1;FUN_016578-T1;FUN_019666-T1;FUN_019702-T1
96	FUN_002638-T1;FUN_002655-T1;FUN_002898-T1;FUN_003264-T1;FUN_003595-T1;FUN_009368-T1;FUN_009820-T1;FUN_010279-T1;FUN_010891-T1;FUN_014653-T1;FUN_019955-T1;FUN_023991-T1;FUN_028261-T1;FUN_034951-T1;FUN_035865-T1;FUN_037252-T1;FUN_038317-T1;FUN_040288-T2
97	FUN_001382-T1;FUN_008990-T1;FUN_011277-T1;FUN_012786-T1;FUN_013529-T1;FUN_014154-T1;FUN_014304-T1;FUN_016750-T1;FUN_024287-T1;FUN_026673-T1;FUN_028616-T1;FUN_031741-T1;FUN_035523-T1
98	FUN_007177-T1;FUN_007178-T1;FUN_013013-T1;FUN_018567-T1;FUN_018568-T1;FUN_018569-T1;FUN_018570-T1;FUN_025430-T1;FUN_025432-T1;FUN_028993-T1;FUN_029026-T1;FUN_031548-T1;FUN_038755-T1
99	FUN_001105-T1;FUN_003862-T2;FUN_004453-T1;FUN_007600-T1;FUN_007601-T1;FUN_017071-T1;FUN_021123-T1;FUN_028132-T1;FUN_032238-T1;FUN_032239-T1;FUN_035168-T1
100	FUN_000060-T1;FUN_000300-T1;FUN_004572-T1;FUN_005367-T1;FUN_005620-T1;FUN_006372-T1;FUN_011682-T1;FUN_029314-T1;FUN_029372-T1;FUN_039536-T1
101	FUN_001039-T1;FUN_006210-T1;FUN_011595-T1;FUN_012945-T1;FUN_014610-T1;FUN_019465-T1;FUN_039791-T1
103	FUN_007195-T1;FUN_007196-T1;FUN_008150-T1;FUN_008197-T1;FUN_027667-T1;FUN_029078-T1;FUN_029083-T1;FUN_029085-T1;FUN_029088-T1;FUN_029091-T1;FUN_029098-T1;FUN_029099-T1;FUN_030801-T1
104	FUN_005655-T1;FUN_007157-T1;FUN_007170-T1;FUN_033479-T1;FUN_033480-T1;FUN_033481-T1;FUN_033482-T1;FUN_033483-T1;FUN_033484-T2;FUN_036462-T1;FUN_039152-T1
105	FUN_000243-T1;FUN_004781-T1;FUN_006884-T1;FUN_006885-T1;FUN_007605-T1;FUN_014249-T1;FUN_020970-T1;FUN_021664-T1;FUN_024536-T1;FUN_024541-T1;FUN_031092-T2;FUN_039427-T1
106	FUN_001947-T1;FUN_001984-T1;FUN_002244-T1;FUN_002266-T1;FUN_002544-T1;FUN_002717-T1;FUN_002822-T1;FUN_002827-T1;FUN_002910-T1;FUN_002958-T1;FUN_002968-T1;FUN_003123-T1;FUN_003129-T1;FUN_003147-T1;FUN_003163-T1;FUN_003258-T1;FUN_003293-T1;FUN_003589-T1;FUN_004804-T1;FUN_007236-T1;FUN_007951-T1;FUN_007958-T1;FUN_008959-T1;FUN_009416-T1;FUN_009434-T1;FUN_009440-T1;FUN_009567-T1;FUN_009604-T1;FUN_009…
107	FUN_000099-T1;FUN_000101-T1;FUN_008651-T1;FUN_008652-T1;FUN_008653-T1;FUN_008654-T1;FUN_008659-T1;FUN_008660-T1;FUN_008664-T1;FUN_008748-T1;FUN_008761-T1;FUN_008762-T1;FUN_031285-T1;FUN_037145-T1
108	FUN_005159-T1;FUN_006441-T1;FUN_006591-T1;FUN_006592-T1;FUN_007391-T1;FUN_011218-T1;FUN_013911-T1;FUN_014383-T1;FUN_024979-T1;FUN_038814-T1;FUN_039607-T1;FUN_039608-T1
109	FUN_005320-T1;FUN_005325-T1;FUN_018662-T1;FUN_029258-T1;FUN_029259-T1;FUN_029261-T1;FUN_029262-T1;FUN_038660-T1;FUN_038661-T1;FUN_039615-T1
110	FUN_031850-T1;FUN_031851-T1;FUN_031852-T1;FUN_031853-T1
111	FUN_002547-T1;FUN_002880-T1;FUN_002928-T1;FUN_013813-T1;FUN_013817-T1;FUN_013820-T1;FUN_031866-T1;FUN_032836-T1;FUN_040260-T1
112	FUN_014327-T1
113	FUN_038442-T1;FUN_038444-T1;FUN_038447-T1;FUN_038448-T1;FUN_038449-T1;FUN_038454-T1;FUN_038457-T1;FUN_038458-T1;FUN_038459-T1;FUN_038460-T1
114	FUN_004063-T1;FUN_004485-T1;FUN_009336-T1;FUN_013866-T1;FUN_015391-T1;FUN_017595-T1;FUN_022383-T1;FUN_026388-T1;FUN_032793-T1
115	FUN_001614-T1;FUN_007309-T1;FUN_007722-T1;FUN_015430-T1;FUN_017323-T1;FUN_017387-T1;FUN_017388-T1;FUN_022829-T1;FUN_025585-T1;FUN_026237-T1;FUN_033915-T1
116	FUN_000610-T1;FUN_005053-T1;FUN_005640-T1;FUN_008004-T1;FUN_022945-T1;FUN_030791-T1;FUN_030994-T1;FUN_034010-T1;FUN_039192-T1
117	FUN_006815-T1;FUN_006816-T1;FUN_021402-T1;FUN_030111-T1;FUN_030113-T1;FUN_030528-T1;FUN_030529-T1;FUN_030530-T1;FUN_030533-T1;FUN_030536-T1;FUN_030538-T1;FUN_030545-T1;FUN_039840-T1;FUN_040335-T1
118	FUN_000590-T1;FUN_007411-T1;FUN_018925-T1;FUN_018926-T1;FUN_023013-T1;FUN_023014-T1;FUN_025647-T1;FUN_030813-T1;FUN_035060-T1
119	FUN_032838-T1
120	FUN_003070-T1;FUN_003422-T1;FUN_003973-T1;FUN_004057-T1;FUN_009312-T1;FUN_009383-T1;FUN_009421-T1;FUN_009635-T1;FUN_009884-T1;FUN_012535-T1;FUN_014499-T1;FUN_020615-T1;FUN_020621-T1;FUN_023473-T1;FUN_023555-T1;FUN_023792-T1;FUN_023802-T1;FUN_024951-T1;FUN_024952-T1;FUN_027968-T1;FUN_031501-T1;FUN_033580-T1;FUN_035429-T1;FUN_036087-T1;FUN_036739-T1;FUN_037485-T1
121	FUN_002577-T1;FUN_009399-T1;FUN_009401-T1;FUN_009548-T1;FUN_026815-T1;FUN_035137-T1;FUN_035653-T1
122	FUN_000673-T1;FUN_005695-T1;FUN_006199-T1;FUN_009708-T1;FUN_013640-T1;FUN_013856-T1;FUN_014449-T1;FUN_014488-T1;FUN_014623-T1;FUN_014797-T1
123	FUN_012196-T1;FUN_019102-T1;FUN_019103-T1;FUN_019106-T1;FUN_019108-T1;FUN_019109-T1;FUN_021919-T1
124	FUN_000877-T1;FUN_006241-T1;FUN_010838-T1;FUN_013675-T1;FUN_014566-T1;FUN_017508-T1;FUN_024707-T1;FUN_026021-T1;FUN_026089-T1;FUN_039743-T1
125	FUN_000799-T1;FUN_001487-T1;FUN_001598-T1;FUN_001803-T1;FUN_001952-T1;FUN_002271-T1;FUN_002643-T1;FUN_002727-T1;FUN_002832-T1;FUN_002912-T1;FUN_003005-T1;FUN_003076-T1;FUN_003586-T1;FUN_004007-T1;FUN_004478-T1;FUN_005341-T1;FUN_005896-T1;FUN_006270-T1;FUN_006558-T1;FUN_007885-T1;FUN_007895-T1;FUN_008018-T1;FUN_008070-T1;FUN_008408-T1;FUN_008579-T1;FUN_010333-T1;FUN_010522-T1;FUN_010591-T1;FUN_010…
126	FUN_013965-T1;FUN_014330-T1;FUN_014336-T1
127	FUN_001242-T1;FUN_005228-T1;FUN_005236-T1;FUN_007614-T1;FUN_009788-T1;FUN_010047-T1;FUN_011636-T1;FUN_019683-T2;FUN_019717-T1;FUN_022562-T1;FUN_030203-T1
128	FUN_011332-T1;FUN_011334-T1;FUN_011335-T1;FUN_011336-T1;FUN_011341-T1;FUN_011344-T1;FUN_011349-T1;FUN_011350-T1;FUN_034640-T1;FUN_034643-T1
129	FUN_000494-T1;FUN_004942-T1;FUN_004944-T1;FUN_005292-T1;FUN_012432-T1;FUN_018959-T1;FUN_022095-T1;FUN_022096-T1;FUN_030877-T1;FUN_030878-T1;FUN_030879-T1
130	FUN_000425-T1;FUN_000426-T1;FUN_006782-T1;FUN_007288-T1;FUN_012487-T1;FUN_012926-T1;FUN_030958-T1;FUN_030959-T1
131	FUN_000488-T1;FUN_002709-T1;FUN_014388-T1;FUN_033685-T1;FUN_034917-T1
132	FUN_000923-T1;FUN_001533-T1;FUN_001552-T1;FUN_001587-T1;FUN_002314-T1;FUN_002875-T1;FUN_003251-T1;FUN_003367-T1;FUN_003968-T1;FUN_003979-T1;FUN_007868-T1;FUN_007869-T1;FUN_007872-T1;FUN_007881-T1;FUN_007920-T1;FUN_008035-T1;FUN_008141-T1;FUN_008774-T1;FUN_008982-T1;FUN_008999-T1;FUN_009172-T1;FUN_009260-T1;FUN_009695-T1;FUN_009760-T1;FUN_010264-T1;FUN_010285-T1;FUN_010528-T1;FUN_010610-T1;FUN_011…
134	FUN_000114-T1;FUN_000118-T1;FUN_000120-T1;FUN_001840-T1;FUN_031083-T1;FUN_031084-T1;FUN_031085-T1;FUN_031086-T1
135	FUN_012488-T1;FUN_012921-T1;FUN_013561-T1;FUN_018722-T1;FUN_022400-T1;FUN_022401-T1;FUN_025247-T1;FUN_026611-T1;FUN_039526-T1
136	FUN_010586-T1;FUN_011393-T1;FUN_019006-T1;FUN_019009-T2;FUN_022056-T1;FUN_024439-T1;FUN_025089-T1;FUN_030382-T1
137	FUN_001468-T1;FUN_004857-T1;FUN_004876-T1;FUN_004878-T1;FUN_004879-T1;FUN_004881-T1;FUN_006438-T1;FUN_006439-T1;FUN_006587-T1;FUN_025932-T1;FUN_032425-T1;FUN_032426-T1
138	FUN_027638-T1;FUN_027639-T1;FUN_033320-T1;FUN_033322-T1;FUN_033331-T1;FUN_033332-T1;FUN_033333-T1;FUN_033335-T1;FUN_033349-T1;FUN_033351-T1;FUN_033353-T1;FUN_033354-T1;FUN_033355-T1;FUN_033356-T1;FUN_033364-T1;FUN_033365-T1;FUN_033366-T1;FUN_033367-T1
139	FUN_000855-T1;FUN_000874-T1;FUN_001983-T1;FUN_002023-T1;FUN_002181-T1;FUN_002265-T1;FUN_002355-T1;FUN_002527-T1;FUN_002715-T1;FUN_002829-T1;FUN_002921-T1;FUN_002957-T1;FUN_003124-T1;FUN_003126-T1;FUN_003127-T1;FUN_003128-T1;FUN_003257-T1;FUN_007952-T1;FUN_008533-T1;FUN_008599-T1;FUN_008815-T1;FUN_009412-T1;FUN_009419-T1;FUN_009436-T1;FUN_009513-T1;FUN_009553-T1;FUN_009981-T1;FUN_010234-T1;FUN_010…
140	FUN_033574-T1;FUN_033575-T1
141	FUN_000113-T1;FUN_000980-T1;FUN_000981-T1;FUN_000983-T1;FUN_000984-T1;FUN_000988-T1;FUN_000992-T1;FUN_000993-T2;FUN_000994-T1;FUN_000995-T1;FUN_000999-T1;FUN_001000-T1;FUN_001001-T1;FUN_001049-T1;FUN_016045-T1
142	FUN_005921-T1;FUN_005922-T1;FUN_005925-T1;FUN_005928-T1;FUN_005929-T1;FUN_005930-T1;FUN_022014-T1;FUN_022015-T1;FUN_022018-T1;FUN_022019-T1;FUN_025276-T1;FUN_025281-T1
143	FUN_029877-T1;FUN_029879-T1;FUN_030065-T1;FUN_030066-T1;FUN_030069-T1;FUN_030072-T1;FUN_030074-T1;FUN_030082-T1
145	FUN_000334-T1;FUN_000335-T1;FUN_000338-T1;FUN_000339-T1;FUN_000341-T1;FUN_000342-T1;FUN_003755-T1;FUN_003756-T1;FUN_025768-T1;FUN_025775-T1
147	FUN_024403-T1;FUN_025212-T1;FUN_026541-T1;FUN_037776-T1
148	FUN_006020-T1;FUN_006021-T1;FUN_006025-T1;FUN_006028-T1;FUN_006029-T1;FUN_006030-T1;FUN_006031-T1;FUN_006032-T1
149	FUN_021172-T1;FUN_021174-T1;FUN_022653-T1;FUN_028636-T1;FUN_028640-T1;FUN_034812-T1;FUN_034816-T1;FUN_037832-T1
150	FUN_001362-T1;FUN_006897-T1;FUN_007589-T1;FUN_021383-T1;FUN_030025-T1;FUN_031434-T1;FUN_031435-T1;FUN_032408-T1
151	FUN_004493-T1;FUN_005104-T1;FUN_007043-T1;FUN_018579-T1;FUN_027455-T1;FUN_027461-T1;FUN_028436-T1;FUN_028437-T1;FUN_033981-T1;FUN_037879-T1
152	FUN_003645-T1;FUN_003646-T1;FUN_006311-T1;FUN_011806-T1;FUN_016682-T1;FUN_038312-T1;FUN_039517-T1;FUN_039936-T1;FUN_040106-T1
153	FUN_004491-T1;FUN_013660-T1;FUN_013661-T1;FUN_017023-T1;FUN_017026-T1;FUN_017029-T1;FUN_017030-T1
154	FUN_002855-T1;FUN_012013-T1;FUN_012015-T1;FUN_012016-T1;FUN_012018-T1;FUN_012019-T1;FUN_012023-T1;FUN_012028-T1;FUN_012029-T1;FUN_012030-T1;FUN_012032-T1;FUN_012035-T1;FUN_012036-T1;FUN_015651-T1
155	FUN_003989-T1;FUN_005494-T1;FUN_005823-T1;FUN_005824-T1;FUN_005844-T1;FUN_016672-T1;FUN_025942-T1;FUN_030057-T1;FUN_032223-T1
156	FUN_021071-T1;FUN_023703-T1;FUN_027337-T1;FUN_035065-T1
157	FUN_025788-T1;FUN_025794-T1;FUN_025795-T1;FUN_025801-T1;FUN_025802-T1;FUN_025804-T1;FUN_034108-T1
158	FUN_013895-T1;FUN_013896-T1;FUN_013897-T1;FUN_013898-T1;FUN_013899-T1;FUN_032799-T1;FUN_032801-T1;FUN_032802-T1;FUN_032805-T1;FUN_032806-T1;FUN_032807-T1;FUN_032811-T1
159	FUN_001361-T1;FUN_013483-T1;FUN_013484-T1;FUN_013515-T1;FUN_027094-T1;FUN_027307-T1;FUN_038859-T1;FUN_038871-T1
160	FUN_029789-T1;FUN_029793-T1;FUN_029794-T1;FUN_029795-T1;FUN_029796-T1;FUN_029797-T1;FUN_029800-T1;FUN_029801-T1;FUN_029802-T1;FUN_029803-T1;FUN_029806-T1
161	FUN_013460-T1;FUN_017646-T1;FUN_018648-T1;FUN_025857-T1;FUN_031517-T1;FUN_037765-T1;FUN_039404-T1;FUN_039651-T1
162	FUN_008079-T1;FUN_008080-T1;FUN_008084-T1;FUN_014758-T1;FUN_014928-T1;FUN_020910-T1;FUN_026435-T1;FUN_026436-T1;FUN_034595-T1;FUN_034596-T1;FUN_034598-T1;FUN_036306-T1
163	FUN_005526-T1;FUN_012441-T1;FUN_014598-T1;FUN_018772-T1;FUN_022343-T1;FUN_032204-T1;FUN_032205-T1;FUN_039771-T1
164	FUN_016311-T1;FUN_016312-T1;FUN_016319-T1;FUN_016326-T1;FUN_016333-T1;FUN_016334-T1;FUN_016335-T1
165	FUN_000265-T1;FUN_000266-T1;FUN_000268-T1;FUN_019953-T1;FUN_022890-T1;FUN_022892-T1;FUN_022893-T1;FUN_022895-T1;FUN_022898-T1;FUN_022899-T1;FUN_022900-T1
166	FUN_010934-T1;FUN_017673-T1;FUN_018560-T2;FUN_019685-T1;FUN_019719-T1;FUN_031529-T1;FUN_033017-T1;FUN_033106-T1;FUN_038169-T1
167	FUN_000650-T1;FUN_003736-T1;FUN_011805-T1;FUN_025764-T1;FUN_030756-T1;FUN_038309-T1
168	FUN_024691-T1;FUN_036593-T1
169	FUN_026671-T1;FUN_027422-T1;FUN_027423-T1
170	FUN_002626-T1;FUN_003577-T1;FUN_003594-T1;FUN_003602-T1;FUN_003606-T1;FUN_024944-T1
171	FUN_004836-T1;FUN_010713-T1;FUN_012672-T1;FUN_012673-T1;FUN_025465-T1;FUN_027792-T1;FUN_029172-T1;FUN_031370-T1
172	FUN_011180-T1;FUN_011181-T1;FUN_011182-T1;FUN_011183-T1;FUN_011184-T1;FUN_012723-T1;FUN_012726-T1
173	FUN_013808-T1;FUN_013811-T1;FUN_013816-T1;FUN_013818-T1;FUN_013819-T1;FUN_032837-T1
174	FUN_003311-T1;FUN_019277-T1;FUN_022688-T1;FUN_025176-T1;FUN_025525-T1;FUN_026291-T1;FUN_039075-T1
175	FUN_006700-T1;FUN_006701-T1;FUN_006702-T1;FUN_006704-T1;FUN_007225-T1;FUN_018651-T1;FUN_030251-T1;FUN_035293-T1;FUN_035312-T1
177	FUN_027335-T1;FUN_027352-T1;FUN_027355-T1;FUN_027363-T1;FUN_027367-T1;FUN_027482-T1;FUN_031643-T1;FUN_031644-T1;FUN_031645-T1;FUN_031646-T1;FUN_037510-T1;FUN_037518-T1;FUN_037866-T1;FUN_037874-T1
179	FUN_017699-T1;FUN_017806-T1;FUN_018608-T1;FUN_018609-T1;FUN_019648-T1;FUN_019651-T1;FUN_019691-T1;FUN_019692-T1;FUN_038193-T1;FUN_038194-T1
180	FUN_007230-T1;FUN_021401-T1;FUN_039848-T1;FUN_039851-T1;FUN_039853-T1
181	FUN_000758-T1;FUN_001146-T1;FUN_001234-T1;FUN_002009-T1;FUN_002463-T1;FUN_002992-T1;FUN_003074-T1;FUN_003673-T1;FUN_004185-T1;FUN_004476-T1;FUN_005214-T1;FUN_005370-T1;FUN_006024-T1;FUN_006027-T1;FUN_006964-T1;FUN_007978-T1;FUN_008089-T1;FUN_009308-T1;FUN_009619-T1;FUN_009701-T1;FUN_009704-T1;FUN_009751-T1;FUN_009806-T1;FUN_009847-T1;FUN_009854-T1;FUN_009917-T1;FUN_009956-T1;FUN_010520-T1;FUN_011…
183	FUN_007328-T1;FUN_011278-T1;FUN_013424-T1;FUN_015060-T1;FUN_017610-T1;FUN_032237-T1;FUN_040153-T1
184	FUN_012167-T1;FUN_019153-T1;FUN_020521-T1;FUN_021871-T1;FUN_021872-T1;FUN_025513-T1;FUN_037630-T1
185	FUN_015560-T1;FUN_015564-T1;FUN_015572-T1;FUN_015588-T1;FUN_015590-T1;FUN_015605-T1;FUN_015614-T1;FUN_015617-T1;FUN_027145-T1;FUN_027250-T1
187	FUN_001637-T1;FUN_022786-T1;FUN_031223-T1;FUN_031224-T1;FUN_031225-T1;FUN_037428-T1
188	FUN_006744-T1;FUN_008582-T1;FUN_015731-T1;FUN_015746-T1;FUN_015756-T1;FUN_026475-T1;FUN_026509-T1
189	FUN_000072-T1;FUN_000074-T1;FUN_000076-T1;FUN_034783-T1
190	FUN_001347-T1;FUN_005831-T1;FUN_014553-T1;FUN_014625-T1;FUN_014640-T1;FUN_014646-T1;FUN_014648-T1;FUN_014662-T1;FUN_014798-T1;FUN_014806-T1;FUN_014808-T1;FUN_014816-T1;FUN_014820-T1;FUN_014821-T1;FUN_014824-T1;FUN_014836-T1
191	FUN_005978-T1;FUN_032138-T1;FUN_032143-T1;FUN_033714-T1;FUN_033716-T1;FUN_033717-T1;FUN_033718-T1;FUN_033800-T1;FUN_033801-T1;FUN_033802-T1;FUN_033803-T1
192	FUN_006712-T1;FUN_009731-T1;FUN_009742-T1;FUN_034625-T1;FUN_034626-T1;FUN_034629-T1;FUN_037738-T1
193	FUN_001944-T1;FUN_002259-T1;FUN_002274-T1;FUN_002319-T1;FUN_002350-T1;FUN_002546-T1;FUN_002964-T1;FUN_002965-T1;FUN_003138-T1;FUN_003175-T1;FUN_003337-T1;FUN_003358-T1;FUN_003591-T1;FUN_008880-T1;FUN_009307-T1;FUN_009478-T1;FUN_009516-T1;FUN_009544-T1;FUN_009573-T1;FUN_009586-T1;FUN_009629-T1;FUN_009744-T1;FUN_010232-T1;FUN_010276-T1;FUN_010760-T1;FUN_010905-T1;FUN_013184-T1;FUN_014426-T1;FUN_014…
194	FUN_018604-T1;FUN_022640-T1;FUN_022641-T1;FUN_025105-T1;FUN_026449-T1;FUN_031384-T1;FUN_031385-T1;FUN_037837-T1
195	FUN_005130-T1;FUN_005131-T1;FUN_030342-T1;FUN_030343-T1;FUN_030344-T1;FUN_030347-T1;FUN_030355-T1;FUN_038838-T1
196	FUN_011808-T1;FUN_011809-T1;FUN_011811-T1;FUN_019539-T1;FUN_019540-T1;FUN_019542-T1;FUN_021739-T1;FUN_021760-T1;FUN_038314-T1;FUN_038316-T1
198	FUN_004182-T1;FUN_011273-T1;FUN_012778-T1;FUN_023848-T1;FUN_024505-T1;FUN_025516-T1;FUN_026161-T1
199	FUN_001433-T1;FUN_006479-T1;FUN_006631-T1;FUN_013107-T1;FUN_014438-T1;FUN_014524-T1;FUN_022650-T1;FUN_039641-T1
200	FUN_008636-T1;FUN_008640-T1;FUN_008641-T1;FUN_036337-T2
201	FUN_000388-T1;FUN_000389-T1;FUN_000390-T1;FUN_000391-T1;FUN_002454-T1;FUN_002456-T1;FUN_002459-T1;FUN_002464-T1
202	FUN_000273-T1;FUN_004252-T1;FUN_019590-T1;FUN_026678-T1;FUN_026679-T1;FUN_032823-T1;FUN_032824-T1;FUN_032825-T1
203	FUN_009473-T1;FUN_018954-T1;FUN_020094-T1;FUN_020095-T1;FUN_020097-T1;FUN_036138-T1
204	FUN_012634-T1;FUN_020125-T1;FUN_029747-T1;FUN_029748-T1;FUN_029749-T1;FUN_029751-T1;FUN_029758-T1;FUN_029762-T1;FUN_029764-T1;FUN_029786-T1
205	FUN_010694-T1;FUN_010695-T1;FUN_010699-T1;FUN_012501-T1;FUN_018706-T1;FUN_018707-T1;FUN_018708-T1;FUN_022419-T1
206	FUN_007001-T1;FUN_021184-T1;FUN_024623-T1;FUN_029599-T2;FUN_039993-T1;FUN_040316-T1
207	FUN_004658-T1;FUN_004659-T1;FUN_004711-T1;FUN_004712-T2;FUN_007367-T1;FUN_009411-T1;FUN_026506-T1;FUN_026507-T1;FUN_026536-T1;FUN_026537-T1;FUN_037930-T1
208	FUN_005224-T1;FUN_005232-T1;FUN_040047-T1;FUN_040117-T1;FUN_040179-T1
209	FUN_004098-T1;FUN_004100-T1;FUN_004101-T1;FUN_004102-T1;FUN_004104-T1;FUN_022022-T1;FUN_026022-T1;FUN_026023-T1;FUN_026025-T1;FUN_026090-T1;FUN_026091-T1;FUN_026092-T1
210	FUN_005293-T1;FUN_029227-T1;FUN_029228-T1;FUN_029230-T1;FUN_029232-T1;FUN_029233-T1;FUN_039667-T1
211	FUN_002196-T1;FUN_003814-T1;FUN_004224-T1;FUN_007593-T1;FUN_009518-T1;FUN_015826-T1;FUN_016082-T1;FUN_018755-T1;FUN_019749-T1;FUN_020625-T1;FUN_021045-T1;FUN_027532-T1;FUN_027533-T1;FUN_028297-T1;FUN_029141-T1;FUN_030328-T1;FUN_030429-T1;FUN_030631-T1;FUN_033099-T1;FUN_034368-T1;FUN_034408-T1;FUN_034561-T1;FUN_034615-T1;FUN_034839-T1;FUN_035357-T1
212	FUN_011476-T1;FUN_016121-T1;FUN_022514-T1;FUN_038378-T1;FUN_039970-T1
215	FUN_001099-T1;FUN_002219-T1;FUN_002537-T1;FUN_002726-T1;FUN_005024-T1;FUN_006529-T1;FUN_009009-T1;FUN_009671-T1;FUN_010087-T1;FUN_010138-T1;FUN_010330-T1;FUN_010349-T1;FUN_010521-T1;FUN_010808-T1;FUN_011980-T1;FUN_013277-T1;FUN_013322-T1;FUN_013447-T1;FUN_013539-T1;FUN_013545-T1;FUN_013547-T1;FUN_013849-T1;FUN_014034-T1;FUN_015476-T1;FUN_015550-T1;FUN_015707-T1;FUN_015775-T1;FUN_015872-T1;FUN_017…
216	FUN_000438-T1;FUN_004170-T1;FUN_008633-T1;FUN_013526-T1;FUN_027437-T1;FUN_035102-T1
217	FUN_029417-T1;FUN_029420-T1;FUN_029430-T1;FUN_029442-T1;FUN_029443-T1;FUN_029490-T1;FUN_029491-T1;FUN_029493-T1;FUN_038581-T1;FUN_039453-T1
218	FUN_000747-T1;FUN_000753-T1;FUN_000762-T1;FUN_015122-T1;FUN_015154-T1;FUN_015157-T1;FUN_015158-T1;FUN_015159-T1;FUN_015160-T1;FUN_015203-T1
219	FUN_007211-T1;FUN_007213-T1
220	FUN_000036-T1;FUN_000828-T1;FUN_001185-T1;FUN_002218-T1;FUN_002631-T1;FUN_002847-T1;FUN_003083-T1;FUN_003305-T1;FUN_003427-T1;FUN_003496-T1;FUN_003526-T1;FUN_006555-T1;FUN_006557-T1;FUN_007985-T1;FUN_008392-T1;FUN_008455-T1;FUN_010066-T1;FUN_010140-T1;FUN_010249-T1;FUN_010889-T1;FUN_011741-T1;FUN_013195-T1;FUN_013333-T1;FUN_014184-T1;FUN_014521-T1;FUN_014772-T1;FUN_015697-T1;FUN_015738-T1;FUN_016…
221	FUN_007154-T1;FUN_007156-T1;FUN_007163-T1;FUN_007172-T1;FUN_007173-T1;FUN_021356-T1
222	FUN_017218-T1;FUN_017223-T1;FUN_017227-T1;FUN_017228-T1;FUN_017240-T1;FUN_017241-T1
223	FUN_015399-T1;FUN_015485-T1;FUN_015488-T1;FUN_015508-T1;FUN_015513-T1;FUN_027974-T1;FUN_027977-T1;FUN_027982-T1;FUN_034887-T1;FUN_038201-T1
224	FUN_001671-T1;FUN_002128-T1;FUN_003390-T1;FUN_003497-T1;FUN_003525-T1;FUN_003548-T1;FUN_004021-T1;FUN_004965-T1;FUN_005374-T1;FUN_007899-T1;FUN_007912-T1;FUN_007977-T1;FUN_008391-T1;FUN_008739-T1;FUN_008755-T1;FUN_009914-T1;FUN_010150-T1;FUN_010331-T1;FUN_010364-T1;FUN_010981-T1;FUN_013269-T1;FUN_013273-T1;FUN_013814-T1;FUN_014038-T1;FUN_014039-T1;FUN_014901-T1;FUN_015111-T1;FUN_015252-T1;FUN_015…
225	FUN_000445-T1;FUN_006131-T1;FUN_013865-T1;FUN_030912-T1;FUN_039213-T1;FUN_039391-T1
226	FUN_008375-T1;FUN_014127-T1;FUN_024805-T1;FUN_024861-T1;FUN_024862-T1;FUN_024863-T1;FUN_024864-T1;FUN_024866-T1;FUN_040176-T1
228	FUN_038908-T1;FUN_038911-T1;FUN_038923-T1;FUN_038924-T1
229	FUN_001841-T1;FUN_001861-T1;FUN_001897-T1;FUN_001908-T1;FUN_001923-T1;FUN_001932-T1;FUN_001933-T1;FUN_001938-T1;FUN_001948-T1;FUN_001950-T1;FUN_001954-T2;FUN_001957-T1
230	FUN_001877-T1;FUN_006835-T2;FUN_007179-T1;FUN_015969-T1;FUN_016012-T1;FUN_021365-T1;FUN_027662-T1
231	FUN_007745-T2;FUN_007748-T1;FUN_007749-T1;FUN_007754-T1;FUN_007755-T1;FUN_007756-T1;FUN_007757-T1
232	FUN_023926-T1;FUN_023944-T1;FUN_023948-T1;FUN_023954-T1;FUN_027853-T1
233	FUN_016457-T1;FUN_027806-T1;FUN_035224-T1;FUN_035225-T1;FUN_035228-T1;FUN_038245-T1
234	FUN_001593-T1;FUN_003459-T1;FUN_012004-T1;FUN_019289-T1;FUN_021759-T1;FUN_034204-T1
235	FUN_001901-T1;FUN_001902-T1;FUN_001903-T1;FUN_001904-T1;FUN_001905-T1;FUN_001919-T1;FUN_019117-T1;FUN_030843-T1
236	FUN_019780-T1;FUN_019782-T1;FUN_019783-T1;FUN_019787-T1;FUN_019789-T1;FUN_019790-T1;FUN_019791-T1
237	FUN_001376-T1;FUN_001380-T1;FUN_001624-T1;FUN_001688-T1;FUN_002615-T1;FUN_002616-T1;FUN_003008-T1;FUN_003031-T1;FUN_003154-T1;FUN_003466-T1;FUN_003698-T1;FUN_003842-T1;FUN_004107-T1;FUN_004285-T1;FUN_004471-T1;FUN_005337-T1;FUN_005910-T1;FUN_006217-T1;FUN_006408-T1;FUN_007107-T1;FUN_008048-T1;FUN_008370-T1;FUN_008894-T1;FUN_009687-T1;FUN_011384-T1;FUN_011978-T1;FUN_014328-T1;FUN_014893-T1;FUN_015…
239	FUN_006828-T1;FUN_016729-T1;FUN_025483-T1;FUN_027829-T1;FUN_031693-T1;FUN_034264-T1
240	FUN_013652-T1;FUN_013677-T1;FUN_016943-T1;FUN_031659-T1;FUN_031944-T1;FUN_037657-T1
241	FUN_011373-T1;FUN_011376-T1;FUN_011377-T1;FUN_012814-T1;FUN_012815-T1;FUN_025071-T1
242	FUN_003640-T1;FUN_004536-T1;FUN_017763-T1;FUN_017764-T1;FUN_017765-T1;FUN_025708-T1
243	FUN_003576-T1;FUN_038645-T1;FUN_038648-T1;FUN_038649-T1;FUN_038650-T1;FUN_038712-T1
245	FUN_011846-T1;FUN_014373-T1;FUN_014374-T1;FUN_024896-T1;FUN_024897-T1;FUN_033061-T1;FUN_033383-T1;FUN_033465-T1;FUN_033466-T1
248	FUN_005624-T1;FUN_011748-T1;FUN_023114-T1;FUN_023115-T1;FUN_030693-T1;FUN_037395-T1;FUN_039694-T1
249	FUN_003338-T1;FUN_021558-T1;FUN_029951-T1;FUN_031316-T1
250	FUN_005014-T1;FUN_013023-T1;FUN_017849-T1;FUN_025442-T1;FUN_026701-T1
251	FUN_001971-T1;FUN_001972-T1;FUN_004903-T1;FUN_015958-T1;FUN_015998-T1;FUN_019987-T1;FUN_037947-T1
252	FUN_001084-T1;FUN_002572-T1;FUN_002590-T1;FUN_010841-T2;FUN_010842-T1;FUN_013101-T1;FUN_027439-T1;FUN_037536-T1
253	FUN_002641-T1;FUN_002666-T1;FUN_002901-T1;FUN_009758-T1;FUN_009824-T1;FUN_010282-T1;FUN_010855-T1;FUN_010892-T1;FUN_019958-T1;FUN_020134-T1;FUN_023844-T1;FUN_023988-T1;FUN_028255-T1;FUN_034952-T1;FUN_036785-T1
255	FUN_004413-T1;FUN_005216-T1;FUN_016543-T1;FUN_018598-T1;FUN_026652-T2
256	FUN_000443-T1;FUN_005692-T1;FUN_005979-T2;FUN_030923-T1;FUN_032731-T1;FUN_039202-T1
258	FUN_029147-T1
259	FUN_001042-T1;FUN_003954-T1;FUN_004883-T1;FUN_040083-T1;FUN_040171-T1;FUN_040192-T1
260	FUN_003763-T1;FUN_003768-T1
261	FUN_022504-T1;FUN_022505-T2;FUN_022506-T1;FUN_022507-T1;FUN_022509-T1;FUN_039914-T1;FUN_040151-T1;FUN_040332-T1
262	FUN_005791-T1;FUN_011485-T1;FUN_025165-T1;FUN_039287-T1;FUN_039288-T1
263	FUN_005900-T1;FUN_005901-T1;FUN_005902-T1;FUN_021549-T1;FUN_021550-T1;FUN_021555-T1
264	FUN_010132-T1;FUN_014214-T1;FUN_024140-T1;FUN_027925-T1;FUN_030405-T1;FUN_034701-T1;FUN_034702-T1
265	FUN_004305-T1;FUN_017276-T1;FUN_026271-T1;FUN_026273-T1;FUN_026450-T1;FUN_035198-T1;FUN_036844-T1
266	FUN_005028-T1;FUN_010622-T1;FUN_016655-T1;FUN_016675-T1;FUN_025295-T1;FUN_034347-T1
267	FUN_001466-T1;FUN_001467-T1;FUN_001469-T1;FUN_001471-T1;FUN_001474-T1;FUN_022661-T1
268	FUN_006153-T1;FUN_014119-T1;FUN_014165-T1;FUN_014166-T1;FUN_014167-T1;FUN_014290-T1;FUN_014291-T1;FUN_014292-T1;FUN_038589-T1
269	FUN_005536-T1;FUN_013902-T1;FUN_016439-T1;FUN_016442-T1;FUN_039703-T1;FUN_039790-T1
270	FUN_005529-T1;FUN_023888-T1;FUN_026235-T1;FUN_039775-T1;FUN_039776-T1
271	FUN_004868-T1;FUN_004869-T1;FUN_010637-T1;FUN_011612-T1;FUN_024524-T1;FUN_025325-T1
272	FUN_005309-T1;FUN_008402-T1;FUN_039229-T1;FUN_039230-T1
273	FUN_003442-T1;FUN_026352-T1;FUN_026430-T1;FUN_026431-T1;FUN_035138-T1;FUN_038015-T1;FUN_038016-T1
274	FUN_002347-T1;FUN_008719-T1;FUN_020426-T1;FUN_020937-T1;FUN_027200-T1;FUN_033751-T1
275	FUN_006808-T1;FUN_007461-T1;FUN_008665-T1;FUN_037161-T1;FUN_038291-T1
276	FUN_001461-T1;FUN_001463-T1;FUN_013520-T1;FUN_026680-T1;FUN_031371-T1;FUN_039069-T1
277	FUN_005697-T1;FUN_013861-T1;FUN_013862-T1;FUN_015964-T1;FUN_016005-T1;FUN_039209-T1;FUN_039210-T1
278	FUN_016903-T1;FUN_021312-T1;FUN_030840-T1;FUN_032499-T1;FUN_032501-T1;FUN_032502-T1
279	FUN_007209-T1;FUN_017472-T1;FUN_018338-T1;FUN_021422-T1;FUN_030116-T1;FUN_036173-T1
280	FUN_007181-T1;FUN_011681-T1;FUN_020217-T1;FUN_032482-T1;FUN_032483-T1;FUN_039613-T1
281	FUN_001374-T1;FUN_001541-T1;FUN_001731-T1;FUN_001735-T1;FUN_011256-T1;FUN_011261-T1;FUN_011319-T1;FUN_024374-T1;FUN_024378-T1;FUN_026188-T1;FUN_027943-T1;FUN_027946-T1
282	FUN_017205-T1;FUN_031194-T1;FUN_034936-T1;FUN_037616-T1
283	FUN_004302-T1;FUN_004313-T1;FUN_004314-T1;FUN_004321-T1;FUN_006974-T1
284	FUN_011474-T1;FUN_019292-T1;FUN_019305-T1;FUN_025157-T1;FUN_039833-T1
285	FUN_007841-T1;FUN_020045-T1;FUN_025474-T1;FUN_025478-T1;FUN_036801-T1;FUN_037905-T1
286	FUN_005157-T1;FUN_005670-T1;FUN_010439-T1;FUN_030316-T1;FUN_039163-T1;FUN_039175-T1
287	FUN_003787-T1;FUN_013286-T1;FUN_022811-T1;FUN_022812-T1;FUN_022813-T1;FUN_022816-T1;FUN_022817-T1;FUN_022818-T1;FUN_036354-T1
288	FUN_005520-T1;FUN_017285-T1;FUN_025524-T1;FUN_025568-T1;FUN_026279-T1
289	FUN_012039-T1;FUN_019177-T1;FUN_019912-T1;FUN_021852-T1;FUN_024592-T1;FUN_025487-T1
290	FUN_004663-T1;FUN_004719-T1;FUN_004720-T1;FUN_004721-T1;FUN_015815-T1;FUN_015816-T1
291	FUN_019510-T1;FUN_021009-T1;FUN_021642-T1;FUN_021643-T1;FUN_021644-T1;FUN_021645-T1;FUN_021646-T1
292	FUN_038270-T1;FUN_038271-T1;FUN_038272-T1;FUN_038273-T1;FUN_038274-T1;FUN_038276-T1;FUN_038277-T1
293	FUN_017154-T1;FUN_017155-T1;FUN_017160-T1;FUN_026325-T1;FUN_026326-T1;FUN_026327-T1;FUN_026328-T1
294	FUN_012781-T1;FUN_037223-T1
296	FUN_008185-T1;FUN_008188-T1;FUN_008191-T1;FUN_034745-T1;FUN_037736-T1;FUN_037737-T2
297	FUN_004127-T1;FUN_004128-T1;FUN_004129-T1;FUN_004130-T1;FUN_017499-T1;FUN_026044-T1;FUN_026110-T1
298	FUN_029681-T1;FUN_029682-T1;FUN_029683-T1;FUN_029685-T1;FUN_029686-T1;FUN_029687-T1;FUN_029689-T1;FUN_029690-T1
299	FUN_000740-T1;FUN_000742-T1;FUN_004768-T2;FUN_026589-T1;FUN_027514-T1;FUN_036969-T1
300	FUN_012207-T2;FUN_012213-T1;FUN_019082-T1;FUN_021982-T1;FUN_021983-T1;FUN_021984-T1
301	FUN_017520-T1;FUN_017521-T1;FUN_017524-T1;FUN_017525-T1;FUN_017526-T1;FUN_026006-T1
302	FUN_001695-T1;FUN_004775-T1;FUN_016108-T1;FUN_026574-T1;FUN_033496-T1;FUN_033504-T1
303	FUN_004141-T1;FUN_009391-T1;FUN_017793-T1;FUN_025686-T1;FUN_036031-T1
305	FUN_022445-T2;FUN_022449-T1;FUN_022460-T1;FUN_022466-T1;FUN_022468-T1;FUN_034471-T1;FUN_034474-T1;FUN_034479-T1;FUN_034546-T1
306	FUN_000165-T1;FUN_000166-T1;FUN_000167-T1;FUN_024869-T1
307	FUN_006386-T1;FUN_022244-T1;FUN_031047-T1;FUN_031064-T1;FUN_035176-T1;FUN_035178-T1;FUN_038818-T1
308	FUN_006471-T1;FUN_006621-T1;FUN_023080-T1;FUN_023081-T1;FUN_039659-T1;FUN_039660-T1;FUN_039661-T1
309	FUN_019026-T1;FUN_019029-T1;FUN_019030-T1;FUN_019031-T2;FUN_019032-T1;FUN_019033-T1
310	FUN_024117-T1;FUN_030497-T1;FUN_040103-T1
311	FUN_004142-T1;FUN_017483-T1;FUN_017484-T1;FUN_017486-T1;FUN_017487-T1;FUN_038782-T1;FUN_038783-T1
312	FUN_007279-T1;FUN_011630-T1;FUN_025348-T1;FUN_040185-T1
313	FUN_005281-T1;FUN_026479-T1;FUN_026513-T1;FUN_029167-T1;FUN_038718-T1;FUN_039068-T1
314	FUN_029265-T1;FUN_029266-T1;FUN_029267-T1;FUN_029269-T1;FUN_029273-T1;FUN_029274-T1;FUN_029277-T1;FUN_029323-T1;FUN_029324-T1;FUN_029325-T1;FUN_029327-T1;FUN_029328-T1;FUN_029333-T1;FUN_029335-T1;FUN_029337-T1
315	FUN_007337-T1;FUN_017034-T1;FUN_017319-T1;FUN_017383-T1;FUN_030592-T1;FUN_030625-T1;FUN_031330-T1
316	FUN_000960-T1;FUN_000962-T1;FUN_000963-T1;FUN_000967-T1;FUN_004667-T1;FUN_004722-T1;FUN_026540-T1
317	FUN_017257-T1;FUN_017258-T1;FUN_017259-T1;FUN_017264-T1;FUN_017265-T1;FUN_026275-T1
318	FUN_013784-T1;FUN_039114-T1;FUN_039117-T1;FUN_039118-T1;FUN_039119-T1;FUN_039121-T1;FUN_039122-T1
320	FUN_001221-T1;FUN_006376-T1;FUN_013406-T1;FUN_014182-T1;FUN_014189-T1;FUN_025894-T1
321	FUN_011462-T1;FUN_012859-T1;FUN_012860-T1;FUN_012862-T1
322	FUN_010732-T1;FUN_011624-T4;FUN_012959-T1;FUN_024020-T1;FUN_031665-T1
323	FUN_004238-T1;FUN_004239-T1;FUN_004241-T1;FUN_008470-T1;FUN_017356-T1;FUN_017421-T1
324	FUN_037406-T1
325	FUN_001082-T1;FUN_001883-T1;FUN_011095-T1;FUN_011127-T1;FUN_012690-T1;FUN_024870-T1
326	FUN_032522-T1;FUN_032524-T1;FUN_032525-T1;FUN_032948-T1;FUN_033462-T1
327	FUN_001075-T1;FUN_001998-T1;FUN_002979-T1;FUN_004570-T1;FUN_004856-T1;FUN_004873-T1;FUN_005762-T1;FUN_005786-T1;FUN_006271-T1;FUN_007706-T1;FUN_008067-T1;FUN_010666-T1;FUN_013096-T1;FUN_013188-T1;FUN_013585-T1;FUN_014446-T1;FUN_014455-T1;FUN_017047-T1;FUN_017172-T1;FUN_017189-T1;FUN_017391-T1;FUN_018280-T1;FUN_018281-T1;FUN_018290-T1;FUN_019471-T1;FUN_020516-T1;FUN_020918-T1;FUN_022386-T1;FUN_023…
328	FUN_014066-T1;FUN_014067-T1;FUN_014068-T1;FUN_014071-T1;FUN_014073-T1;FUN_014076-T1
329	FUN_011672-T1;FUN_013033-T1;FUN_029615-T1;FUN_036972-T1;FUN_038424-T1
330	FUN_016740-T1;FUN_016741-T1;FUN_031708-T1;FUN_031709-T1;FUN_031710-T1
331	FUN_005797-T1;FUN_006209-T1;FUN_016031-T1;FUN_030620-T1
332	FUN_011907-T1;FUN_019606-T1;FUN_021672-T1;FUN_032521-T1;FUN_038515-T1
333	FUN_003855-T1;FUN_003856-T1;FUN_003858-T1;FUN_017628-T1;FUN_025881-T1
334	FUN_025733-T1;FUN_027510-T1;FUN_027512-T1;FUN_027513-T1;FUN_027515-T2;FUN_027523-T1;FUN_027748-T1;FUN_030759-T1;FUN_030762-T1
335	FUN_027902-T1;FUN_038357-T1;FUN_038360-T1;FUN_038361-T1;FUN_038362-T1;FUN_038367-T1;FUN_038369-T1
336	FUN_029048-T1;FUN_029049-T1;FUN_037334-T1;FUN_037335-T1;FUN_037341-T1;FUN_037344-T1;FUN_037345-T1;FUN_037364-T1;FUN_037365-T1;FUN_037373-T1;FUN_037374-T1
338	FUN_024971-T1;FUN_024975-T1;FUN_025454-T1;FUN_025455-T1;FUN_025458-T1;FUN_025461-T1
339	FUN_001073-T1;FUN_002007-T1;FUN_002671-T1;FUN_002976-T1;FUN_003048-T1;FUN_003079-T1;FUN_003623-T1;FUN_004475-T1;FUN_004653-T1;FUN_004854-T1;FUN_007440-T1;FUN_007443-T1;FUN_007791-T1;FUN_008766-T1;FUN_009615-T1;FUN_009957-T1;FUN_011119-T1;FUN_013961-T1;FUN_014587-T1;FUN_015986-T1;FUN_016317-T1;FUN_023283-T1;FUN_024012-T1;FUN_025612-T1;FUN_028010-T1;FUN_028368-T1;FUN_033866-T1;FUN_034725-T1;FUN_035…
341	FUN_014156-T1;FUN_014302-T1;FUN_032463-T1;FUN_033445-T1;FUN_033447-T1;FUN_033450-T1
342	FUN_005443-T1;FUN_012232-T1;FUN_038531-T1;FUN_038532-T1;FUN_038533-T1
343	FUN_004356-T1;FUN_004359-T1;FUN_004360-T1;FUN_017152-T1;FUN_025634-T1;FUN_026329-T1
344	FUN_000836-T1;FUN_011848-T1;FUN_012204-T1;FUN_013618-T1;FUN_019091-T1
345	FUN_014171-T1;FUN_014286-T1;FUN_029398-T1;FUN_038587-T1;FUN_039448-T1
346	FUN_013465-T3;FUN_013884-T1;FUN_038037-T1;FUN_038039-T1;FUN_038040-T1
347	FUN_022156-T1;FUN_022157-T1;FUN_022158-T1;FUN_022159-T1
348	FUN_006098-T1;FUN_014057-T1;FUN_018393-T1;FUN_036199-T1;FUN_036221-T1;FUN_039473-T1
349	FUN_005794-T1;FUN_021457-T1;FUN_030170-T1;FUN_030171-T1
350	FUN_005015-T1;FUN_008475-T1;FUN_018803-T1;FUN_018804-T1;FUN_018805-T1;FUN_018806-T1;FUN_032382-T1
351	FUN_000930-T1;FUN_005575-T1;FUN_005579-T1;FUN_005580-T1;FUN_005581-T1;FUN_033602-T1
352	FUN_000829-T1;FUN_001967-T1;FUN_002300-T1;FUN_003331-T1;FUN_005725-T1;FUN_007569-T1;FUN_007939-T1;FUN_007959-T1;FUN_009086-T1;FUN_009359-T1;FUN_009432-T1;FUN_009462-T1;FUN_009468-T1;FUN_009552-T1;FUN_009574-T1;FUN_009860-T1;FUN_010493-T1;FUN_015751-T1;FUN_016389-T1;FUN_016883-T1;FUN_023490-T1;FUN_028092-T1;FUN_028406-T1;FUN_028427-T1;FUN_028936-T1;FUN_028990-T1;FUN_034515-T1;FUN_034570-T1;FUN_034…
353	FUN_000421-T1;FUN_012229-T1;FUN_022432-T1;FUN_022972-T1;FUN_025174-T1
354	FUN_003536-T1;FUN_004348-T1;FUN_025449-T1;FUN_025451-T1;FUN_026322-T1;FUN_040028-T1
355	FUN_011235-T1;FUN_016769-T1
356	FUN_027207-T1;FUN_027208-T1;FUN_039980-T1
357	FUN_011571-T1;FUN_011572-T1;FUN_025269-T1;FUN_025270-T1;FUN_025271-T1;FUN_025272-T1
358	FUN_002101-T1;FUN_004882-T1;FUN_007348-T1;FUN_032091-T1;FUN_035165-T1
359	FUN_011194-T1;FUN_013937-T1;FUN_039303-T1;FUN_039304-T1;FUN_039306-T1
360	FUN_012892-T1;FUN_015171-T1;FUN_033667-T1;FUN_033743-T1;FUN_035064-T1;FUN_035447-T1
361	FUN_004412-T1;FUN_017104-T1;FUN_017124-T1;FUN_017718-T1;FUN_025760-T1;FUN_040189-T1
362	FUN_007049-T1;FUN_017885-T1;FUN_031270-T1;FUN_031904-T1;FUN_031907-T1
363	FUN_033409-T1;FUN_033410-T1
364	FUN_017945-T1;FUN_017949-T1;FUN_017966-T1;FUN_018064-T1;FUN_034793-T1
365	FUN_007332-T1;FUN_007406-T1;FUN_012127-T1;FUN_012128-T1;FUN_016522-T1;FUN_026082-T1;FUN_026086-T1;FUN_026138-T1;FUN_026143-T1;FUN_026146-T1
366	FUN_006399-T1;FUN_006405-T1;FUN_006407-T2;FUN_006411-T1;FUN_006546-T1;FUN_006560-T1
367	FUN_000996-T1;FUN_002534-T1;FUN_002713-T1;FUN_002970-T1;FUN_003135-T1;FUN_003157-T1;FUN_003266-T1;FUN_006216-T1;FUN_007446-T1;FUN_008844-T1;FUN_009418-T1;FUN_010496-T1;FUN_010759-T1;FUN_011774-T1;FUN_014424-T1;FUN_015001-T1;FUN_015318-T1;FUN_015320-T1;FUN_015498-T1;FUN_015525-T1;FUN_015718-T1;FUN_016834-T1;FUN_018036-T1;FUN_018073-T1;FUN_018293-T1;FUN_020163-T1;FUN_020178-T1;FUN_020228-T1;FUN_020…
368	FUN_012322-T1;FUN_012323-T1;FUN_018908-T1;FUN_018909-T1
369	FUN_004120-T1;FUN_005269-T1;FUN_022845-T1;FUN_025453-T1
370	FUN_010678-T1;FUN_012827-T1;FUN_012828-T1;FUN_012829-T1;FUN_023961-T1
371	FUN_001772-T2;FUN_007296-T1;FUN_017808-T1;FUN_035120-T1;FUN_039665-T1
372	FUN_007203-T1;FUN_012770-T1;FUN_025007-T1;FUN_038405-T1;FUN_039338-T1
373	FUN_002904-T1;FUN_002909-T1;FUN_007961-T1;FUN_008253-T1;FUN_008386-T1;FUN_009085-T1;FUN_009356-T1;FUN_009428-T1;FUN_009569-T1;FUN_009570-T1;FUN_009602-T1;FUN_009817-T1;FUN_010034-T1;FUN_010082-T1;FUN_010315-T1;FUN_011730-T1;FUN_014637-T1;FUN_015294-T1;FUN_016872-T1;FUN_017986-T1;FUN_017995-T1;FUN_018087-T1;FUN_018096-T1;FUN_018131-T1;FUN_020173-T1;FUN_020236-T1;FUN_020321-T1;FUN_020424-T1;FUN_020…
374	FUN_005380-T1;FUN_012373-T1;FUN_027686-T1;FUN_035400-T1;FUN_038692-T1
375	FUN_010748-T1;FUN_010749-T1;FUN_010750-T1;FUN_010755-T1;FUN_010757-T1;FUN_010763-T1
376	FUN_001835-T1;FUN_006473-T1;FUN_006622-T1;FUN_027814-T1;FUN_039663-T1
377	FUN_012900-T1;FUN_025201-T1;FUN_025677-T1;FUN_025678-T1;FUN_031326-T1
378	FUN_004620-T1;FUN_015713-T1;FUN_015760-T5;FUN_026476-T1;FUN_026510-T1
379	FUN_001618-T1;FUN_022777-T1;FUN_022826-T1;FUN_031269-T1
380	FUN_008540-T1;FUN_008541-T1;FUN_019591-T1;FUN_035943-T1;FUN_036102-T1;FUN_036135-T1;FUN_038255-T1
381	FUN_012334-T1;FUN_018902-T1;FUN_018903-T1;FUN_022179-T1
382	FUN_006074-T1;FUN_012608-T1;FUN_014000-T1;FUN_031520-T1;FUN_039319-T1
383	FUN_020053-T1
384	FUN_003404-T1;FUN_007512-T1;FUN_025570-T1;FUN_036939-T1
385	FUN_010083-T1;FUN_010084-T1;FUN_010085-T1;FUN_010089-T1;FUN_010090-T1;FUN_010116-T1;FUN_010117-T1
386	FUN_031958-T1;FUN_031959-T1;FUN_031960-T1;FUN_031961-T1;FUN_031962-T1;FUN_031963-T1
387	FUN_003679-T1;FUN_003680-T1;FUN_003681-T1;FUN_003687-T1;FUN_003694-T1
388	FUN_025192-T1;FUN_025194-T2;FUN_039670-T1
389	FUN_001946-T1;FUN_002905-T1;FUN_003139-T1;FUN_003227-T1;FUN_007964-T1;FUN_007966-T1;FUN_008534-T1;FUN_009357-T1;FUN_009441-T1;FUN_009442-T1;FUN_009499-T1;FUN_009515-T1;FUN_009562-T1;FUN_011039-T1;FUN_014752-T1;FUN_015282-T1;FUN_016299-T1;FUN_017973-T1;FUN_018002-T1;FUN_018033-T1;FUN_019644-T1;FUN_020372-T1;FUN_020497-T1;FUN_020564-T1;FUN_020656-T1;FUN_020677-T1;FUN_020694-T1;FUN_020699-T1;FUN_021…
390	FUN_000151-T1;FUN_001407-T1;FUN_002216-T1;FUN_004978-T1;FUN_007252-T1;FUN_007285-T1;FUN_007889-T1;FUN_007901-T1;FUN_008585-T1;FUN_008672-T1;FUN_009275-T1;FUN_010101-T1;FUN_011264-T1;FUN_011600-T1;FUN_013219-T1;FUN_015585-T1;FUN_015830-T1;FUN_016077-T1;FUN_016355-T1;FUN_016973-T1;FUN_019621-T1;FUN_020790-T1;FUN_020980-T1;FUN_021229-T1;FUN_021309-T1;FUN_022538-T1;FUN_023148-T1;FUN_023355-T1;FUN_024…
391	FUN_004415-T1;FUN_005796-T1;FUN_017095-T1;FUN_017099-T1;FUN_017100-T1;FUN_017116-T1;FUN_017118-T1;FUN_017119-T1
392	FUN_001131-T1;FUN_016707-T1;FUN_022501-T1;FUN_034311-T1
394	FUN_004927-T1;FUN_012790-T1;FUN_018681-T1;FUN_020785-T1
395	FUN_007402-T1;FUN_007403-T1;FUN_020923-T1;FUN_022324-T1;FUN_024491-T1
396	FUN_032341-T1;FUN_032342-T1;FUN_032345-T1;FUN_032346-T1
397	FUN_012546-T1;FUN_012549-T1;FUN_012550-T1
398	FUN_011473-T1;FUN_012870-T1;FUN_012871-T1;FUN_025156-T1
399	FUN_018718-T1;FUN_022407-T1;FUN_022408-T1;FUN_022409-T1
400	FUN_029579-T1;FUN_029580-T1;FUN_029581-T1;FUN_029582-T1;FUN_029583-T1;FUN_029586-T1;FUN_029587-T1
401	FUN_019989-T1;FUN_019991-T1;FUN_019993-T1;FUN_037944-T1
402	FUN_014494-T1;FUN_015277-T1;FUN_022609-T1;FUN_039671-T1;FUN_039672-T1
403	FUN_001235-T1;FUN_003907-T1;FUN_013402-T1;FUN_022558-T1
404	FUN_011945-T1;FUN_017246-T1;FUN_021939-T1;FUN_039801-T1;FUN_039826-T1
405	FUN_017902-T1;FUN_017903-T1;FUN_017904-T1;FUN_017905-T1;FUN_025562-T1;FUN_038763-T1
406	FUN_030628-T1;FUN_030633-T1;FUN_030635-T1;FUN_030638-T1;FUN_030639-T2;FUN_030642-T1
407	FUN_033708-T1;FUN_033709-T1;FUN_033710-T1;FUN_033711-T1;FUN_033791-T1;FUN_033792-T1;FUN_033793-T1;FUN_033795-T1;FUN_033796-T1
408	FUN_026548-T1;FUN_026549-T1;FUN_026552-T1;FUN_026553-T1;FUN_027743-T1
409	FUN_007805-T1;FUN_007806-T1;FUN_020395-T1;FUN_020396-T1;FUN_020622-T1;FUN_020623-T1;FUN_036978-T1;FUN_036979-T1
410	FUN_021999-T1;FUN_022000-T1;FUN_022003-T1;FUN_022005-T1;FUN_022007-T1
411	FUN_005530-T1;FUN_005532-T1;FUN_008350-T1;FUN_008800-T1;FUN_008802-T1;FUN_032041-T1
412	FUN_012053-T1;FUN_012054-T1;FUN_012055-T1;FUN_012056-T1;FUN_012057-T1;FUN_012058-T1;FUN_019246-T1
413	FUN_011942-T1;FUN_014748-T1;FUN_014918-T1;FUN_019398-T1;FUN_021696-T1
414	FUN_007602-T1;FUN_024548-T1;FUN_024552-T1;FUN_024596-T1;FUN_036405-T1
415	FUN_004830-T1;FUN_011052-T1;FUN_012666-T1
416	FUN_007641-T1;FUN_007646-T1;FUN_007732-T1;FUN_007734-T1;FUN_007736-T1;FUN_007819-T1;FUN_007820-T1;FUN_007821-T1;FUN_016919-T1;FUN_028947-T1
417	FUN_004244-T1;FUN_004402-T1;FUN_004403-T1;FUN_017132-T1;FUN_026353-T1
418	FUN_004446-T1;FUN_018323-T1;FUN_019500-T1
419	FUN_003540-T1;FUN_004920-T1;FUN_008858-T1;FUN_034372-T1
420	FUN_040056-T1;FUN_040095-T1
421	FUN_001181-T1;FUN_013393-T1;FUN_022516-T1;FUN_038344-T1
422	FUN_003515-T1;FUN_012942-T1;FUN_016530-T1;FUN_025655-T1
423	FUN_025015-T1;FUN_030399-T1;FUN_030403-T1;FUN_030406-T1;FUN_030407-T1
424	FUN_002109-T4;FUN_002117-T2
425	FUN_005205-T1;FUN_011901-T1;FUN_011902-T1;FUN_021669-T1;FUN_030254-T1
426	FUN_003192-T1;FUN_003193-T1;FUN_005491-T1;FUN_022479-T1;FUN_032334-T1
427	FUN_010587-T1;FUN_011090-T1;FUN_011122-T1;FUN_018440-T1;FUN_018442-T1;FUN_024451-T1
428	FUN_006121-T1;FUN_019162-T1;FUN_039080-T1;FUN_039372-T1;FUN_039378-T1
429	FUN_003397-T1;FUN_003398-T1;FUN_004992-T1;FUN_025564-T1
430	FUN_001294-T1;FUN_016509-T1;FUN_022474-T1;FUN_032378-T1
431	FUN_001209-T1;FUN_020075-T1;FUN_029588-T1;FUN_029596-T1;FUN_031598-T1
432	FUN_007718-T2;FUN_019842-T1;FUN_019843-T2;FUN_019844-T1
433	FUN_018550-T1;FUN_018553-T1;FUN_018554-T1;FUN_018555-T1;FUN_018734-T1
434	FUN_004981-T1;FUN_004982-T1;FUN_013672-T1;FUN_033878-T1;FUN_033880-T1
435	FUN_009389-T1;FUN_015079-T1;FUN_025871-T1;FUN_034157-T1;FUN_034417-T1
436	FUN_007077-T1;FUN_007078-T1;FUN_009206-T1;FUN_031366-T1;FUN_031368-T1
437	FUN_005689-T1;FUN_005690-T1;FUN_006201-T1;FUN_006203-T1;FUN_013848-T1;FUN_013850-T1
438	FUN_001986-T1;FUN_001987-T1;FUN_001992-T1;FUN_001994-T1;FUN_001995-T1;FUN_001996-T1
439	FUN_024529-T2;FUN_027555-T1;FUN_027558-T1;FUN_027559-T1;FUN_027621-T1;FUN_027623-T1;FUN_039746-T1;FUN_039748-T1
440	FUN_000893-T1;FUN_001098-T1;FUN_001267-T1;FUN_001879-T1;FUN_002542-T1;FUN_002573-T1;FUN_002892-T1;FUN_003039-T1;FUN_008261-T1;FUN_009967-T1;FUN_009968-T1;FUN_010462-T1;FUN_011438-T1;FUN_013448-T1;FUN_013449-T1;FUN_014736-T1;FUN_015472-T1;FUN_017798-T1;FUN_018044-T1;FUN_018045-T1;FUN_019657-T1;FUN_020245-T1;FUN_020723-T1;FUN_020725-T1;FUN_021379-T1;FUN_021806-T1;FUN_024705-T1;FUN_027779-T1;FUN_029…
441	FUN_030148-T1;FUN_030149-T1;FUN_030150-T1
442	FUN_003009-T1;FUN_004431-T1;FUN_005022-T1;FUN_005082-T1;FUN_005338-T1;FUN_007874-T1;FUN_007918-T1;FUN_007994-T1;FUN_008264-T1;FUN_009970-T1;FUN_013285-T1;FUN_013309-T1;FUN_014139-T1;FUN_015142-T1;FUN_015831-T1;FUN_015973-T1;FUN_017069-T1;FUN_017106-T1;FUN_018054-T1;FUN_018224-T1;FUN_019939-T1;FUN_020159-T1;FUN_020986-T1;FUN_021232-T1;FUN_022280-T1;FUN_023212-T1;FUN_023301-T1;FUN_023329-T1;FUN_023…
444	FUN_012133-T1;FUN_019176-T1;FUN_021842-T1
445	FUN_011159-T1;FUN_012704-T1;FUN_012705-T1;FUN_012706-T1
446	FUN_002477-T1;FUN_008268-T1;FUN_022599-T1;FUN_037773-T1
447	FUN_024558-T1;FUN_031424-T1;FUN_033005-T1;FUN_033009-T1;FUN_033088-T1;FUN_033095-T1
448	FUN_010167-T1;FUN_019635-T1;FUN_036175-T1;FUN_038207-T1
449	FUN_011209-T1;FUN_030435-T1;FUN_030436-T1;FUN_031027-T1;FUN_031514-T1
450	FUN_005983-T1;FUN_019095-T1;FUN_024069-T1;FUN_029731-T1;FUN_038399-T1
451	FUN_010573-T1;FUN_010574-T1;FUN_010581-T1;FUN_010582-T1;FUN_024436-T1;FUN_024437-T1
452	FUN_011451-T1;FUN_012853-T1;FUN_012854-T1;FUN_012856-T1
453	FUN_006681-T1;FUN_030261-T1;FUN_035369-T1;FUN_035370-T1
454	FUN_004758-T1;FUN_013694-T1;FUN_028178-T1;FUN_039055-T1
455	FUN_003919-T1;FUN_014719-T1;FUN_014894-T1;FUN_014895-T1;FUN_017597-T1;FUN_025440-T1
456	FUN_011877-T1;FUN_019495-T1;FUN_019496-T1;FUN_021653-T1
457	FUN_019574-T1;FUN_021837-T1;FUN_038268-T1;FUN_038269-T1
458	FUN_004331-T1;FUN_004334-T1;FUN_025666-T1;FUN_025667-T1;FUN_025668-T1
459	FUN_006107-T1;FUN_014061-T1;FUN_019447-T1;FUN_032534-T1
460	FUN_013495-T1;FUN_013497-T1;FUN_013502-T1;FUN_013503-T1;FUN_013504-T1;FUN_013602-T1
461	FUN_033882-T1;FUN_033883-T1;FUN_033894-T1;FUN_033895-T1
462	FUN_016295-T1;FUN_016306-T1;FUN_025808-T1;FUN_025809-T1;FUN_025810-T1
463	FUN_000826-T1;FUN_002209-T1;FUN_002393-T1;FUN_002533-T1;FUN_003647-T1;FUN_004134-T1;FUN_004432-T1;FUN_005081-T1;FUN_005890-T1;FUN_007855-T1;FUN_008265-T1;FUN_008745-T1;FUN_008862-T1;FUN_009614-T1;FUN_009659-T1;FUN_010142-T1;FUN_010486-T1;FUN_010980-T1;FUN_011637-T1;FUN_013224-T1;FUN_013543-T1;FUN_013756-T1;FUN_014138-T1;FUN_015055-T1;FUN_015736-T1;FUN_016122-T1;FUN_016892-T1;FUN_016996-T1;FUN_019…
466	FUN_000146-T1;FUN_011963-T1;FUN_019369-T1;FUN_019373-T1
467	FUN_006081-T1;FUN_006088-T1;FUN_014012-T1;FUN_014013-T1;FUN_026500-T1;FUN_026501-T1;FUN_026532-T1
468	FUN_016693-T1;FUN_023758-T1;FUN_031184-T1;FUN_031664-T1
469	FUN_004265-T1;FUN_012425-T1;FUN_013041-T1;FUN_017324-T1;FUN_017389-T1
470	FUN_024170-T1;FUN_030463-T1;FUN_038960-T1;FUN_038963-T1;FUN_038982-T1;FUN_038984-T1
471	FUN_005780-T1;FUN_025586-T1;FUN_025588-T1;FUN_025595-T1;FUN_039880-T1
472	FUN_005222-T1;FUN_028216-T1;FUN_028218-T1;FUN_035166-T1
473	FUN_003917-T1;FUN_004483-T1;FUN_017032-T1
474	FUN_004047-T1;FUN_018371-T1;FUN_025993-T1;FUN_037551-T1
475	FUN_005888-T1;FUN_005889-T1;FUN_005892-T1;FUN_005893-T1;FUN_005897-T1;FUN_029917-T1;FUN_029919-T1;FUN_029968-T1;FUN_029971-T1
476	FUN_013620-T1;FUN_014020-T1;FUN_014021-T1;FUN_024400-T1
478	FUN_002489-T1;FUN_016759-T1;FUN_016938-T1;FUN_023626-T1
479	FUN_003362-T1;FUN_016109-T1;FUN_025558-T1;FUN_032377-T1
480	FUN_004933-T1;FUN_019815-T1;FUN_026650-T1;FUN_026651-T1
481	FUN_023702-T2;FUN_026629-T1;FUN_029553-T1;FUN_038503-T1
482	FUN_009169-T2;FUN_009170-T1;FUN_016631-T1;FUN_020140-T1
483	FUN_009333-T1;FUN_009334-T1;FUN_012553-T1;FUN_015223-T1
484	FUN_000611-T1;FUN_006163-T1;FUN_030790-T1;FUN_039457-T1
485	FUN_007140-T1;FUN_007141-T1;FUN_021334-T1;FUN_022736-T1;FUN_033406-T1
486	FUN_017078-T1;FUN_017079-T1;FUN_025229-T1;FUN_030664-T1
487	FUN_023797-T1;FUN_023800-T1;FUN_023803-T1;FUN_023811-T1
488	FUN_010173-T1;FUN_019623-T1;FUN_038219-T1
489	FUN_016548-T1;FUN_031572-T1;FUN_034111-T1;FUN_034496-T1;FUN_034565-T1
490	FUN_006095-T1;FUN_014044-T1;FUN_039358-T1
491	FUN_011989-T1;FUN_019306-T1;FUN_019312-T1
492	FUN_003191-T1;FUN_013357-T2;FUN_022480-T1;FUN_022481-T1
493	FUN_002821-T1;FUN_023129-T1;FUN_023130-T1;FUN_027508-T1
494	FUN_004069-T1;FUN_011426-T1;FUN_017528-T1
495	FUN_005175-T1;FUN_030283-T1;FUN_030284-T1;FUN_030287-T1;FUN_030289-T1
496	FUN_037670-T1;FUN_037671-T1;FUN_037672-T1;FUN_037673-T1;FUN_037674-T1
497	FUN_000819-T1;FUN_001100-T1;FUN_008074-T1;FUN_008578-T1;FUN_018983-T1;FUN_018984-T1;FUN_018986-T1;FUN_018988-T1;FUN_018989-T1;FUN_018990-T1;FUN_018993-T1
498	FUN_006747-T1;FUN_006748-T1;FUN_006749-T1;FUN_006750-T1;FUN_006751-T1;FUN_006752-T1
500	FUN_003769-T1;FUN_006175-T4;FUN_021819-T1;FUN_025806-T1
501	FUN_001691-T1;FUN_005025-T1;FUN_016022-T1
503	FUN_010626-T1;FUN_010627-T1;FUN_010628-T1;FUN_010629-T1;FUN_010630-T1
504	FUN_004840-T1;FUN_013557-T1;FUN_018358-T1
505	FUN_022981-T1;FUN_030931-T1;FUN_032665-T1;FUN_032666-T1;FUN_032742-T1
506	FUN_000097-T1;FUN_006326-T1;FUN_030705-T1;FUN_039524-T1
507	FUN_004609-T1;FUN_004610-T1;FUN_004611-T1;FUN_004612-T1
508	FUN_007517-T1;FUN_012473-T1;FUN_013771-T1;FUN_022378-T1
509	FUN_003572-T1;FUN_004627-T1;FUN_015793-T1;FUN_015795-T1
510	FUN_011635-T1;FUN_017586-T1;FUN_025371-T1;FUN_025914-T1
511	FUN_006212-T1;FUN_016073-T1;FUN_016080-T1;FUN_024980-T1;FUN_033514-T1
512	FUN_006377-T1;FUN_007419-T1;FUN_039542-T1
513	FUN_017760-T1;FUN_033202-T1;FUN_039935-T1;FUN_040188-T1
514	FUN_004565-T1;FUN_014974-T1;FUN_015010-T1;FUN_032678-T1;FUN_032679-T1;FUN_032753-T1;FUN_032759-T1
515	FUN_018518-T1;FUN_032116-T1
516	FUN_005146-T1;FUN_012244-T1;FUN_022035-T1;FUN_030332-T1
517	FUN_007025-T1;FUN_007027-T1;FUN_007031-T1;FUN_007032-T1;FUN_021233-T1
518	FUN_002978-T1;FUN_009096-T1;FUN_016519-T1
519	FUN_000067-T1;FUN_000665-T1;FUN_000717-T1;FUN_001675-T1;FUN_002160-T1;FUN_002794-T1;FUN_002795-T1;FUN_003241-T1;FUN_003262-T1;FUN_005090-T1;FUN_005838-T1;FUN_006462-T1;FUN_007840-T1;FUN_008499-T1;FUN_009409-T1;FUN_010491-T1;FUN_011818-T1;FUN_013516-T1;FUN_015625-T1;FUN_018059-T1;FUN_022051-T1;FUN_023617-T1;FUN_023699-T1;FUN_027382-T1;FUN_028380-T1;FUN_028381-T1;FUN_028431-T1;FUN_028811-T1;FUN_035…
520	FUN_012008-T1;FUN_021766-T1;FUN_030294-T1;FUN_038803-T2
521	FUN_016048-T2;FUN_016445-T1;FUN_016447-T1;FUN_018650-T1
522	FUN_001746-T1;FUN_016449-T1;FUN_029288-T1;FUN_029339-T1
523	FUN_003036-T1;FUN_005253-T1;FUN_019930-T1;FUN_022852-T1
524	FUN_005972-T1;FUN_038385-T1;FUN_038386-T1;FUN_038387-T1;FUN_040314-T1
525	FUN_020145-T1;FUN_032543-T1;FUN_032544-T1;FUN_032545-T1
526	FUN_005125-T1;FUN_015036-T1;FUN_017446-T1;FUN_017447-T1
527	FUN_011813-T1;FUN_011814-T1;FUN_033704-T1;FUN_033786-T1;FUN_038322-T1
528	FUN_000479-T1;FUN_005856-T1;FUN_016223-T1;FUN_030888-T1
529	FUN_030038-T1;FUN_030039-T1;FUN_030040-T1;FUN_030046-T1
530	FUN_016202-T1;FUN_016615-T1;FUN_016616-T1;FUN_034358-T1
531	FUN_016700-T1;FUN_016701-T1;FUN_016703-T1;FUN_016704-T1
532	FUN_004298-T1;FUN_017278-T1;FUN_018973-T1;FUN_032098-T1
533	FUN_005739-T1;FUN_012716-T1;FUN_039267-T1;FUN_039269-T1
534	FUN_020143-T1;FUN_020967-T1;FUN_033205-T1
535	FUN_006490-T1;FUN_006491-T1;FUN_006492-T1;FUN_006643-T1;FUN_006644-T1;FUN_006645-T1;FUN_006646-T1;FUN_006647-T1
536	FUN_012758-T1;FUN_030004-T1;FUN_030009-T1;FUN_030010-T1;FUN_040046-T1
537	FUN_001697-T1;FUN_002956-T1;FUN_003110-T1;FUN_003120-T1;FUN_003169-T1;FUN_003243-T1;FUN_003276-T1;FUN_004569-T1;FUN_009300-T1;FUN_010091-T1;FUN_010246-T1;FUN_010326-T1;FUN_014395-T1;FUN_015128-T1;FUN_015653-T1;FUN_018115-T1;FUN_020763-T1;FUN_021109-T1;FUN_021173-T1;FUN_023164-T1;FUN_023241-T1;FUN_023554-T1;FUN_026847-T1;FUN_027749-T1;FUN_027966-T1;FUN_028003-T1;FUN_028584-T1;FUN_028585-T1;FUN_034…
538	FUN_008110-T1
539	FUN_000950-T1;FUN_000951-T1;FUN_031893-T1;FUN_039755-T1
540	FUN_001566-T1;FUN_024715-T1;FUN_024720-T1;FUN_031290-T1
541	FUN_008154-T1;FUN_008174-T1;FUN_015522-T1;FUN_034677-T1
542	FUN_030227-T1;FUN_031325-T1;FUN_039669-T1
544	FUN_026063-T1;FUN_026065-T1;FUN_026126-T1;FUN_026128-T1;FUN_026557-T1
545	FUN_000628-T1;FUN_013891-T1;FUN_013892-T1;FUN_030773-T1
546	FUN_004251-T1;FUN_005788-T1;FUN_017341-T1;FUN_017342-T1;FUN_017409-T1;FUN_017410-T1;FUN_040104-T1
547	FUN_018799-T1;FUN_037811-T1;FUN_038350-T1;FUN_038352-T1;FUN_038353-T1;FUN_038354-T1
548	FUN_007317-T1;FUN_008221-T1;FUN_010729-T1;FUN_035373-T1
549	FUN_033153-T1;FUN_033155-T1;FUN_033156-T1;FUN_033159-T1;FUN_033161-T1;FUN_033164-T1
550	FUN_033494-T1;FUN_033495-T2;FUN_033502-T1;FUN_033503-T1;FUN_034759-T1;FUN_037706-T1
551	FUN_014207-T1;FUN_014208-T1;FUN_014210-T1;FUN_014212-T1;FUN_033350-T1
552	FUN_005757-T1;FUN_013636-T1;FUN_024849-T1;FUN_036514-T1
553	FUN_025079-T1;FUN_025080-T1;FUN_032906-T1;FUN_034668-T1
554	FUN_000231-T1;FUN_025923-T1;FUN_031097-T1
555	FUN_012250-T1;FUN_012251-T1;FUN_012252-T1;FUN_033576-T1
556	FUN_032048-T1;FUN_033922-T1;FUN_033924-T1;FUN_033926-T1;FUN_033927-T1
557	FUN_030321-T1;FUN_030322-T1;FUN_030323-T1;FUN_030324-T1;FUN_030326-T1
558	FUN_007338-T1;FUN_007339-T1;FUN_007341-T1;FUN_007342-T1;FUN_007343-T1;FUN_026152-T1
560	FUN_028721-T1;FUN_028816-T1;FUN_028817-T1;FUN_028819-T1;FUN_028821-T1;FUN_028823-T1;FUN_028855-T1
561	FUN_032672-T1;FUN_032674-T1;FUN_032748-T1;FUN_032750-T1
562	FUN_001973-T1;FUN_009715-T1;FUN_009783-T1;FUN_010128-T1;FUN_010225-T1;FUN_020445-T1;FUN_028277-T1
564	FUN_001372-T1;FUN_022571-T1;FUN_022633-T1
565	FUN_023032-T1;FUN_023035-T1;FUN_023036-T1;FUN_030608-T1
566	FUN_012177-T1;FUN_019131-T1;FUN_021895-T1
567	FUN_016869-T1;FUN_016873-T1;FUN_016875-T1
568	FUN_004291-T1;FUN_006629-T1;FUN_026255-T1;FUN_039687-T1
569	FUN_003853-T1;FUN_017634-T1;FUN_019505-T1;FUN_019506-T1
570	FUN_005243-T1;FUN_014014-T1;FUN_034843-T1;FUN_039339-T1
571	FUN_012701-T1;FUN_018981-T1;FUN_026379-T1;FUN_038215-T1
572	FUN_006799-T1;FUN_012303-T1;FUN_022119-T1
573	FUN_033529-T1;FUN_033542-T1;FUN_033549-T1;FUN_033550-T1;FUN_033551-T1;FUN_033555-T1;FUN_033556-T1;FUN_033557-T1
574	FUN_016793-T1
575	FUN_005941-T1;FUN_021612-T1;FUN_029824-T1
576	FUN_033324-T1;FUN_033329-T1;FUN_033336-T1;FUN_033339-T1;FUN_033345-T1;FUN_033347-T1;FUN_033357-T1;FUN_033368-T1;FUN_033369-T1;FUN_033371-T1;FUN_033378-T1
577	FUN_010069-T1;FUN_015810-T1;FUN_018135-T1
579	FUN_000894-T1;FUN_000989-T1;FUN_000990-T1;FUN_002460-T1;FUN_002461-T1;FUN_003040-T1;FUN_008262-T1;FUN_008525-T1;FUN_008877-T1;FUN_009092-T1;FUN_011439-T1;FUN_013446-T1;FUN_014730-T1;FUN_014738-T1;FUN_014910-T1;FUN_016822-T1;FUN_016823-T1;FUN_017292-T1;FUN_017293-T1;FUN_018043-T1;FUN_019652-T1;FUN_019653-T1;FUN_019654-T1;FUN_019655-T1;FUN_019656-T1;FUN_020247-T1;FUN_021801-T1;FUN_022542-T1;FUN_024…
582	FUN_035875-T1;FUN_035996-T1
583	FUN_005284-T2;FUN_029185-T1;FUN_038706-T1;FUN_038707-T1
584	FUN_003741-T1;FUN_006807-T1;FUN_024818-T2
585	FUN_011900-T1;FUN_021666-T1
586	FUN_000056-T1;FUN_000057-T1;FUN_006274-T1;FUN_039030-T1
587	FUN_000806-T1;FUN_031657-T1;FUN_032670-T1;FUN_032745-T1
588	FUN_034998-T1;FUN_034999-T1;FUN_035000-T1;FUN_039854-T1
589	FUN_030221-T1;FUN_030222-T1;FUN_030223-T1;FUN_030224-T1
590	FUN_023003-T1;FUN_030852-T1
591	FUN_036532-T1;FUN_040287-T1
592	FUN_030145-T1;FUN_030146-T1;FUN_030156-T1;FUN_030157-T1
593	FUN_015549-T1;FUN_015552-T1;FUN_027411-T1;FUN_027412-T1;FUN_027413-T1
594	FUN_001706-T1;FUN_001707-T1;FUN_022430-T1;FUN_031187-T1
595	FUN_003706-T1;FUN_003707-T1;FUN_017749-T1;FUN_025711-T1
596	FUN_008291-T1;FUN_008293-T1
597	FUN_002249-T1;FUN_002414-T1;FUN_002650-T1;FUN_008254-T1;FUN_009456-T1;FUN_009726-T1;FUN_010110-T1;FUN_015577-T1;FUN_015578-T1;FUN_015669-T1;FUN_019937-T1;FUN_023861-T1;FUN_024084-T1;FUN_027899-T1;FUN_028474-T1;FUN_028625-T1;FUN_028678-T1;FUN_028679-T1;FUN_028759-T1;FUN_028948-T1;FUN_033026-T1;FUN_033027-T1;FUN_033119-T1;FUN_033120-T1;FUN_036583-T1;FUN_036584-T1;FUN_036654-T1;FUN_037000-T1;FUN_037…
599	FUN_017478-T1;FUN_017502-T1;FUN_039648-T1;FUN_039942-T1
600	FUN_003809-T1;FUN_017691-T1;FUN_019462-T1
601	FUN_031956-T1;FUN_031957-T1;FUN_033973-T1
602	FUN_004055-T1
603	FUN_002465-T1;FUN_005459-T1;FUN_023124-T1
604	FUN_018315-T1;FUN_033237-T1;FUN_035148-T1
605	FUN_024833-T1;FUN_024834-T1
606	FUN_005704-T1;FUN_013868-T1;FUN_013869-T1;FUN_039215-T1
607	FUN_011903-T1;FUN_019469-T1;FUN_032788-T1
608	FUN_005390-T1;FUN_005405-T1;FUN_029394-T1;FUN_029395-T1
609	FUN_003839-T1;FUN_003840-T1;FUN_003845-T1;FUN_025847-T1;FUN_025848-T1
610	FUN_007373-T1;FUN_012764-T1;FUN_015920-T1
611	FUN_015402-T1;FUN_039225-T1;FUN_039226-T1;FUN_039227-T2
612	FUN_025349-T1;FUN_025351-T1;FUN_025354-T1;FUN_025355-T1
613	FUN_000831-T1;FUN_018885-T1;FUN_040263-T1
614	FUN_003514-T1;FUN_004904-T1;FUN_016546-T1
615	FUN_016138-T1;FUN_016147-T1;FUN_016150-T1;FUN_016170-T1;FUN_016176-T1;FUN_016180-T1
616	FUN_002167-T1;FUN_002173-T1;FUN_002192-T1;FUN_002193-T1;FUN_023977-T1
617	FUN_013382-T1
618	FUN_001425-T1;FUN_001426-T1;FUN_039919-T1
619	FUN_016620-T1;FUN_016621-T1;FUN_016622-T1;FUN_024391-T1
620	FUN_039123-T1
621	FUN_010362-T1
623	FUN_020801-T1;FUN_020802-T1;FUN_039413-T1
624	FUN_000441-T1;FUN_017701-T1;FUN_040247-T3
625	FUN_004941-T1;FUN_013536-T1;FUN_026663-T1
626	FUN_013001-T1;FUN_022185-T1;FUN_022248-T1;FUN_022252-T1;FUN_025375-T1
627	FUN_022376-T1;FUN_030023-T1;FUN_032958-T1
628	FUN_007298-T1;FUN_007299-T1;FUN_024515-T1;FUN_026383-T1
629	FUN_005819-T1;FUN_005820-T1;FUN_011656-T1;FUN_021782-T1
630	FUN_018823-T1;FUN_018824-T1;FUN_018825-T1;FUN_018827-T1;FUN_018829-T1
632	FUN_025171-T1;FUN_025172-T1;FUN_025173-T1
633	FUN_019329-T1;FUN_019330-T1;FUN_026062-T1;FUN_026125-T1
634	FUN_004045-T1;FUN_017532-T1;FUN_030550-T1
635	FUN_026437-T1;FUN_032548-T1
636	FUN_004028-T1;FUN_004029-T1;FUN_034217-T1;FUN_034218-T1
637	FUN_030493-T1;FUN_038978-T1;FUN_039000-T1;FUN_039007-T1
638	FUN_023026-T1
639	FUN_019508-T1;FUN_021647-T1;FUN_034611-T1
640	FUN_001386-T1;FUN_031743-T1;FUN_034159-T1
641	FUN_038860-T1;FUN_038863-T1;FUN_038865-T1;FUN_038866-T1;FUN_038868-T1
642	FUN_000715-T1;FUN_000944-T1;FUN_000947-T1
643	FUN_000066-T1;FUN_019659-T1;FUN_019695-T1
644	FUN_010445-T1;FUN_015458-T1;FUN_032170-T1;FUN_032171-T1
645	FUN_022045-T1;FUN_022050-T1;FUN_022052-T1
646	FUN_040320-T1;FUN_040321-T1
648	FUN_011719-T1;FUN_011721-T1;FUN_011725-T1;FUN_011726-T1;FUN_011727-T1;FUN_011732-T1;FUN_037222-T1
649	FUN_000473-T1;FUN_000529-T1;FUN_001845-T1;FUN_002260-T1;FUN_008115-T1;FUN_009472-T1;FUN_010413-T1;FUN_012602-T1;FUN_013315-T1;FUN_013719-T1;FUN_014828-T1;FUN_014934-T1;FUN_015486-T1;FUN_016950-T1;FUN_020343-T1;FUN_021038-T1;FUN_021321-T1;FUN_022211-T1;FUN_025184-T1;FUN_025187-T1;FUN_028240-T1;FUN_032574-T1;FUN_033596-T1;FUN_034594-T1;FUN_034713-T1;FUN_036768-T1;FUN_037310-T1;FUN_037862-T1;FUN_038…
650	FUN_035641-T1;FUN_038392-T1
651	FUN_013435-T1;FUN_013439-T1;FUN_025298-T1;FUN_029534-T1
652	FUN_017273-T1;FUN_023065-T1;FUN_031878-T1
653	FUN_005952-T1;FUN_027949-T1;FUN_029782-T1
654	FUN_014581-T1;FUN_019128-T1;FUN_040039-T1
655	FUN_005548-T1;FUN_005557-T1;FUN_014696-T1;FUN_014873-T1
656	FUN_013746-T1;FUN_033302-T1
658	FUN_005118-T1;FUN_024772-T1;FUN_030392-T1
659	FUN_039918-T1;FUN_039991-T1;FUN_040255-T1
660	FUN_006395-T1;FUN_006402-T1;FUN_006410-T1;FUN_006415-T1;FUN_006416-T1;FUN_006544-T1;FUN_006547-T2;FUN_006552-T1;FUN_006565-T1;FUN_006566-T1
661	FUN_037649-T1;FUN_037650-T1;FUN_037651-T1;FUN_037652-T1
662	FUN_005030-T1;FUN_005033-T1;FUN_039954-T1
663	FUN_019187-T1;FUN_019194-T1;FUN_029107-T1
664	FUN_012756-T1;FUN_013894-T1;FUN_024986-T1
665	FUN_004786-T1;FUN_006801-T1;FUN_007672-T1;FUN_007779-T1
666	FUN_000654-T1;FUN_032459-T1;FUN_033460-T1
667	FUN_034737-T1;FUN_034739-T1;FUN_034741-T1;FUN_034743-T1
668	FUN_033816-T1;FUN_033817-T1
669	FUN_000680-T1;FUN_018976-T1;FUN_019570-T1
670	FUN_006758-T1;FUN_016484-T1
671	FUN_012060-T1;FUN_019245-T1;FUN_021791-T1
672	FUN_012220-T1;FUN_021992-T1;FUN_038252-T1
673	FUN_024231-T1;FUN_024763-T1;FUN_038839-T1;FUN_039584-T1;FUN_039586-T1
674	FUN_023347-T1;FUN_023577-T1;FUN_023580-T1;FUN_036267-T1;FUN_036271-T1
675	FUN_002893-T1;FUN_003297-T1;FUN_010456-T1;FUN_015561-T1;FUN_028291-T1;FUN_028802-T1;FUN_035541-T1;FUN_035919-T1;FUN_035939-T1;FUN_036105-T1
677	FUN_013489-T1;FUN_016281-T1;FUN_032491-T1
678	FUN_040025-T1;FUN_040257-T2
679	FUN_010176-T1;FUN_019618-T1
680	FUN_012047-T1;FUN_021785-T1;FUN_021786-T1
681	FUN_017519-T1;FUN_033912-T1;FUN_039590-T1
682	FUN_004414-T1;FUN_017103-T1;FUN_017123-T1;FUN_039821-T1
683	FUN_020398-T1;FUN_030291-T1;FUN_030293-T1
684	FUN_000323-T1;FUN_002059-T1;FUN_010568-T1
685	FUN_012305-T1;FUN_012306-T1;FUN_012583-T1;FUN_018936-T1
686	FUN_004979-T1;FUN_013968-T1;FUN_024610-T1;FUN_039314-T1
687	FUN_012843-T1;FUN_012844-T1;FUN_025124-T1
688	FUN_017130-T1;FUN_017131-T1;FUN_036151-T1;FUN_036152-T1
689	FUN_001633-T1;FUN_006375-T1;FUN_021330-T1
690	FUN_008771-T1;FUN_025023-T1;FUN_025024-T2
691	FUN_013642-T1;FUN_030401-T1;FUN_032912-T1;FUN_032914-T1;FUN_032918-T1
692	FUN_003817-T1;FUN_003818-T1;FUN_003821-T1
693	FUN_007660-T1;FUN_007794-T1;FUN_013729-T1;FUN_039066-T1
694	FUN_008301-T1;FUN_034802-T1
695	FUN_031822-T1;FUN_031823-T1;FUN_031825-T1;FUN_031826-T1
696	FUN_005273-T1;FUN_006735-T1;FUN_038720-T1
697	FUN_014757-T1;FUN_014763-T1;FUN_014769-T1;FUN_014779-T1;FUN_014925-T1;FUN_014931-T1;FUN_014936-T1;FUN_014944-T1
698	FUN_005245-T1;FUN_013534-T1;FUN_013575-T1;FUN_013576-T1
699	FUN_014092-T1;FUN_021196-T1
700	FUN_001831-T1;FUN_010915-T1
701	FUN_013710-T1;FUN_013715-T1;FUN_013716-T1;FUN_013718-T1;FUN_013720-T1
702	FUN_021961-T1;FUN_021962-T1;FUN_021964-T1;FUN_021965-T1;FUN_021970-T1
703	FUN_033318-T1;FUN_033319-T1
704	FUN_003184-T1;FUN_010809-T1;FUN_028801-T1;FUN_029282-T1;FUN_035382-T1;FUN_035385-T1;FUN_035920-T1
705	FUN_000551-T1;FUN_002596-T1;FUN_002872-T1;FUN_003087-T1;FUN_003503-T1;FUN_008338-T1;FUN_009202-T1;FUN_009673-T1;FUN_010725-T1;FUN_010878-T1;FUN_014645-T1;FUN_014799-T1;FUN_015190-T1;FUN_015505-T1;FUN_016153-T1;FUN_016249-T1;FUN_020024-T1;FUN_020256-T1;FUN_020355-T1;FUN_020387-T1;FUN_020861-T1;FUN_021143-T1;FUN_023507-T1;FUN_023587-T1;FUN_023609-T1;FUN_024077-T1;FUN_027158-T1;FUN_027989-T1;FUN_028…
708	FUN_003609-T1;FUN_017794-T1;FUN_037689-T1
709	FUN_021869-T1;FUN_033969-T1;FUN_033970-T1
710	FUN_000495-T1;FUN_006115-T1;FUN_039369-T1
711	FUN_001561-T1;FUN_022705-T1;FUN_031294-T1;FUN_031296-T1
712	FUN_002063-T1;FUN_005817-T1;FUN_007838-T1;FUN_030621-T1
713	FUN_012562-T1;FUN_024647-T1;FUN_036193-T1;FUN_036213-T1
714	FUN_011167-T1;FUN_011833-T1;FUN_024901-T1
715	FUN_003482-T1;FUN_016512-T1;FUN_022533-T1
716	FUN_012210-T1;FUN_012211-T1;FUN_039435-T1;FUN_039436-T1;FUN_039442-T1;FUN_039479-T1;FUN_039484-T1
717	FUN_025064-T1;FUN_025065-T1;FUN_025066-T1
718	FUN_019271-T1;FUN_021825-T1;FUN_038042-T1
719	FUN_006722-T1;FUN_029217-T1;FUN_037577-T1
720	FUN_002143-T1;FUN_006906-T1;FUN_018665-T1
721	FUN_019212-T1;FUN_019224-T1;FUN_021197-T1;FUN_028659-T1;FUN_028743-T1
722	FUN_022802-T1;FUN_025556-T2
723	FUN_007067-T1;FUN_016444-T1;FUN_021242-T1
724	FUN_001348-T1;FUN_031447-T1;FUN_031449-T1
725	FUN_016917-T1;FUN_016918-T1;FUN_031903-T1
726	FUN_011618-T1;FUN_012965-T1;FUN_025330-T1
727	FUN_012195-T1;FUN_019110-T1;FUN_021918-T3
728	FUN_019248-T1;FUN_021788-T1;FUN_039857-T1
729	FUN_012763-T1;FUN_033300-T1;FUN_033301-T1
730	FUN_005466-T1;FUN_013916-T1;FUN_039270-T1
731	FUN_020194-T1;FUN_020197-T1;FUN_020210-T1
732	FUN_015861-T1;FUN_017448-T2;FUN_017449-T1
733	FUN_012043-T1;FUN_021781-T1
734	FUN_011565-T1;FUN_025253-T1;FUN_033913-T1
735	FUN_011464-T1;FUN_019288-T1;FUN_025151-T1
736	FUN_003761-T1;FUN_017707-T1;FUN_025782-T1
737	FUN_000793-T1;FUN_004820-T1;FUN_039657-T1
738	FUN_005633-T1;FUN_040323-T1
739	FUN_012661-T1;FUN_012662-T1;FUN_024839-T1
740	FUN_001117-T1;FUN_011608-T1;FUN_040075-T3
741	FUN_001727-T1;FUN_001728-T1;FUN_001729-T1;FUN_031168-T1
742	FUN_005087-T1;FUN_031942-T1;FUN_031943-T1
743	FUN_021170-T1;FUN_024628-T1;FUN_039984-T1;FUN_040218-T1
744	FUN_023878-T2;FUN_029989-T1;FUN_030306-T1
745	FUN_006488-T1;FUN_006640-T1;FUN_039728-T1;FUN_039731-T1
746	FUN_021333-T1;FUN_028969-T1;FUN_028975-T2
747	FUN_005744-T1;FUN_022871-T1;FUN_039276-T1
748	FUN_005881-T1;FUN_021523-T1;FUN_021534-T1
749	FUN_019150-T1;FUN_021880-T1;FUN_024431-T1
750	FUN_038154-T1;FUN_040282-T1
751	FUN_003943-T1;FUN_025927-T1;FUN_039476-T1
752	FUN_016912-T1
753	FUN_032262-T1;FUN_032263-T1;FUN_032288-T1;FUN_032289-T1;FUN_039845-T1
754	FUN_012484-T1;FUN_033994-T1;FUN_034249-T1;FUN_034373-T1;FUN_034375-T2;FUN_034377-T1
755	FUN_038736-T1
756	FUN_006078-T1;FUN_006080-T1;FUN_006083-T1;FUN_006084-T1;FUN_006086-T1;FUN_006090-T1;FUN_006091-T1
757	FUN_029924-T1;FUN_029927-T1;FUN_029928-T1;FUN_029930-T1;FUN_029974-T1;FUN_029975-T1;FUN_029976-T1;FUN_029979-T1
758	FUN_017584-T1;FUN_027880-T1
759	FUN_000174-T1;FUN_001796-T1;FUN_001813-T1
760	FUN_000374-T2;FUN_034042-T1;FUN_034044-T1
761	FUN_008833-T1;FUN_008847-T1;FUN_008851-T1
762	FUN_020536-T1
763	FUN_002324-T1;FUN_002988-T1;FUN_003426-T1;FUN_003658-T1;FUN_007847-T1;FUN_008378-T1;FUN_009761-T1;FUN_010137-T1;FUN_010248-T1;FUN_011742-T1;FUN_013411-T1;FUN_018158-T1;FUN_018258-T1;FUN_020263-T1;FUN_020376-T1;FUN_020865-T1;FUN_020920-T1;FUN_023173-T1;FUN_023188-T1;FUN_023223-T1;FUN_023431-T1;FUN_023462-T1;FUN_025613-T1;FUN_026899-T1;FUN_027205-T1;FUN_027238-T1;FUN_027924-T1;FUN_031486-T1;FUN_035…
764	FUN_003291-T1;FUN_003419-T1;FUN_006221-T1;FUN_007879-T1;FUN_007929-T1;FUN_012382-T1;FUN_013323-T1;FUN_014036-T1;FUN_016024-T1;FUN_016033-T1;FUN_019801-T1;FUN_019980-T1;FUN_020043-T1;FUN_020594-T1;FUN_021132-T1;FUN_021226-T1;FUN_023220-T1;FUN_023381-T1;FUN_023488-T1;FUN_023743-T1;FUN_024926-T1;FUN_026976-T1;FUN_026989-T1;FUN_028106-T1;FUN_028136-T1;FUN_029032-T1;FUN_035036-T1;FUN_035307-T1;FUN_035…
765	FUN_019831-T1;FUN_040311-T1
766	FUN_011909-T1;FUN_019455-T1;FUN_019458-T1
767	FUN_018372-T1;FUN_037552-T1;FUN_039578-T1
768	FUN_004617-T1;FUN_006003-T1;FUN_022643-T1
769	FUN_027693-T1;FUN_032266-T1;FUN_032292-T1;FUN_033587-T1
770	FUN_016055-T1;FUN_016056-T1;FUN_040066-T1;FUN_040289-T1
771	FUN_031915-T1;FUN_031919-T1;FUN_031920-T1;FUN_031930-T1;FUN_032832-T1;FUN_032833-T1
772	FUN_016589-T1;FUN_030577-T1;FUN_034429-T1
773	FUN_006458-T1;FUN_006611-T1;FUN_014451-T1;FUN_014452-T1
774	FUN_003926-T1;FUN_003927-T1
775	FUN_011568-T1;FUN_016946-T1;FUN_016947-T1
776	FUN_022405-T1;FUN_030701-T1;FUN_031281-T1
777	FUN_012767-T1;FUN_012768-T1;FUN_012769-T1
778	FUN_024100-T1;FUN_030426-T1;FUN_030427-T1
779	FUN_020775-T1;FUN_020777-T1;FUN_027215-T1;FUN_027869-T1
780	FUN_012657-T1;FUN_024673-T1;FUN_039722-T1
781	FUN_004210-T1;FUN_017440-T1;FUN_026192-T1
782	FUN_003037-T1;FUN_003038-T1;FUN_003053-T1;FUN_019945-T1;FUN_025260-T1;FUN_025261-T1
783	FUN_004174-T1;FUN_017469-T1;FUN_032455-T1
784	FUN_004230-T1;FUN_004232-T1;FUN_031362-T1
785	FUN_005355-T1;FUN_029294-T1;FUN_029299-T1;FUN_029347-T1
786	FUN_030974-T1;FUN_030975-T1;FUN_030982-T1;FUN_031222-T1
787	FUN_005745-T1;FUN_013922-T1;FUN_025882-T1
788	FUN_009802-T1;FUN_019812-T1;FUN_039201-T1
789	FUN_004548-T1;FUN_004550-T1;FUN_026438-T1
790	FUN_022389-T1;FUN_022390-T1;FUN_025989-T1
791	FUN_007006-T1;FUN_007007-T1
792	FUN_011164-T1;FUN_030492-T1;FUN_039029-T1
793	FUN_022791-T1;FUN_031230-T1;FUN_034132-T1
794	FUN_004070-T1;FUN_026004-T1;FUN_032493-T1
795	FUN_005465-T1;FUN_029552-T1;FUN_038504-T1
796	FUN_034189-T1;FUN_034190-T1;FUN_034191-T1
797	FUN_017514-T1;FUN_017517-T1;FUN_026008-T1;FUN_026009-T1
798	FUN_005288-T1;FUN_019318-T1;FUN_029225-T1
799	FUN_021518-T1;FUN_039835-T1;FUN_040242-T1
800	FUN_011098-T1;FUN_011131-T1;FUN_012696-T1;FUN_024874-T1
801	FUN_004339-T1;FUN_017243-T1;FUN_017244-T1;FUN_021936-T1;FUN_021937-T1
802	FUN_020562-T1;FUN_020655-T1;FUN_026697-T1;FUN_026698-T1;FUN_034684-T1
803	FUN_024817-T1;FUN_039587-T1;FUN_040098-T1
804	FUN_009692-T1;FUN_010735-T1;FUN_020031-T1
805	FUN_003620-T2;FUN_025693-T1;FUN_025695-T1;FUN_025697-T1
806	FUN_013893-T1;FUN_030806-T1;FUN_039241-T1
807	FUN_039011-T1;FUN_040160-T1
808	FUN_035007-T1;FUN_035008-T1;FUN_035009-T1;FUN_035010-T1;FUN_035033-T1
809	FUN_008931-T1;FUN_009470-T1;FUN_013944-T1;FUN_015558-T1;FUN_019665-T1;FUN_019701-T1;FUN_024192-T1;FUN_028667-T1;FUN_028748-T1;FUN_034141-T1;FUN_038647-T1
810	FUN_023825-T1;FUN_028526-T1
812	FUN_001375-T1;FUN_001689-T1;FUN_003699-T1;FUN_004976-T1;FUN_006218-T1;FUN_007168-T1;FUN_007286-T1;FUN_009658-T1;FUN_009999-T1;FUN_010258-T1;FUN_010369-T1;FUN_013223-T1;FUN_014427-T1;FUN_016557-T1;FUN_017495-T1;FUN_018171-T1;FUN_018187-T1;FUN_018410-T1;FUN_019620-T1;FUN_024202-T1;FUN_026046-T1;FUN_026876-T1;FUN_026975-T1;FUN_029077-T1;FUN_029418-T1;FUN_032965-T1;FUN_033829-T1;FUN_033977-T1;FUN_034…
813	FUN_018864-T1;FUN_022247-T1;FUN_031082-T1
814	FUN_008396-T1;FUN_034822-T1;FUN_034823-T1
815	FUN_001537-T1;FUN_026228-T1;FUN_031320-T1
816	FUN_003480-T1;FUN_004389-T1;FUN_017852-T1
817	FUN_001252-T1;FUN_001254-T1;FUN_032393-T1
818	FUN_015395-T1;FUN_033827-T1
819	FUN_001208-T2;FUN_021100-T1;FUN_028505-T1
820	FUN_023062-T1;FUN_027095-T1;FUN_027305-T1;FUN_030753-T1
821	FUN_004318-T1;FUN_032100-T1;FUN_032101-T1
822	FUN_011685-T1;FUN_025468-T1;FUN_025469-T1
823	FUN_016116-T1;FUN_032386-T1
824	FUN_006484-T1;FUN_006485-T1;FUN_006636-T1;FUN_006637-T1;FUN_039740-T1
825	FUN_000862-T1;FUN_018927-T1;FUN_037803-T1
826	FUN_012218-T1;FUN_039923-T1;FUN_040253-T1
827	FUN_000604-T1;FUN_030808-T1;FUN_030809-T1
828	FUN_038930-T1;FUN_038931-T1
829	FUN_005535-T1;FUN_021521-T1;FUN_029998-T1
830	FUN_018737-T1;FUN_022367-T1;FUN_031888-T1
831	FUN_030796-T1;FUN_036422-T1
832	FUN_007417-T1;FUN_020887-T1;FUN_024506-T1;FUN_024507-T1;FUN_034719-T1
833	FUN_040157-T1;FUN_040236-T1;FUN_040249-T1
834	FUN_000129-T1;FUN_000651-T1;FUN_030686-T1
835	FUN_005133-T1;FUN_011830-T1;FUN_033996-T1
836	FUN_005561-T1;FUN_005562-T1;FUN_039681-T1
837	FUN_005946-T1;FUN_007104-T1;FUN_007105-T1;FUN_021621-T1
838	FUN_011431-T1;FUN_018947-T1;FUN_025129-T1
839	FUN_016336-T1;FUN_016341-T1;FUN_033185-T1;FUN_033187-T1
840	FUN_018898-T1;FUN_031925-T1;FUN_031934-T1;FUN_031935-T1
841	FUN_007035-T1;FUN_007037-T1
842	FUN_013532-T1;FUN_017626-T1;FUN_033016-T1;FUN_033105-T1
843	FUN_002675-T2;FUN_016603-T1;FUN_016604-T1;FUN_034381-T1
844	FUN_005545-T1;FUN_005546-T1;FUN_039808-T1
845	FUN_009073-T1;FUN_036449-T1;FUN_038962-T1;FUN_038983-T1
846	FUN_011911-T1;FUN_019452-T1;FUN_021673-T1
847	FUN_012261-T1;FUN_022071-T1;FUN_039140-T1
848	FUN_020746-T1;FUN_020749-T1;FUN_022809-T1
849	FUN_026566-T1;FUN_034089-T1
850	FUN_002144-T1;FUN_012468-T1;FUN_022372-T1
851	FUN_025211-T1;FUN_025220-T1
852	FUN_001165-T1;FUN_013390-T1;FUN_039050-T1
853	FUN_003964-T1;FUN_028887-T1;FUN_028892-T1;FUN_028910-T1;FUN_028913-T1;FUN_039774-T1
854	FUN_019420-T1;FUN_019422-T1;FUN_019427-T1
855	FUN_006853-T1;FUN_006861-T1;FUN_007603-T1;FUN_030164-T1;FUN_030165-T1
856	FUN_008277-T1;FUN_009256-T1;FUN_015017-T1;FUN_015018-T1;FUN_020860-T1;FUN_024820-T1;FUN_034399-T1;FUN_036813-T1;FUN_036826-T1;FUN_037183-T1
857	FUN_031818-T1;FUN_033126-T1;FUN_033147-T1
858	FUN_000719-T1;FUN_000720-T1;FUN_000722-T1;FUN_000723-T1
859	FUN_012669-T1;FUN_012671-T1
860	FUN_008120-T1;FUN_008211-T1;FUN_011754-T1;FUN_011756-T1;FUN_011761-T1;FUN_036080-T1;FUN_036091-T1
862	FUN_002107-T1;FUN_002645-T1;FUN_003685-T1;FUN_005306-T1;FUN_005340-T1;FUN_008027-T1;FUN_009417-T1;FUN_010155-T1;FUN_010793-T1;FUN_013194-T1;FUN_014144-T1;FUN_014727-T1;FUN_015021-T1;FUN_015078-T1;FUN_016308-T1;FUN_018253-T1;FUN_018255-T1;FUN_018620-T1;FUN_020504-T1;FUN_021997-T1;FUN_023189-T1;FUN_023712-T1;FUN_024645-T1;FUN_026929-T1;FUN_027728-T1;FUN_029095-T1;FUN_030482-T1;FUN_035501-T1;FUN_035…
865	FUN_001218-T1;FUN_001219-T2;FUN_017613-T1
866	FUN_004542-T1;FUN_037137-T1
867	FUN_003911-T1;FUN_003912-T1;FUN_003913-T1;FUN_003914-T1
868	FUN_012170-T1;FUN_013003-T1;FUN_019137-T1
869	FUN_011424-T1;FUN_012298-T1;FUN_025117-T1
870	FUN_005449-T1;FUN_005458-T1;FUN_029516-T1
871	FUN_016492-T1;FUN_020901-T1;FUN_020902-T1
872	FUN_025337-T1;FUN_025338-T1;FUN_025339-T1
873	FUN_000185-T1;FUN_000186-T1;FUN_022851-T1
874	FUN_006068-T1;FUN_024555-T1;FUN_039315-T1
875	FUN_003765-T1
876	FUN_000460-T1;FUN_024048-T1;FUN_030905-T1
877	FUN_015555-T1;FUN_018385-T1;FUN_035375-T1
878	FUN_011621-T1;FUN_011622-T1;FUN_012961-T1
879	FUN_016904-T1;FUN_031871-T1
880	FUN_017695-T1;FUN_025818-T1;FUN_031199-T1
881	FUN_022830-T1;FUN_022831-T1;FUN_022834-T1
882	FUN_003758-T1;FUN_003780-T1;FUN_005040-T1
883	FUN_007194-T1;FUN_021392-T1;FUN_021395-T1
884	FUN_007273-T1;FUN_012960-T1;FUN_027844-T1
885	FUN_025828-T1;FUN_031525-T1;FUN_031526-T1
886	FUN_024037-T1;FUN_027807-T1;FUN_027809-T1
887	FUN_033506-T1;FUN_033507-T1;FUN_034780-T1;FUN_040273-T1
888	FUN_007742-T1;FUN_013387-T1
889	FUN_023132-T1;FUN_024501-T1;FUN_024503-T1;FUN_026724-T1
890	FUN_006771-T1;FUN_006774-T1;FUN_006775-T1
891	FUN_034206-T1;FUN_034208-T1;FUN_040280-T1;FUN_040281-T1
892	FUN_000672-T1;FUN_006196-T1;FUN_013641-T1
893	FUN_000938-T1;FUN_013139-T1;FUN_014746-T1;FUN_014917-T1
894	FUN_006297-T1;FUN_010746-T1;FUN_038781-T1
895	FUN_002151-T1;FUN_023104-T1;FUN_031197-T1
896	FUN_020121-T1;FUN_026189-T1;FUN_026190-T1
897	FUN_004656-T1;FUN_004710-T1;FUN_029169-T1;FUN_038710-T1
898	FUN_005986-T1;FUN_005987-T1;FUN_029729-T1
899	FUN_006036-T1;FUN_029645-T1;FUN_029668-T1;FUN_038417-T1
900	FUN_037995-T1;FUN_037996-T1;FUN_037997-T1;FUN_037998-T1
901	FUN_012345-T1;FUN_012346-T1;FUN_018888-T1
902	FUN_029878-T1;FUN_029880-T1;FUN_029882-T1;FUN_029883-T1
903	FUN_011733-T1;FUN_024584-T2;FUN_024591-T1;FUN_025492-T1
904	FUN_005057-T1
905	FUN_001770-T1;FUN_001771-T1;FUN_022728-T1
906	FUN_005223-T1;FUN_005230-T1;FUN_005231-T1;FUN_039403-T1
907	FUN_005462-T1;FUN_029547-T1
908	FUN_021188-T1;FUN_021189-T3
909	FUN_019585-T1;FUN_019586-T1;FUN_019588-T1
910	FUN_006691-T1;FUN_006692-T1;FUN_035348-T1
911	FUN_011769-T1;FUN_011771-T1;FUN_011776-T1;FUN_011777-T1
912	FUN_002884-T1;FUN_010262-T1;FUN_010343-T1;FUN_010651-T1;FUN_010864-T1;FUN_014123-T1;FUN_015441-T1;FUN_020742-T1;FUN_026347-T1;FUN_028742-T1;FUN_034538-T1;FUN_034586-T1;FUN_035553-T1;FUN_036578-T1;FUN_036579-T1
913	FUN_034797-T1
914	FUN_034904-T1;FUN_034924-T1;FUN_034934-T1;FUN_034939-T1
915	FUN_030397-T1;FUN_030398-T1;FUN_030400-T1
916	FUN_028150-T1;FUN_028159-T1;FUN_028182-T1;FUN_028191-T1
917	FUN_011467-T1;FUN_011468-T1;FUN_011469-T1;FUN_011470-T1;FUN_011472-T1
918	FUN_004571-T1;FUN_005765-T1;FUN_005841-T1;FUN_007739-T1;FUN_008319-T1;FUN_008443-T1;FUN_012148-T1;FUN_012149-T1;FUN_012152-T1;FUN_012153-T1;FUN_015353-T1;FUN_017332-T1;FUN_017333-T1;FUN_017402-T1;FUN_017403-T1;FUN_019264-T1;FUN_023849-T1;FUN_025035-T1;FUN_026633-T1;FUN_027291-T1;FUN_027292-T1;FUN_030290-T1;FUN_031214-T1;FUN_031894-T1;FUN_035342-T1;FUN_035343-T1;FUN_035972-T1;FUN_039125-T1
920	FUN_010560-T1;FUN_031311-T1;FUN_039875-T1
921	FUN_004237-T1;FUN_026214-T1
922	FUN_004133-T1;FUN_004138-T1
923	FUN_000815-T1;FUN_015922-T1
924	FUN_019059-T1;FUN_019063-T1;FUN_019069-T1
925	FUN_010223-T1;FUN_010302-T1;FUN_011684-T1;FUN_011704-T1
926	FUN_004067-T1;FUN_004068-T1;FUN_016038-T1
927	FUN_018381-T1;FUN_018382-T1
928	FUN_026028-T1;FUN_026094-T1;FUN_026096-T1;FUN_034161-T1
929	FUN_032349-T1;FUN_033515-T1;FUN_033516-T1
930	FUN_004409-T1;FUN_017109-T1;FUN_017128-T1;FUN_026355-T1
931	FUN_011421-T1;FUN_012836-T1;FUN_019152-T1
932	FUN_014667-T1;FUN_014841-T1;FUN_022733-T1;FUN_039820-T1
933	FUN_009486-T1;FUN_020085-T1;FUN_037494-T1
934	FUN_012611-T1;FUN_012612-T1;FUN_012614-T1
935	FUN_011414-T1;FUN_011415-T1;FUN_024053-T1
936	FUN_003788-T1;FUN_005448-T1
937	FUN_003347-T1;FUN_025547-T1;FUN_039933-T1
938	FUN_005321-T1;FUN_005322-T1;FUN_007087-T1
939	FUN_039978-T1;FUN_040073-T1;FUN_040074-T1
940	FUN_031683-T1;FUN_034290-T1;FUN_034291-T1
941	FUN_000454-T1;FUN_000482-T1;FUN_030915-T1
942	FUN_030205-T1;FUN_030228-T1;FUN_030229-T1
943	FUN_005485-T1;FUN_038491-T1;FUN_038492-T1
944	FUN_024311-T1;FUN_031636-T1;FUN_031637-T1
945	FUN_002495-T1;FUN_023118-T1;FUN_037111-T1
946	FUN_021289-T1;FUN_028866-T1;FUN_039874-T1
947	FUN_005717-T1;FUN_011504-T1;FUN_011506-T1
948	FUN_001525-T1;FUN_014282-T1;FUN_039459-T1
949	FUN_001301-T1;FUN_001302-T1;FUN_001304-T1
950	FUN_017549-T1;FUN_025959-T1;FUN_025960-T1
951	FUN_011611-T1;FUN_012967-T1
952	FUN_009809-T1;FUN_031394-T1;FUN_031395-T1;FUN_031396-T1;FUN_031397-T1
953	FUN_025032-T1;FUN_025036-T1;FUN_025037-T1
954	FUN_025683-T1;FUN_025684-T1;FUN_037815-T1
955	FUN_017580-T1;FUN_025950-T2;FUN_025951-T1
956	FUN_003932-T1;FUN_003933-T1;FUN_027839-T1
957	FUN_000655-T1;FUN_000657-T1;FUN_000658-T1
958	FUN_013909-T1;FUN_038685-T1
959	FUN_018450-T1;FUN_018452-T1;FUN_020520-T1
960	FUN_016564-T1;FUN_016567-T1;FUN_034486-T1;FUN_034552-T1
961	FUN_037959-T1;FUN_037963-T1;FUN_037964-T1;FUN_037965-T1
962	FUN_034140-T1;FUN_034143-T1;FUN_034146-T1;FUN_034147-T1;FUN_034148-T1
963	FUN_011382-T1;FUN_011390-T1
964	FUN_001480-T1;FUN_002405-T1;FUN_004937-T1;FUN_010108-T1;FUN_015579-T1;FUN_019941-T1;FUN_027745-T1;FUN_027901-T1;FUN_028770-T1;FUN_033117-T1;FUN_035430-T1;FUN_036139-T1;FUN_036652-T1
965	FUN_001659-T1;FUN_002954-T1;FUN_003815-T1;FUN_006060-T1;FUN_007594-T1;FUN_009517-T1;FUN_013748-T1;FUN_014496-T1;FUN_016081-T1;FUN_018751-T1;FUN_018754-T1;FUN_019750-T1;FUN_022575-T1;FUN_024950-T1;FUN_028298-T1;FUN_034407-T1;FUN_034618-T1
966	FUN_032844-T1;FUN_035543-T1
967	FUN_015274-T1;FUN_016062-T1;FUN_018587-T1;FUN_034240-T1
968	FUN_001395-T1
969	FUN_002048-T1;FUN_040309-T1
972	FUN_021794-T1;FUN_031346-T1
973	FUN_003542-T1;FUN_010555-T1;FUN_010557-T1
974	FUN_031736-T1;FUN_031737-T1;FUN_033978-T1;FUN_033980-T1
975	FUN_032157-T1;FUN_033698-T1;FUN_033699-T1;FUN_033780-T1;FUN_033781-T1
976	FUN_024146-T1;FUN_024147-T1;FUN_038952-T1
977	FUN_030479-T1;FUN_031515-T1;FUN_037682-T1
978	FUN_012233-T1;FUN_012234-T1;FUN_022024-T1
979	FUN_001225-T1;FUN_013422-T1;FUN_022531-T1
980	FUN_005135-T1;FUN_018982-T1;FUN_022074-T2
981	FUN_005813-T1;FUN_005814-T1;FUN_021476-T1
982	FUN_005898-T1;FUN_021070-T1;FUN_021545-T1
983	FUN_012598-T1;FUN_017290-T1;FUN_034026-T1
984	FUN_010688-T1;FUN_012554-T1
985	FUN_006474-T1;FUN_006623-T1;FUN_006624-T1;FUN_039666-T1
986	FUN_033416-T1
987	FUN_009102-T1;FUN_009114-T1;FUN_009126-T1;FUN_009137-T1;FUN_009143-T2;FUN_009154-T1;FUN_009159-T1
989	FUN_012502-T1;FUN_022431-T1;FUN_040045-T1
990	FUN_022789-T1;FUN_022790-T1;FUN_031226-T1
991	FUN_037346-T1;FUN_037377-T1
992	FUN_012263-T1;FUN_022075-T1
993	FUN_005988-T1;FUN_005990-T1;FUN_029717-T1
994	FUN_016798-T1;FUN_016800-T2;FUN_031820-T1
995	FUN_017857-T1;FUN_017858-T1;FUN_025619-T1
996	FUN_017681-T1;FUN_025825-T1;FUN_025826-T1
997	FUN_008043-T1;FUN_018470-T1;FUN_037645-T2
998	FUN_012380-T1;FUN_018836-T1;FUN_032974-T1
999	FUN_016949-T1;FUN_016953-T1;FUN_016955-T1
1000	FUN_021479-T1;FUN_021480-T1;FUN_033316-T1
1001	FUN_004670-T1;FUN_004724-T1;FUN_026546-T1;FUN_026779-T1
1002	FUN_012919-T1;FUN_025240-T1;FUN_025241-T1
1003	FUN_028967-T1;FUN_028968-T1
1004	FUN_038427-T1;FUN_038428-T1;FUN_038429-T1
1005	FUN_023958-T1;FUN_027986-T1;FUN_036491-T1
1006	FUN_009015-T1;FUN_009019-T1
1007	FUN_003112-T1;FUN_009963-T1;FUN_014442-T1
1008	FUN_005187-T1;FUN_005188-T1;FUN_005189-T1
1009	FUN_007707-T1;FUN_009624-T1;FUN_009972-T1;FUN_011037-T1;FUN_011043-T1;FUN_014682-T1;FUN_014692-T1;FUN_014855-T1;FUN_014859-T1;FUN_015198-T1;FUN_015335-T1;FUN_016758-T1;FUN_018104-T1;FUN_018130-T1;FUN_019976-T1;FUN_020347-T1;FUN_020474-T1;FUN_020606-T1;FUN_022463-T1;FUN_022894-T1;FUN_028382-T1;FUN_028499-T1;FUN_029326-T1;FUN_034897-T1;FUN_035188-T1;FUN_035472-T1;FUN_036883-T1
1010	FUN_003955-T1;FUN_004702-T1;FUN_010492-T1;FUN_013514-T1;FUN_016021-T1;FUN_016802-T1;FUN_019810-T1;FUN_020302-T1;FUN_020552-T1;FUN_020927-T1;FUN_021106-T1;FUN_023607-T1;FUN_023608-T1;FUN_027983-T1;FUN_029427-T1;FUN_030011-T1;FUN_034061-T1;FUN_034093-T1;FUN_034655-T1;FUN_035576-T1;FUN_035612-T1;FUN_035613-T1;FUN_036021-T1;FUN_036614-T1;FUN_037721-T1;FUN_038020-T1
1011	FUN_001672-T1;FUN_003290-T1;FUN_003722-T1;FUN_006220-T1;FUN_008928-T1;FUN_009590-T1;FUN_009672-T1;FUN_015602-T1;FUN_015776-T1;FUN_017773-T1;FUN_018205-T1;FUN_018272-T1;FUN_020037-T1;FUN_020044-T1;FUN_020261-T1;FUN_020866-T1;FUN_020935-T1;FUN_022489-T1;FUN_023197-T1;FUN_023263-T1;FUN_023366-T1;FUN_023437-T1;FUN_026997-T1;FUN_028523-T1;FUN_028983-T1;FUN_035839-T1;FUN_035840-T1;FUN_039897-T1
1012	FUN_015117-T1;FUN_033651-T1;FUN_033722-T1;FUN_033723-T1
1013	FUN_007321-T1;FUN_007322-T1;FUN_007693-T1;FUN_007759-T1
1014	FUN_003261-T2;FUN_007121-T1;FUN_007122-T1;FUN_007415-T1
1015	FUN_006693-T1;FUN_006694-T1;FUN_013372-T1
1016	FUN_005533-T1;FUN_005534-T1;FUN_010966-T1
1017	FUN_002781-T1;FUN_033903-T1;FUN_033904-T1
1018	FUN_005766-T1;FUN_005767-T1;FUN_005768-T1;FUN_005769-T1
1019	FUN_024210-T1;FUN_024213-T1;FUN_024218-T1
1020	FUN_027551-T1;FUN_027554-T1;FUN_027618-T1;FUN_039751-T1
1021	FUN_005252-T1;FUN_038729-T1;FUN_038732-T1
1022	FUN_029263-T1;FUN_029321-T1;FUN_040223-T1
1023	FUN_000065-T1;FUN_013655-T1;FUN_013656-T1
1024	FUN_036682-T1;FUN_036683-T1
1025	FUN_010203-T1;FUN_010284-T1;FUN_011432-T1;FUN_011433-T1
1026	FUN_031550-T1;FUN_031552-T1
1027	FUN_010578-T1;FUN_011816-T1;FUN_011820-T1;FUN_011821-T1
1028	FUN_005345-T1;FUN_038635-T1;FUN_038636-T1
1029	FUN_010720-T1;FUN_010721-T1;FUN_030201-T1
1030	FUN_005550-T1;FUN_022757-T1;FUN_022758-T1
1031	FUN_013658-T1
1032	FUN_028194-T1;FUN_028196-T1;FUN_028197-T1;FUN_028199-T1;FUN_028203-T1;FUN_028205-T1;FUN_028327-T1
1033	FUN_021076-T1;FUN_021077-T1;FUN_021078-T1
1034	FUN_015865-T1;FUN_039255-T1;FUN_039259-T1
1035	FUN_030570-T1;FUN_030869-T1;FUN_030968-T1
1036	FUN_022799-T1;FUN_022800-T1
1037	FUN_037546-T1;FUN_037548-T1
1038	FUN_006202-T1;FUN_013766-T1;FUN_039095-T1
1039	FUN_004607-T1;FUN_010097-T1;FUN_026468-T1
1040	FUN_008733-T1;FUN_008779-T1;FUN_022518-T1
1041	FUN_019356-T1;FUN_019357-T1;FUN_019359-T1
1042	FUN_029611-T1;FUN_029613-T1;FUN_029614-T1
1043	FUN_018364-T1;FUN_018366-T1;FUN_018367-T1
1044	FUN_019396-T1;FUN_021698-T1;FUN_021699-T1
1045	FUN_006056-T1;FUN_007147-T1;FUN_007150-T1
1046	FUN_019878-T1;FUN_019879-T1
1048	FUN_039962-T1;FUN_040130-T1
1049	FUN_026048-T1;FUN_026049-T1;FUN_026114-T1;FUN_030124-T1
1050	FUN_018408-T1;FUN_018413-T1;FUN_018414-T1
1051	FUN_033458-T1;FUN_033459-T1
1052	FUN_006856-T1;FUN_006868-T1;FUN_006871-T1;FUN_006893-T1;FUN_008130-T1
1053	FUN_019857-T1
1054	FUN_016098-T1;FUN_016100-T1;FUN_016102-T1;FUN_016103-T1
1055	FUN_030892-T1;FUN_030896-T1;FUN_030898-T1;FUN_030901-T1;FUN_030902-T1
1056	FUN_003970-T1;FUN_003983-T1
1057	FUN_012393-T1;FUN_012394-T1;FUN_012395-T1;FUN_012399-T1
1059	FUN_023574-T1;FUN_023583-T1
1062	FUN_003209-T1;FUN_017931-T1;FUN_030765-T1
1063	FUN_039384-T1;FUN_039385-T1;FUN_039386-T1
1064	FUN_000179-T1;FUN_031127-T1
1065	FUN_006821-T1;FUN_007502-T1
1066	FUN_013870-T1;FUN_031813-T1
1068	FUN_034441-T1
1069	FUN_006721-T1;FUN_020949-T1
1070	FUN_001437-T1;FUN_001438-T1;FUN_013778-T1
1071	FUN_011651-T1;FUN_025426-T1
1072	FUN_034423-T1;FUN_034427-T1;FUN_034428-T1
1073	FUN_003351-T1;FUN_025551-T1
1074	FUN_014264-T1;FUN_014265-T1;FUN_034229-T1
1075	FUN_014158-T1;FUN_014300-T1;FUN_039504-T1
1076	FUN_011112-T1;FUN_011144-T1;FUN_024881-T1
1077	FUN_012416-T1;FUN_022302-T1;FUN_022304-T1;FUN_022316-T1
1078	FUN_016213-T1;FUN_032818-T1;FUN_032821-T1
1079	FUN_031579-T1;FUN_031581-T1;FUN_032471-T1
1080	FUN_030943-T1;FUN_030944-T1;FUN_030947-T1
1081	FUN_018931-T1;FUN_018932-T1
1082	FUN_004812-T1;FUN_015925-T1
1083	FUN_004792-T1
1084	FUN_000883-T1;FUN_002476-T1;FUN_026623-T1
1085	FUN_004169-T1;FUN_014743-T1;FUN_014914-T1
1086	FUN_027906-T1;FUN_027907-T2
1087	FUN_009801-T1;FUN_024695-T1
1088	FUN_033646-T1;FUN_033649-T1;FUN_033650-T1
1089	FUN_030317-T1;FUN_038819-T1;FUN_039955-T1
1090	FUN_012938-T1;FUN_017436-T1
1091	FUN_018407-T1;FUN_018412-T1;FUN_037606-T1
1092	FUN_002069-T1;FUN_034483-T1;FUN_034549-T1
1093	FUN_025971-T1;FUN_025972-T1;FUN_025973-T1
1094	FUN_031589-T1;FUN_038659-T1
1095	FUN_016225-T1;FUN_016232-T1
1096	FUN_024753-T1;FUN_037206-T1;FUN_038184-T1
1097	FUN_030848-T1;FUN_038027-T2;FUN_038028-T1
1098	FUN_001740-T1;FUN_001741-T1;FUN_031163-T1
1099	FUN_010952-T1;FUN_012515-T1;FUN_012629-T1
1100	FUN_005289-T1;FUN_029226-T1
1101	FUN_005707-T1;FUN_005708-T1;FUN_005710-T1
1102	FUN_007117-T1;FUN_017757-T1;FUN_017758-T1
1103	FUN_012606-T1
1104	FUN_019862-T1
1105	FUN_029775-T1;FUN_029776-T1;FUN_029777-T1;FUN_029778-T1
1106	FUN_016854-T1
1107	FUN_017796-T1;FUN_017799-T1;FUN_024291-T1;FUN_024292-T1
1108	FUN_002563-T1;FUN_003359-T1;FUN_003624-T1;FUN_004959-T1;FUN_005789-T1;FUN_017097-T1;FUN_023498-T1;FUN_036313-T1;FUN_036805-T1
1109	FUN_038652-T1;FUN_038653-T1;FUN_038656-T1;FUN_038657-T1;FUN_038658-T1
1110	FUN_001311-T1;FUN_031391-T1
1111	FUN_006040-T1;FUN_006041-T1;FUN_006045-T1
1112	FUN_026210-T1;FUN_026212-T1;FUN_026213-T1
1113	FUN_016429-T1
1114	FUN_000969-T1;FUN_000970-T1
1115	FUN_040207-T1;FUN_040211-T2
1119	FUN_001752-T1;FUN_001753-T1;FUN_001754-T1;FUN_001755-T1;FUN_003054-T1;FUN_010145-T1;FUN_011938-T1;FUN_011939-T1;FUN_012401-T1;FUN_013379-T1;FUN_013380-T1;FUN_014203-T1;FUN_015155-T1;FUN_015156-T1;FUN_019424-T1;FUN_019425-T1;FUN_019755-T1;FUN_021811-T1;FUN_024617-T1;FUN_024618-T1;FUN_026269-T1;FUN_029090-T1;FUN_038327-T1;FUN_038328-T1;FUN_038916-T1;FUN_038917-T1
1120	FUN_002352-T1;FUN_002413-T1;FUN_008001-T1;FUN_009476-T1;FUN_009528-T1;FUN_009665-T1;FUN_010497-T1;FUN_011080-T1;FUN_015099-T1;FUN_015290-T1;FUN_016850-T1;FUN_017994-T1;FUN_020248-T1;FUN_020444-T1;FUN_020456-T1;FUN_023726-T1;FUN_023941-T1;FUN_024061-T1;FUN_028098-T1;FUN_028134-T1;FUN_028608-T1;FUN_028688-T1;FUN_028767-T1;FUN_035908-T1;FUN_036588-T1;FUN_036621-T1
1122	FUN_000089-T1;FUN_007307-T1
1124	FUN_001174-T1;FUN_001176-T1;FUN_013392-T1
1126	FUN_029766-T1;FUN_038379-T1
1129	FUN_004867-T1;FUN_036981-T1;FUN_036989-T1;FUN_036995-T1
1130	FUN_004324-T1;FUN_004325-T1
1131	FUN_019023-T1;FUN_032540-T1
1132	FUN_011947-T1;FUN_011948-T1;FUN_011949-T1
1133	FUN_007656-T1;FUN_007798-T1;FUN_025646-T1
1134	FUN_022543-T1;FUN_039939-T1;FUN_040105-T3
1135	FUN_012977-T1;FUN_037163-T1
1136	FUN_031814-T1;FUN_034116-T1
1137	FUN_026220-T1;FUN_026221-T1;FUN_031902-T1
1138	FUN_015431-T1;FUN_032054-T1
1139	FUN_018506-T1;FUN_018507-T1
1140	FUN_019470-T1;FUN_019484-T1
1141	FUN_006467-T1;FUN_006468-T1;FUN_006618-T1;FUN_006619-T1;FUN_006620-T1
1142	FUN_017877-T1;FUN_022836-T1
1143	FUN_025940-T1
1144	FUN_011326-T1;FUN_037945-T1
1145	FUN_024257-T1;FUN_035110-T1;FUN_035118-T1
1146	FUN_015962-T1;FUN_016003-T1;FUN_026624-T1
1147	FUN_006532-T1;FUN_006533-T1;FUN_006675-T1;FUN_012217-T1
1148	FUN_020017-T1;FUN_031241-T1
1149	FUN_019020-T1
1150	FUN_004770-T1;FUN_004771-T1;FUN_004773-T1
1151	FUN_005226-T1;FUN_005227-T1;FUN_005234-T1;FUN_010381-T1
1152	FUN_004463-T1;FUN_004464-T1;FUN_004465-T1
1153	FUN_023774-T1
1154	FUN_016466-T1;FUN_025508-T1
1155	FUN_007205-T1;FUN_027441-T1;FUN_027442-T1
1156	FUN_018525-T1;FUN_018526-T1;FUN_018693-T1
1157	FUN_016735-T1;FUN_021942-T1;FUN_038808-T1
1158	FUN_000844-T1;FUN_000845-T1;FUN_000846-T1
1159	FUN_001170-T1;FUN_001203-T1;FUN_018770-T1;FUN_018791-T1
1160	FUN_030525-T1;FUN_039836-T1
1161	FUN_021901-T1;FUN_021904-T1;FUN_021908-T1;FUN_021909-T2;FUN_037655-T1
1162	FUN_006139-T1
1163	FUN_009685-T1;FUN_022611-T1;FUN_027077-T1;FUN_027323-T1
1164	FUN_008267-T1
1165	FUN_037496-T1
1166	FUN_012227-T1;FUN_037424-T3
1167	FUN_000605-T1;FUN_024576-T1
1168	FUN_018892-T1;FUN_021086-T1
1169	FUN_004604-T1;FUN_006478-T1;FUN_006628-T1
1170	FUN_007416-T1;FUN_024559-T1;FUN_024560-T1
1172	FUN_011208-T1
1173	FUN_037489-T1;FUN_039335-T1
1174	FUN_038044-T1;FUN_038045-T1
1175	FUN_015649-T1;FUN_015650-T1;FUN_015652-T1
1176	FUN_024793-T1;FUN_024796-T1;FUN_037010-T1;FUN_037011-T1
1177	FUN_011087-T1;FUN_021351-T1;FUN_023513-T1
1178	FUN_030091-T1;FUN_030092-T1;FUN_030093-T1;FUN_030100-T1
1179	FUN_006859-T1;FUN_014473-T1;FUN_017963-T1;FUN_018061-T1;FUN_020353-T1
1180	FUN_038560-T1;FUN_038562-T1;FUN_038564-T1;FUN_038565-T1
1182	FUN_001964-T1;FUN_001968-T1
1183	FUN_014605-T1;FUN_014616-T1;FUN_014619-T1
1184	FUN_012096-T1;FUN_024540-T1
1185	FUN_003164-T1;FUN_009467-T1;FUN_015611-T1;FUN_016858-T1;FUN_023548-T1;FUN_035570-T1;FUN_036692-T1
1186	FUN_000854-T1;FUN_001945-T1;FUN_002649-T1;FUN_002838-T1;FUN_003160-T1;FUN_009413-T1;FUN_009500-T1;FUN_009623-T1;FUN_011025-T1;FUN_011040-T1;FUN_015095-T1;FUN_015306-T1;FUN_016840-T1;FUN_017974-T1;FUN_019777-T1;FUN_020223-T1;FUN_020423-T1;FUN_020468-T1;FUN_023815-T1;FUN_023937-T1;FUN_028211-T1;FUN_028421-T1;FUN_028849-T1;FUN_036535-T1;FUN_036770-T1
1187	FUN_001572-T1;FUN_001574-T1;FUN_022711-T1
1188	FUN_027493-T1;FUN_027494-T1
1189	FUN_030097-T1;FUN_030103-T1
1190	FUN_004167-T1;FUN_026132-T1
1192	FUN_032159-T1;FUN_032160-T1
1193	FUN_006843-T1;FUN_020924-T1
1195	FUN_012365-T1;FUN_032202-T1
1196	FUN_027141-T1;FUN_027251-T1;FUN_027252-T1
1197	FUN_000817-T1;FUN_036551-T1
1198	FUN_000350-T1;FUN_031016-T1
1199	FUN_032890-T1;FUN_033206-T1
1200	FUN_024126-T1;FUN_030455-T1
1201	FUN_007139-T1;FUN_018546-T1
1202	FUN_005958-T1;FUN_029770-T1
1203	FUN_037782-T1
1204	FUN_012005-T1;FUN_021762-T1
1205	FUN_019880-T1;FUN_024157-T1;FUN_024158-T1
1206	FUN_012858-T1;FUN_024845-T1
1207	FUN_019283-T1;FUN_038812-T1
1208	FUN_026348-T1;FUN_039022-T1;FUN_039024-T1
1209	FUN_001226-T1;FUN_024569-T1
1210	FUN_025091-T1;FUN_025094-T1;FUN_025097-T1
1211	FUN_005017-T1;FUN_005018-T1;FUN_035350-T2
1212	FUN_006909-T1;FUN_021012-T1
1213	FUN_014594-T1
1214	FUN_024335-T1;FUN_025106-T1
1215	FUN_016365-T1;FUN_032661-T1;FUN_032738-T1
1216	FUN_004595-T1
1217	FUN_012328-T1;FUN_026654-T1
1219	FUN_001601-T1;FUN_001604-T1;FUN_001606-T1
1220	FUN_000239-T1;FUN_031095-T1
1221	FUN_007074-T1;FUN_035044-T1
1222	FUN_012902-T1
1223	FUN_008453-T1;FUN_038967-T1;FUN_038968-T1;FUN_038971-T1;FUN_038987-T1;FUN_038988-T1
1224	FUN_007111-T1
1225	FUN_005069-T1;FUN_005070-T1
1226	FUN_005514-T1;FUN_032892-T1
1227	FUN_005544-T1;FUN_010994-T1;FUN_014622-T1;FUN_018271-T1
1228	FUN_001625-T1;FUN_001757-T1
1229	FUN_031811-T1;FUN_034121-T1
1230	FUN_016346-T1;FUN_024159-T1
1231	FUN_031207-T1;FUN_031209-T1;FUN_031228-T1
1232	FUN_010430-T1
1233	FUN_006312-T1;FUN_014218-T1
1234	FUN_022986-T1;FUN_030914-T1
1235	FUN_016652-T1;FUN_016673-T1;FUN_016674-T1;FUN_040097-T1
1236	FUN_012670-T1
1237	FUN_003806-T1;FUN_017685-T1
1238	FUN_034691-T1;FUN_037713-T1
1239	FUN_039405-T1;FUN_039406-T1
1240	FUN_022660-T1
1241	FUN_011593-T1;FUN_025048-T1
1242	FUN_007247-T1;FUN_014360-T1
1243	FUN_007633-T1;FUN_007634-T1;FUN_007828-T1;FUN_007829-T1
1244	FUN_010635-T1;FUN_011331-T1
1245	FUN_003027-T1;FUN_003029-T1;FUN_003044-T1;FUN_003062-T1;FUN_036012-T1
1246	FUN_005372-T1;FUN_029316-T1;FUN_029376-T1
1247	FUN_009799-T1;FUN_036164-T1
1248	FUN_021179-T1;FUN_021181-T1;FUN_021182-T1
1249	FUN_007192-T1;FUN_021389-T1
1250	FUN_005572-T1;FUN_039964-T1
1251	FUN_019442-T1;FUN_021681-T1
1252	FUN_012457-T1;FUN_012458-T1
1253	FUN_008275-T1
1254	FUN_004558-T1;FUN_016992-T1
1255	FUN_037838-T1;FUN_037839-T1
1256	FUN_011826-T1;FUN_019529-T1
1257	FUN_009743-T1;FUN_037907-T1
1258	FUN_037883-T1;FUN_037884-T1
1259	FUN_000346-T1;FUN_039228-T1
1260	FUN_019523-T1;FUN_038351-T1
1261	FUN_007303-T2;FUN_007305-T1
1262	FUN_031923-T1;FUN_037805-T1
1263	FUN_009278-T1;FUN_009287-T1;FUN_009291-T1;FUN_014505-T1
1264	FUN_022087-T1;FUN_031166-T1
1265	FUN_021167-T1;FUN_021169-T1
1266	FUN_017839-T1;FUN_025651-T1
1267	FUN_018343-T1;FUN_036176-T1
1268	FUN_001859-T1;FUN_001860-T1;FUN_001866-T1;FUN_001869-T1
1269	FUN_016139-T1;FUN_016151-T1;FUN_016171-T1;FUN_016182-T1;FUN_016189-T1
1270	FUN_017686-T1;FUN_017704-T1
1271	FUN_009168-T1;FUN_036941-T1
1272	FUN_037182-T1;FUN_038497-T1
1273	FUN_029565-T1
1276	FUN_028590-T1
1277	FUN_009449-T1
1278	FUN_000010-T1;FUN_000277-T1;FUN_001884-T1;FUN_002358-T1;FUN_003547-T1;FUN_008379-T1;FUN_008773-T1;FUN_010312-T1;FUN_014790-T1;FUN_015393-T1;FUN_016053-T1;FUN_017233-T1;FUN_017779-T1;FUN_018176-T1;FUN_018564-T1;FUN_019800-T1;FUN_020680-T1;FUN_020934-T1;FUN_023796-T1;FUN_023921-T1;FUN_024413-T1;FUN_034370-T1;FUN_035407-T1;FUN_038063-T1
1280	FUN_001626-T1;FUN_022804-T1
1281	FUN_012139-T1;FUN_021857-T1
1282	FUN_019287-T1;FUN_030503-T1
1283	FUN_011917-T1;FUN_019441-T1
1284	FUN_007235-T1
1285	FUN_007351-T4;FUN_027171-T1;FUN_027235-T1
1286	FUN_013833-T1;FUN_013834-T1
1287	FUN_019416-T1;FUN_021689-T1
1288	FUN_025755-T1;FUN_027975-T1
1289	FUN_005268-T1;FUN_039985-T1;FUN_040137-T1
1290	FUN_022741-T1;FUN_031151-T1
1291	FUN_022850-T1
1292	FUN_019434-T1;FUN_021688-T1
1293	FUN_012446-T1;FUN_018758-T1
1294	FUN_024994-T1;FUN_024995-T1
1295	FUN_004416-T2;FUN_024128-T1
1296	FUN_001577-T1;FUN_031282-T1
1297	FUN_011411-T1;FUN_011412-T1
1298	FUN_009205-T1;FUN_021003-T1;FUN_031998-T1
1299	FUN_031658-T1;FUN_032224-T1
1300	FUN_027390-T1
1301	FUN_033473-T1;FUN_033474-T1
1302	FUN_030916-T1;FUN_034160-T1
1304	FUN_040052-T1;FUN_040183-T1
1305	FUN_000881-T1;FUN_004870-T1
1306	FUN_004816-T1;FUN_015916-T1
1307	FUN_005010-T1;FUN_005011-T1
1308	FUN_004037-T1;FUN_017541-T1
1309	FUN_018951-T1;FUN_018952-T1
1310	FUN_000225-T1;FUN_031103-T1
1311	FUN_024239-T1;FUN_037877-T2
1312	FUN_011092-T1;FUN_011093-T1;FUN_011124-T1;FUN_011125-T1
1313	FUN_012198-T1;FUN_024968-T1
1314	FUN_017766-T3;FUN_025703-T1
1315	FUN_013124-T1;FUN_019081-T1
1316	FUN_024099-T1;FUN_030425-T1
1317	FUN_004031-T1;FUN_025970-T1
1318	FUN_001749-T1;FUN_022738-T1
1319	FUN_007525-T1;FUN_007556-T1;FUN_027368-T1
1320	FUN_005067-T1;FUN_031950-T1
1321	FUN_001569-T1;FUN_031288-T1
1322	FUN_032394-T1;FUN_032395-T1;FUN_033896-T1
1323	FUN_035334-T1;FUN_037110-T1
1324	FUN_001515-T1;FUN_024444-T1
1325	FUN_016366-T1;FUN_033315-T1
1326	FUN_020784-T1;FUN_027887-T1
1327	FUN_004507-T1;FUN_017022-T1
1328	FUN_004461-T1;FUN_004462-T1
1329	FUN_007530-T1;FUN_007562-T1
1330	FUN_021400-T1;FUN_029100-T1
1331	FUN_010512-T1;FUN_023974-T1
1332	FUN_001440-T1;FUN_022654-T1
1333	FUN_025906-T1;FUN_025907-T1
1334	FUN_000910-T1;FUN_007115-T1
1335	FUN_005207-T1;FUN_005208-T1;FUN_031457-T1
1336	FUN_009122-T1;FUN_013571-T1
1337	FUN_011550-T1;FUN_025227-T1
1338	FUN_021094-T1;FUN_028834-T1
1339	FUN_003405-T1;FUN_025571-T1
1340	FUN_017461-T1;FUN_017463-T1
1341	FUN_012956-T1;FUN_012957-T1
1342	FUN_007302-T1;FUN_016541-T1
1343	FUN_039512-T1;FUN_039513-T1
1344	FUN_000432-T1;FUN_033158-T1
1345	FUN_002402-T1;FUN_002430-T1;FUN_002452-T1
1346	FUN_001828-T1;FUN_001829-T1
1347	FUN_016677-T1;FUN_031649-T1
1348	FUN_033456-T1
1349	FUN_017632-T1;FUN_017636-T1;FUN_017641-T1;FUN_020239-T1
1350	FUN_004119-T1;FUN_026032-T1;FUN_026099-T1
1351	FUN_006726-T1;FUN_035255-T1
1352	FUN_013687-T1;FUN_031369-T1
1353	FUN_013706-T1;FUN_013708-T1
1354	FUN_003797-T1;FUN_003801-T2
1355	FUN_014530-T1;FUN_014533-T1;FUN_039734-T1
1356	FUN_021602-T1;FUN_029866-T1
1358	FUN_031392-T1;FUN_038370-T1
1359	FUN_006428-T1;FUN_039589-T1
1360	FUN_010205-T1;FUN_010288-T1;FUN_018874-T1;FUN_039638-T1
1361	FUN_008060-T1;FUN_025690-T1
1362	FUN_013138-T1;FUN_038616-T1
1363	FUN_026183-T1;FUN_036349-T1
1364	FUN_001680-T1;FUN_031206-T1
1365	FUN_003213-T1;FUN_022787-T1;FUN_038848-T1;FUN_038903-T1
1366	FUN_019113-T1;FUN_021917-T1
1367	FUN_000071-T1;FUN_022988-T1
1368	FUN_038690-T1;FUN_038691-T1
1369	FUN_016477-T1;FUN_018350-T1
1370	FUN_013901-T1;FUN_039244-T1
1371	FUN_006229-T1;FUN_013568-T1
1372	FUN_006447-T1;FUN_014393-T1
1373	FUN_029188-T1;FUN_038702-T1
1374	FUN_009938-T1;FUN_025689-T1
1375	FUN_005083-T1;FUN_005085-T1
1376	FUN_007490-T1;FUN_007492-T1;FUN_021380-T1;FUN_026719-T1
1377	FUN_006148-T1;FUN_006149-T1
1378	FUN_008287-T1;FUN_025957-T1
1379	FUN_017660-T1;FUN_027586-T1;FUN_032347-T1
1380	FUN_017612-T1;FUN_027211-T1
1381	FUN_001642-T1;FUN_001643-T1
1382	FUN_000383-T1;FUN_017754-T1
1383	FUN_013048-T1;FUN_013049-T1
1384	FUN_011546-T1;FUN_025224-T1
1385	FUN_001127-T4;FUN_007365-T1
1386	FUN_012565-T1;FUN_012567-T1
1387	FUN_026056-T1;FUN_026057-T1;FUN_026118-T1;FUN_026119-T1
1388	FUN_030411-T1;FUN_040212-T1
1389	FUN_010206-T1;FUN_010289-T1;FUN_038237-T1
1390	FUN_016687-T1;FUN_016688-T1;FUN_016690-T1;FUN_031663-T1
1391	FUN_025938-T1
1392	FUN_032941-T1;FUN_032943-T1
1393	FUN_034492-T1;FUN_034493-T1;FUN_034563-T1;FUN_034564-T1
1394	FUN_016643-T1;FUN_016644-T1;FUN_016645-T1;FUN_016667-T1
1396	FUN_029647-T1
1397	FUN_017554-T1;FUN_017555-T1;FUN_017572-T1;FUN_035547-T1
1398	FUN_000395-T1;FUN_000397-T1;FUN_000399-T1
1399	FUN_033490-T1;FUN_033497-T1;FUN_033498-T1
1400	FUN_010447-T1
1401	FUN_040164-T1;FUN_040165-T1
1402	FUN_034250-T1;FUN_034254-T1;FUN_034352-T1
1403	FUN_004053-T1
1404	FUN_001343-T1;FUN_001454-T1;FUN_008283-T1;FUN_009948-T1;FUN_011032-T1;FUN_015502-T1;FUN_024860-T1;FUN_029117-T1;FUN_036858-T1;FUN_037262-T1
1406	FUN_003298-T1;FUN_003302-T1;FUN_007222-T1;FUN_008601-T1;FUN_009343-T1;FUN_010398-T1;FUN_018122-T1;FUN_020218-T1;FUN_022278-T1;FUN_027960-T1;FUN_027962-T1;FUN_028290-T1;FUN_028378-T1;FUN_036416-T1
1407	FUN_000024-T1;FUN_002005-T1;FUN_002583-T1;FUN_002754-T1;FUN_003550-T1;FUN_004799-T1;FUN_007865-T1;FUN_012022-T1;FUN_013202-T1;FUN_013244-T1;FUN_013305-T1;FUN_014334-T1;FUN_015423-T1;FUN_019511-T1;FUN_019901-T1;FUN_021134-T1;FUN_023291-T1;FUN_024357-T1;FUN_028509-T1;FUN_034501-T1;FUN_035722-T1;FUN_039891-T1
1410	FUN_016599-T1;FUN_040286-T1
1411	FUN_022975-T1;FUN_022976-T1
1412	FUN_016044-T1;FUN_029864-T1
1413	FUN_007387-T1;FUN_007389-T1
1414	FUN_011564-T1;FUN_025252-T1
1415	FUN_005359-T1;FUN_038621-T1
1416	FUN_003715-T1;FUN_021728-T1
1417	FUN_019608-T1;FUN_022021-T1
1418	FUN_006451-T1;FUN_006603-T1;FUN_039637-T1
1419	FUN_004454-T1;FUN_017059-T1
1420	FUN_028511-T1;FUN_039965-T1
1421	FUN_000178-T1;FUN_022860-T1
1422	FUN_032859-T1;FUN_033312-T1
1423	FUN_012682-T1;FUN_026610-T1
1424	FUN_029157-T1;FUN_029158-T1
1425	FUN_004654-T1;FUN_004708-T1;FUN_026502-T1;FUN_026533-T1
1426	FUN_006047-T1;FUN_038420-T1
1427	FUN_011778-T1;FUN_013070-T1
1428	FUN_008448-T1;FUN_037426-T1
1429	FUN_017282-T1;FUN_034126-T1
1431	FUN_023068-T1;FUN_023070-T1
1432	FUN_004829-T1;FUN_012743-T1
1433	FUN_014244-T1;FUN_039426-T1
1434	FUN_005567-T1;FUN_028925-T1
1435	FUN_016668-T1;FUN_034351-T1
1436	FUN_016536-T1
1437	FUN_012223-T1;FUN_022008-T1
1438	FUN_000496-T1
1439	FUN_007055-T1;FUN_007082-T1;FUN_037537-T1
1440	FUN_022146-T2;FUN_032001-T1
1441	FUN_010359-T1;FUN_019577-T1
1442	FUN_017253-T1;FUN_026276-T1
1443	FUN_005583-T1;FUN_005584-T1
1444	FUN_024000-T1;FUN_024017-T1;FUN_024018-T1
1445	FUN_011242-T1;FUN_024992-T1
1446	FUN_012842-T1;FUN_025118-T1
1447	FUN_022362-T1
1448	FUN_005622-T1;FUN_005623-T2
1449	FUN_011716-T1;FUN_025490-T1
1450	FUN_005760-T1;FUN_040068-T1
1451	FUN_010999-T1;FUN_024789-T1
1452	FUN_018670-T1;FUN_025133-T1
1453	FUN_003852-T1;FUN_007151-T1;FUN_007152-T1
1454	FUN_001228-T1;FUN_004205-T1
1455	FUN_037933-T1;FUN_037934-T1
1456	FUN_015147-T1;FUN_033660-T1
1457	FUN_018398-T1;FUN_037588-T1
1458	FUN_032329-T1;FUN_032331-T1;FUN_032332-T1;FUN_032363-T1;FUN_037479-T1
1459	FUN_031738-T1;FUN_034185-T1
1460	FUN_017044-T1;FUN_017051-T1
1461	FUN_029669-T1;FUN_039973-T1;FUN_040231-T1
1462	FUN_031833-T1;FUN_034086-T1
1463	FUN_004401-T1;FUN_038493-T1
1464	FUN_019639-T1;FUN_021306-T1
1465	FUN_035537-T1;FUN_036812-T1;FUN_036825-T1
1466	FUN_006464-T1;FUN_006615-T1;FUN_014469-T1
1467	FUN_005072-T1;FUN_026458-T1
1468	FUN_011876-T1;FUN_021652-T1
1469	FUN_001432-T1;FUN_031382-T1
1470	FUN_030709-T1;FUN_030711-T1
1471	FUN_004393-T1
1472	FUN_012219-T1;FUN_021988-T1
1473	FUN_023856-T1;FUN_039160-T1;FUN_039172-T1
1474	FUN_008397-T1;FUN_020442-T2
1475	FUN_021300-T1;FUN_028873-T1
1476	FUN_021726-T1;FUN_030255-T1
1477	FUN_000274-T1;FUN_005254-T1
1478	FUN_001369-T1;FUN_022625-T1
1479	FUN_001640-T1;FUN_022793-T1
1480	FUN_032467-T1;FUN_032468-T1
1481	FUN_012040-T1;FUN_012041-T1
1482	FUN_005683-T1;FUN_039190-T1
1483	FUN_007083-T1;FUN_021245-T1
1484	FUN_011570-T1;FUN_025265-T1
1485	FUN_001710-T1;FUN_031179-T1
1486	FUN_001808-T1;FUN_001821-T1;FUN_024265-T1
1487	FUN_019227-T1
1488	FUN_019450-T1;FUN_032531-T1
1489	FUN_004635-T1;FUN_004639-T1;FUN_004690-T1;FUN_004694-T1
1490	FUN_033180-T1;FUN_033181-T1
1491	FUN_026205-T1;FUN_026206-T1
1492	FUN_024112-T1;FUN_030439-T1
1493	FUN_005328-T1;FUN_007687-T1;FUN_007765-T1
1494	FUN_002619-T1;FUN_037800-T1
1495	FUN_017017-T1;FUN_026401-T1
1496	FUN_029692-T1;FUN_029693-T1
1497	FUN_005899-T1;FUN_029913-T1;FUN_029964-T1
1498	FUN_008467-T1;FUN_034888-T1
1499	FUN_009207-T1;FUN_013688-T1
1500	FUN_018360-T1;FUN_026382-T1
1501	FUN_007103-T1;FUN_021292-T1
1502	FUN_032007-T1;FUN_038577-T1
1503	FUN_024337-T1;FUN_024341-T1;FUN_025361-T1;FUN_025369-T1
1504	FUN_013517-T1;FUN_016222-T1
1505	FUN_008830-T1;FUN_027917-T1
1506	FUN_025963-T1;FUN_025964-T1
1507	FUN_005278-T1;FUN_038719-T1
1508	FUN_014121-T1;FUN_039511-T3
1509	FUN_029179-T1;FUN_038548-T1
1510	FUN_038375-T1;FUN_038376-T1
1511	FUN_030459-T1;FUN_038943-T1
1512	FUN_022135-T1;FUN_022137-T1;FUN_022141-T1
1513	FUN_000701-T1;FUN_007015-T1
1514	FUN_012418-T1;FUN_012419-T1;FUN_012421-T1
1515	FUN_007161-T1;FUN_010723-T1
1516	FUN_031387-T1;FUN_031388-T1
1517	FUN_007677-T1;FUN_007773-T1;FUN_017647-T1
1518	FUN_001765-T1;FUN_029715-T1
1519	FUN_001177-T1;FUN_001178-T1;FUN_039916-T1
1520	FUN_001507-T1;FUN_039507-T1
1521	FUN_037924-T1;FUN_037927-T1
1522	FUN_019380-T1;FUN_019388-T1;FUN_026392-T1
1523	FUN_005068-T1
1524	FUN_001705-T1;FUN_017830-T1;FUN_025070-T1
1525	FUN_013769-T1;FUN_039100-T1
1526	FUN_022184-T1;FUN_038898-T1
1527	FUN_012325-T1;FUN_012326-T1;FUN_018907-T1
1528	FUN_008286-T1;FUN_037792-T1
1529	FUN_030887-T1
1530	FUN_011606-T1;FUN_012971-T1
1531	FUN_011012-T1;FUN_024809-T1
1532	FUN_010368-T1;FUN_011509-T1
1533	FUN_001482-T1;FUN_001489-T1;FUN_039920-T1
1534	FUN_010683-T1;FUN_024594-T1
1535	FUN_007125-T1;FUN_038202-T1
1536	FUN_007136-T1;FUN_007137-T1;FUN_008670-T1
1537	FUN_007664-T1;FUN_007789-T1
1538	FUN_020913-T1;FUN_039317-T1
1539	FUN_021547-T1;FUN_029910-T1;FUN_029957-T1
1540	FUN_030236-T1;FUN_038747-T1
1541	FUN_002788-T1;FUN_032660-T1;FUN_032737-T1
1542	FUN_038435-T1
1543	FUN_030456-T1;FUN_038938-T1
1544	FUN_029210-T1;FUN_040222-T1
1545	FUN_008957-T1;FUN_008963-T1
1546	FUN_006916-T1;FUN_021023-T1
1547	FUN_002382-T1;FUN_021098-T1
1548	FUN_003615-T1;FUN_017789-T1
1549	FUN_003873-T1;FUN_003904-T1;FUN_017609-T1
1550	FUN_036033-T1;FUN_036045-T1
1551	FUN_025832-T1
1552	FUN_016791-T1;FUN_034118-T1
1553	FUN_021434-T1;FUN_038002-T1
1554	FUN_005463-T1;FUN_038510-T1
1555	FUN_031031-T1;FUN_034804-T1
1556	FUN_004623-T1;FUN_015769-T1
1557	FUN_005714-T1;FUN_023677-T1
1558	FUN_003746-T1;FUN_025761-T1
1559	FUN_022695-T1;FUN_031304-T1
1560	FUN_000697-T1
1561	FUN_034836-T1
1562	FUN_037105-T1;FUN_037109-T1
1563	FUN_033524-T1;FUN_033525-T1
1564	FUN_034469-T1;FUN_034475-T1;FUN_034478-T1;FUN_034543-T1;FUN_034545-T1
1565	FUN_037453-T1
1566	FUN_002506-T1;FUN_019872-T1
1567	FUN_001760-T1;FUN_001761-T1;FUN_001762-T1;FUN_001763-T1
1570	FUN_000516-T1;FUN_009225-T1;FUN_009244-T1;FUN_009262-T1;FUN_009263-T1;FUN_009266-T1
1571	FUN_015853-T1;FUN_015854-T1;FUN_027668-T1
1572	FUN_032367-T1
1573	FUN_029697-T1;FUN_029698-T1;FUN_029700-T1
1575	FUN_009227-T1;FUN_028314-T1
1576	FUN_040006-T1
1577	FUN_006890-T1;FUN_020994-T1
1579	FUN_009446-T1;FUN_009955-T1;FUN_020253-T1;FUN_028246-T1;FUN_035964-T1
1580	FUN_009514-T1;FUN_009585-T1;FUN_015292-T1;FUN_015360-T1;FUN_015990-T1;FUN_020572-T1;FUN_020718-T1;FUN_020733-T1;FUN_021072-T1;FUN_022454-T1;FUN_028763-T1;FUN_035948-T1;FUN_036259-T1;FUN_038942-T1
1582	FUN_014062-T1;FUN_017545-T1
1583	FUN_034182-T1;FUN_034183-T1
1584	FUN_012332-T1;FUN_018904-T1
1585	FUN_012329-T1;FUN_018905-T1
1586	FUN_015841-T1
1587	FUN_004124-T1;FUN_026039-T1;FUN_026107-T1
1588	FUN_004925-T1;FUN_026648-T1
1589	FUN_004972-T1;FUN_004973-T1
1590	FUN_003717-T1;FUN_003718-T1
1591	FUN_013168-T1;FUN_013169-T1
1592	FUN_020108-T1;FUN_035998-T1
1593	FUN_021628-T1;FUN_029779-T1
1594	FUN_025812-T1;FUN_040190-T1
1595	FUN_031536-T1
1596	FUN_036050-T1;FUN_036063-T1
1597	FUN_034003-T1;FUN_038168-T1
1598	FUN_006434-T1;FUN_006582-T2;FUN_014376-T1
1599	FUN_001662-T1;FUN_031217-T1
1600	FUN_007113-T1;FUN_007114-T1
1601	FUN_001201-T1;FUN_003864-T1
1602	FUN_013829-T1;FUN_031357-T1
1603	FUN_005300-T1;FUN_005308-T1
1604	FUN_022885-T1;FUN_031091-T1
1605	FUN_011233-T1;FUN_024987-T1
1606	FUN_005691-T1;FUN_013855-T1
1607	FUN_026564-T1;FUN_026565-T1
1608	FUN_033197-T1
1609	FUN_004660-T1;FUN_004661-T1;FUN_004713-T1;FUN_004714-T1
1610	FUN_004970-T1;FUN_004971-T1
1611	FUN_006514-T1;FUN_006660-T1;FUN_014561-T1
1612	FUN_001616-T1;FUN_031268-T1
1613	FUN_014538-T1;FUN_014539-T1
1614	FUN_018763-T1;FUN_022351-T1
1615	FUN_029215-T1;FUN_036673-T1
1616	FUN_006156-T1;FUN_039432-T1;FUN_039444-T1
1617	FUN_025347-T1;FUN_032419-T1
1618	FUN_001646-T1;FUN_027819-T1
1619	FUN_007017-T1;FUN_007018-T1
1620	FUN_006260-T1;FUN_006261-T1
1621	FUN_038625-T1;FUN_038627-T1
1622	FUN_011841-T1;FUN_040119-T1
1623	FUN_010625-T1
1624	FUN_004038-T1;FUN_025976-T1
1625	FUN_004629-T1;FUN_004686-T1;FUN_026490-T1;FUN_026520-T1
1626	FUN_012665-T1;FUN_024846-T1
1627	FUN_000922-T1
1628	FUN_018352-T1;FUN_037535-T1
1629	FUN_000653-T1;FUN_030752-T1
1630	FUN_023102-T1;FUN_030571-T1
1631	FUN_012404-T1;FUN_022272-T1
1633	FUN_004953-T1;FUN_004954-T1
1634	FUN_011245-T1;FUN_011246-T1
1635	FUN_001360-T1;FUN_002175-T1;FUN_026766-T1
1636	FUN_005421-T1;FUN_029451-T1
1637	FUN_004955-T1;FUN_004956-T1
1638	FUN_006777-T1;FUN_030489-T1
1639	FUN_004551-T1;FUN_004552-T1
1640	FUN_005497-T1;FUN_005498-T1;FUN_005499-T1
1641	FUN_007744-T1;FUN_028864-T1
1642	FUN_022953-T1;FUN_039903-T2
1643	FUN_005353-T1;FUN_005357-T1;FUN_005358-T1
1644	FUN_005804-T1;FUN_030108-T1
1645	FUN_021548-T1;FUN_030934-T1
1646	FUN_000769-T1;FUN_013579-T1
1647	FUN_036450-T1;FUN_036452-T1
1648	FUN_005944-T1;FUN_021620-T1
1649	FUN_004510-T1;FUN_004511-T1
1650	FUN_037681-T1;FUN_040307-T1
1651	FUN_012800-T2;FUN_012801-T1
1652	FUN_037028-T1;FUN_037074-T1
1653	FUN_021482-T1;FUN_024650-T1
1654	FUN_007344-T1;FUN_007345-T1
1655	FUN_021397-T1;FUN_021399-T1
1656	FUN_010178-T1;FUN_038224-T1
1657	FUN_008360-T1;FUN_008364-T1
1658	FUN_032967-T1;FUN_033037-T1;FUN_033038-T1
1659	FUN_006247-T1;FUN_006250-T1
1660	FUN_010466-T1;FUN_010472-T1;FUN_010473-T1
1661	FUN_030513-T1
1662	FUN_011422-T1;FUN_025116-T1
1663	FUN_000427-T1;FUN_006955-T1
1664	FUN_018746-T1;FUN_018747-T1;FUN_018756-T1
1665	FUN_019097-T1;FUN_021923-T1;FUN_021948-T1
1666	FUN_007193-T1;FUN_029068-T1
1667	FUN_003941-T1;FUN_025926-T1
1668	FUN_003825-T1;FUN_016110-T1
1669	FUN_003850-T1;FUN_025867-T1
1670	FUN_006697-T1;FUN_007431-T1
1671	FUN_012699-T1;FUN_024883-T1
1672	FUN_003651-T1;FUN_017759-T1
1673	FUN_004914-T1;FUN_004915-T1
1674	FUN_031697-T1;FUN_034262-T1
1675	FUN_026045-T1;FUN_026047-T1;FUN_026112-T1
1676	FUN_005316-T1;FUN_038670-T1
1677	FUN_003798-T1;FUN_027567-T1;FUN_027626-T1
1678	FUN_003846-T1;FUN_003847-T1
1679	FUN_004004-T1;FUN_025947-T1
1680	FUN_004016-T1;FUN_004606-T1
1681	FUN_003477-T2;FUN_017855-T1
1682	FUN_032400-T1;FUN_032401-T1
1683	FUN_024152-T1;FUN_027762-T1;FUN_027763-T1
1684	FUN_007460-T1;FUN_007631-T1;FUN_007830-T1
1685	FUN_010595-T1;FUN_024470-T1
1686	FUN_007276-T1;FUN_027830-T1
1687	FUN_034422-T1
1689	FUN_007541-T1;FUN_007577-T1;FUN_027415-T1
1690	FUN_005314-T1;FUN_005315-T1
1691	FUN_010964-T1;FUN_024852-T1
1692	FUN_005938-T1;FUN_021608-T1
1693	FUN_026608-T1;FUN_026609-T1
1694	FUN_014001-T1;FUN_039320-T1
1695	FUN_013842-T1;FUN_039182-T1
1696	FUN_015935-T1;FUN_015975-T1;FUN_015978-T1
1697	FUN_012808-T1;FUN_025063-T1
1698	FUN_013017-T1;FUN_025435-T1
1699	FUN_007620-T1;FUN_031380-T1
1700	FUN_004613-T1;FUN_038235-T1
1701	FUN_000303-T1;FUN_016941-T1
1702	FUN_017548-T1;FUN_025961-T1
1703	FUN_005414-T1;FUN_005415-T1
1704	FUN_006918-T1;FUN_021029-T1
1705	FUN_033170-T1;FUN_033171-T1;FUN_034614-T1
1706	FUN_023043-T1
1707	FUN_026738-T1;FUN_026741-T1;FUN_026805-T1;FUN_037043-T1
1708	FUN_030408-T1;FUN_038873-T1
1709	FUN_005803-T1;FUN_021464-T1
1710	FUN_005512-T1;FUN_039754-T1
1711	FUN_019774-T1;FUN_038162-T1
1712	FUN_011937-T1;FUN_030012-T1
1713	FUN_018768-T1;FUN_022346-T1
1714	FUN_024738-T1;FUN_037725-T1
1715	FUN_020008-T1;FUN_037935-T1
1716	FUN_005111-T1;FUN_038182-T1
1717	FUN_012235-T1;FUN_022027-T1
1718	FUN_000703-T1;FUN_022440-T1
1719	FUN_011914-T1;FUN_011915-T1
1720	FUN_039604-T1;FUN_039605-T1
1721	FUN_022795-T1;FUN_031234-T1
1722	FUN_008160-T1;FUN_008162-T1;FUN_008180-T1;FUN_008182-T1
1723	FUN_012059-T1;FUN_021790-T1
1724	FUN_000818-T1;FUN_021740-T1
1725	FUN_011892-T1;FUN_011899-T1;FUN_021658-T1
1726	FUN_008776-T1;FUN_008777-T1
1727	FUN_015942-T1;FUN_015943-T1;FUN_015987-T1;FUN_015988-T1
1728	FUN_013938-T1;FUN_013942-T1
1729	FUN_001970-T1;FUN_030624-T1
1730	FUN_003823-T1;FUN_003824-T1
1731	FUN_005615-T1;FUN_005616-T1
1732	FUN_025919-T1;FUN_025920-T1
1733	FUN_024469-T1;FUN_027835-T1
1734	FUN_025600-T1
1735	FUN_013067-T1;FUN_013068-T1;FUN_013069-T1
1736	FUN_000360-T1;FUN_037433-T1
1737	FUN_000372-T1;FUN_000375-T1;FUN_000377-T1
1738	FUN_004940-T1;FUN_024813-T1
1739	FUN_025606-T1
1740	FUN_006277-T1;FUN_027641-T1;FUN_028307-T1
1741	FUN_001122-T1;FUN_014869-T1
1742	FUN_008463-T1;FUN_036448-T1
1743	FUN_021542-T1;FUN_029922-T1;FUN_029973-T1
1744	FUN_025838-T1;FUN_030506-T1
1745	FUN_012202-T1;FUN_021930-T1;FUN_021955-T1
1746	FUN_012335-T1;FUN_022180-T1
1747	FUN_039967-T1;FUN_040324-T1
1748	FUN_034746-T1;FUN_037740-T1
1749	FUN_009138-T1;FUN_009160-T1;FUN_018674-T1
1750	FUN_006443-T1;FUN_006594-T1;FUN_039612-T1
1751	FUN_022858-T1;FUN_031128-T1
1752	FUN_023007-T1;FUN_030846-T1
1753	FUN_008217-T1;FUN_008220-T1
1754	FUN_012912-T1;FUN_024452-T1
1755	FUN_031926-T1;FUN_031936-T1;FUN_033990-T1
1756	FUN_039780-T1;FUN_039782-T1
1757	FUN_021325-T1;FUN_021326-T1;FUN_021327-T1
1758	FUN_011934-T1;FUN_011935-T1
1759	FUN_034470-T1;FUN_034473-T1
1760	FUN_033244-T1;FUN_033245-T1
1761	FUN_011368-T1;FUN_022083-T1
1762	FUN_030000-T1;FUN_030001-T1
1763	FUN_008692-T1;FUN_022604-T1
1764	FUN_001187-T1
1765	FUN_003772-T1;FUN_012087-T1
1766	FUN_001681-T1;FUN_001683-T1
1767	FUN_009474-T1
1768	FUN_038017-T2
1769	FUN_022678-T1
1770	FUN_038973-T1;FUN_038997-T1;FUN_039084-T1
1771	FUN_011201-T1;FUN_011216-T1
1772	FUN_004615-T1;FUN_004616-T1
1773	FUN_019001-T1;FUN_019002-T1
1774	FUN_037742-T1;FUN_037743-T1;FUN_037744-T1;FUN_037745-T1
1775	FUN_011762-T1;FUN_011763-T1;FUN_040031-T3
1776	FUN_006995-T1
1777	FUN_036902-T1
1778	FUN_010390-T1
1779	FUN_019229-T1;FUN_019232-T1;FUN_019233-T1;FUN_019236-T1;FUN_019237-T1
1780	FUN_038829-T1;FUN_038830-T1
1781	FUN_030667-T1;FUN_030668-T1;FUN_030670-T1
1782	FUN_002603-T1
1783	FUN_025120-T1;FUN_025122-T1;FUN_025123-T1
1784	FUN_004457-T1;FUN_021346-T1;FUN_024028-T1;FUN_033753-T1;FUN_036504-T1
1785	FUN_005503-T1;FUN_006053-T1
1786	FUN_025648-T1;FUN_025653-T1;FUN_026408-T1;FUN_026411-T1;FUN_040187-T1
1787	FUN_004058-T1;FUN_005079-T1;FUN_005435-T1;FUN_007981-T1;FUN_009592-T1;FUN_015186-T1;FUN_023160-T1;FUN_023201-T1;FUN_023471-T1;FUN_027258-T1;FUN_035720-T1;FUN_035747-T1;FUN_035797-T1;FUN_036329-T1;FUN_036734-T1;FUN_036852-T1;FUN_037719-T1
1788	FUN_024294-T1
1790	FUN_002200-T1;FUN_009364-T1;FUN_009400-T1;FUN_010182-T1;FUN_010275-T1;FUN_014636-T1;FUN_019864-T1;FUN_020721-T1;FUN_020756-T1;FUN_021266-T1;FUN_023671-T1;FUN_028093-T1;FUN_033386-T1;FUN_035305-T1
1792	FUN_001268-T1;FUN_008524-T1;FUN_009093-T1;FUN_014731-T1;FUN_014737-T1;FUN_014905-T1;FUN_015475-T1;FUN_016821-T1;FUN_017294-T1;FUN_017349-T1;FUN_017365-T1;FUN_018589-T1;FUN_019650-T1;FUN_027780-T1;FUN_030834-T1;FUN_033258-T1;FUN_033918-T1;FUN_038121-T1
1793	FUN_000008-T1;FUN_001724-T1;FUN_003097-T1;FUN_003368-T1;FUN_004073-T1;FUN_007860-T1;FUN_007867-T1;FUN_007882-T1;FUN_007886-T1;FUN_010884-T1;FUN_015050-T1;FUN_015352-T1;FUN_017221-T1;FUN_020476-T1;FUN_023426-T1;FUN_023594-T1;FUN_023742-T1;FUN_026840-T1;FUN_027005-T1;FUN_035715-T1;FUN_037005-T1
1794	FUN_002845-T1;FUN_002848-T1;FUN_003255-T1;FUN_008013-T1;FUN_010081-T1;FUN_019913-T1;FUN_019915-T1;FUN_023760-T1;FUN_026886-T1;FUN_026887-T1;FUN_026926-T1;FUN_026927-T1;FUN_028955-T1;FUN_028956-T1;FUN_031451-T1;FUN_031454-T1;FUN_031591-T1;FUN_031592-T1;FUN_034627-T1;FUN_035882-T1
1797	FUN_018698-T1;FUN_023101-T1
1799	FUN_019362-T1;FUN_021718-T1
1800	FUN_031632-T1;FUN_034356-T1
1801	FUN_005778-T1;FUN_005779-T1
1802	FUN_016907-T1;FUN_034033-T1
1804	FUN_016028-T1;FUN_016029-T1
1805	FUN_011488-T1;FUN_011489-T1
1806	FUN_005749-T1;FUN_023061-T1
1807	FUN_012636-T1;FUN_012637-T1
1808	FUN_010990-T1;FUN_012644-T1
1809	FUN_019147-T2;FUN_019148-T1
1810	FUN_017211-T1;FUN_026305-T1
1811	FUN_031938-T1;FUN_031941-T1
1812	FUN_005312-T1;FUN_005313-T1
1813	FUN_002630-T1;FUN_002691-T1
1814	FUN_021722-T1;FUN_021723-T1
1815	FUN_013761-T1
1816	FUN_029444-T1
1817	FUN_003534-T1;FUN_003535-T1
1818	FUN_003401-T1;FUN_017900-T1
1819	FUN_005004-T1;FUN_039953-T1
1820	FUN_002141-T2;FUN_002142-T1
1821	FUN_006743-T1;FUN_035201-T1
1822	FUN_000630-T1;FUN_004950-T1
1823	FUN_029519-T1
1824	FUN_003627-T1;FUN_025699-T1
1825	FUN_011968-T1;FUN_021703-T1
1826	FUN_001709-T1;FUN_014715-T1;FUN_014889-T1
1827	FUN_026598-T1;FUN_026599-T1
1828	FUN_013753-T1;FUN_039085-T1
1829	FUN_016514-T1;FUN_031564-T1
1830	FUN_012331-T1;FUN_022175-T1
1831	FUN_014104-T1;FUN_014105-T1
1832	FUN_017529-T1
1833	FUN_001758-T1;FUN_031145-T1
1834	FUN_009657-T1;FUN_037961-T1
1835	FUN_000297-T1;FUN_022904-T1
1836	FUN_001638-T1;FUN_031232-T1
1837	FUN_034900-T1;FUN_034901-T1
1838	FUN_026012-T1;FUN_026013-T1
1839	FUN_012215-T1;FUN_012216-T1
1840	FUN_010613-T1;FUN_039539-T1
1841	FUN_015944-T1;FUN_015989-T1;FUN_016579-T1
1842	FUN_007200-T1;FUN_022167-T1
1844	FUN_013106-T1;FUN_015538-T1
1845	FUN_030508-T1
1846	FUN_030475-T1;FUN_030476-T1
1847	FUN_032053-T1;FUN_033916-T2
1848	FUN_022596-T1;FUN_022598-T1
1849	FUN_017927-T1;FUN_024148-T1
1850	FUN_038209-T1;FUN_038210-T1
1851	FUN_014597-T1
1852	FUN_013762-T1
1853	FUN_018320-T1;FUN_018321-T1
1854	FUN_013907-T1;FUN_025834-T2
1855	FUN_006173-T1;FUN_014272-T1
1856	FUN_007671-T1;FUN_007783-T1;FUN_039469-T1
1857	FUN_024095-T1
1858	FUN_004519-T1;FUN_040200-T1
1859	FUN_011178-T1;FUN_011179-T1
1860	FUN_022917-T1;FUN_031025-T1
1861	FUN_016532-T3;FUN_034520-T1;FUN_034574-T1
1862	FUN_029241-T1;FUN_029242-T1
1863	FUN_005637-T1;FUN_005638-T1
1864	FUN_004140-T1;FUN_026121-T1;FUN_040195-T1
1865	FUN_030778-T1;FUN_030779-T1
1866	FUN_012050-T1;FUN_021789-T1
1867	FUN_029604-T1;FUN_029606-T1
1868	FUN_003759-T1
1869	FUN_018400-T1;FUN_037591-T1
1870	FUN_003641-T1;FUN_017762-T1
1871	FUN_022843-T1;FUN_032057-T1
1872	FUN_014227-T1
1873	FUN_034131-T1
1874	FUN_022525-T1;FUN_040152-T1
1875	FUN_006310-T1;FUN_014222-T1
1876	FUN_012406-T1;FUN_012407-T1
1877	FUN_013006-T1;FUN_025418-T1
1878	FUN_010401-T1;FUN_010402-T1
1879	FUN_024798-T1;FUN_024799-T1
1880	FUN_012719-T1;FUN_012721-T1
1881	FUN_016465-T1;FUN_017713-T1
1882	FUN_013764-T1;FUN_029916-T1;FUN_029967-T1
1883	FUN_012442-T1
1885	FUN_000105-T1;FUN_007636-T1;FUN_007825-T1
1886	FUN_005489-T1;FUN_005490-T1
1887	FUN_018882-T1;FUN_018883-T1
1888	FUN_022534-T1;FUN_022536-T1;FUN_022539-T1;FUN_022540-T1
1889	FUN_005184-T1;FUN_005185-T1
1890	FUN_004506-T1;FUN_026396-T1
1891	FUN_004862-T1;FUN_004863-T1
1892	FUN_000683-T1;FUN_039089-T2
1893	FUN_005619-T1;FUN_039082-T1
1894	FUN_003871-T1;FUN_003872-T1;FUN_003903-T1
1895	FUN_003958-T1
1896	FUN_004179-T1;FUN_004180-T1
1897	FUN_011696-T1;FUN_025480-T1
1898	FUN_026696-T1;FUN_039368-T1
1899	FUN_004555-T1;FUN_028326-T1
1900	FUN_027193-T1;FUN_027197-T1
1901	FUN_018541-T1;FUN_018545-T1
1902	FUN_000532-T1;FUN_000533-T1
1903	FUN_008521-T1
1904	FUN_013047-T1;FUN_025482-T1
1905	FUN_006132-T1;FUN_039396-T1
1906	FUN_004895-T1;FUN_004897-T1;FUN_004898-T1
1907	FUN_004437-T1;FUN_017096-T1;FUN_017117-T1
1908	FUN_004228-T1;FUN_004229-T1
1909	FUN_003791-T1;FUN_027842-T1
1910	FUN_004747-T1;FUN_004748-T1
1911	FUN_005195-T1;FUN_038777-T1
1912	FUN_020839-T1;FUN_033282-T1;FUN_036879-T1
1913	FUN_014159-T1;FUN_014160-T1;FUN_014297-T1;FUN_014298-T1
1914	FUN_014448-T1;FUN_016808-T1;FUN_016809-T1
1915	FUN_005834-T1;FUN_014549-T1;FUN_033289-T1
1916	FUN_004779-T1;FUN_004780-T1
1917	FUN_008345-T1
1918	FUN_029888-T1;FUN_029889-T1
1919	FUN_030242-T1;FUN_038754-T1
1920	FUN_030250-T1;FUN_038764-T1
1921	FUN_006177-T1;FUN_006180-T1
1922	FUN_039061-T1;FUN_039062-T1
1923	FUN_018876-T1;FUN_018877-T1
1924	FUN_023568-T1;FUN_032433-T1;FUN_038035-T1
1925	FUN_012284-T1;FUN_012293-T1;FUN_022101-T1
1926	FUN_007638-T1;FUN_007823-T1;FUN_010449-T1
1927	FUN_011198-T1;FUN_012731-T1
1928	FUN_011569-T1;FUN_025264-T1
1929	FUN_017271-T1;FUN_026274-T1
1930	FUN_022750-T1;FUN_022751-T1
1931	FUN_009645-T1;FUN_024631-T1
1932	FUN_022105-T1
1933	FUN_000879-T1;FUN_000890-T1
1934	FUN_014011-T1;FUN_039337-T1
1935	FUN_016924-T1;FUN_026672-T1
1936	FUN_004994-T1;FUN_004996-T1
1937	FUN_030062-T1;FUN_030063-T1
1938	FUN_016352-T1;FUN_032856-T1
1939	FUN_000461-T1;FUN_004490-T1
1940	FUN_001961-T1
1941	FUN_039419-T1;FUN_039420-T1
1942	FUN_006296-T1;FUN_039424-T1
1943	FUN_019602-T1;FUN_039184-T1
1944	FUN_011994-T1;FUN_019291-T1
1945	FUN_000434-T1;FUN_030950-T1
1946	FUN_017868-T1;FUN_025598-T1
1947	FUN_011413-T1;FUN_012832-T1
1948	FUN_012849-T1;FUN_012850-T1
1949	FUN_029264-T1;FUN_029322-T1;FUN_038644-T1
1950	FUN_018540-T1;FUN_021702-T1
1951	FUN_021822-T1;FUN_021823-T1
1952	FUN_039056-T1;FUN_039057-T1
1953	FUN_027770-T1;FUN_027771-T1
1954	FUN_039858-T1;FUN_039859-T1
1955	FUN_000281-T1;FUN_031048-T1;FUN_031065-T1
1956	FUN_031039-T1;FUN_031040-T1
1957	FUN_025266-T1;FUN_025267-T1
1958	FUN_025100-T1;FUN_025101-T1
1959	FUN_025949-T1
1960	FUN_000575-T1;FUN_014700-T1;FUN_014875-T1;FUN_021207-T1
1961	FUN_019881-T1;FUN_028222-T1
1962	FUN_024226-T1;FUN_039583-T1
1963	FUN_007102-T1;FUN_021291-T1
1964	FUN_038841-T1;FUN_038842-T1;FUN_038843-T1
1965	FUN_030246-T1;FUN_038761-T1
1966	FUN_005041-T1;FUN_005043-T1
1967	FUN_006379-T1;FUN_014177-T1
1968	FUN_001764-T1;FUN_031143-T1
1969	FUN_024621-T1;FUN_031030-T1
1970	FUN_029104-T1;FUN_039690-T1
1971	FUN_002522-T1;FUN_036074-T1
1972	FUN_005108-T1;FUN_030421-T1
1973	FUN_028019-T1;FUN_031590-T1
1974	FUN_024806-T1;FUN_024807-T1
1975	FUN_016491-T1;FUN_031533-T1
1976	FUN_001143-T1;FUN_001157-T1
1977	FUN_012711-T1;FUN_024919-T1
1978	FUN_011586-T1;FUN_012940-T1
1979	FUN_002065-T1;FUN_034466-T1
1980	FUN_026250-T1;FUN_026251-T1
1981	FUN_006948-T1;FUN_021097-T1
1982	FUN_038974-T1;FUN_038975-T1;FUN_038998-T1
1983	FUN_000159-T1;FUN_022723-T1
1984	FUN_001570-T1;FUN_022710-T1
1985	FUN_012663-T1;FUN_024841-T1
1986	FUN_017242-T1;FUN_021934-T1;FUN_021935-T1;FUN_040101-T1
1987	FUN_033401-T1;FUN_033666-T1;FUN_033742-T1
1988	FUN_016926-T1;FUN_026338-T1
1989	FUN_024240-T1;FUN_024241-T1
1990	FUN_029887-T1;FUN_039509-T1
1991	FUN_005878-T1;FUN_029996-T1
1992	FUN_018374-T1;FUN_039574-T1
1993	FUN_029608-T1;FUN_038430-T1
1994	FUN_018855-T2;FUN_022255-T1
1995	FUN_010773-T1
1996	FUN_004092-T2;FUN_022198-T1
1997	FUN_019885-T1;FUN_038001-T1
1998	FUN_005827-T1;FUN_005828-T1;FUN_005847-T1;FUN_005848-T1
1999	FUN_000285-T1;FUN_030119-T1
2000	FUN_024878-T1;FUN_024879-T1
2001	FUN_011562-T1;FUN_012929-T1
2002	FUN_007404-T1;FUN_020922-T1
2003	FUN_006135-T1;FUN_006136-T1
2004	FUN_005285-T1;FUN_029203-T1
2005	FUN_037474-T1;FUN_037475-T1
2006	FUN_011715-T1;FUN_013051-T1
2007	FUN_012994-T1;FUN_012995-T1
2008	FUN_017676-T1;FUN_018580-T1
2009	FUN_013860-T1;FUN_039208-T1
2010	FUN_002762-T1;FUN_033902-T1
2011	FUN_018761-T2;FUN_022352-T1
2012	FUN_000322-T1;FUN_031026-T1
2013	FUN_012412-T1;FUN_012413-T1
2014	FUN_019531-T1;FUN_019533-T1
2015	FUN_000403-T1
2016	FUN_000886-T1
2017	FUN_015791-T1;FUN_038279-T1
2018	FUN_013355-T1;FUN_027262-T1
2020	FUN_002517-T1;FUN_030812-T1
2022	FUN_026033-T1;FUN_026035-T1;FUN_026036-T1;FUN_026101-T1;FUN_026103-T1;FUN_026104-T1;FUN_026105-T1
2023	FUN_015857-T1;FUN_015858-T1;FUN_015879-T1
2024	FUN_019490-T1
2025	FUN_028214-T1
2026	FUN_038553-T1;FUN_038557-T1;FUN_038558-T1;FUN_038566-T1
2027	FUN_038115-T1
2028	FUN_006413-T1;FUN_006414-T1;FUN_006549-T1;FUN_006550-T1;FUN_006562-T1;FUN_006564-T1
2029	FUN_002237-T1;FUN_002239-T1;FUN_002343-T1
2030	FUN_016813-T1;FUN_016814-T1
2031	FUN_029573-T1
2032	FUN_033328-T1;FUN_033338-T1;FUN_033360-T1;FUN_033370-T1;FUN_033372-T1;FUN_033375-T1
2033	FUN_000563-T1;FUN_000564-T1
2034	FUN_017037-T1;FUN_017045-T1
2035	FUN_021445-T1;FUN_021446-T1
2036	FUN_030784-T1;FUN_030786-T1
2037	FUN_035277-T1
2038	FUN_009402-T1;FUN_009407-T1
2039	FUN_011108-T1;FUN_011110-T1;FUN_011111-T1;FUN_011141-T1;FUN_011142-T1;FUN_011143-T1
2040	FUN_014348-T1
2042	FUN_000077-T1;FUN_006526-T1;FUN_009032-T1;FUN_010786-T1;FUN_010787-T1;FUN_010921-T1;FUN_013116-T1;FUN_013409-T1;FUN_016585-T1;FUN_017074-T1;FUN_018391-T1;FUN_024485-T1;FUN_025615-T1;FUN_026765-T1;FUN_027726-T1;FUN_028803-T1
2043	FUN_015758-T1;FUN_024021-T1;FUN_027731-T1;FUN_036914-T1
2045	FUN_002720-T1;FUN_003248-T1;FUN_003590-T1;FUN_007998-T1;FUN_009566-T1;FUN_010245-T1;FUN_015291-T1;FUN_018120-T1;FUN_020577-T1;FUN_020667-T1;FUN_021110-T1;FUN_023563-T1;FUN_028685-T1;FUN_028796-T1;FUN_035054-T1;FUN_035175-T1;FUN_035222-T1;FUN_036607-T1;FUN_036841-T1
2048	FUN_002226-T1;FUN_002248-T1;FUN_002267-T1;FUN_002407-T1;FUN_003592-T1;FUN_009089-T1;FUN_010113-T1;FUN_014776-T1;FUN_014940-T1;FUN_019938-T1;FUN_020183-T1;FUN_024085-T1;FUN_027898-T1;FUN_028949-T1;FUN_033028-T1;FUN_033118-T1;FUN_033121-T1;FUN_036999-T1
2049	FUN_000009-T1;FUN_000033-T1;FUN_003058-T1;FUN_003113-T1;FUN_007864-T1;FUN_010058-T1;FUN_010191-T1;FUN_014309-T1;FUN_014434-T1;FUN_015346-T1;FUN_018229-T1;FUN_020286-T1;FUN_020509-T1;FUN_021572-T1;FUN_022046-T1;FUN_023239-T1;FUN_023369-T1;FUN_027012-T1;FUN_028882-T1;FUN_028921-T1
2050	FUN_002383-T1
2055	FUN_040041-T1;FUN_040096-T1
2056	FUN_021390-T1;FUN_029065-T1
2057	FUN_019997-T1;FUN_037943-T1
2058	FUN_006790-T1;FUN_037502-T1
2059	FUN_031626-T1
2060	FUN_003998-T1
2061	FUN_017247-T1;FUN_026296-T1
2062	FUN_015278-T1;FUN_032118-T1
2063	FUN_003560-T1;FUN_003561-T1
2064	FUN_007257-T1;FUN_024544-T1
2065	FUN_019817-T1;FUN_038123-T1
2066	FUN_037618-T1;FUN_037620-T1
2067	FUN_038833-T1
2068	FUN_012113-T2;FUN_021828-T1
2070	FUN_004578-T1;FUN_015659-T1
2071	FUN_018999-T1
2072	FUN_011952-T2;FUN_019385-T1
2073	FUN_001283-T1;FUN_001284-T1
2074	FUN_030053-T1;FUN_030054-T1
2075	FUN_035399-T1;FUN_039105-T1
2076	FUN_033291-T1;FUN_033292-T1
2077	FUN_004546-T1;FUN_040201-T1
2078	FUN_004911-T1
2079	FUN_011416-T1;FUN_025108-T1
2080	FUN_007679-T1;FUN_007771-T1;FUN_020772-T1
2081	FUN_003319-T1;FUN_025533-T1
2082	FUN_000430-T1
2083	FUN_011567-T1;FUN_025263-T1
2084	FUN_031291-T1;FUN_031292-T1
2085	FUN_016569-T1;FUN_016570-T1
2086	FUN_022403-T1;FUN_022404-T1
2087	FUN_017287-T1
2088	FUN_030310-T1
2089	FUN_001246-T1;FUN_001247-T2
2090	FUN_018971-T1;FUN_018972-T1
2092	FUN_004600-T1;FUN_015673-T1
2093	FUN_008554-T1
2094	FUN_018437-T1;FUN_037634-T1
2095	FUN_017587-T1;FUN_017588-T1
2096	FUN_011647-T1;FUN_025423-T1
2097	FUN_015656-T1;FUN_027102-T1;FUN_027296-T1
2098	FUN_000304-T1;FUN_000306-T1;FUN_000307-T1;FUN_000309-T1
2099	FUN_006206-T1;FUN_006207-T1
2100	FUN_002496-T1;FUN_006099-T1
2101	FUN_004531-T1;FUN_004532-T1
2102	FUN_018501-T1;FUN_018588-T1
2103	FUN_031172-T1
2104	FUN_025467-T1
2105	FUN_006678-T1;FUN_017284-T1
2106	FUN_013905-T1;FUN_022563-T1
2107	FUN_013997-T1;FUN_013998-T1
2108	FUN_019324-T1;FUN_021721-T1
2109	FUN_010363-T1;FUN_038264-T1
2110	FUN_012108-T1
2111	FUN_016803-T2;FUN_028626-T1
2112	FUN_005743-T1
2113	FUN_022726-T1;FUN_038549-T1
[truncated: 15,959 more rows]

## Sheet: Table S24
Table S24. The gene families statistics of Prunus persica.
Gene_faimly_id	Gene_id
0	XP_007199750.1;XP_007200144.2;XP_007201172.1;XP_007203355.2;XP_007203470.1;XP_007203510.2;XP_007203614.1;XP_007203686.2;XP_007204168.2;XP_007204599.2;XP_007204618.2;XP_007206426.1;XP_007207048.1;XP_007207055.2;XP_007207083.2;XP_007207165.2;XP_007207414.1;XP_007207533.2;XP_007207552.2;XP_007208151.1;XP_007208802.1;XP_007210130.2;XP_007210320.2;XP_007210984.2;XP_007211285.1;XP_007212650.2;XP_007213…
2	XP_007203860.2;XP_007212841.2;XP_007212880.2;XP_007214009.1;XP_007214021.2;XP_007214150.2;XP_007214288.1;XP_007218828.2;XP_007220781.2;XP_007226165.2;XP_020411857.1;XP_020411974.1;XP_020412073.1;XP_020412154.1;XP_020412261.1;XP_020412560.1;XP_020412678.1;XP_020412978.1;XP_020412979.1;XP_020412984.1;XP_020412993.1;XP_020412995.1;XP_020412996.1;XP_020412997.1;XP_020412998.1;XP_020413207.1;XP_020413…
3	XP_020409130.1;XP_020409517.1;XP_020409519.1;XP_020409528.1;XP_020409530.1;XP_020409531.1;XP_020409532.1;XP_020409549.1;XP_020409886.1;XP_020410002.1;XP_020410139.1;XP_020410468.1;XP_020410598.1;XP_020411317.1;XP_020411526.1;XP_020411565.1;XP_020412006.1;XP_020412104.1;XP_020412190.1;XP_020412296.1;XP_020412297.1;XP_020412773.1;XP_020412774.1;XP_020412827.1;XP_020412840.1;XP_020412843.1;XP_020412…
4	XP_007226196.2;XP_020412022.1;XP_020412113.1;XP_020415468.1;XP_020420331.1;XP_020421362.1;XP_020422932.1;XP_020424512.1;XP_020424904.1;XP_020426545.1
5	XP_020410272.1;XP_020410280.1;XP_020410306.1;XP_020410971.1;XP_020412323.1;XP_020412767.1;XP_020412770.1;XP_020412789.1;XP_020412816.1;XP_020412846.1;XP_020412886.1;XP_020412914.1;XP_020415444.1;XP_020415522.1;XP_020415524.1;XP_020415543.1;XP_020415628.1;XP_020415887.1;XP_020417834.1;XP_020417942.1;XP_020417980.1;XP_020417984.1;XP_020417993.1;XP_020418005.1;XP_020418073.1;XP_020418355.1;XP_020419…
6	XP_007214677.2;XP_007219477.1;XP_007220307.1;XP_007220964.2;XP_020409547.1;XP_020411788.1;XP_020411809.1;XP_020411821.1;XP_020411846.1;XP_020411847.1;XP_020411853.1;XP_020411947.1;XP_020411957.1;XP_020411958.1;XP_020412253.1;XP_020412493.1;XP_020412494.1;XP_020412698.1;XP_020412747.1;XP_020412748.1;XP_020412760.1;XP_020412768.1;XP_020413103.1;XP_020413177.1;XP_020413189.1;XP_020413386.1;XP_020413…
7	XP_007200070.2;XP_007200715.2;XP_007201121.1;XP_007227381.1;XP_020409239.1;XP_020409449.1;XP_020409452.1;XP_020409454.1;XP_020410502.1;XP_020411098.1;XP_020411862.1;XP_020412923.1;XP_020414232.1;XP_020416965.1;XP_020421694.1;XP_020423270.1;XP_020425135.1;XP_020425154.1;XP_020425176.1;XP_020425202.1;XP_020425228.1;XP_020425272.1;XP_020425287.1;XP_020425293.1;XP_020425440.1;XP_020425591.1;XP_020425…
8	XP_007199629.1;XP_007201801.1;XP_007204261.2;XP_007204263.1;XP_007204641.1;XP_007206786.1;XP_007207186.2;XP_007207210.2;XP_007207992.2;XP_007208070.1;XP_007208859.2;XP_007208895.1;XP_007208984.1;XP_007210025.1;XP_007210725.1;XP_007210956.2;XP_007213640.1;XP_007217030.1;XP_007217156.1;XP_007217687.1;XP_007219861.1;XP_007220042.2;XP_007220237.2;XP_007221958.1;XP_007224572.2;XP_007224759.2;XP_007225…
9	XP_020409901.1;XP_020411090.1;XP_020412069.1;XP_020412721.1;XP_020413003.1;XP_020415554.1;XP_020415631.1;XP_020415639.1;XP_020417302.1;XP_020418045.1;XP_020419501.1;XP_020419536.1;XP_020420854.1;XP_020421225.1;XP_020421260.1;XP_020421415.1;XP_020421638.1;XP_020422332.1;XP_020423926.1;XP_020424440.1;XP_020424441.1;XP_020424465.1;XP_020424485.1;XP_020424523.1;XP_020424524.1;XP_020424590.1;XP_020426…
10	XP_020409497.1;XP_020409498.1;XP_020409499.1;XP_020410693.1;XP_020411081.1;XP_020411305.1;XP_020412805.1;XP_020412830.1;XP_020413479.1;XP_020415481.1;XP_020415512.1;XP_020415518.1;XP_020417839.1;XP_020417895.1;XP_020417920.1;XP_020417981.1;XP_020417987.1;XP_020417988.1;XP_020417989.1;XP_020417990.1;XP_020417994.1;XP_020417998.1;XP_020417999.1;XP_020418036.1;XP_020418065.1;XP_020420306.1;XP_020420…
11	XP_007198903.1;XP_020410264.1;XP_020410674.1;XP_020410736.1;XP_020410816.1;XP_020411153.1;XP_020412273.1;XP_020412646.1;XP_020412742.1;XP_020412754.1;XP_020412763.1;XP_020412764.1;XP_020412869.1;XP_020412947.1;XP_020413515.1;XP_020414818.1;XP_020415498.1;XP_020415606.1;XP_020417833.1;XP_020417837.1;XP_020417971.1;XP_020418004.1;XP_020418020.1;XP_020420284.1;XP_020421257.1;XP_020421259.1;XP_020421…
12	XP_007212497.2;XP_007212501.2;XP_007212629.2;XP_007213546.2;XP_007213580.1;XP_020417097.1;XP_020417098.1;XP_020417102.1;XP_020417191.1;XP_020417192.1;XP_020417422.1;XP_020417937.1;XP_020418149.1;XP_020418150.1;XP_020418641.1;XP_020418780.1;XP_020418781.1;XP_020418782.1;XP_020418783.1;XP_020418784.1;XP_020418809.1;XP_020418813.1;XP_020418816.1;XP_020418818.1
13	XP_007198990.1;XP_007199745.1;XP_007199746.1;XP_007199771.1;XP_007199978.1;XP_007200191.1;XP_007200216.1;XP_007200275.1;XP_007201720.2;XP_007204198.2;XP_007205000.1;XP_007205004.1;XP_007205006.1;XP_007205010.1;XP_007206448.1;XP_007207096.1;XP_007207546.1;XP_007208011.1;XP_007208016.1;XP_007208294.1;XP_007210772.1;XP_007218932.1;XP_007220649.1;XP_007220709.1;XP_007220829.1;XP_007227301.1;XP_020422…
14	XP_007199694.1;XP_007199705.1;XP_007203222.1;XP_007203226.1;XP_007204807.1;XP_007208124.1;XP_007208420.1;XP_007208421.1;XP_007210597.1;XP_007213694.1;XP_007214567.1;XP_007217286.1;XP_007217616.1;XP_007220284.1;XP_007224667.1;XP_007225306.2;XP_007225356.2;XP_007225422.2;XP_007227013.2;XP_020416093.1;XP_020418534.1;XP_020418615.1;XP_020419865.1;XP_020419944.1;XP_020420326.1;XP_020420614.1;XP_020421…
15	XP_007199429.1;XP_007207189.1;XP_007207648.1;XP_007208223.1;XP_007213343.2;XP_007216381.2;XP_007216571.2;XP_007222427.1;XP_007222658.1;XP_007222664.1;XP_007222804.1;XP_007224069.1;XP_007224375.1;XP_007225655.1;XP_007227077.2;XP_007227225.1;XP_007227474.1;XP_020410584.1;XP_020410586.1;XP_020410698.1;XP_020410732.1;XP_020414420.1;XP_020414430.1;XP_020414609.1;XP_020414613.1;XP_020414617.1;XP_020414…
16	XP_020415482.1
17	XP_007203343.2;XP_007207989.2;XP_007208553.2;XP_007219698.2;XP_007219818.2;XP_007220690.2;XP_007226289.2;XP_020409141.1;XP_020410413.1;XP_020410791.1;XP_020410842.1;XP_020410853.1;XP_020412932.1;XP_020413026.1;XP_020413043.1;XP_020417568.1;XP_020420799.1;XP_020420816.1;XP_020420966.1;XP_020421018.1;XP_020421454.1;XP_020421782.1;XP_020421783.1;XP_020422619.1;XP_020422694.1;XP_020422897.1;XP_020424…
18	XP_007199110.1;XP_007224646.2;XP_020409514.1;XP_020409695.1;XP_020412808.1;XP_020415503.1;XP_020421244.1;XP_020423840.1;XP_020424580.1;XP_020425738.1
19	XP_007206658.2;XP_007212493.2;XP_007212610.2;XP_007212749.2;XP_007213308.1;XP_007213434.2;XP_007214181.2;XP_007214481.2;XP_007214586.2;XP_007214837.2;XP_020409509.1;XP_020411923.1;XP_020412030.1;XP_020412031.1;XP_020412099.1;XP_020414504.1;XP_020415979.1;XP_020416939.1;XP_020417032.1;XP_020417041.1;XP_020417830.1;XP_020417838.1;XP_020418157.1;XP_020418169.1;XP_020418257.1;XP_020418343.1;XP_020418…
20	XP_007199430.2;XP_007201213.1;XP_007212588.2;XP_007212797.2;XP_007212975.2;XP_007214055.2;XP_007217556.2;XP_007223983.2;XP_020409388.1;XP_020411041.1;XP_020411042.1;XP_020412806.1;XP_020413707.1;XP_020413732.1;XP_020413739.1;XP_020414599.1;XP_020415473.1;XP_020415833.1;XP_020416052.1;XP_020416706.1;XP_020417667.1;XP_020417957.1;XP_020417985.1;XP_020418291.1;XP_020418394.1;XP_020423881.1;XP_020425…
21	XP_007200076.2;XP_007203104.1;XP_007203235.1;XP_007203996.1;XP_007210370.2;XP_007219715.2;XP_007219753.2;XP_007220194.2;XP_007224535.2;XP_007224878.2;XP_007225371.1;XP_007226136.1;XP_020410404.1;XP_020411544.1;XP_020411560.1;XP_020412027.1;XP_020413542.1;XP_020415161.1;XP_020415184.1;XP_020416686.1;XP_020421642.1;XP_020421695.1;XP_020423455.1;XP_020424445.1;XP_020424468.1
22	XP_007203267.1;XP_007211543.1;XP_007211549.2;XP_007211554.2;XP_007211598.2;XP_007211778.2;XP_007211821.2;XP_007211965.2;XP_007212391.1;XP_007212419.2;XP_007212681.2;XP_007212705.2;XP_007212909.1;XP_007212922.1;XP_007212927.2;XP_007212998.2;XP_007213528.1;XP_007213892.1;XP_007214048.2;XP_007214394.2;XP_007214414.2;XP_007217492.2;XP_007222484.1;XP_007226571.1;XP_020413160.1;XP_020417271.1;XP_020418…
23	XP_007221565.2;XP_007224412.2;XP_007227234.1;XP_020409170.1;XP_020409540.1;XP_020409807.1;XP_020410240.1;XP_020410603.1;XP_020410605.1;XP_020410822.1;XP_020411145.1;XP_020411871.1;XP_020412153.1;XP_020412940.1;XP_020413059.1;XP_020413375.1;XP_020413559.1;XP_020413613.1;XP_020413661.1;XP_020413943.1;XP_020413969.1;XP_020414267.1;XP_020414268.1;XP_020414800.1;XP_020415535.1;XP_020415536.1;XP_020416…
24	XP_007211369.2;XP_007211374.2;XP_007212929.1;XP_007213610.2;XP_007213903.2;XP_007214583.2;XP_007221601.2;XP_007224264.2;XP_007226138.1;XP_020410184.1;XP_020410185.1;XP_020413306.1;XP_020414672.1;XP_020417190.1;XP_020418429.1;XP_020418430.1;XP_020418431.1;XP_020418433.1;XP_020421275.1;XP_020421409.1;XP_020421411.1;XP_020422377.1;XP_020422378.1;XP_020426277.1
25	XP_007199413.2;XP_007199645.2;XP_007199998.2;XP_007200803.2;XP_007201109.2;XP_007201560.2;XP_007210739.2;XP_007220725.2;XP_007226722.2;XP_020409636.1;XP_020409651.1;XP_020409661.1;XP_020411568.1;XP_020411569.1;XP_020412013.1;XP_020412014.1;XP_020412148.1;XP_020412383.1;XP_020412771.1;XP_020412821.1;XP_020413572.1;XP_020414036.1;XP_020414144.1;XP_020418266.1;XP_020419639.1;XP_020425627.1;XP_020425…
26	XP_007200290.1;XP_007203079.2;XP_007203446.1;XP_007203718.2;XP_007204881.2;XP_007206410.2;XP_007206638.1;XP_007206679.2;XP_007206830.1;XP_007207081.2;XP_007208191.1;XP_007208264.1;XP_007208454.1;XP_007208473.2;XP_007208545.1;XP_007214757.2;XP_007217246.1;XP_007219019.1;XP_007219276.2;XP_007220362.2;XP_007221103.2;XP_007222245.2;XP_007224102.1;XP_020409533.1;XP_020410972.1;XP_020413303.1;XP_020413…
27	XP_007216967.2;XP_007221286.2;XP_020409131.1;XP_020409201.1;XP_020410092.1;XP_020410235.1;XP_020410464.1;XP_020410569.1;XP_020410952.1;XP_020411106.1;XP_020411107.1;XP_020411108.1;XP_020411270.1;XP_020411638.1;XP_020412173.1;XP_020412545.1;XP_020412656.1;XP_020412787.1;XP_020412960.1;XP_020413418.1;XP_020413582.1;XP_020414126.1;XP_020414711.1;XP_020414876.1;XP_020415511.1;XP_020415529.1;XP_020415…
28	XP_007213678.2;XP_007213704.1;XP_007213739.1;XP_007214107.1;XP_007214558.1;XP_007214789.2;XP_020415821.1;XP_020416819.1;XP_020416820.1;XP_020416822.1;XP_020417646.1;XP_020417651.1;XP_020417655.1;XP_020417666.1;XP_020418359.1;XP_020418361.1;XP_020418363.1;XP_020420792.1;XP_020421258.1;XP_020424266.1
29	XP_020409670.1;XP_020409713.1;XP_020410349.1;XP_020410362.1;XP_020410417.1;XP_020410469.1;XP_020410985.1;XP_020411694.1;XP_020411870.1;XP_020412741.1;XP_020412775.1;XP_020412844.1;XP_020412861.1;XP_020412934.1;XP_020414898.1;XP_020414928.1;XP_020414929.1;XP_020415439.1;XP_020415460.1;XP_020415494.1;XP_020415551.1;XP_020415552.1;XP_020415585.1;XP_020416019.1;XP_020417917.1;XP_020417940.1;XP_020417…
30	XP_007199706.2;XP_007208075.1;XP_007208086.1;XP_007208221.1;XP_007208402.1;XP_007209852.2;XP_007209956.1;XP_007213653.2;XP_007214616.1;XP_007215522.1;XP_007217052.2;XP_007217152.2;XP_007218918.2;XP_007219225.1;XP_007219342.2;XP_007227151.1;XP_020414352.1;XP_020415289.1;XP_020415693.1;XP_020421440.1;XP_020422114.1;XP_020422115.1;XP_020423327.1
31	XP_007201767.1;XP_007203982.1;XP_007204303.1;XP_007216612.2;XP_007217092.1;XP_007225513.1;XP_020409673.1;XP_020411689.1;XP_020413486.1;XP_020415178.1;XP_020415976.1;XP_020416279.1;XP_020416399.1;XP_020416667.1;XP_020418585.1;XP_020420844.1;XP_020420971.1;XP_020421078.1;XP_020421080.1;XP_020421672.1;XP_020422380.1;XP_020422604.1;XP_020424974.1;XP_020425823.1;XP_020425824.1;XP_020425901.1
32	XP_007199001.1;XP_007200018.1;XP_007200228.2;XP_007200806.1;XP_007201503.1;XP_007208568.2;XP_007210391.1;XP_007210392.1;XP_007210578.2;XP_007210591.2;XP_007211004.2;XP_007220267.1;XP_020409137.1;XP_020409244.1;XP_020418922.1;XP_020420416.1;XP_020420897.1;XP_020420922.1;XP_020420979.1;XP_020421140.1;XP_020421142.1;XP_020425338.1;XP_020425348.1;XP_020425436.1;XP_020426296.1
33	XP_020411798.1;XP_020420640.1;XP_020420683.1;XP_020420890.1;XP_020420919.1;XP_020420921.1;XP_020421023.1;XP_020421038.1;XP_020421361.1;XP_020421363.1;XP_020422201.1;XP_020422202.1;XP_020422375.1;XP_020422814.1;XP_020422816.1;XP_020422979.1;XP_020423026.1;XP_020423097.1;XP_020423106.1;XP_020423130.1;XP_020423132.1;XP_020425354.1;XP_020425804.1
34	XP_007212851.1;XP_007212989.2;XP_007213260.1;XP_007225549.2;XP_020415637.1;XP_020416884.1;XP_020417046.1;XP_020417247.1;XP_020417249.1;XP_020417254.1;XP_020418247.1;XP_020418250.1;XP_020418489.1;XP_020418490.1;XP_020421516.1
35	XP_007202896.2;XP_007203359.2;XP_007203642.2;XP_007203682.2;XP_007203774.1;XP_007204146.2;XP_007204472.2;XP_007204781.2;XP_007207204.1;XP_007211088.1;XP_007215003.1;XP_007216987.1;XP_007216991.1;XP_007220208.1;XP_020412226.1;XP_020418891.1;XP_020421969.1;XP_020422582.1;XP_020424655.1;XP_020424661.1;XP_020424665.1;XP_020425465.1
36	XP_007204682.1;XP_007210429.1;XP_007213036.1;XP_007213163.1;XP_007214562.1;XP_007214672.1;XP_007217651.1;XP_007217654.1;XP_007219098.1;XP_007219663.1;XP_007220918.1;XP_007221461.1;XP_007224072.1;XP_007224221.1;XP_007225446.1;XP_007225453.1;XP_007225454.1;XP_007226254.1;XP_007227080.1;XP_020414537.1;XP_020414740.1;XP_020417454.1;XP_020425059.1
37	XP_020409527.1;XP_020409812.1;XP_020410177.1;XP_020410209.1;XP_020410343.1;XP_020410350.1;XP_020410429.1;XP_020410717.1;XP_020412012.1;XP_020412203.1;XP_020412788.1;XP_020412793.1;XP_020412819.1;XP_020412829.1;XP_020412835.1;XP_020412867.1;XP_020412903.1;XP_020412946.1;XP_020413868.1;XP_020413984.1;XP_020415471.1;XP_020415476.1;XP_020415555.1;XP_020415556.1;XP_020415619.1;XP_020417867.1;XP_020418…
38	XP_007219564.1;XP_007219638.1;XP_007220449.1;XP_007221897.1;XP_007224705.1;XP_007225326.1;XP_007226231.1;XP_007226298.1;XP_007226750.1;XP_007226755.2;XP_007226786.1;XP_020410559.1;XP_020410655.1;XP_020410712.1;XP_020411321.1;XP_020414957.1;XP_020415528.1;XP_020425595.1;XP_020426591.1
39	XP_007214385.2;XP_007218543.2;XP_020411861.1;XP_020412587.1;XP_020412942.1;XP_020412943.1;XP_020412948.1;XP_020412949.1;XP_020412950.1;XP_020412951.1;XP_020412956.1;XP_020412957.1;XP_020412958.1;XP_020412959.1;XP_020413799.1;XP_020414652.1;XP_020415145.1;XP_020415650.1;XP_020416341.1;XP_020417848.1;XP_020417909.1;XP_020417910.1;XP_020417911.1;XP_020417914.1;XP_020418039.1
40	XP_020412737.1;XP_020412769.1;XP_020412870.1;XP_020415485.1;XP_020421445.1
41	XP_007201941.1;XP_007206406.1;XP_007208839.1;XP_007210202.1;XP_007211815.1;XP_007219184.1;XP_007219546.1;XP_007219614.1;XP_007221814.1;XP_007223242.1;XP_007223243.1;XP_007223244.1;XP_007223245.1;XP_007223259.1;XP_007224314.2;XP_007224317.2;XP_007224819.1;XP_007226274.1;XP_007226584.1;XP_007226614.1;XP_020419107.1;XP_020423321.1
42	XP_007204888.2;XP_007220379.2;XP_007220844.2;XP_007227679.2;XP_020414130.1;XP_020424687.1
43	XP_007199676.1;XP_007200340.1;XP_007211316.1;XP_007212915.2;XP_007213725.2;XP_007214002.2;XP_007214564.1;XP_007217907.1;XP_007217914.2;XP_007218886.2;XP_007220408.2;XP_007226865.1;XP_007227087.1;XP_020409500.1;XP_020409501.1;XP_020413049.1;XP_020414383.1;XP_020415143.1;XP_020416046.1;XP_020417145.1
44	XP_007213307.2;XP_007220976.2;XP_007224579.2;XP_020414048.1;XP_020416817.1;XP_020417218.1;XP_020417220.1;XP_020417222.1;XP_020417223.1;XP_020417678.1;XP_020417679.1;XP_020417680.1;XP_020417682.1;XP_020418752.1;XP_020421328.1;XP_020421329.1
45	XP_020409192.1;XP_020410500.1;XP_020410894.1;XP_020410898.1;XP_020410936.1;XP_020411054.1;XP_020411064.1;XP_020411104.1;XP_020411361.1;XP_020411624.1;XP_020412042.1;XP_020412117.1;XP_020412196.1;XP_020412250.1;XP_020412431.1;XP_020412791.1;XP_020412812.1;XP_020412929.1;XP_020413226.1;XP_020413399.1;XP_020415435.1;XP_020415464.1;XP_020415474.1;XP_020415497.1;XP_020415509.1;XP_020415526.1;XP_020415…
48	XP_007217163.1;XP_020410448.1;XP_020410475.1;XP_020414364.1;XP_020414375.1;XP_020414491.1;XP_020414680.1;XP_020415393.1;XP_020415638.1;XP_020415640.1;XP_020415641.1;XP_020415642.1;XP_020415643.1;XP_020415644.1;XP_020420293.1;XP_020420545.1
49	XP_007219161.2;XP_007220183.2;XP_020412520.1;XP_020412618.1;XP_020412621.1;XP_020412814.1;XP_020412894.1;XP_020413052.1;XP_020413540.1;XP_020413541.1;XP_020413678.1;XP_020414037.1;XP_020414156.1;XP_020422685.1;XP_020422688.1;XP_020422817.1
50	XP_007219073.2;XP_007219190.2;XP_020411964.1;XP_020412248.1;XP_020412260.1;XP_020413918.1;XP_020413919.1;XP_020414640.1;XP_020414872.1;XP_020424255.1;XP_020424433.1
51	XP_007199654.1;XP_007199799.1;XP_007204103.1;XP_007204221.1;XP_007204872.1;XP_007208475.1;XP_007209864.1;XP_007209903.1;XP_007211733.2;XP_007212312.2;XP_007213195.1;XP_007213894.1;XP_007213945.1;XP_007215266.1;XP_007222396.1;XP_007224369.2
52	XP_007200312.1;XP_007200694.2;XP_007207712.1;XP_007210665.2;XP_007210913.1;XP_007211351.2;XP_007212431.1;XP_007213643.2;XP_007217034.1;XP_007220249.1;XP_007221909.1;XP_007225283.1;XP_020410727.1;XP_020411379.1;XP_020415290.1;XP_020416713.1;XP_020418751.1;XP_020420548.1
53	XP_007203669.1;XP_007206804.2;XP_007210247.2;XP_007210779.2;XP_007219567.2;XP_007219654.2;XP_007219696.2;XP_007220224.2;XP_007220705.1;XP_007220756.2;XP_007221063.2;XP_020413145.1;XP_020413431.1;XP_020420675.1
54	XP_007199695.2;XP_007204668.1;XP_007213576.1;XP_007219311.2;XP_007220166.1;XP_007225388.1;XP_007225391.1;XP_007225392.1;XP_007225393.1;XP_007226660.1;XP_020409859.1;XP_020411250.1;XP_020415024.1;XP_020422182.1;XP_020423274.1
55	XP_007227056.2;XP_020410001.1;XP_020410826.1;XP_020412444.1;XP_020412818.1;XP_020413254.1;XP_020414288.1;XP_020415463.1;XP_020418438.1;XP_020418453.1;XP_020418457.1;XP_020421027.1;XP_020421451.1;XP_020421452.1;XP_020421669.1
56	XP_007203977.2;XP_007206705.2;XP_007207109.2;XP_007208010.2;XP_007208474.2;XP_007208570.2;XP_007217681.1;XP_007217831.2;XP_020414509.1;XP_020421670.1;XP_020422226.1
57	XP_007216038.2;XP_020413165.1;XP_020413172.1;XP_020413183.1;XP_020414394.1;XP_020414396.1;XP_020414574.1;XP_020414865.1;XP_020414866.1;XP_020415725.1;XP_020415726.1;XP_020416680.1;XP_020416682.1;XP_020424886.1
58	XP_020409512.1;XP_020416929.1;XP_020416961.1;XP_020417038.1;XP_020417251.1;XP_020417865.1;XP_020417866.1;XP_020417873.1;XP_020417878.1;XP_020418132.1;XP_020418190.1;XP_020418193.1;XP_020418238.1;XP_020418311.1;XP_020418349.1;XP_020418555.1;XP_020418841.1
60	XP_007199661.1;XP_007201748.2;XP_007204656.1;XP_007212740.2;XP_007214621.2;XP_007214624.1;XP_007217046.1;XP_007217146.1;XP_007221984.2;XP_007224244.2;XP_007225291.1;XP_007227352.1;XP_020409976.1;XP_020421758.1;XP_020423419.1;XP_020423465.1
61	XP_020409858.1;XP_020410288.1;XP_020413334.1;XP_020415409.1;XP_020417451.1;XP_020417805.1;XP_020417831.1;XP_020420767.1;XP_020420786.1;XP_020420809.1;XP_020423370.1;XP_020423763.1
62	XP_020409151.1;XP_020412834.1
63	XP_007206302.1;XP_007211329.1;XP_007212415.2;XP_007212833.1;XP_007213565.1;XP_007214163.2;XP_007214191.2;XP_020409515.1;XP_020416968.1;XP_020417854.1;XP_020422255.1
64	XP_007212657.2;XP_007213500.1;XP_007214149.2;XP_007214309.2;XP_007216936.1;XP_007221610.2;XP_007225348.2;XP_020410547.1;XP_020410735.1;XP_020411507.1;XP_020414596.1;XP_020414911.1;XP_020414925.1;XP_020414926.1;XP_020414930.1;XP_020416147.1;XP_020416161.1;XP_020416473.1;XP_020418061.1;XP_020425035.1
65	XP_020409245.1;XP_020409505.1;XP_020409508.1;XP_020409606.1;XP_020409612.1;XP_020409620.1;XP_020413916.1;XP_020420914.1;XP_020425286.1;XP_020425522.1;XP_020425526.1;XP_020425777.1
66	XP_007198834.2;XP_007214934.1;XP_020412288.1;XP_020414369.1;XP_020414520.1;XP_020414562.1;XP_020415074.1;XP_020415076.1
67	XP_020409541.1;XP_020410626.1;XP_020411447.1;XP_020411476.1;XP_020411480.1;XP_020411910.1;XP_020411911.1;XP_020411944.1;XP_020412728.1;XP_020412751.1;XP_020412799.1;XP_020412804.1;XP_020412839.1;XP_020412875.1;XP_020412877.1;XP_020412882.1;XP_020412955.1;XP_020413016.1;XP_020413364.1;XP_020413406.1;XP_020415502.1;XP_020415517.1;XP_020415521.1;XP_020415544.1;XP_020415560.1;XP_020415670.1;XP_020417…
68	XP_007200295.1;XP_007201183.1;XP_007203632.1;XP_007204826.1;XP_007208285.1;XP_007208287.1;XP_007211279.1;XP_007213900.1;XP_007215641.1;XP_007219525.1;XP_007220122.2;XP_007221787.1;XP_020413830.1;XP_020420475.1
69	XP_007200049.1;XP_007201144.2;XP_007201702.1;XP_007207908.2;XP_007217488.1;XP_007222289.2;XP_007222593.1;XP_007222622.1;XP_007222623.1;XP_007224041.2;XP_007224171.2;XP_007225086.2;XP_007226343.1;XP_007226598.2;XP_007226806.2;XP_007227272.2;XP_020409408.1;XP_020414535.1;XP_020426209.1
70	XP_007201913.2;XP_007208575.1;XP_007214535.1;XP_007219429.2;XP_007221556.1;XP_007225026.2;XP_007225349.2;XP_007226988.1;XP_007227071.2;XP_020411623.1;XP_020412191.1;XP_020416860.1;XP_020419721.1;XP_020425369.1
71	XP_007219915.2;XP_020412215.1;XP_020412274.1;XP_020412521.1;XP_020414041.1;XP_020414042.1;XP_020414159.1;XP_020421274.1;XP_020422687.1;XP_020422818.1
73	XP_007220031.2;XP_007221380.2;XP_007221394.2;XP_007221399.2;XP_020411737.1;XP_020411805.1;XP_020411965.1;XP_020412212.1;XP_020412868.1;XP_020413317.1;XP_020413793.1;XP_020414265.1;XP_020414703.1;XP_020414720.1;XP_020415686.1;XP_020415689.1;XP_020416152.1;XP_020416153.1;XP_020416994.1
74	XP_007201527.1;XP_007222983.1;XP_007222985.1;XP_007223137.1;XP_007223262.1;XP_007224155.2;XP_007224470.2;XP_007224838.2;XP_007226180.1;XP_007226407.2;XP_007226460.1;XP_007226531.1;XP_007226762.1;XP_020412841.1;XP_020415345.1;XP_020419106.1
76	XP_007199137.1;XP_007204276.1;XP_007204666.1;XP_007204671.1;XP_007207269.2;XP_007208351.1;XP_007210407.1;XP_007211180.2;XP_007212656.1;XP_007214091.2;XP_007220279.1;XP_007220593.1;XP_007225292.2;XP_020423644.1
77	XP_007206374.2;XP_007206532.1;XP_007206547.2;XP_007206582.2;XP_007207858.2;XP_007208048.1;XP_007208273.1;XP_007220215.1
78	XP_007199679.1;XP_007199689.1;XP_007201219.1;XP_007204670.1;XP_007209073.1;XP_007210976.1;XP_007213713.1;XP_007214446.1;XP_007220589.1;XP_007221583.1;XP_020410395.1;XP_020413832.1;XP_020413987.1;XP_020419279.1
80	XP_007204937.2;XP_007206438.1;XP_007208096.2;XP_007208098.1;XP_007208102.2;XP_007208174.1;XP_007217060.1;XP_007220253.2;XP_007220600.2;XP_007220985.2;XP_007225308.1;XP_007225335.1;XP_020417632.1;XP_020425699.1
81	XP_007205409.1;XP_007205411.1;XP_007205414.1;XP_007205416.1;XP_007205417.1;XP_007205421.1;XP_007206542.1;XP_007206687.1;XP_007206856.1;XP_007207656.1;XP_007207887.1;XP_007207961.2;XP_007208236.2;XP_007208718.2;XP_007211488.1;XP_020422041.1;XP_020422042.1
82	XP_007203249.2
83	XP_007224986.2;XP_007227147.2;XP_020410519.1;XP_020410897.1;XP_020412726.1;XP_020415256.1;XP_020420315.1;XP_020420669.1;XP_020425190.1
85	XP_020413037.1;XP_020424639.1
86	XP_020420764.1;XP_020421475.1;XP_020421476.1;XP_020421482.1;XP_020422205.1;XP_020423149.1;XP_020424382.1;XP_020426519.1
87	XP_020411634.1;XP_020412796.1;XP_020412826.1;XP_020415623.1;XP_020417986.1;XP_020417997.1;XP_020418003.1;XP_020420400.1;XP_020421314.1;XP_020424555.1
88	XP_007210361.1;XP_007210366.1;XP_007212820.2;XP_007213381.2;XP_007214248.2;XP_007219606.2;XP_007220804.2;XP_007225273.1;XP_020412257.1;XP_020412734.1;XP_020415111.1;XP_020418011.1;XP_020418063.1;XP_020420638.1;XP_020421456.1
90	XP_007210923.1;XP_007219025.2;XP_007221076.2;XP_020410540.1;XP_020411522.1;XP_020412513.1;XP_020413891.1;XP_020417331.1;XP_020418491.1;XP_020418495.1;XP_020420362.1;XP_020421277.1;XP_020421880.1;XP_020423232.1;XP_020425551.1;XP_020425553.1
91	XP_020410497.1;XP_020410613.1;XP_020412731.1;XP_020412872.1;XP_020412879.1;XP_020412880.1;XP_020412953.1;XP_020413413.1;XP_020413485.1;XP_020415490.1;XP_020415672.1;XP_020415673.1;XP_020417808.1;XP_020418025.1;XP_020420035.1;XP_020420323.1;XP_020421365.1;XP_020421413.1;XP_020422467.1;XP_020423095.1;XP_020424533.1;XP_020424534.1;XP_020426265.1;XP_020426621.1;XP_020426623.1
92	XP_007214975.1;XP_007214976.1;XP_007214977.1;XP_007214978.1;XP_007214981.1;XP_007225240.1;XP_020409697.1;XP_020423369.1
93	XP_007206553.1;XP_007206766.1;XP_007207372.1;XP_007207692.1;XP_007227313.2;XP_020410326.1;XP_020422369.1;XP_020422552.1
94	XP_007198905.2;XP_007213287.1;XP_007214347.1;XP_007220574.1;XP_020415324.1;XP_020418283.1;XP_020420541.1;XP_020420986.1;XP_020423067.1
95	XP_007217467.2;XP_020409765.1;XP_020410611.1;XP_020412063.1;XP_020412067.1;XP_020412120.1;XP_020412125.1;XP_020412128.1;XP_020412136.1;XP_020414624.1;XP_020415450.1;XP_020415451.1;XP_020415452.1;XP_020415453.1;XP_020415454.1;XP_020415455.1;XP_020415457.1;XP_020415654.1;XP_020415655.1;XP_020415995.1;XP_020416066.1;XP_020416072.1
96	XP_020410636.1;XP_020411026.1;XP_020411094.1;XP_020411217.1;XP_020412050.1;XP_020412243.1;XP_020412931.1;XP_020413402.1;XP_020413579.1;XP_020414340.1;XP_020416849.1;XP_020416880.1;XP_020418031.1;XP_020418047.1;XP_020418048.1;XP_020418551.1;XP_020422647.1;XP_020423094.1;XP_020424477.1
97	XP_007210460.2;XP_007214541.1;XP_007217160.1;XP_007217584.1;XP_007219555.2;XP_007220256.1;XP_020415996.1;XP_020418924.1
98	XP_007200086.1;XP_007204095.2;XP_007207290.1;XP_007208018.2;XP_007210345.1;XP_007220230.1;XP_007224505.2;XP_007225210.1;XP_020417780.1;XP_020422800.1
99	XP_007201734.1;XP_007208027.1;XP_007213585.2;XP_007214944.1;XP_007221991.1;XP_007222596.2;XP_007222912.2;XP_007225632.2;XP_020418056.1;XP_020418371.1
100	XP_007200967.1;XP_007204837.1;XP_007218983.1;XP_007222372.2;XP_007222815.1;XP_007222865.1;XP_007223150.1;XP_020409891.1;XP_020422769.1
101	XP_007204256.1;XP_007208333.1;XP_007210034.1;XP_007216504.1;XP_007220229.1;XP_007220613.2;XP_007225213.1;XP_020412594.1;XP_020414189.1;XP_020414901.1;XP_020416714.1
103	XP_020409207.1;XP_020411702.1;XP_020411991.1;XP_020413986.1;XP_020414002.1;XP_020414067.1;XP_020424130.1;XP_020425665.1;XP_020425759.1;XP_020425893.1;XP_020426249.1
104	XP_007211745.2;XP_007211746.1;XP_007213922.2;XP_007223241.1;XP_007224159.1;XP_007227257.1;XP_020417281.1;XP_020424360.1
105	XP_007201737.1;XP_007204231.1;XP_007204972.2;XP_007217635.1;XP_007225118.1;XP_007226563.1;XP_007226968.1;XP_020411647.1;XP_020423684.1
107	XP_007204046.2;XP_007219339.2;XP_020409779.1;XP_020411769.1;XP_020411863.1;XP_020413337.1;XP_020413785.1;XP_020413963.1;XP_020414035.1;XP_020414263.1;XP_020415436.1;XP_020418344.1;XP_020425722.1
108	XP_007202041.1;XP_007204285.1;XP_007204652.1;XP_007211141.1;XP_007217042.1;XP_007217554.1;XP_007218907.1;XP_007227049.1;XP_020411538.1;XP_020420579.1
109	XP_007199758.1;XP_007208038.1;XP_007222014.2;XP_007225773.1;XP_020423290.1;XP_020424045.1;XP_020425577.1;XP_020425910.1;XP_020426603.1
110	XP_007213623.2;XP_020417193.1;XP_020418422.1;XP_020418426.1;XP_020418427.1
111	XP_007201599.1;XP_007206620.2;XP_007214073.2;XP_007216290.2;XP_007217587.1;XP_020411347.1;XP_020414421.1;XP_020416176.1;XP_020416795.1;XP_020418832.1
113	XP_007203695.1;XP_007204280.1;XP_007204428.1;XP_020423548.1;XP_020423549.1;XP_020423550.1;XP_020423551.1;XP_020423749.1
114	XP_007198947.1;XP_007210491.1;XP_007217140.1;XP_007220301.1;XP_007225439.1;XP_020414948.1;XP_020417285.1;XP_020421212.1;XP_020422024.1
115	XP_007198826.1;XP_007210886.2;XP_007214536.1;XP_007217007.2;XP_007222466.1;XP_020421639.1;XP_020421764.1;XP_020422450.1
116	XP_007203980.2;XP_020409667.1;XP_020411089.1;XP_020413452.1;XP_020416809.1;XP_020417226.1;XP_020422959.1;XP_020425607.1;XP_020425926.1
117	XP_007199115.1;XP_007199830.1;XP_007201501.2;XP_007203876.1;XP_007206411.2;XP_007222137.1;XP_020409262.1;XP_020409538.1;XP_020411238.1
118	XP_007200975.1;XP_007205028.1;XP_007205150.1;XP_007205811.2;XP_007209208.2;XP_007213924.2;XP_007219020.1;XP_007223306.1;XP_007227340.1;XP_020413619.1
119	XP_007227226.2;XP_020411762.1;XP_020412738.1;XP_020412739.1;XP_020412961.1;XP_020413915.1;XP_020417930.1;XP_020418012.1;XP_020419537.1;XP_020421464.1;XP_020426505.1;XP_020426528.1
120	XP_020421515.1
122	XP_020410315.1;XP_020410465.1;XP_020411111.1;XP_020412836.1;XP_020414859.1;XP_020414924.1;XP_020415427.1;XP_020415432.1;XP_020416021.1
123	XP_007206627.1;XP_007207215.2;XP_007207997.1;XP_007208207.1;XP_007211325.1;XP_007219475.1;XP_020409518.1;XP_020420703.1;XP_020420704.1;XP_020420755.1;XP_020421821.1;XP_020422106.1
124	XP_007204519.1;XP_007210395.1;XP_007214948.2;XP_007217150.1;XP_007217692.1;XP_007225493.1;XP_020411140.1;XP_020420547.1;XP_020424818.1
126	XP_007214923.1;XP_007216222.2;XP_020414536.1;XP_020414564.1;XP_020415822.1
127	XP_007201719.1;XP_007208045.1;XP_007208331.1;XP_007211552.2;XP_007221417.1;XP_007222917.1;XP_007226952.1;XP_020409902.1;XP_020414220.1
128	XP_007214062.2;XP_007218748.2;XP_007218752.2;XP_007219247.1;XP_007219267.1;XP_007220528.2;XP_007220894.2;XP_007221198.1;XP_020412987.1;XP_020413923.1;XP_020413927.1
129	XP_007199051.1;XP_007199454.2;XP_007208292.1;XP_007220558.1;XP_007222061.1;XP_007222295.1;XP_007225683.1;XP_020412802.1;XP_020421112.1
130	XP_007199605.1;XP_007199786.1;XP_007208820.1;XP_007219001.1;XP_007219848.1;XP_007222371.1;XP_007222591.1;XP_007224099.1;XP_007226742.1;XP_020413036.1
131	XP_020410029.1;XP_020410864.1;XP_020411996.1;XP_020419098.1;XP_020421390.1;XP_020424463.1;XP_020424488.1;XP_020426607.1
133	XP_020412177.1;XP_020421403.1;XP_020424365.1
134	XP_007226625.2;XP_020409584.1;XP_020411644.1;XP_020411645.1;XP_020425184.1;XP_020425324.1;XP_020425390.1
135	XP_007204237.1;XP_007207849.2;XP_007208445.1;XP_007210296.1;XP_007211289.1;XP_007220432.1;XP_007220535.1;XP_020415189.1;XP_020421548.1
136	XP_007199796.1;XP_007205108.1;XP_007207435.1;XP_007209958.1;XP_007219058.1;XP_007219059.1;XP_020419781.1;XP_020420209.1;XP_020422383.1
137	XP_007211312.1;XP_007223121.1;XP_007224941.1;XP_007225140.1;XP_007225261.2;XP_007225440.1;XP_020410991.1;XP_020418736.1
138	XP_020416887.1;XP_020416938.1;XP_020416947.1;XP_020417405.1;XP_020417429.1;XP_020417813.1;XP_020417814.1;XP_020418110.1;XP_020418112.1;XP_020418313.1;XP_020418578.1;XP_020418630.1;XP_020418723.1;XP_020418765.1
140	XP_020417460.1;XP_020418834.1;XP_020418835.1
141	XP_007222368.1;XP_007222890.1;XP_007224200.2;XP_007226303.1;XP_007226377.1;XP_007227341.2;XP_020409212.1;XP_020410217.1;XP_020410322.1;XP_020410903.1;XP_020410904.1;XP_020410905.1;XP_020411004.1;XP_020416127.1;XP_020417537.1
142	XP_007207575.2;XP_007208080.1;XP_007224629.1;XP_007225256.1;XP_007227238.2;XP_007227378.1;XP_020418928.1
143	XP_007199206.2;XP_007201023.1;XP_020409304.1;XP_020409309.1;XP_020409312.1;XP_020409319.1;XP_020409321.1;XP_020409326.1;XP_020409329.1
144	XP_020410777.1;XP_020411150.1;XP_020412786.1;XP_020420299.1;XP_020421267.1;XP_020424511.1
145	XP_007221903.2;XP_007225119.2;XP_007226973.1;XP_007226977.1;XP_020410160.1;XP_020410167.1;XP_020410256.1;XP_020410617.1;XP_020419651.1
146	XP_020421397.1
147	XP_007202992.1;XP_007203026.1;XP_007204655.1;XP_020420253.1;XP_020420393.1;XP_020424542.1;XP_020424545.1;XP_020424546.1
148	XP_007202991.1;XP_007222710.1;XP_007224534.1;XP_007226655.1;XP_007226924.2;XP_007227189.2;XP_007227369.1;XP_020410292.1
149	XP_007201742.1;XP_007203778.1;XP_007204213.2;XP_007208437.2;XP_007211388.2;XP_007214812.2;XP_020409393.1;XP_020422273.1
150	XP_007200259.1;XP_007200621.1;XP_007206430.2;XP_007225245.1;XP_007225247.1;XP_007225668.1;XP_020417231.1
151	XP_007214012.1;XP_007221425.2;XP_020410180.1;XP_020411474.1;XP_020420950.1;XP_020423708.1;XP_020425194.1;XP_020425801.1
152	XP_007201959.1;XP_007204385.1;XP_007215087.1;XP_007217254.1;XP_007218196.2;XP_007222857.1;XP_007222861.1;XP_007223260.1;XP_020411449.1
153	XP_007215474.2;XP_007215643.1;XP_007217149.1;XP_007223031.1;XP_020414727.1;XP_020415855.1;XP_020415859.1;XP_020416515.1
154	XP_007218620.2;XP_007220184.2;XP_007220733.2;XP_020410705.1;XP_020412058.1;XP_020413012.1;XP_020413013.1;XP_020413014.1;XP_020413527.1;XP_020414222.1
155	XP_007209884.1;XP_007211779.1;XP_007221802.1;XP_007225743.1;XP_020411409.1;XP_020412999.1;XP_020414441.1;XP_020425214.1
156	XP_020409516.1;XP_020411556.1;XP_020412853.1;XP_020412970.1;XP_020415361.1;XP_020415506.1;XP_020417978.1;XP_020421251.1;XP_020421358.1;XP_020421376.1;XP_020424469.1;XP_020425425.1
157	XP_007209908.1;XP_020416907.1;XP_020417253.1
158	XP_007213650.1;XP_007214194.2;XP_007217041.1;XP_020409542.1;XP_020414862.1;XP_020416856.1;XP_020416857.1;XP_020416858.1
159	XP_007199778.1;XP_007201990.2;XP_007203807.1;XP_007221471.1;XP_007221472.1;XP_020416547.1;XP_020423730.1
160	XP_007198987.1;XP_007200246.2;XP_007200278.1;XP_007200988.1;XP_007200989.1;XP_007201142.1;XP_020409397.1;XP_020409398.1
161	XP_007203373.1;XP_007204267.1;XP_007208712.1;XP_007213603.2;XP_007214969.1;XP_007221554.1;XP_020419399.1;XP_020424207.1
162	XP_007208656.1;XP_007211842.1;XP_007212357.1;XP_007213194.1;XP_007214404.1;XP_007221131.1;XP_020419542.1
163	XP_007204894.1;XP_007205114.1;XP_007207447.1;XP_007211421.1;XP_007212023.1;XP_007218015.1;XP_007223290.1;XP_020416180.1
164	XP_007202984.1;XP_007215289.2;XP_007215298.1;XP_007215333.1;XP_007216849.1;XP_007217386.1;XP_020416193.1;XP_020416194.1
165	XP_007205464.1;XP_007205466.1;XP_007205471.1;XP_007205476.1;XP_007205480.1;XP_007206678.2;XP_007208431.1;XP_007222403.1;XP_007224176.2
166	XP_007203239.1;XP_007208091.1;XP_007208313.1;XP_007213887.2;XP_007214796.1;XP_007217547.2;XP_007217638.1;XP_007220239.1
167	XP_007201984.1;XP_007209185.1;XP_007215475.1;XP_007222160.1;XP_007222794.2;XP_020412606.1;XP_020425924.1
168	XP_007203829.2;XP_007204193.1;XP_020414406.1;XP_020420149.1;XP_020426538.1
169	XP_007199217.1;XP_007200176.1;XP_007201563.1;XP_007210592.1
170	XP_007209932.1;XP_007219031.1;XP_007222122.1;XP_007224608.1;XP_007224897.2;XP_007225781.2;XP_007226675.2;XP_007227491.1;XP_020415109.1
171	XP_007199651.2;XP_007199803.1;XP_007201772.2;XP_007209935.1;XP_007219066.2;XP_007222123.1;XP_020413607.1;XP_020413648.1
172	XP_007219027.1;XP_007219030.1;XP_007219038.1;XP_007219502.2;XP_007220949.1;XP_007221085.1;XP_020414203.1
173	XP_007216976.2;XP_020414848.1;XP_020414851.1;XP_020414852.1;XP_020418165.1;XP_020425844.1;XP_020425845.1
174	XP_007203796.1;XP_007206556.1;XP_007208569.2;XP_007210398.1;XP_007210905.1;XP_007225362.1;XP_020419926.1
175	XP_007198986.1;XP_007213109.1;XP_007222588.2;XP_007222611.1;XP_007222665.2;XP_007224395.1;XP_007226332.1;XP_020422067.1
176	XP_020417974.1
177	XP_007200818.2;XP_020409461.1;XP_020416908.1;XP_020417181.1;XP_020417182.1;XP_020423521.1;XP_020425813.1
178	XP_007214492.1
179	XP_007202254.1;XP_007202259.1;XP_007205428.1;XP_007207266.2;XP_007207433.1;XP_007215305.1;XP_020416023.1
180	XP_007202267.1;XP_007202307.1;XP_007202332.2;XP_007203000.1;XP_007206295.1;XP_007222171.1;XP_020416767.1;XP_020423320.1
183	XP_007211435.1;XP_007215447.1;XP_007221484.1;XP_007222549.1;XP_020413430.1;XP_020414710.1;XP_020421596.1
184	XP_007204362.1;XP_007205365.1;XP_007205366.1;XP_007207383.1;XP_007209248.1;XP_007211444.1;XP_007218136.1
185	XP_020414407.1;XP_020414604.1;XP_020414705.1;XP_020415561.1;XP_020415562.1;XP_020415581.1;XP_020416240.1;XP_020416292.1;XP_020416411.1
187	XP_007200994.1;XP_007222121.1;XP_007226898.2;XP_020422088.1;XP_020425976.1;XP_020425977.1
188	XP_020410353.1;XP_020413324.1;XP_020414560.1;XP_020415588.1;XP_020415590.1;XP_020415883.1;XP_020415885.1;XP_020415886.1
189	XP_007198980.2;XP_007213889.1;XP_007223025.1;XP_007223028.1;XP_020417004.1;XP_020418792.1
190	XP_007214866.1;XP_007215395.2;XP_007215396.1;XP_007215401.1;XP_007215406.1;XP_007216058.1;XP_007216677.1
191	XP_007214060.2;XP_007214215.2;XP_020413098.1;XP_020413104.1;XP_020416986.1;XP_020417016.1;XP_020417723.1
192	XP_007212707.2;XP_007213458.2;XP_007214004.2;XP_007214747.1;XP_007216122.2;XP_007222260.2;XP_007226700.2;XP_020418147.1
194	XP_007206363.2;XP_020409222.1;XP_020419838.1;XP_020419882.1;XP_020420650.1;XP_020422612.1;XP_020423243.1
195	XP_007199057.2;XP_007199782.1;XP_007201126.2;XP_007202042.2;XP_007222812.1;XP_007224547.1;XP_020420200.1;XP_020425147.1
196	XP_007204603.1;XP_007206680.2;XP_007208449.2;XP_007208506.1;XP_007220549.1;XP_020411903.1
198	XP_007210268.1;XP_007210288.1;XP_007210881.1;XP_007220207.1;XP_007220534.1;XP_007222021.1;XP_020419975.1
199	XP_007214907.1;XP_007227035.1;XP_020412590.1;XP_020416496.1;XP_020419798.1;XP_020422128.1;XP_020423588.1
200	XP_007204887.1;XP_020413433.1
201	XP_007223277.2;XP_007223295.1;XP_007223369.1;XP_007225302.1;XP_007226473.1;XP_020409604.1;XP_020425933.1
202	XP_007206711.1;XP_007210410.1;XP_007210415.1;XP_007225372.1;XP_007225386.1;XP_020417901.1;XP_020417904.1
203	XP_007205098.2;XP_007207129.1;XP_007207411.2;XP_007208190.2;XP_007208726.2;XP_007220446.2;XP_020412139.1;XP_020413934.1;XP_020422165.1;XP_020423399.1
204	XP_007200226.1;XP_020414150.1;XP_020421732.1;XP_020425612.1;XP_020425615.1
205	XP_007205050.2;XP_007207375.1;XP_007207385.2;XP_007219011.2;XP_007219288.1;XP_007220442.1;XP_007221048.2;XP_020420933.1
206	XP_007202101.1;XP_007205499.1;XP_007222266.1;XP_007222500.1;XP_020419823.1;XP_020426153.1
207	XP_007204665.1;XP_007209071.1;XP_007218910.2;XP_007222441.1;XP_007225431.2;XP_020409489.1
208	XP_007205196.1;XP_007209134.1;XP_007211186.1;XP_007211629.1;XP_007218003.1;XP_007222097.1;XP_020423113.1;XP_020423871.1
209	XP_007210270.1;XP_007210278.1;XP_007222023.2;XP_007226812.2;XP_020410802.1;XP_020412037.1;XP_020419987.1;XP_020421467.1
210	XP_007199139.1;XP_007199264.1;XP_007200121.1;XP_007200250.2;XP_007201003.1;XP_007202018.1;XP_007222938.1
212	XP_007207381.1;XP_007216751.2;XP_007217938.2;XP_007223307.1;XP_020409678.1;XP_020424202.1;XP_020425543.1
213	XP_020418019.1;XP_020421829.1
214	XP_020411117.1;XP_020421340.1
216	XP_007201762.1;XP_007213716.2;XP_007221066.2;XP_007224988.1;XP_020411453.1;XP_020414621.1
217	XP_007199207.1;XP_007199793.1;XP_007200117.1;XP_007200254.1;XP_007200263.1;XP_007203309.1;XP_007203539.1;XP_007203922.1;XP_020426261.1;XP_020426271.1
218	XP_007212585.2;XP_007213386.1;XP_007214432.2;XP_007214465.1;XP_007214697.1;XP_007216164.2;XP_007226492.1;XP_007227669.1
219	XP_007221602.1
221	XP_007208155.2;XP_007221968.1;XP_007224652.1;XP_007225130.1;XP_007225136.1;XP_007225686.2;XP_020417187.1
222	XP_007214879.1;XP_007215331.1;XP_007215354.1;XP_007216246.1;XP_007216387.1;XP_007217864.1;XP_020414466.1;XP_020415790.1;XP_020415791.1;XP_020415793.1;XP_020416360.1
223	XP_007198851.1;XP_007198876.1;XP_007198906.1;XP_007198908.1;XP_007199626.1;XP_007203447.1;XP_007212723.1;XP_007214098.1
225	XP_007199833.1;XP_007202127.1;XP_007217223.1;XP_020410451.1;XP_020421431.1;XP_020423528.1
226	XP_007209106.2;XP_007209906.1;XP_007210040.1;XP_007210187.2;XP_007210629.1;XP_007211029.1;XP_007211263.2;XP_020419412.1
227	XP_007203172.1;XP_020412526.1;XP_020416490.1;XP_020422791.1;XP_020426491.1;XP_020426582.1
228	XP_020423426.1;XP_020424616.1
229	XP_007221308.2;XP_007226782.1
230	XP_007200292.1;XP_007205053.1;XP_007215697.1;XP_007222909.1;XP_007222930.1;XP_007225706.1;XP_007225719.1
231	XP_007223332.1;XP_007223333.2;XP_007223370.1;XP_007223371.1;XP_007223390.1;XP_007224583.2;XP_020411636.1;XP_020418184.1
232	XP_007200171.2;XP_007209120.1;XP_007209131.1;XP_020419036.1;XP_020419094.1
233	XP_007199767.1;XP_007200373.2;XP_007202112.2;XP_020416264.1;XP_020417072.1;XP_020418517.1
234	XP_007205320.1;XP_007223158.1;XP_007225732.1;XP_020414100.1;XP_020418189.1;XP_020422803.1
235	XP_007199753.1;XP_007208226.2;XP_007222351.1;XP_007222653.2;XP_007226569.2;XP_020410975.1;XP_020411490.1;XP_020411635.1
236	XP_007205112.1;XP_007205116.1;XP_007206366.1;XP_007208009.1;XP_007208215.1
237	XP_020410724.1
239	XP_007200771.1;XP_007209207.1;XP_007212259.1;XP_007215471.1;XP_007222961.2;XP_020418412.1
240	XP_007213353.2;XP_007217016.1;XP_007217036.1;XP_007217699.2;XP_020417341.1;XP_020424558.1
241	XP_007220525.2;XP_007220737.1;XP_020412543.1;XP_020412574.1;XP_020412575.1;XP_020412581.1;XP_020420127.1
242	XP_007215373.1;XP_007222166.1;XP_007222282.1;XP_020414459.1;XP_020414460.1;XP_020419112.1
243	XP_007201954.1;XP_007203418.2;XP_020424123.1
244	XP_020423117.1
245	XP_007210656.2;XP_007212440.2;XP_007212473.1;XP_007213141.1;XP_007214056.2;XP_020420432.1
247	XP_020414878.1
248	XP_007216887.2;XP_007217819.2;XP_007220573.1;XP_020409179.1;XP_020421897.1;XP_020422718.1;XP_020423500.1;XP_020424721.1
249	XP_007199763.1;XP_007199764.1;XP_007208307.1;XP_007214798.1;XP_007222041.2
250	XP_007210334.1;XP_007211288.1;XP_007211297.1;XP_007215002.1;XP_007220212.1;XP_007225160.2
251	XP_007203232.1;XP_007214949.1;XP_007221303.1;XP_007221309.2;XP_007225345.1;XP_020421953.1
252	XP_007202056.1;XP_007203139.2;XP_007221148.1;XP_007222101.1;XP_007226802.1
253	XP_020410909.1;XP_020411053.1;XP_020411059.1;XP_020412039.1;XP_020412239.1;XP_020412811.1;XP_020412930.1;XP_020413439.1;XP_020415525.1;XP_020415558.1;XP_020415567.1;XP_020415614.1;XP_020417274.1;XP_020417938.1;XP_020418030.1;XP_020418069.1;XP_020420288.1;XP_020420384.1;XP_020420741.1;XP_020421357.1;XP_020424447.1;XP_020424476.1;XP_020426632.1
255	XP_007208337.1;XP_007214966.1;XP_007220219.1;XP_007225662.1;XP_007225664.1
256	XP_007201601.2;XP_007204113.2;XP_007213949.1;XP_007222620.1;XP_007223305.1;XP_007225748.1
258	XP_007200097.1;XP_007201447.1;XP_007201638.1;XP_020425856.1
259	XP_007210367.1;XP_007214619.1;XP_007214959.1;XP_007225259.2;XP_007225309.1;XP_007227009.1;XP_020419150.1
260	XP_007223157.1;XP_007225745.1
261	XP_007205182.1;XP_007207687.2;XP_007208353.1;XP_007221908.1;XP_020420623.1;XP_020421917.1;XP_020421918.1;XP_020423720.1
262	XP_007210019.1;XP_007219056.1;XP_007224106.1;XP_020422189.1;XP_020424364.1;XP_020424381.1
263	XP_007204987.1;XP_007205063.1;XP_007208324.1;XP_007222320.1;XP_007227449.1;XP_020417875.1
264	XP_020409502.1;XP_020409724.1;XP_020410537.1;XP_020410994.1;XP_020411202.1;XP_020412740.1;XP_020412776.1;XP_020412845.1;XP_020412860.1;XP_020415438.1;XP_020415550.1;XP_020416065.1;XP_020419373.1;XP_020419548.1;XP_020420309.1;XP_020421294.1;XP_020421305.1;XP_020421331.1;XP_020421343.1;XP_020423887.1;XP_020425419.1;XP_020425741.1;XP_020425750.1;XP_020426239.1;XP_020426298.1
265	XP_007203126.1;XP_007209975.1;XP_007210336.1;XP_007213622.1;XP_007215292.1;XP_007225708.1
266	XP_007210281.1;XP_007212600.1;XP_007215908.1;XP_007220712.2;XP_020418329.1
267	XP_007207382.2;XP_007221831.1;XP_007222393.1;XP_007224682.1;XP_007225707.1;XP_007227113.1;XP_020410449.1;XP_020422596.1
268	XP_007202022.1;XP_007204642.1;XP_007216479.1;XP_007222835.1;XP_020414345.1;XP_020414881.1;XP_020416719.1
269	XP_007204227.1;XP_007204607.1;XP_007216982.1;XP_007217167.1;XP_007221970.1
270	XP_007210466.2;XP_020410944.1;XP_020418899.1;XP_020423579.1;XP_020424638.1
271	XP_007210274.1;XP_007210276.1;XP_007219454.1;XP_007220544.1;XP_007222009.1;XP_020415383.1
272	XP_007203158.1;XP_007203595.1;XP_007203856.2;XP_007219000.1;XP_007221789.1
273	XP_007208995.1;XP_007210157.1;XP_007226958.2;XP_020419100.1;XP_020424543.1;XP_020424544.1;XP_020424572.1
274	XP_020412746.1;XP_020413359.1;XP_020417964.1
275	XP_007203243.1;XP_007203358.1;XP_007226998.1;XP_020411204.1;XP_020413784.1
276	XP_007200961.2;XP_007204649.1;XP_007210378.1;XP_007216050.2;XP_007225257.2;XP_020419330.1
277	XP_007215455.1;XP_007215480.1;XP_007217768.2;XP_007222702.1;XP_007222783.1;XP_020423484.1
278	XP_007199825.2;XP_007206419.2;XP_007213045.2;XP_007217390.1;XP_020417244.1;XP_020418863.1
279	XP_007199840.1;XP_007204346.1;XP_007205183.1;XP_007205189.1;XP_007215369.1;XP_007223365.1
280	XP_007202049.1;XP_007213911.2;XP_007218004.1;XP_020422009.1;XP_020422272.1
281	XP_007208973.1;XP_007220923.1;XP_020412977.1;XP_020420374.1;XP_020426424.1;XP_020426502.1
282	XP_020410770.1;XP_020410877.1;XP_020412405.1;XP_020421435.1;XP_020423036.1
283	XP_007222730.1;XP_007225175.1;XP_007226147.2;XP_007226275.2;XP_007226728.1;XP_020412258.1;XP_020414451.1
284	XP_007202173.1;XP_007205387.1;XP_007206294.1;XP_007209255.1;XP_007218147.1
285	XP_007204873.2;XP_007210383.2;XP_020419182.1;XP_020422109.1;XP_020423640.1
286	XP_007203787.1;XP_007220624.1;XP_007221959.1;XP_007225112.2;XP_020426120.1
287	XP_007202898.2;XP_020411772.1;XP_020421498.1;XP_020421499.1;XP_020421551.1;XP_020422700.1;XP_020422963.1
288	XP_007210381.1;XP_007210385.1;XP_007214922.1;XP_007225367.1;XP_020419719.1
289	XP_007202793.1;XP_007206175.1;XP_007206176.1;XP_007210543.1;XP_007220484.1;XP_007220485.1
290	XP_007217833.2;XP_007225783.2;XP_020410361.1;XP_020416468.1;XP_020418620.1
291	XP_007205115.1;XP_007205117.1;XP_007206260.1;XP_007206586.1;XP_007206708.1;XP_007207842.1;XP_020420790.1
292	XP_007201976.1;XP_007201978.2;XP_007202851.1;XP_007203728.1;XP_007203738.1;XP_007204492.1;XP_020423494.1
293	XP_007209118.1;XP_007210750.2;XP_007215357.1;XP_007216522.1;XP_020419278.1;XP_020420383.1
294	XP_007216405.2;XP_020409148.1;XP_020410097.1;XP_020412603.1;XP_020415269.1;XP_020426620.1
296	XP_007203966.1;XP_007204553.2;XP_020414116.1;XP_020414119.1;XP_020417416.1
297	XP_007215366.1;XP_007224275.1;XP_007227702.1;XP_020410799.1;XP_020412079.1;XP_020419889.1
298	XP_007199215.1;XP_007199222.1;XP_007200443.1;XP_020409230.1;XP_020426349.1
299	XP_007204212.1;XP_007210282.1;XP_007226967.1;XP_007227619.1;XP_020425181.1
300	XP_007205135.1;XP_007205141.1;XP_007206381.1;XP_007206466.2;XP_007220990.1;XP_020414165.1
301	XP_007209907.1;XP_007215239.2;XP_007215296.1;XP_007217212.2;XP_007217213.1;XP_007217771.2
302	XP_007210883.1;XP_007216974.1;XP_007227726.2;XP_020417719.1;XP_020425780.1
303	XP_007220246.2;XP_007225217.1;XP_020416440.1;XP_020420542.1;XP_020424165.1
304	XP_020414714.1;XP_020415594.1;XP_020419057.1;XP_020420316.1;XP_020425336.1
305	XP_007208107.1;XP_007208219.2;XP_007212514.2;XP_007213558.2;XP_020421082.1
306	XP_007210486.2;XP_007224149.1;XP_007225123.1;XP_007225158.1
307	XP_007200998.1;XP_007203486.1;XP_007205120.1;XP_007211659.1;XP_007211852.1;XP_007212765.1;XP_007227376.1
308	XP_007204886.2;XP_007205109.1;XP_020410938.1;XP_020420821.1;XP_020424674.1;XP_020424705.1
309	XP_007205187.1;XP_007205188.2;XP_007206535.1;XP_007207194.1;XP_007208487.1;XP_020420915.1
310	XP_007201166.1;XP_007203789.1;XP_007208906.1;XP_007211309.2;XP_020412679.1;XP_020415296.1;XP_020425464.1
311	XP_007215000.1;XP_007216718.1;XP_020414618.1;XP_020414619.1;XP_020424149.1;XP_020424291.1
312	XP_007210901.1;XP_007225153.1;XP_020412230.1;XP_020419776.1
313	XP_007201806.2;XP_007210400.1;XP_020410318.1;XP_020423323.1;XP_020424763.1
314	XP_007200744.2;XP_007201312.1;XP_007201313.1;XP_020409258.1;XP_020426392.1
315	XP_007199363.2;XP_007200758.2;XP_007216133.2;XP_007217023.1;XP_020416348.1
316	XP_007201925.1;XP_020409727.1;XP_020416393.1;XP_020419370.1;XP_020420428.1;XP_020421001.1
317	XP_007209049.2;XP_007216285.1;XP_007216366.1;XP_007216885.1;XP_020415928.1
318	XP_007202994.2;XP_007203042.1;XP_007203722.1;XP_007204134.1;XP_007204846.1;XP_007215252.2
319	XP_020410123.1;XP_020412865.1;XP_020413030.1;XP_020424453.1
320	XP_007210327.1;XP_007216756.2;XP_007221557.1;XP_007226316.2;XP_020411174.1
321	XP_007217974.1;XP_007217996.1;XP_007220890.2;XP_007221102.2;XP_020412906.1
322	XP_007210952.2;XP_020411874.1;XP_020412635.1;XP_020417540.1
323	XP_007217031.1;XP_007227001.1;XP_007227298.2;XP_020410321.1
325	XP_007218024.1;XP_007221187.1;XP_007222381.1;XP_007223132.1;XP_020420203.1
326	XP_007211395.1;XP_007213604.2;XP_007214130.1;XP_020418499.1;XP_020418733.1
328	XP_007216221.1;XP_007216319.1;XP_007216357.1;XP_007216699.1;XP_007217586.1;XP_020415268.1
329	XP_007199766.1;XP_007202163.2;XP_007204593.1;XP_007218866.1;XP_007218875.1
330	XP_007211777.1;XP_007212447.2;XP_007212709.2;XP_007212986.2;XP_007215031.2
331	XP_007201199.1;XP_007214995.1;XP_007215013.1;XP_007226978.1;XP_007226984.1
332	XP_007203853.2;XP_007204975.1;XP_007208631.1;XP_007214533.1;XP_020413645.1
333	XP_007215016.1;XP_007225117.1;XP_020416497.1;XP_020419880.1
334	XP_007199883.1;XP_007199938.1;XP_007199944.1;XP_007199949.1;XP_007201049.1;XP_007201053.1
335	XP_007203275.1;XP_007203423.2;XP_007203667.2;XP_007204342.1;XP_007204351.1;XP_020423258.1;XP_020424304.1
336	XP_007203257.2;XP_020423447.1;XP_020423507.1;XP_020425362.1;XP_020426400.1
337	XP_020414092.1
338	XP_007210118.1;XP_020418949.1;XP_020418950.1;XP_020419034.1;XP_020419037.1;XP_020419108.1;XP_020420452.1
341	XP_007211461.1;XP_007211466.1;XP_007211610.1;XP_007212079.1
342	XP_007204223.1;XP_007220445.1;XP_007225772.2;XP_020423846.1;XP_020423847.1
343	XP_007209279.1;XP_007210189.1;XP_007215599.1;XP_007222173.2;XP_020416367.1
344	XP_007208120.1;XP_007217612.2;XP_007218909.1;XP_007220282.1;XP_020410620.1
345	XP_007204236.1;XP_007204613.1;XP_007215322.1;XP_020423499.1;XP_020425454.1
346	XP_007204106.2;XP_020416396.1;XP_020416523.1;XP_020424226.1;XP_020424574.1;XP_020424766.1
347	XP_007205205.2;XP_007207785.2;XP_020421053.1;XP_020421585.1;XP_020422559.1
348	XP_007203777.1;XP_007204249.1;XP_007208054.1;XP_007217013.1;XP_007225173.1
349	XP_007199788.1;XP_007201700.1;XP_007208458.2;XP_007222334.1;XP_020409156.1
350	XP_007206534.2;XP_007227601.2;XP_020412259.1;XP_020417229.1;XP_020420641.1;XP_020420660.1
351	XP_007223563.2;XP_007224537.2;XP_007225640.1;XP_007226285.2;XP_020415091.1;XP_020418095.1
353	XP_007205491.1;XP_007207933.1;XP_007209364.1;XP_007218702.1;XP_007222643.2
354	XP_007209897.1;XP_007210570.1;XP_007221915.1;XP_007227037.1;XP_020411734.1
355	XP_007219732.1;XP_007220188.2;XP_020412660.1;XP_020413292.1;XP_020413294.1;XP_020413796.1;XP_020416299.1
356	XP_020418872.1;XP_020421420.1;XP_020425459.1
357	XP_007208773.1;XP_007210088.2;XP_007219620.1;XP_007221237.1;XP_020413344.1
358	XP_007222010.2;XP_007222029.2;XP_020409944.1;XP_020417188.1;XP_020417487.1
359	XP_007202052.1;XP_007215385.1;XP_020423260.1;XP_020423956.1
360	XP_007212414.1;XP_007212910.1;XP_007214262.1;XP_007214521.1;XP_007221106.2
361	XP_007209910.2;XP_007210038.1;XP_007215565.1;XP_007223215.1;XP_020416258.1
362	XP_007201723.1;XP_007211398.1;XP_007213588.1;XP_007217221.1;XP_020420473.1
363	XP_007213587.1;XP_007214155.2;XP_007214213.2;XP_020418768.1
364	XP_020414657.1;XP_020414690.1;XP_020415978.1;XP_020416173.1;XP_020416395.1;XP_020416627.1;XP_020418290.1;XP_020418301.1;XP_020418304.1
365	XP_020414176.1;XP_020420372.1
366	XP_007211649.2;XP_007221813.1;XP_007222162.1;XP_007222322.1;XP_007222614.1;XP_007222784.1;XP_007223280.1;XP_007225010.2;XP_007225823.2;XP_007227268.1;XP_020410348.1;XP_020426280.1
368	XP_007205014.1;XP_007206576.1;XP_007208015.1;XP_007220553.1;XP_020413921.1
369	XP_007208189.2;XP_007222145.2;XP_007225625.1;XP_007227672.2;XP_020419920.1
370	XP_007208889.1;XP_007218984.1;XP_007219004.1;XP_007219018.1
371	XP_007204268.1;XP_007214607.1;XP_007217037.1;XP_007225226.2;XP_020420123.1
372	XP_007203737.1;XP_007204791.1;XP_007210853.2;XP_007220655.1
374	XP_007203224.1;XP_007214544.1;XP_020410606.1;XP_020413940.1;XP_020425616.1
375	XP_007204471.2;XP_020412937.1;XP_020413523.1;XP_020413589.1;XP_020413890.1
376	XP_007204296.1;XP_007225402.1;XP_020410447.1;XP_020426045.1
377	XP_007210368.1;XP_020412088.1;XP_020420274.1;XP_020425555.1
378	XP_007226373.2;XP_020414763.1;XP_020415591.1;XP_020419786.1
379	XP_007199474.1;XP_007208456.1;XP_007208463.1;XP_007223073.1;XP_020417480.1
380	XP_007202887.1;XP_007203013.1;XP_007203873.1;XP_007205103.1;XP_007221179.1;XP_020413878.1
381	XP_007205175.1;XP_007205342.1;XP_007205385.1;XP_007207923.1;XP_007217995.1
382	XP_007213751.2;XP_007215486.1;XP_007223382.1;XP_020411697.1;XP_020425101.1
384	XP_007203526.1;XP_007209121.2;XP_007223033.1;XP_020409589.1
385	XP_007218014.1;XP_007219141.1;XP_007220458.1;XP_007220460.1;XP_007220461.1;XP_007220462.1
386	XP_007211389.2;XP_007211392.1;XP_007214570.1;XP_007214660.1;XP_020417132.1
387	XP_020411591.1;XP_020411599.1;XP_020411604.1;XP_020418373.1;XP_020424673.1
388	XP_007203004.2;XP_007210080.1;XP_007210712.1;XP_007211063.1;XP_020419439.1
391	XP_007215352.1;XP_007216295.2;XP_007216386.1;XP_007222745.1;XP_007227492.1
392	XP_007207363.1;XP_007211538.1;XP_007211824.1;XP_007215237.1;XP_020411488.1
394	XP_007208382.2;XP_007224892.1;XP_020413370.1;XP_020422043.1
395	XP_007205113.1;XP_007207437.1;XP_007222425.1;XP_007225713.1
396	XP_007211471.1;XP_007213100.2;XP_007213451.2;XP_020417369.1
397	XP_007206641.1;XP_007206849.1;XP_007207707.1;XP_007207766.1;XP_007215602.2;XP_007218171.1;XP_007222175.2;XP_007224100.2;XP_020409521.1;XP_020424825.1
398	XP_007209970.1;XP_007219266.2;XP_020413047.1;XP_020413502.1;XP_020415593.1;XP_020416172.1
399	XP_007205469.2;XP_007206440.1;XP_007206541.2;XP_007208638.2;XP_020421135.1
400	XP_007199319.1;XP_007200606.1;XP_007200614.1;XP_007201373.1;XP_007201623.1;XP_020425443.1
401	XP_007204444.1;XP_007206564.1;XP_007206655.2;XP_020420630.1
402	XP_007204622.2;XP_007204643.1;XP_007208066.1;XP_007213012.2;XP_007217159.1
403	XP_007205502.1;XP_007221488.1;XP_007222498.1;XP_007222631.1
404	XP_007202013.1;XP_007204505.2;XP_007216267.1;XP_007219592.2
405	XP_007214917.1;XP_020415399.1;XP_020415401.1;XP_020416525.1;XP_020419306.1;XP_020424986.1
406	XP_007199085.1;XP_007199177.1;XP_007199358.1;XP_007200241.1;XP_007201257.1;XP_007201274.1;XP_007201811.1
407	XP_007212014.2;XP_007213018.1;XP_007213956.2;XP_020418500.1
408	XP_007201666.1;XP_020419461.1;XP_020419463.1;XP_020419468.1;XP_020419942.1
409	XP_020415493.1;XP_020424576.1
410	XP_007205574.1;XP_007205596.1;XP_007205608.1;XP_020422388.1;XP_020422389.1
411	XP_007214559.1;XP_007224483.2;XP_007225442.1;XP_020413069.1
412	XP_007207633.2;XP_007217982.2;XP_007219422.1;XP_007221017.1;XP_020412185.1;XP_020412909.1
413	XP_007204981.1;XP_007208289.1;XP_007210822.1;XP_007218951.1
414	XP_007202306.1;XP_007209308.1;XP_007210413.2;XP_007211028.1;XP_007222255.1
415	XP_007220109.2;XP_007220661.1;XP_007220716.2;XP_007222925.2
416	XP_007222975.2;XP_007224715.2;XP_007225087.2;XP_020421768.1
417	XP_007211132.1;XP_007215267.1;XP_007223386.1;XP_007224025.1;XP_007224653.1
418	XP_007204982.1;XP_007208310.1;XP_007214015.2;XP_020411336.1
419	XP_007221047.1;XP_007222054.1;XP_020411244.1;XP_020417511.1
420	XP_007214615.1;XP_007214930.2;XP_007217154.2;XP_020412519.1;XP_020415064.1
421	XP_007202118.1;XP_007207334.1;XP_007223014.1;XP_020414849.1
422	XP_007217005.1;XP_020409292.1;XP_020411725.1;XP_020420431.1
423	XP_007210081.1;XP_020420020.1;XP_020425198.1;XP_020425305.1
424	XP_007222405.1;XP_007222406.1;XP_007222412.1
425	XP_007200251.1;XP_007208005.1;XP_007220021.1;XP_007225637.1;XP_020413588.1
426	XP_007208183.2;XP_007213595.1;XP_007224501.2;XP_007225357.1;XP_020410435.1
427	XP_007207539.1;XP_007210875.1;XP_007219218.2;XP_007220198.1;XP_020420879.1
428	XP_007204228.1;XP_007204617.1;XP_007225154.1;XP_020423914.1
429	XP_007211318.2;XP_007225279.1;XP_007227445.1;XP_020418581.1
430	XP_007204957.1;XP_007227356.1;XP_020415149.1;XP_020416765.1
431	XP_020409467.1;XP_020422207.1;XP_020422706.1;XP_020426389.1
432	XP_020410357.1;XP_020420731.1;XP_020422447.1
433	XP_007206429.1;XP_007208168.1;XP_020420743.1;XP_020422679.1
434	XP_007213710.1;XP_007225180.1;XP_007227028.1;XP_020414476.1
435	XP_020410867.1;XP_020415449.1;XP_020415456.1
436	XP_007199619.2;XP_007199770.1;XP_007220646.1;XP_007222797.1;XP_007222884.1
437	XP_007214924.1;XP_007225311.1;XP_007225314.1;XP_020409973.1;XP_020418689.1
438	XP_007221281.1;XP_007221288.1;XP_007221319.1
439	XP_020423958.1;XP_020423959.1;XP_020423961.1
441	XP_007199020.1;XP_007199179.2;XP_007199342.2;XP_007199990.1;XP_007200220.2;XP_020409481.1;XP_020409482.1;XP_020409483.1;XP_020425370.1;XP_020425371.1;XP_020425372.1
444	XP_007205475.1;XP_007207606.1;XP_007207662.2;XP_007208085.1;XP_007218258.1
445	XP_007218277.1;XP_007220225.1;XP_020412083.1;XP_020413345.1
446	XP_007208429.1;XP_007225374.1;XP_020413213.1;XP_020423967.1
447	XP_007211376.1;XP_020418210.1;XP_020419837.1;XP_020425530.1
448	XP_007203210.2;XP_020413653.1;XP_020420609.1;XP_020424801.1
449	XP_020412555.1;XP_020417000.1;XP_020425651.1;XP_020425672.1
450	XP_007200996.1;XP_007207321.1;XP_007210577.1;XP_007222928.1
451	XP_007209137.2;XP_007209946.1;XP_007217929.2;XP_007217930.2;XP_007218023.2;XP_007219847.1;XP_020413658.1
452	XP_007219057.1;XP_007219521.1;XP_007219758.1;XP_007220956.1;XP_020413999.1
453	XP_007199719.1;XP_007213059.2;XP_007225237.1;XP_020418442.1
454	XP_007201769.1;XP_007203059.1;XP_007214898.1;XP_020411215.1
455	XP_007210335.2;XP_007217620.2;XP_020410628.1;XP_020416539.1
456	XP_007205017.2;XP_007207815.1;XP_007220294.1;XP_020422583.1
457	XP_007207220.1;XP_020422420.1;XP_020423869.1;XP_020424805.1
458	XP_007222030.1;XP_007222031.1;XP_020419528.1;XP_020419529.1;XP_020419531.1
459	XP_007208090.1;XP_007214622.1;XP_007214960.1;XP_007225281.1
460	XP_020414581.1;XP_020414692.1;XP_020415002.1;XP_020415003.1;XP_020415005.1;XP_020415743.1;XP_020415748.1;XP_020415750.1;XP_020415751.1
461	XP_007212408.1;XP_007213117.2;XP_020416951.1;XP_020416987.1
462	XP_007209900.1;XP_007210802.1;XP_007211237.1;XP_007216253.1;XP_020419980.1
466	XP_007205199.1;XP_007207457.1;XP_007218005.1;XP_007222129.1
467	XP_007216443.2;XP_020414525.1;XP_020419060.1;XP_020419946.1
468	XP_007200309.1;XP_007210357.1;XP_007211353.1;XP_007217157.1
469	XP_007217702.1;XP_020409968.1;XP_020413054.1;XP_020416115.1
470	XP_007201798.1;XP_007203009.1;XP_007204446.1;XP_007210337.1
471	XP_007209085.2;XP_007210063.1;XP_007211037.2;XP_007224077.2;XP_020420357.1
472	XP_007201736.2;XP_007211796.2;XP_007222008.1;XP_020426031.1
473	XP_007215828.2;XP_020411879.1;XP_020415231.1;XP_020420012.1
474	XP_007202275.1;XP_007205603.1;XP_007209386.1;XP_007223170.1
475	XP_007201077.1;XP_007222999.2;XP_007223026.2;XP_007226426.2
476	XP_007210946.1;XP_007217367.2;XP_020414820.1;XP_020414824.1;XP_020414869.1
479	XP_007211342.1;XP_020411539.1;XP_020416332.1;XP_020419017.1
480	XP_007208295.2;XP_007209493.2;XP_007210263.1;XP_007225615.1
481	XP_007210372.1;XP_007210375.1;XP_020423345.1;XP_020425637.1
482	XP_007207224.1;XP_007217062.1;XP_007220876.1
483	XP_007221152.2;XP_020412214.1;XP_020414012.1;XP_020414152.1
484	XP_007201525.1;XP_007204473.1;XP_007222931.2;XP_007225027.1
485	XP_020416555.1;XP_020416853.1;XP_020420566.1;XP_020421810.1
486	XP_007201169.1;XP_007215330.2;XP_007217218.1;XP_020419402.1
487	XP_007209381.1;XP_007210249.1;XP_007210609.1;XP_007210810.1;XP_007211123.1
488	XP_007203625.1;XP_007208460.1;XP_007219015.1;XP_007220072.1
489	XP_007211536.1;XP_007214671.1;XP_007215518.1;XP_020418688.1
490	XP_007204217.2;XP_007204275.2;XP_007216984.1;XP_007222062.2
491	XP_007206799.2;XP_007208583.1;XP_020413011.1;XP_020418483.1
492	XP_007205243.1;XP_020409865.1;XP_020414938.1;XP_020422422.1
493	XP_007199311.2;XP_007205316.1;XP_007205451.2;XP_020410946.1
494	XP_007207386.1;XP_007216946.1;XP_007219035.1;XP_007223315.2
495	XP_007199878.1;XP_007199879.1;XP_007200984.1;XP_007222347.1
496	XP_007203272.2;XP_007203366.1;XP_007203496.1;XP_020424058.1
497	XP_007205138.2;XP_020420648.1;XP_020422451.1
498	XP_007221845.2;XP_007223054.2;XP_007224325.2;XP_007224356.1;XP_007225083.1;XP_007227294.2
500	XP_007207465.1;XP_007209157.1;XP_007222750.1;XP_020423558.1
501	XP_007209293.1;XP_007215605.1;XP_007222176.1;XP_007222384.1
503	XP_007218863.1;XP_007220536.1;XP_007220541.2;XP_020412045.1;XP_020412925.1
504	XP_007205107.1;XP_007211541.2;XP_007215258.1;XP_007225735.2
505	XP_007201749.1;XP_007213709.2;XP_020421533.1
506	XP_007201209.1;XP_007221910.1;XP_020423457.1;XP_020426337.1
507	XP_007208909.2;XP_007222895.1;XP_007224741.1;XP_007226202.1;XP_020412538.1
508	XP_007205252.2;XP_007215255.1;XP_007218030.2;XP_007222866.1
509	XP_007214937.1;XP_007216807.1;XP_007225190.1;XP_020410102.1
510	XP_007210269.1;XP_007211296.1;XP_007217015.1;XP_020414015.1
511	XP_007209407.1;XP_007213598.1;XP_007215006.1;XP_007225132.1
512	XP_007213639.1;XP_007225029.2;XP_007225285.1;XP_020424000.1
513	XP_007210523.1;XP_007214718.1;XP_007217558.1;XP_007222474.1
514	XP_007213663.1;XP_020417517.1;XP_020421696.1
515	XP_007206130.1;XP_007206131.1;XP_007213974.1;XP_020421876.1
516	XP_007219051.2;XP_007223117.1;XP_020422876.1;XP_020425387.1
517	XP_007205111.1;XP_007222335.1;XP_007224466.2;XP_020413765.1
518	XP_020419940.1
520	XP_007201072.1;XP_007202114.1;XP_007207906.1;XP_020412396.1
521	XP_007205398.2;XP_007216445.2;XP_007217686.2;XP_020414853.1
522	XP_007201161.1;XP_007216000.1;XP_007222521.1;XP_007222671.2
523	XP_007208373.1;XP_007225407.1;XP_020421178.1
524	XP_007202032.2;XP_007202033.1;XP_007204333.1;XP_007204477.2;XP_007224138.1
525	XP_007206441.1;XP_007211399.1;XP_020417521.1;XP_020417526.1
526	XP_007214991.1;XP_007217698.2;XP_007221904.1
527	XP_007202236.2;XP_007218084.1;XP_020412247.1;XP_020418366.1
528	XP_007201775.1;XP_007214841.1;XP_007225193.1;XP_007225212.1
529	XP_007199168.2;XP_020409146.1;XP_020425164.1;XP_020426461.1
530	XP_007211512.1;XP_007215622.1;XP_007215623.1;XP_007215624.1;XP_007215626.1
531	XP_007217027.1;XP_007217825.1;XP_020415299.1
532	XP_007208404.1;XP_007214555.2;XP_007225492.1;XP_020415138.1
533	XP_007203177.1;XP_007204207.2;XP_020413483.1;XP_020422696.1
534	XP_007205206.2;XP_007206449.1;XP_007214666.1
535	XP_007222834.1;XP_007224585.1
536	XP_007201080.1;XP_007213803.1;XP_007218159.1;XP_020413176.1;XP_020426067.1
538	XP_007219252.1
539	XP_007225296.1;XP_007225676.1;XP_020417298.1;XP_020423599.1
540	XP_007198998.1;XP_007208919.2;XP_007226992.1;XP_020420313.1
541	XP_007198831.1;XP_007211408.1;XP_007218125.1
542	XP_007201938.1;XP_020425965.1;XP_020426466.1
544	XP_007210494.1;XP_007210522.2;XP_007211310.1;XP_020419877.1
545	XP_007201704.2;XP_007215308.1;XP_007225634.1;XP_020416545.1
546	XP_007217011.1;XP_020411249.1;XP_020416409.1;XP_020423495.1
547	XP_007203073.2;XP_007203677.2;XP_007207880.2
548	XP_007227361.1
549	XP_007211479.2;XP_007211551.1;XP_007212860.2
550	XP_007211422.1;XP_020417366.1;XP_020424310.1
551	XP_007214491.1;XP_007215723.1;XP_007216816.1;XP_007216862.1;XP_007217562.1
552	XP_007202848.1;XP_007209951.1;XP_007216154.1;XP_007222246.1;XP_020414826.1
553	XP_007210396.2;XP_007210906.1;XP_007213701.1;XP_020417592.1
554	XP_007201088.1;XP_007210513.1;XP_007216049.1;XP_007223356.2
555	XP_007211617.1;XP_007217980.1;XP_007221057.1
556	XP_007213664.2;XP_020417858.1;XP_020418451.1
557	XP_007199647.2;XP_007200597.1;XP_007200810.1;XP_007201351.2;XP_007201642.1
558	XP_007223235.2;XP_007223265.1;XP_007223266.1;XP_020424164.1
559	XP_020415442.1
560	XP_007201331.1
561	XP_007213798.2;XP_007213882.1;XP_007213963.1
564	XP_007205030.1;XP_007205032.1;XP_007222489.1
565	XP_007199834.1;XP_007205152.1;XP_007208065.1;XP_007208375.1
566	XP_007208720.2;XP_020411764.1;XP_020421123.1
567	XP_020415070.1;XP_020415072.1;XP_020415677.1
568	XP_007203617.1;XP_007209866.1;XP_007209868.1;XP_007224283.2;XP_007226518.2
569	XP_007207632.1;XP_007208472.1;XP_007215328.1;XP_007223271.1
570	XP_007203872.1;XP_007211826.1;XP_007215785.2;XP_007222248.1
571	XP_007202055.1;XP_007207439.1;XP_007209959.1;XP_007218006.1
572	XP_007200986.1;XP_007205126.1;XP_007217944.1;XP_007222959.1
573	XP_007211478.1;XP_007211900.2;XP_007212437.2
574	XP_007217104.2;XP_007217528.2
575	XP_007199820.2;XP_007201726.1;XP_007205033.1;XP_007222885.1
576	XP_020409420.1;XP_020417014.1;XP_020418107.1;XP_020418109.1;XP_020418821.1
577	XP_020417779.1;XP_020425076.1
578	XP_020418710.1
582	XP_007203021.2;XP_007203414.2
583	XP_007204629.1;XP_007226229.2;XP_020409470.1;XP_020423593.1
584	XP_007225264.1;XP_020411444.1;XP_020419318.1
585	XP_007208432.1;XP_007220630.2
586	XP_007201955.1;XP_007222346.1;XP_007222660.1;XP_020423336.1
587	XP_007213647.1;XP_020417340.1;XP_020417733.1
588	XP_007204363.2;XP_007207704.2;XP_007213880.1;XP_007213884.1;XP_007214426.1;XP_007214675.2
589	XP_007200297.1;XP_007201157.1;XP_007201699.1;XP_020426025.1
590	XP_007199743.1;XP_007201170.1;XP_007204992.1;XP_007218959.1
592	XP_007199955.1;XP_007199957.1;XP_007201285.1;XP_007201612.1
593	XP_007198902.1;XP_007200782.2;XP_020416408.1
594	XP_007206343.2;XP_007225455.1;XP_020414414.1;XP_020425473.1
595	XP_007210018.2;XP_007217220.1;XP_007227155.1;XP_020410249.1
596	XP_007218281.2;XP_007218346.1;XP_007221091.2;XP_020412081.1
597	XP_020421352.1
599	XP_007202128.1;XP_007217345.1;XP_007217722.1;XP_020414757.1
600	XP_007207337.2;XP_007215510.2;XP_007222781.1
601	XP_007213724.1;XP_007214617.1;XP_020418629.1
602	XP_007224771.1;XP_007227357.1
603	XP_007208709.1;XP_007221997.1;XP_007224399.2
604	XP_007207417.1;XP_007212555.1;XP_007213928.1
605	XP_007209128.1;XP_020419080.1
606	XP_007204570.1;XP_007217303.2;XP_020414718.1
607	XP_007211364.1;XP_020413157.1;XP_020421521.1
608	XP_007200993.1;XP_007201010.1;XP_007221807.1;XP_007222662.2
609	XP_007209161.1;XP_007225645.1;XP_020410580.1;XP_020420030.1
610	XP_020411441.1;XP_020412143.1;XP_020415232.1
611	XP_007202369.1;XP_007203192.1;XP_007204174.1;XP_020414701.1
612	XP_007209078.1;XP_020419657.1;XP_020419697.1
613	XP_007207128.1;XP_007208309.1;XP_007213938.1;XP_007214497.2
614	XP_007217652.1;XP_007225375.2;XP_007227031.1
615	XP_007215242.2;XP_020414625.1;XP_020415635.1
616	XP_007223381.1;XP_007226430.1;XP_007226928.2;XP_007227172.2
618	XP_007223628.1;XP_007223635.1;XP_007223636.1
619	XP_020414475.1;XP_020416679.1;XP_020419574.1
623	XP_007204344.2;XP_007204529.2;XP_007207576.2;XP_020421382.1
624	XP_007200303.1;XP_007214946.1;XP_007222001.1
625	XP_007209929.1;XP_007215454.2;XP_007226899.1
626	XP_007208359.1;XP_007210373.1;XP_007220596.1
627	XP_007199755.1;XP_007207200.1;XP_007212810.1
628	XP_007209600.2;XP_007211102.2;XP_020409682.1;XP_020409683.1
629	XP_007208423.1;XP_007220597.1;XP_020410238.1
630	XP_007205158.1;XP_007206539.2;XP_007207592.2;XP_020420985.1
631	XP_020413860.1;XP_020415983.1;XP_020415984.1;XP_020415985.1
632	XP_007210916.1;XP_020419432.1;XP_020419685.1
633	XP_007209051.1;XP_007211019.2;XP_020422098.1;XP_020422284.1
634	XP_007201733.1;XP_007216971.1;XP_007222048.1
635	XP_007210424.1;XP_007213296.1;XP_007214224.1;XP_020417703.1
636	XP_007211816.1;XP_007211818.1;XP_007222590.1;XP_007226176.1
637	XP_007204574.1;XP_007204578.1;XP_020425508.1
638	XP_007201335.2;XP_007205392.2;XP_007206865.1;XP_020420615.1
639	XP_007207288.2;XP_007208079.1
640	XP_007214487.2;XP_020410261.1;XP_020418292.1
641	XP_007203450.1
642	XP_007222107.1;XP_007223160.1;XP_007223211.1
643	XP_007222742.1;XP_020420787.1
644	XP_007211535.1
645	XP_007207170.1;XP_007207618.1;XP_020420954.1;XP_020422423.1;XP_020423032.1
646	XP_007204240.1;XP_020412974.1;XP_020422922.1;XP_020425024.1
648	XP_007218135.1;XP_007219351.1;XP_007219361.1;XP_007220863.2
651	XP_007201738.1;XP_007221547.1;XP_020419538.1
652	XP_007208410.1;XP_020417378.1
653	XP_007201196.1;XP_007201197.1;XP_007226962.1
654	XP_007206603.2;XP_007214938.1;XP_007220898.1
655	XP_007215269.2;XP_007222125.1;XP_007223112.2
656	XP_007213797.2;XP_007214809.2;XP_007217145.1;XP_020417806.1
658	XP_020410179.1;XP_020419433.1;XP_020425779.1
659	XP_007213613.1;XP_007217000.1;XP_007225159.2;XP_020410484.1
660	XP_007226756.2
661	XP_007203103.2;XP_007204430.2;XP_020425011.1;XP_020425104.1
662	XP_007221931.1;XP_007222695.1;XP_007224094.2
663	XP_007206090.1;XP_007206096.1;XP_007206100.1;XP_020421068.1
664	XP_007209039.1;XP_007217778.2;XP_020413740.1
665	XP_007221795.2;XP_007225729.1;XP_020409848.1
666	XP_007214657.1;XP_007223976.2;XP_020418325.1
667	XP_007211506.1;XP_007211508.1;XP_007212925.1;XP_007213039.2;XP_007214430.1
668	XP_020418172.1
669	XP_007208112.2;XP_020409735.1;XP_020420685.1
670	XP_007215270.1;XP_007217018.1;XP_007226981.1
671	XP_007208042.1;XP_020412184.1;XP_020422036.1
672	XP_007203270.2;XP_020413985.1;XP_020421463.1
673	XP_020423372.1;XP_020424631.1
677	XP_007217690.1;XP_020415737.1;XP_020418136.1
678	XP_007211430.2;XP_007211602.1;XP_020416894.1;XP_020421647.1
679	XP_007220043.1;XP_007220830.1;XP_020420729.1
680	XP_007208366.1;XP_020412182.1;XP_020422830.1
681	XP_007211739.1;XP_007215424.1;XP_020424119.1
682	XP_007203225.1;XP_007214918.1;XP_007225383.1
683	XP_007201021.1;XP_007212812.1;XP_020409160.1;XP_020425652.1
684	XP_007220245.1;XP_007221956.1;XP_007225252.1
685	XP_007205190.2;XP_007218949.1;XP_020414030.1
686	XP_007203887.2;XP_007215726.1;XP_020414368.1
687	XP_007210758.1;XP_007219563.2;XP_007220313.1
688	XP_007204235.1;XP_007204779.2;XP_007214999.2;XP_007215702.2
689	XP_007208040.2;XP_007225144.2;XP_007225201.1
690	XP_007209235.1;XP_020413210.1;XP_020419969.1
691	XP_007212734.1;XP_007213926.1;XP_007215246.1
692	XP_007223009.1;XP_007224644.2;XP_007225782.1;XP_007227131.2
693	XP_020415288.1;XP_020423642.1;XP_020424077.1
694	XP_007211587.1;XP_007218683.1
695	XP_007213872.1;XP_020417137.1
696	XP_007200387.1;XP_007202676.1;XP_007227535.1;XP_020410154.1
697	XP_007215849.2;XP_007215869.2;XP_007216008.1;XP_020414668.1
698	XP_007216670.1;XP_007216970.1;XP_007217624.1;XP_007222049.1
700	XP_007204253.2;XP_007218925.1;XP_007221944.2;XP_020426000.1
701	XP_007216354.2;XP_007216603.1;XP_007217490.1;XP_020415209.1;XP_020415210.1
702	XP_020421460.1;XP_020422484.1;XP_020422485.1;XP_020422977.1
703	XP_007212426.1;XP_020409510.1;XP_020417807.1;XP_020417832.1;XP_020418263.1
704	XP_020417436.1
708	XP_007204273.1;XP_020414966.1;XP_020422850.1
709	XP_007207579.2;XP_020417330.1;XP_020418113.1
710	XP_007204664.1;XP_007225376.1;XP_007227029.1;XP_020417949.1
711	XP_007199026.1;XP_020411155.1;XP_020420642.1
712	XP_007200299.1;XP_007221858.1;XP_007222365.1
713	XP_007202170.1;XP_007209199.1;XP_007218087.1
714	XP_007210496.1;XP_007218914.2;XP_007221041.1
715	XP_007208319.1;XP_007226936.1;XP_020415160.1
716	XP_007203050.1;XP_007218887.1;XP_007220579.1
717	XP_007208815.1;XP_007208826.1;XP_007209622.1;XP_007209659.2
718	XP_007203991.1;XP_007208115.1;XP_007208426.1
719	XP_007225428.2;XP_020423954.1;XP_020425981.1
720	XP_007207325.1;XP_020409626.1;XP_020423601.1
721	XP_007199193.2;XP_007205013.1;XP_020422894.1
722	XP_007210257.1;XP_020421884.1
723	XP_007227075.1;XP_020414432.1;XP_020421815.1
724	XP_007199714.1;XP_020420061.1;XP_020425773.1
725	XP_007214667.1;XP_007215022.2;XP_007217323.1
726	XP_007219205.1;XP_007220556.1;XP_020420170.1
727	XP_007206321.1;XP_020413209.1;XP_020420705.1
728	XP_007203633.2;XP_007205036.2;XP_007208006.1
729	XP_007214391.1;XP_007218263.1
730	XP_007204616.1;XP_007225186.2;XP_020415086.1
731	XP_007205062.2;XP_007207293.2;XP_020421925.1;XP_020421931.1
732	XP_007215416.1;XP_007216685.1;XP_007217097.2
733	XP_007208058.1;XP_007219556.1;XP_020422172.1
734	XP_007210411.1;XP_007213660.1;XP_020412500.1
735	XP_007207320.2;XP_007209898.1;XP_020413328.1
736	XP_007209145.1;XP_007215340.1;XP_020411180.1
737	XP_007201932.1;XP_007222299.1;XP_007222905.1
738	XP_007223042.2;XP_020415253.1;XP_020423876.1
739	XP_007210565.1;XP_007218105.1;XP_020412118.1
740	XP_007217695.1;XP_007220438.2;XP_007227043.1
741	XP_007201544.2;XP_007224945.1;XP_020411216.1
742	XP_007212081.1;XP_007221941.1;XP_020417343.1
743	XP_007200289.1;XP_007208468.1;XP_007209886.1;XP_020420782.1
744	XP_007199817.2;XP_020420413.1;XP_020425396.1
745	XP_007203622.1;XP_020414741.1;XP_020423383.1
746	XP_007199787.1;XP_007201739.1;XP_020422302.1
747	XP_007205444.1;XP_007222269.1;XP_020425020.1
748	XP_007205248.1;XP_007205289.1;XP_007222568.1
749	XP_007206424.1;XP_007208334.1;XP_020419165.1
750	XP_007202051.1;XP_007204390.1;XP_007213917.1
751	XP_007201949.1;XP_007210569.1;XP_007221800.1
752	XP_007215194.2;XP_020415381.1
753	XP_020418203.1;XP_020418735.1;XP_020423649.1
754	XP_007211410.1;XP_007211413.1;XP_007212861.2;XP_007221180.1
755	XP_007203178.1
756	XP_007222893.2;XP_007223973.1;XP_007224166.2;XP_020410079.1
757	XP_020409142.1;XP_020409143.1;XP_020409144.1;XP_020409145.1
758	XP_007215682.1;XP_007215684.1;XP_007215689.1;XP_007216016.2;XP_020415774.1
759	XP_007224717.2;XP_020409333.1;XP_020409394.1
760	XP_007225236.1
761	XP_007218270.1;XP_007218280.1;XP_007218321.1
762	XP_020410515.1
765	XP_007201972.1;XP_007205105.1;XP_007208430.1
766	XP_007220231.2;XP_020422395.1;XP_020422893.1
767	XP_007204222.1;XP_007204596.2;XP_007208033.1
768	XP_007205239.2;XP_007222388.1;XP_007222389.1
769	XP_007199826.1;XP_007212095.1;XP_020417239.1
770	XP_007214990.1;XP_007215268.2;XP_020415931.1;XP_020418645.1
771	XP_020417076.1;XP_020417082.1;XP_020418742.1
772	XP_007200959.1;XP_007213626.1;XP_020415347.1
773	XP_007214941.1;XP_020411221.1;XP_020416177.1
774	XP_007210277.2;XP_020409677.1;XP_020411916.1
775	XP_007217151.1;XP_007220631.1;XP_020416049.1
776	XP_007199752.1;XP_007201187.1;XP_007208710.2
777	XP_007220397.1;XP_007220738.2;XP_020412704.1
778	XP_007200313.2;XP_007210425.2;XP_020425682.1
779	XP_007208725.2;XP_020420989.1;XP_020426278.1
780	XP_007201950.1;XP_020413115.1;XP_020418987.1
781	XP_007209109.1;XP_007215254.1;XP_020410677.1
782	XP_007210319.1;XP_007211040.2
783	XP_007214632.1;XP_007217024.1;XP_007225214.1
784	XP_007199710.1;XP_007221946.1;XP_020420694.1
785	XP_007201245.1;XP_020426585.1
786	XP_007199251.1;XP_007200016.1;XP_007200721.2
787	XP_020411494.1;XP_020415190.1;XP_020420446.1
788	XP_007204678.1;XP_020412607.1;XP_020421769.1
789	XP_007209190.2;XP_007222460.1;XP_020409664.1
790	XP_007207370.2;XP_007207422.1;XP_007209102.1
791	XP_007221810.1;XP_007222276.1;XP_007225641.1
792	XP_007203060.2;XP_007220577.1;XP_020425504.1
793	XP_007213662.1;XP_020421779.1;XP_020425600.1
794	XP_007210292.1;XP_007213608.1;XP_007225156.1
795	XP_007201691.2;XP_020423082.1;XP_020424596.1
796	XP_007213198.2;XP_007214448.2
797	XP_007210324.1;XP_007216458.2;XP_007217348.1;XP_020420369.1
798	XP_007199708.1;XP_007204941.1;XP_007225586.2
799	XP_007207141.2;XP_020423647.1;XP_020425740.1
800	XP_007210306.1;XP_007220017.1;XP_007220018.1
801	XP_007217071.2;XP_020410045.1;XP_020416589.1
802	XP_007209332.1;XP_020419735.1
803	XP_007204809.2;XP_007210870.1;XP_007214955.1
804	XP_007205259.1;XP_007211787.1;XP_020413240.1
805	XP_007209086.1;XP_007209087.1;XP_020424716.1
806	XP_007201204.2;XP_007214961.2;XP_020423842.1
807	XP_007202015.1;XP_007206739.2;XP_007221182.2;XP_020420261.1
808	XP_007212875.1;XP_020417770.1;XP_020418407.1
809	XP_020419058.1
810	XP_020421289.1
813	XP_007201753.1;XP_007208376.1;XP_007208715.2
814	XP_020412436.1;XP_020418284.1;XP_020418285.1
815	XP_007209124.1;XP_020425560.1
816	XP_007215389.1;XP_007222095.1;XP_007222134.1
817	XP_007211415.1;XP_007224442.2;XP_020410741.1
818	XP_007198829.1;XP_007211793.1;XP_020415547.1
819	XP_007225358.2;XP_020421611.1;XP_020425341.1
820	XP_007201728.1;XP_007207619.2;XP_020426338.1
821	XP_007211963.1;XP_007222431.1;XP_020417201.1
822	XP_007210085.1;XP_007210753.1;XP_007218997.1
823	XP_007211544.2;XP_020416336.1;XP_020418506.1
824	XP_007204258.1;XP_007225766.1;XP_020418764.1
825	XP_007204294.1;XP_020422290.1;XP_020423832.1
826	XP_007201051.1;XP_007218050.1;XP_007222747.1
827	XP_007201159.2;XP_007226154.2;XP_020425306.1
828	XP_007203206.2;XP_007204792.2
829	XP_007201732.1;XP_007204979.1;XP_007222020.1
830	XP_020417351.1;XP_020420749.1;XP_020421836.1
831	XP_020409184.1;XP_020423317.1;XP_020425175.1
832	XP_007210301.1;XP_007210791.1;XP_007212807.1;XP_007224450.1
833	XP_007200301.1;XP_007201747.1;XP_007207139.1;XP_007208301.1
834	XP_007223066.2;XP_020409214.1;XP_020418213.1
835	XP_007213630.1;XP_007225269.1;XP_020413288.1
836	XP_007202169.2;XP_007222305.1;XP_007222855.2
837	XP_007208380.1;XP_020415986.1;XP_020419658.1
838	XP_007208647.2;XP_007209896.1;XP_007218993.1
839	XP_007212798.2;XP_007215607.1;XP_007217784.2
840	XP_007205047.1;XP_007211655.1;XP_007212379.1
841	XP_007223326.1;XP_007226594.2;XP_007227615.2
842	XP_007211789.1;XP_007215326.2;XP_007217242.1
843	XP_007217713.1;XP_020416225.1;XP_020417128.1
844	XP_007204278.1;XP_007222976.2;XP_020409254.1
845	XP_007204245.1;XP_007220227.1;XP_020423984.1
846	XP_020414283.1;XP_020421972.1;XP_020422676.1
847	XP_007204604.1;XP_007207136.1;XP_007220839.2
848	XP_007205029.1;XP_020422267.1;XP_020422605.1
849	XP_007209912.1;XP_007211440.2
850	XP_007207150.1;XP_007220278.2;XP_007225370.2
851	XP_007209632.1;XP_007209654.1;XP_007211042.2
852	XP_007203102.1;XP_007221469.1;XP_007222606.1
853	XP_007199721.1;XP_007200687.1;XP_007225203.1
854	XP_007206450.2;XP_007207176.2;XP_007207620.1;XP_007208662.2
855	XP_007199841.1;XP_007201070.2;XP_007222263.1;XP_007226294.2
856	XP_020416868.1;XP_020423919.1
857	XP_007213452.1;XP_007213936.1;XP_007214598.1
858	XP_007225167.1;XP_007226807.2;XP_020410093.1
859	XP_020413672.1;XP_020414246.1
860	XP_020412379.1;XP_020414160.1;XP_020424196.1;XP_020425054.1
865	XP_007217002.1;XP_007227068.1;XP_020426495.1
866	XP_007218367.2;XP_007226716.1;XP_020423805.1
867	XP_007222563.1;XP_007222607.1;XP_007225633.1;XP_020410482.1;XP_020410483.1
868	XP_007205054.1;XP_007220315.2;XP_007220925.1
869	XP_007209434.1;XP_007218768.1;XP_020412285.1
870	XP_007199769.1;XP_007225312.1;XP_020411163.1
871	XP_007205241.1;XP_007208067.1;XP_007217010.1
872	XP_007209391.1;XP_007210393.1;XP_020418956.1
873	XP_007205548.1;XP_007222677.1;XP_007225712.1
874	XP_007211315.2;XP_020421547.1;XP_020424697.1
875	XP_007221289.2;XP_020417845.1
876	XP_007200494.1;XP_007210564.2;XP_007224435.2
877	XP_007198930.1;XP_007211346.1
878	XP_007218320.1;XP_007218711.2;XP_007220639.1
879	XP_007211738.1;XP_007216101.1
880	XP_007199859.1;XP_007209965.1;XP_007217359.1
881	XP_007208461.1;XP_020421848.1;XP_020421849.1
882	XP_007223138.2;XP_007225033.2
883	XP_007204971.1;XP_007204991.2;XP_007226969.1
884	XP_007201330.2;XP_020411167.1;XP_020412043.1
885	XP_007210860.1;XP_007211788.1;XP_007213702.1
886	XP_007199102.1;XP_007211111.1;XP_020425466.1
887	XP_007211480.2;XP_007211481.1;XP_007214442.1
888	XP_007221477.1;XP_007222868.1;XP_020416991.1
889	XP_007210364.1;XP_020421935.1
890	XP_007223097.1;XP_007223104.1;XP_007223359.1
891	XP_007214005.2;XP_007214250.2;XP_020416898.1
892	XP_007217637.1;XP_007224182.1;XP_007227448.2
893	XP_007215519.1;XP_007219508.2;XP_007222242.1
894	XP_007204630.1;XP_007224640.2;XP_020413280.1
895	XP_007200981.1;XP_007205106.1;XP_007224625.2
896	XP_007207614.1;XP_007209107.1;XP_007209183.1
897	XP_007201793.1;XP_007203188.1;XP_007223012.1
898	XP_007199844.1;XP_007222445.2
899	XP_007201229.1;XP_007203493.1;XP_007224695.1
900	XP_007202069.1;XP_007204388.1;XP_020423729.1
901	XP_007208396.1;XP_007218882.1;XP_007220402.1
902	XP_007199813.1;XP_007199814.1
903	XP_007209285.1;XP_007211193.1;XP_007219345.1;XP_007219505.1
904	XP_007227154.1
905	XP_007225174.1;XP_020417240.1;XP_020421599.1
906	XP_007223011.1;XP_020411298.1;XP_020424943.1
907	XP_007199988.1;XP_007222520.1
908	XP_007205051.2;XP_007208029.1;XP_007220548.1
909	XP_007207893.2;XP_007208680.1
910	XP_007211582.1;XP_007226708.1;XP_007227106.2;XP_020411659.1
911	XP_007220418.2;XP_020412085.1;XP_020413005.1;XP_020414056.1
912	XP_020424551.1
913	XP_020416082.1;XP_020418002.1
914	XP_007212738.2;XP_007213180.2;XP_007214141.2
915	XP_007201697.1;XP_020425275.1
916	XP_007199153.2;XP_007199650.1;XP_007200831.1;XP_020425215.1;XP_020425258.1
917	XP_007217954.1;XP_007220939.1
920	XP_007199791.1;XP_007203635.1;XP_007208676.1;XP_007217923.1
921	XP_007209083.1;XP_007221788.2
922	XP_007224598.1;XP_007226796.2;XP_020411007.1
923	XP_007211350.1;XP_020414676.1;XP_020414697.1
924	XP_007205714.1;XP_007205718.1;XP_007206475.1
925	XP_007220234.1;XP_007220236.1;XP_020414075.1
926	XP_007227236.1;XP_007227585.1;XP_020415294.1
927	XP_007207483.1;XP_007208564.1
928	XP_007210869.1;XP_007210873.1;XP_007210937.1
929	XP_007214546.1;XP_020416854.1
930	XP_007226954.1;XP_020414977.1
931	XP_007208713.1;XP_007220262.2;XP_020412535.1
932	XP_007204786.1;XP_007217299.1
933	XP_007220914.2;XP_020421171.1;XP_020423753.1
934	XP_007218766.1;XP_020412628.1;XP_020413269.1
935	XP_007210828.2;XP_007218058.2;XP_007220223.1
936	XP_007222487.1;XP_007222800.1
937	XP_007209191.1;XP_007222221.1;XP_007222455.2
938	XP_007222146.1;XP_007227292.2;XP_020410452.1
939	XP_007215010.1;XP_007216973.2;XP_007217026.1;XP_007225141.1
940	XP_007211418.1;XP_007211419.1;XP_007211801.2
941	XP_007200712.2;XP_007223852.1;XP_007226069.1
942	XP_007201489.2;XP_007201591.1;XP_020426394.1
943	XP_007203230.1;XP_007203231.1;XP_007225339.1
944	XP_007210464.2;XP_007211377.1;XP_007211495.1
945	XP_007202833.1;XP_007207316.1;XP_007224245.2;XP_007227516.1
946	XP_007199860.1;XP_007202054.1;XP_007205201.1
947	XP_007218002.1;XP_007219777.1;XP_007222102.1
948	XP_007202995.2;XP_007225267.1;XP_020415343.1
949	XP_020410963.1;XP_020411143.1;XP_020411144.1
950	XP_007209928.1;XP_020415265.1;XP_020418929.1
951	XP_007219258.1;XP_020413733.1
952	XP_007200128.1;XP_007201163.1;XP_020426063.1
953	XP_007209565.2;XP_007210072.2;XP_007210589.1;XP_020418981.1
954	XP_007209940.1;XP_020419681.1;XP_020423815.1
955	XP_007210454.2;XP_007210948.1;XP_020416557.1
956	XP_007224028.1;XP_007224201.1;XP_020410035.1;XP_020414373.1
957	XP_007222457.1;XP_007222543.1;XP_007226814.2
958	XP_007201968.2;XP_007215784.1;XP_007217520.1
959	XP_007207823.1;XP_007211730.1;XP_020420981.1
960	XP_007212015.1;XP_007215319.1;XP_007215320.1
961	XP_007203065.1;XP_007203413.1;XP_020424888.1
962	XP_007212589.1;XP_007212848.2;XP_007213086.1;XP_007214216.1;XP_020418101.1
963	XP_007218473.1;XP_007219675.2
964	XP_020412744.1;XP_020415520.1
966	XP_020416998.1;XP_020418705.1;XP_020418706.1;XP_020418707.1
967	XP_020412157.1
968	XP_007221692.2;XP_007223629.1;XP_007227069.1;XP_020409702.1
969	XP_020423252.1
972	XP_020412252.1;XP_020421025.1;XP_020425797.1
973	XP_007221607.1;XP_020412427.1;XP_020412429.1
974	XP_007211830.2;XP_020417863.1
975	XP_007212766.1;XP_007213810.1;XP_007213909.1
976	XP_007209985.1;XP_020419380.1;XP_020424041.1
977	XP_007201188.2;XP_007214219.2;XP_020423480.1
978	XP_007205473.1;XP_007218222.1;XP_020414171.1
979	XP_007206198.2;XP_007221570.2;XP_007223106.2
980	XP_007208354.1;XP_020410441.1;XP_020421056.1
981	XP_007207456.1;XP_007222841.1;XP_007225763.1
982	XP_007224015.2;XP_020420964.1;XP_020421985.1
983	XP_007213607.1;XP_007217012.1;XP_020413039.1
984	XP_007218120.1;XP_007218190.1
985	XP_007223055.1;XP_020410578.1;XP_020423715.1
986	XP_007212030.1
987	XP_020412389.1;XP_020412390.1
989	XP_007217959.1;XP_007220911.1;XP_020422697.1
990	XP_007201158.2;XP_007206482.2;XP_007208446.2
991	XP_007202046.1;XP_007205102.1;XP_007207101.2
992	XP_007206668.2;XP_007208479.2;XP_007218734.2
993	XP_007199751.1;XP_007222258.1;XP_020422472.1
994	XP_007215642.1;XP_007216207.2;XP_020417135.1
995	XP_007209159.1;XP_007215405.2;XP_007215506.1
996	XP_007209302.1;XP_007210352.1;XP_007215617.1
997	XP_007207237.2;XP_020413696.1;XP_020423977.1
998	XP_007205728.1;XP_007211867.1;XP_020412409.1
999	XP_020415681.1;XP_020415682.1;XP_020415683.1
1000	XP_007205195.1;XP_007208181.2;XP_007211970.2
1001	XP_020409732.1;XP_020419496.1
1002	XP_007211323.2;XP_007221010.1;XP_020420277.1
1003	XP_007199183.1;XP_020425498.1
1004	XP_007202145.1;XP_020424263.1;XP_020424704.1
1005	XP_020409220.1;XP_020419023.1;XP_020419872.1;XP_020422299.1
1006	XP_007218064.1;XP_007218714.2;XP_007219237.2;XP_007219785.2
1008	XP_007223323.2;XP_007223325.2;XP_007224778.2
1012	XP_007213682.1;XP_007214986.2
1013	XP_007222556.2;XP_007222927.1
1014	XP_007222481.2;XP_020410479.1
1015	XP_020411335.1;XP_020415275.1
1016	XP_007218094.2;XP_007222757.1;XP_007222862.1
1017	XP_007211452.1;XP_007213910.1;XP_007223240.1
1018	XP_020411039.1;XP_020412965.1;XP_020412971.1;XP_020412975.1
1019	XP_007209181.1;XP_007209188.1;XP_020419282.1
1020	XP_007202080.1;XP_007202965.1
1021	XP_007202321.1;XP_020410594.1;XP_020423483.1
1022	XP_007199807.1;XP_007200293.1
1023	XP_007215272.1;XP_007217166.1;XP_020410396.1
1024	XP_007203372.1;XP_007203855.1
1025	XP_007219451.1;XP_020413729.1
1026	XP_007211910.1;XP_007212403.2
1027	XP_007218128.1;XP_007219433.1
1028	XP_007202078.1;XP_007222385.1;XP_020423339.1
1029	XP_007199914.1;XP_020412936.1
1030	XP_007208452.1;XP_007221952.1;XP_020422073.1
1031	XP_007217230.1;XP_020414620.1
1032	XP_020425138.1;XP_020426511.1
1033	XP_007205119.1;XP_007208234.2
1034	XP_007202010.1;XP_020423523.1;XP_020424623.1
1035	XP_007199851.2;XP_007200305.1;XP_020425118.1
1036	XP_007203681.2;XP_007205194.1;XP_007205314.1
1037	XP_007202172.1;XP_007204308.2;XP_007204810.1
1038	XP_007202165.1;XP_007215433.1;XP_007222583.1
1039	XP_007210490.1;XP_007219236.2;XP_020410072.1
1040	XP_007208083.1;XP_020412466.1
1041	XP_007208678.2;XP_007208695.2;XP_020422030.1
1042	XP_007199972.2;XP_007201094.2
1043	XP_007205142.1;XP_020420920.1;XP_020421752.1
1044	XP_007206665.1;XP_020423133.1
1045	XP_007226389.2;XP_007226476.1;XP_020410373.1
1046	XP_007206370.2;XP_007206815.1;XP_007207105.2;XP_020421683.1
1048	XP_007204715.2;XP_020421279.1;XP_020426552.1
1050	XP_007205419.2;XP_007205439.1;XP_007206842.1;XP_007207695.1
1051	XP_007214479.2
1052	XP_020410183.1;XP_020410477.1;XP_020411051.1;XP_020426221.1
1053	XP_007206494.1;XP_007207106.1;XP_007208619.1
1054	XP_007215773.1;XP_007215791.2;XP_007215793.2;XP_007217276.2;XP_007217342.2
1055	XP_007200006.2
1056	XP_007222235.1;XP_007224400.2
1057	XP_007220056.1;XP_020413032.1;XP_020413033.1;XP_020413034.1
1058	XP_007208592.2;XP_007217546.1
1062	XP_007215403.1;XP_007222327.1
1063	XP_007203534.2;XP_007203684.1;XP_007204494.2
1064	XP_007224485.2;XP_020425786.1
1065	XP_007222462.1;XP_007227663.1
1066	XP_007214850.1
1068	XP_007201937.1;XP_007214645.1
1069	XP_007221820.2;XP_020422845.1
1070	XP_007217701.1;XP_007221981.2;XP_007223348.2
1071	XP_007220210.1;XP_020420525.1
1072	XP_020416911.1;XP_020418455.1;XP_020418456.1
1073	XP_007210585.2;XP_020410538.1
1074	XP_007213641.1;XP_007217050.1
1075	XP_007203369.1;XP_007217460.1
1076	XP_007210300.1;XP_007219134.2
1077	XP_007207097.2;XP_007220992.2
1078	XP_007213800.1;XP_007214668.1;XP_007214958.1
1079	XP_007213472.1;XP_007213753.2;XP_007213935.1
1080	XP_007200723.1;XP_007201716.1
1081	XP_007205450.2;XP_007207423.1
1082	XP_007214956.1;XP_007225630.2
1083	XP_007223642.1;XP_007223674.1;XP_007225967.1
1084	XP_007209570.2;XP_007222735.1;XP_007224854.1;XP_007225097.1;XP_007226616.1
1085	XP_007215731.1;XP_007222303.2;XP_020411055.1
1086	XP_007201013.1;XP_007201022.1;XP_020426279.1;XP_020426498.1
1087	XP_007211807.1;XP_007213828.1
1088	XP_007211483.2;XP_007211490.2
1089	XP_007199658.1;XP_007204202.1;XP_020410762.1
1090	XP_007215290.1;XP_007218008.1;XP_007218733.1
1091	XP_007204224.1;XP_007204980.1;XP_007207689.2
1092	XP_007225458.1;XP_020418682.1
1093	XP_007210599.2;XP_020419615.1
1094	XP_007203313.1;XP_007213651.1
1095	XP_007215253.1;XP_007215262.1;XP_007217716.1
1096	XP_007202591.1;XP_007209614.1
1097	XP_007199284.2;XP_007202326.1;XP_020424573.1
1098	XP_007199837.1;XP_007222096.1;XP_007225765.1
1099	XP_007218116.1;XP_007218340.1;XP_007218342.1
1100	XP_007201310.1;XP_007223351.1
1101	XP_007222310.1;XP_007224581.1;XP_007225050.2
1102	XP_007215600.1;XP_007222379.1
1103	XP_007218706.1
1105	XP_007199357.1;XP_020425160.1;XP_020425162.1;XP_020425590.1
1107	XP_007217420.1;XP_020419091.1
1108	XP_020411123.1;XP_020425764.1
1109	XP_007202131.1;XP_007204442.2;XP_007204548.2;XP_020424603.1
1110	XP_007199314.1;XP_007224772.2;XP_007226926.1
1111	XP_020410307.1;XP_020413194.1
1112	XP_020420076.1;XP_020420120.1;XP_020420376.1
1114	XP_007224047.2;XP_007224129.2;XP_007224281.2
1115	XP_020413174.1;XP_020426342.1
1122	XP_007227023.1;XP_020411103.1
1124	XP_007221560.1;XP_007222172.1
1126	XP_007201061.1;XP_007202162.1
1129	XP_007204220.1;XP_007222004.1;XP_020424495.1
1130	XP_007223328.1;XP_020419914.1
1131	XP_020417400.1
1132	XP_007218244.1;XP_007220710.1;XP_020413136.1
1133	XP_007210567.1;XP_007221791.1
1134	XP_007215054.1;XP_007223549.1;XP_020423088.1
1135	XP_007203062.1;XP_007220571.1
1136	XP_007213976.1;XP_007213979.1
1137	XP_007209914.1;XP_020419029.1
1138	XP_007198877.1;XP_007211372.2
1139	XP_007206609.2;XP_007206801.2
1140	XP_020420823.1;XP_020421239.1
1141	XP_020417769.1;XP_020420051.1
1142	XP_007215631.2;XP_020421846.1
1143	XP_020415217.1;XP_020420186.1
1144	XP_007204272.1;XP_007217943.1
1145	XP_007211260.1;XP_020417381.1;XP_020418077.1
1146	XP_007217689.1
1147	XP_007220634.1;XP_007225134.1
1148	XP_007201214.1;XP_007208428.1
1149	XP_007206061.1;XP_007207296.1
1150	XP_007222099.2;XP_020409754.1
1151	XP_007219314.2;XP_007227591.1
1152	XP_007221864.2;XP_020410783.1;XP_020410858.1
1153	XP_020419840.1;XP_020421159.1
1154	XP_007217849.1;XP_020420107.1
1155	XP_007200335.1;XP_007225512.1
1156	XP_020421582.1;XP_020421583.1
1157	XP_007203240.1;XP_007217144.1
1158	XP_007211620.1
1159	XP_020420779.1;XP_020421997.1
1160	XP_007199839.1;XP_007204381.2
1161	XP_007203426.1;XP_007205341.1;XP_020422500.1
1162	XP_007219131.2;XP_007224611.2
1163	XP_007200005.2;XP_007208101.2
1164	XP_007220937.2;XP_020413322.1
1165	XP_007202837.1;XP_020410363.1;XP_020417603.1;XP_020423427.1
1166	XP_020413093.1;XP_020424668.1
1167	XP_007209867.1;XP_007223114.2
1168	XP_007208013.1;XP_020421544.1
1169	XP_007222813.1;XP_007222889.1
1170	XP_007210904.1;XP_007222064.1;XP_020419434.1
1171	XP_020424650.1;XP_020424667.1;XP_020424675.1
1172	XP_007218118.1;XP_007219522.2
1173	XP_007204052.2;XP_020424148.1
1174	XP_007203877.1;XP_007204331.1;XP_007204849.1
1175	XP_007215704.1;XP_007215710.1;XP_007217860.1;XP_020415358.1
1176	XP_007210747.1;XP_020420322.1
1178	XP_007200677.2;XP_007201548.2
1179	XP_020409437.1;XP_020412017.1;XP_020412241.1;XP_020412810.1;XP_020414636.1;XP_020417007.1;XP_020419065.1;XP_020426631.1
1180	XP_020423215.1;XP_020424599.1
1181	XP_020410450.1;XP_020415466.1;XP_020415467.1;XP_020418354.1;XP_020424460.1;XP_020424483.1;XP_020426213.1
1182	XP_007221294.2;XP_020409770.1;XP_020411172.1
1183	XP_020415430.1;XP_020415431.1;XP_020415480.1
1184	XP_007218545.1;XP_007220407.1;XP_020413695.1
1187	XP_020422998.1;XP_020426231.1
1188	XP_007199738.1;XP_020426040.1
1189	XP_007199188.2
1190	XP_007222223.2;XP_020419622.1
1192	XP_007212730.2;XP_020417793.1
1193	XP_007205406.1;XP_020411363.1
1195	XP_007220635.1;XP_020417581.1
1196	XP_020426054.1
1197	XP_007211407.1;XP_020424384.1
1198	XP_007223234.2;XP_020425732.1
1199	XP_007213726.1;XP_007213731.2
1200	XP_007211095.1;XP_020425309.1
1201	XP_007208408.1;XP_020413780.1
1202	XP_007225192.1;XP_020425601.1
1203	XP_007204955.1;XP_020424186.1
1204	XP_007220906.1;XP_020423039.1
1205	XP_020419601.1;XP_020421676.1
1206	XP_007209869.1;XP_020413593.1
1207	XP_007203058.1;XP_020420943.1
1208	XP_007202409.2;XP_007204323.1;XP_020426333.1
1209	XP_020409769.1;XP_020419391.1
1210	XP_007209244.1;XP_007209899.1;XP_007210716.2
1211	XP_007222731.1;XP_020410953.1;XP_020418367.1
1212	XP_007205367.1;XP_007224341.1
1213	XP_007215651.1;XP_020414380.1;XP_020415177.1
1214	XP_007209237.1;XP_007210514.1
1215	XP_007211748.1;XP_007217884.1
1216	XP_007223432.1;XP_007223620.1
1217	XP_007210422.1;XP_020412399.1
1218	XP_007204283.1;XP_020423239.1
1219	XP_007226296.2;XP_007226856.2;XP_020410984.1
1220	XP_020411612.1;XP_020425770.1
1221	XP_007213655.1;XP_020418653.1;XP_020424222.1
1222	XP_007218680.2;XP_007219599.2;XP_020413533.1
1223	XP_020423471.1;XP_020424223.1
1224	XP_007206787.1;XP_007226312.1
1225	XP_007221955.2;XP_007225194.2;XP_007227489.1
1226	XP_007213285.2;XP_020422751.1
1227	XP_007217249.1;XP_007225780.1
1228	XP_007225504.1;XP_020418848.1
1229	XP_007213621.2;XP_007214637.1
1230	XP_007214840.1;XP_020420439.1
1231	XP_007200401.1;XP_007201701.1
1232	XP_007218975.2;XP_007219549.1;XP_007219757.1
1233	XP_007215287.1;XP_020415692.1
1234	XP_007199781.1;XP_007208462.1
1235	XP_007217885.1;XP_020416553.1
1237	XP_007215509.1;XP_007223023.1
1238	XP_007202144.1;XP_007212911.1;XP_007214575.2
1239	XP_007203564.2;XP_007204860.1
1240	XP_007207784.1;XP_007208347.2
1241	XP_007210346.1;XP_007218917.2
1242	XP_007199407.1;XP_007216021.2;XP_007222007.1
1243	XP_007222319.1;XP_007224786.2
1244	XP_007218865.1;XP_007220538.1
1245	XP_020420616.1;XP_020424965.1
1246	XP_020418022.1;XP_020425534.1
1247	XP_007202782.1;XP_007212272.1
1248	XP_007205565.1;XP_007205569.1;XP_007207570.1
1249	XP_007224468.1;XP_020422032.1
1250	XP_007224315.1;XP_007224694.2
1251	XP_007206032.1;XP_007206036.1
1252	XP_007221161.2;XP_020411896.1;XP_020411898.1
1253	XP_007218160.1;XP_020413951.1;XP_020424194.1
1254	XP_007215515.1;XP_007223090.1;XP_020422435.1
1255	XP_020423425.1;XP_020424229.1
1256	XP_007207364.1;XP_020412711.1
1257	XP_007204877.1;XP_020413792.1
1258	XP_007204829.1;XP_020424155.1
1259	XP_007227020.1;XP_020423741.1
1260	XP_007203616.1;XP_007208457.1
1261	XP_020409947.1;XP_020409952.1
1262	XP_007211584.1;XP_020423202.1
1263	XP_007215023.1
1264	XP_007201729.1;XP_007208049.1
1265	XP_007205638.1;XP_007207332.1
1266	XP_007210258.1;XP_007214954.2
1267	XP_007204956.1;XP_020423622.1
1268	XP_020409675.1;XP_020411193.1;XP_020411196.1
1269	XP_007216153.2;XP_020414635.1;XP_020415310.1
1270	XP_020416026.1
1271	XP_007202979.2;XP_007203273.2;XP_020424479.1;XP_020424505.1
1272	XP_007202985.1;XP_020423288.1
1280	XP_020421743.1;XP_020423434.1
1281	XP_007207368.1;XP_007219037.1
1282	XP_007199701.1;XP_007208378.1
1283	XP_007205689.1;XP_007218772.1
1284	XP_007223044.1;XP_020423479.1
1285	XP_007199920.1;XP_007223051.1
1286	XP_007215487.1;XP_020414507.1
1287	XP_007208034.1;XP_020421612.1
1288	XP_007199386.1;XP_020419175.1
1289	XP_007207357.1;XP_007223801.1;XP_007226054.1
1290	XP_007199739.1;XP_007207133.1
1291	XP_007205686.2
1292	XP_007205129.1;XP_020421613.1
1293	XP_007207053.1;XP_007218218.1
1294	XP_007209547.1;XP_007209556.1
1295	XP_020410933.1;XP_020419627.1
1296	XP_007200997.1;XP_007222805.1
1297	XP_007218188.1;XP_007221028.2
1298	XP_020414033.1;XP_020422868.1
1299	XP_007214626.1;XP_007214654.1
1300	XP_007199680.1;XP_020412265.1
1301	XP_020417765.1;XP_020417767.1
1302	XP_007199456.2;XP_020418513.1
1304	XP_020411708.1;XP_020419427.1
1305	XP_007221989.1;XP_020418805.1
1306	XP_007214952.1;XP_020425549.1
1307	XP_007225463.1;XP_020421426.1
1308	XP_020410257.1;XP_020414880.1
1309	XP_020422023.1
1310	XP_007201624.1;XP_007221996.1
1311	XP_007209162.2;XP_020424272.1
1312	XP_007220240.1;XP_020412394.1
1313	XP_007211240.1;XP_007217950.1
1314	XP_007210895.2;XP_007215507.2
1315	XP_007207311.1;XP_007219039.1
1316	XP_020409166.1;XP_020419455.1
1317	XP_007208823.1;XP_007224656.1
1318	XP_020411690.1;XP_020423108.1
1319	XP_007201025.1;XP_007222448.1
1320	XP_020418822.1;XP_020419620.1
1321	XP_020418505.1;XP_020425219.1
1322	XP_007211409.1;XP_007213551.2;XP_020416988.1
1323	XP_007202305.2;XP_020418240.1
1324	XP_007223037.1
1325	XP_007213985.2;XP_020416650.1
1326	XP_007201810.1;XP_007205521.1
1327	XP_007227079.1;XP_020416476.1
1328	XP_007223019.2;XP_020419897.1
1329	XP_007224835.1
1330	XP_020422632.1;XP_020426317.1
1331	XP_007210253.1;XP_020413867.1
1332	XP_007221880.1;XP_020420592.1
1333	XP_020419460.1;XP_020420408.1
1334	XP_007226979.1;XP_007227446.1
1335	XP_020411680.1;XP_020422555.1;XP_020425619.1
1336	XP_007214921.1;XP_007217069.1
1337	XP_007209857.1;XP_020414008.1
1338	XP_007200957.1;XP_020421951.1
1339	XP_007209092.1;XP_020410961.1
1340	XP_007215337.1;XP_020416051.1
1341	XP_020413051.1
1342	XP_020409679.1;XP_020416462.1
1343	XP_020423857.1;XP_020424788.1
1344	XP_007227471.1;XP_020418756.1
1345	XP_007224833.1;XP_007226533.2;XP_007226851.1
1346	XP_020424754.1;XP_020424762.1
1347	XP_007211880.1;XP_007215516.1
1348	XP_020417820.1
1349	XP_007206462.2;XP_020414766.1
1350	XP_007211275.1;XP_007221995.1
1351	XP_007213817.2;XP_007222253.1
1352	XP_007201179.2;XP_007217169.1
1353	XP_007214844.1;XP_007216531.1;XP_007217413.2;XP_007217866.2
1354	XP_007222636.1;XP_007222676.1;XP_007227211.1
1355	XP_007204209.1;XP_007217245.1
1356	XP_007199418.2;XP_020422209.1
1357	XP_007201689.1;XP_007219129.1;XP_007219632.1
1358	XP_020424806.1;XP_020426018.1
1359	XP_007202318.1;XP_007222275.1
1360	XP_007207319.2;XP_020424945.1
1361	XP_007210126.1;XP_007220633.1
1362	XP_007203610.1;XP_020414259.1
1363	XP_007201944.1;XP_007209934.1
1364	XP_007200334.1;XP_007224926.1
1365	XP_007204577.1
1366	XP_007207452.1;XP_007207454.1
1367	XP_007207135.2;XP_007226960.1
1368	XP_007204624.1;XP_020424936.1
1369	XP_007215314.1;XP_020423059.1
1370	XP_007201952.1;XP_007215336.1
1371	XP_007217846.1;XP_007226975.1
1372	XP_020409974.1;XP_020416491.1
1373	XP_007199246.1;XP_007203643.1
1374	XP_007209960.1;XP_007213437.2
1375	XP_007211432.2;XP_007222449.1
1376	XP_007221828.2;XP_007224175.2;XP_007226651.2
1377	XP_007222958.1;XP_020411518.1
1378	XP_007218923.1;XP_020419013.1
1379	XP_007199835.2;XP_007199836.2;XP_007214390.1;XP_007214951.1
1380	XP_007201047.2;XP_020414709.1
1381	XP_007223204.1;XP_007226342.2
1382	XP_007217080.2;XP_020411534.1
1383	XP_020412334.1;XP_020412336.1
1384	XP_007211090.1;XP_020413945.1
1385	XP_020409558.1;XP_020410745.1
1386	XP_007218998.1;XP_007220754.1
1387	XP_007209859.1;XP_020419618.1
1388	XP_007199808.1;XP_020426303.1
1389	XP_020424044.1
1390	XP_007214947.1;XP_020418204.1
1391	XP_007216372.2;XP_007217173.1
1392	XP_007211849.2;XP_020417631.1
1393	XP_007214730.1;XP_020418684.1
1394	XP_007215729.1
1396	XP_020426230.1;XP_020426634.1;XP_020426636.1
1397	XP_020414561.1
1398	XP_007224499.1;XP_020416565.1;XP_020425949.1
1399	XP_007212744.1;XP_020417161.1
1400	XP_007218360.1;XP_007220010.1
1401	XP_007209481.1;XP_007210654.2;XP_020420505.1;XP_020420507.1
1402	XP_007213531.1;XP_020412991.1
1406	XP_020424517.1
1410	XP_007215640.1;XP_020418374.1
1411	XP_007205422.1;XP_007208379.1
1412	XP_007199765.1;XP_007217629.1
1413	XP_007221460.2;XP_007224105.1
1414	XP_007210709.1;XP_020412504.1
1415	XP_007202166.1;XP_007222682.1
1416	XP_007207222.2;XP_007225338.1
1417	XP_007205209.1;XP_007207468.1
1418	XP_007203766.1;XP_020421553.1
1419	XP_007215554.1;XP_007225621.1
1420	XP_020409698.1;XP_020425737.1
1421	XP_007225229.1;XP_020421956.1
1422	XP_007211386.1;XP_020417227.1
1423	XP_007211179.1;XP_007218896.1
1424	XP_007200413.1;XP_007201267.1
1425	XP_007209232.1;XP_007223222.2
1426	XP_007204455.1;XP_020411487.1
1427	XP_007217983.1;XP_007218007.2
1428	XP_007215544.1;XP_007218990.1
1429	XP_007213904.1;XP_020416692.1
1431	XP_007205461.1;XP_020421193.1
1432	XP_007220537.1;XP_007222297.1
1433	XP_007204319.2;XP_007217067.1
1434	XP_007199665.1;XP_020420886.1
1435	XP_007212383.1;XP_007215327.2
1436	XP_020415216.1;XP_020415989.1
1437	XP_007220615.1;XP_020422510.1
1438	XP_020411360.1
1439	XP_007203234.1;XP_007225340.1
1440	XP_007204939.1;XP_020417453.1
1441	XP_007207146.1;XP_007220263.1
1442	XP_020414300.1;XP_020419116.1
1443	XP_020410132.1;XP_020424823.1
1444	XP_007209211.1;XP_007209217.1
1445	XP_007209316.1;XP_007218208.1
1446	XP_007209377.1;XP_020413350.1
1447	XP_007206159.1;XP_020420889.1
1448	XP_007222217.2;XP_020421913.1
1449	XP_007209213.1;XP_007218083.1
1450	XP_007215514.1;XP_007222675.2
1451	XP_020412373.1;XP_020420441.1
1452	XP_007208111.2;XP_007209074.1
1453	XP_020411312.1;XP_020421118.1
1454	XP_007221977.1;XP_007224303.1
1455	XP_020423651.1;XP_020424764.1
1456	XP_020416488.1;XP_020417665.1
1457	XP_007204183.1;XP_007205283.1
1458	XP_007214112.2
1459	XP_007213874.1;XP_020418275.1
1460	XP_007215463.1;XP_007217322.2
1461	XP_007199852.1;XP_020409477.1
1462	XP_007212167.2;XP_007212179.1
1463	XP_007203790.1;XP_020411608.1
1464	XP_007208064.2;XP_007208335.1
1465	XP_007201975.1;XP_007211839.1
1466	XP_007217643.1;XP_007225165.1
1467	XP_007225211.1;XP_020419677.1
1468	XP_007205192.1;XP_007218041.1
1469	XP_007223360.1;XP_020409223.1
1470	XP_020409180.1;XP_020409463.1
1471	XP_007225044.1
1472	XP_020414253.1;XP_020420737.1
1473	XP_007201934.1;XP_020419104.1
1474	XP_020417408.1;XP_020423096.1
1475	XP_007207929.1;XP_020425141.1
1476	XP_007199673.1;XP_007208395.1
1477	XP_007222659.1;XP_007222977.1
1478	XP_007226468.1;XP_020422437.1
1479	XP_007225500.1;XP_020422243.1
1480	XP_007211344.1;XP_007214014.1
1481	XP_020412505.1;XP_020414014.1
1482	XP_007204672.1;XP_020409572.1
1483	XP_007225419.1;XP_020421816.1
1484	XP_007209974.1;XP_020413617.1
1485	XP_007201789.1;XP_020411078.1
1486	XP_007209981.2;XP_007222870.1
1487	XP_007205435.1;XP_007205437.2
1488	XP_007213638.1;XP_020421134.1
1489	XP_007225697.1;XP_020424682.1
1490	XP_007211836.1;XP_007212991.1
1491	XP_007210317.1;XP_007210715.2
1492	XP_007201207.1;XP_007211286.1
1493	XP_020409800.1;XP_020425159.1
1494	XP_020410323.1;XP_020424298.1
1495	XP_007210291.1;XP_007215008.1
1496	XP_007200813.2;XP_020426268.1
1497	XP_007222937.1;XP_020426149.1
1498	XP_007211403.2;XP_007217978.1
1499	XP_007215024.1;XP_007219746.1
1500	XP_007208343.1;XP_020419707.1
1501	XP_007225517.1;XP_020421088.1
1502	XP_007203764.1;XP_020418251.1
1503	XP_007209022.2;XP_020419188.1
1504	XP_007215363.2;XP_020416134.1
1505	XP_007218186.2;XP_020425794.1
1506	XP_020418932.1;XP_020419178.1
1507	XP_007204673.1;XP_007225421.2
1508	XP_007204856.1;XP_020416120.1
1509	XP_007203198.1;XP_007203879.1
1510	XP_007204576.1;XP_020424203.1
1511	XP_007201086.1;XP_007202148.1
1512	XP_007206818.2;XP_020421020.1
1513	XP_007225082.2;XP_020426543.1
1514	XP_007217999.1;XP_007218026.1
1515	XP_007225304.1;XP_020412709.1
1516	XP_007200432.1;XP_020409226.1
1517	XP_007217219.1;XP_007222918.1
1518	XP_007223269.1;XP_020426422.1
1519	XP_007224332.2;XP_007225380.1;XP_007225395.1
1520	XP_007204255.1;XP_007221966.1
1521	XP_007202232.1;XP_020424033.1
1522	XP_007207179.2;XP_007207910.1;XP_007210871.1
1523	XP_007223134.1;XP_020410659.1
1524	XP_007215664.1;XP_020411523.1
1525	XP_007204840.1;XP_020414890.1
1526	XP_007204588.1;XP_020422752.1
1527	XP_007207780.1;XP_020414151.1
1528	XP_007204262.1;XP_007220243.2
1529	XP_020424342.1;XP_020426071.1
1530	XP_020411934.1;XP_020413261.1
1531	XP_007220242.1;XP_020419504.1
1532	XP_007220285.1;XP_007220566.2
1533	XP_007221833.2;XP_007222764.2
1534	XP_007218043.1;XP_020419016.1
1535	XP_007227608.2;XP_020424046.1
1536	XP_007218487.1;XP_007223542.1;XP_007223545.1
1537	XP_007226398.1
1538	XP_020421714.1;XP_020424698.1
1539	XP_007206635.2;XP_020426372.1
1540	XP_007201597.1;XP_007204242.1
1541	XP_007213832.1;XP_007225812.1
1542	XP_007204205.1;XP_007204391.1
1543	XP_007201776.1;XP_007202136.1
1544	XP_007199774.2;XP_020425250.1
1545	XP_007219780.1;XP_020412749.1
1546	XP_007206314.2;XP_007225670.1
1547	XP_007225746.1;XP_020422708.1
1548	XP_007214982.1;XP_020417110.1
1549	XP_007217288.1;XP_007227459.1
1550	XP_007203658.2;XP_007203756.1
1551	XP_020420468.1
1552	XP_007213677.1;XP_020414673.1
1553	XP_007203816.2;XP_007205162.2
1554	XP_007204625.1;XP_020410973.1
1555	XP_007201554.2;XP_020417165.1
1556	XP_007215398.1;XP_007227371.1
1557	XP_007209468.2;XP_007225195.1
1558	XP_007209277.1;XP_007226517.1
1559	XP_007201081.2;XP_007205282.1
1560	XP_020411201.1;XP_020420397.1
1561	XP_020417507.1;XP_020424980.1
1562	XP_020424341.1
1563	XP_007211638.1;XP_020416885.1
1564	XP_007213177.2;XP_007213476.1;XP_020409526.1;XP_020417094.1
1565	XP_007202324.1;XP_007203131.2
1567	XP_007222644.1;XP_007222670.1
1568	XP_007224004.2;XP_007226302.1;XP_020409768.1
1570	XP_007219244.2;XP_020410648.1
1571	XP_020425756.1
1572	XP_007214463.1
1573	XP_007199172.2;XP_020425151.1
1574	XP_007203579.2
1576	XP_020415570.1
1577	XP_007207450.2;XP_007227180.2
1582	XP_007215747.1;XP_020416136.1
1583	XP_007212614.2;XP_007214402.2;XP_020424563.1
1584	XP_007208332.1;XP_007220214.1
1585	XP_007218905.1;XP_020421532.1
1586	XP_007217731.1
1587	XP_007209440.1;XP_007223376.1
1588	XP_007209918.1;XP_007225733.1
1589	XP_007221874.1;XP_007222338.2
1590	XP_007223163.1;XP_020410411.1
1591	XP_007218524.2;XP_020412566.1
1592	XP_007204266.1;XP_007207630.2
1593	XP_020421767.1;XP_020425587.1
1594	XP_007209343.2;XP_007211092.1
1595	XP_020417775.1;XP_020418851.1
1596	XP_007202929.2;XP_020423681.1
1597	XP_007202072.1;XP_020417215.1
1598	XP_007215422.1;XP_007222437.1
1599	XP_007201686.2;XP_007225337.1
1600	XP_007222017.1;XP_020410505.1
1601	XP_007222452.1;XP_007222546.1
1602	XP_007217094.2;XP_020426166.1
1603	XP_020411240.1;XP_020411326.1
1604	XP_007201412.1;XP_020422937.1
1605	XP_007220621.1;XP_020419479.1
1606	XP_020415803.1;XP_020422642.1
1607	XP_007210768.1;XP_020419892.1
1608	XP_007211450.2;XP_007211959.1
1609	XP_020410105.1;XP_020422222.1
1610	XP_020409875.1;XP_020409876.1
1611	XP_007222630.2;XP_020414403.1
1612	XP_007199898.1;XP_020410324.1
1613	XP_007217422.1
1614	XP_007207424.2;XP_020422368.1
1615	XP_020423697.1;XP_020425191.1
1616	XP_007221974.1;XP_020424849.1
1617	XP_007209938.2;XP_007211401.1
1618	XP_007201211.1;XP_020425762.1
1619	XP_007222582.1;XP_007223173.1
1620	XP_007222709.1;XP_007225411.1
1621	XP_007202176.1;XP_007202659.2
1622	XP_020413102.1;XP_020421191.1
1623	XP_007219672.1;XP_020411908.1
1624	XP_007209887.2;XP_020410165.1
1625	XP_007222143.2;XP_020419743.1
1626	XP_020412047.1;XP_020419044.1
1627	XP_007216004.1;XP_007223515.1
1628	XP_007204788.1;XP_007206664.1
1629	XP_020409294.1;XP_020415630.1
1630	XP_007199794.1;XP_020421416.1
1631	XP_007206231.2;XP_007220602.2
1633	XP_007222011.1;XP_007226470.1
1634	XP_007219126.1;XP_007221154.1
1635	XP_007222686.1;XP_007227478.1
1636	XP_007199873.1;XP_007222378.1
1637	XP_007222467.1;XP_007225216.1
1638	XP_007222264.1;XP_020425982.1
1639	XP_020411275.1;XP_020416619.1
1640	XP_007225377.1;XP_007227088.1;XP_020410951.1
1641	XP_020415781.1;XP_020425709.1
1642	XP_007208345.1;XP_007221962.1
1643	XP_007224036.2;XP_007224477.2;XP_020412823.1
1644	XP_007227030.1;XP_020425917.1
1645	XP_020421218.1;XP_020426103.1
1646	XP_007217754.1;XP_007223754.1
1647	XP_007203776.1;XP_007204620.2;XP_020425062.1
1648	XP_020410958.1;XP_020421217.1
1649	XP_020411322.1;XP_020411325.1
1650	XP_007204902.1;XP_020423918.1
1651	XP_020412316.1;XP_020413865.1
1652	XP_007202104.1;XP_007203336.1
1653	XP_007205266.1;XP_007209192.1
1654	XP_007226011.1;XP_020424191.1
1655	XP_007207413.1;XP_020422545.1
1656	XP_007204581.1;XP_007218868.1
1657	XP_007219005.1;XP_020413759.1
1658	XP_007211909.2;XP_007213378.1
1659	XP_007225514.1;XP_020409585.1
1660	XP_007219118.2;XP_020413195.1
1661	XP_007201311.2;XP_007201539.1
1662	XP_007209873.1;XP_007219545.1
1663	XP_007225114.1;XP_007225162.1
1664	XP_007208116.1;XP_007208119.1
1665	XP_007207144.1;XP_020421939.1
1666	XP_007199785.1;XP_007222241.1
1667	XP_007210313.2;XP_020410924.1
1668	XP_007215701.1;XP_007222779.1
1669	XP_020411396.1;XP_020419608.1
1670	XP_007221980.2
1671	XP_020414089.1;XP_020419750.1
1672	XP_007215404.1;XP_020409937.1
1673	XP_007222407.1;XP_007222576.1
1674	XP_007211447.1;XP_007214399.1
1675	XP_007209084.1;XP_007210359.1
1676	XP_007202040.1;XP_007222836.1
1677	XP_007223180.1;XP_020409272.1;XP_020426473.1
1678	XP_007221589.2;XP_007224306.1
1679	XP_007210590.1;XP_007224980.1
1680	XP_007222698.1;XP_007222706.1
1681	XP_020409931.1;XP_020415103.1
1682	XP_007211864.1;XP_007211869.1
1683	XP_020419481.1;XP_020426028.1
1684	XP_007221836.2;XP_020411203.1
1685	XP_007218099.1;XP_020420474.1
1686	XP_007201615.1;XP_007221822.1
1687	XP_007211425.1;XP_007213137.1
1688	XP_007204311.1;XP_007211108.1
1689	XP_007201012.1;XP_007227607.1
1690	XP_007223072.1;XP_007226292.1
1691	XP_007210353.1;XP_007220244.1
1692	XP_007205025.1;XP_020420639.1
1693	XP_007209240.1;XP_007218276.1;XP_007218331.2;XP_020419355.1
1694	XP_007215264.1;XP_020424204.1
1695	XP_007215564.1;XP_020425040.1
1696	XP_007216530.1
1697	XP_007220274.1;XP_020419902.1
1698	XP_007211182.1;XP_007217984.1
1699	XP_007199737.1;XP_007225223.1
1700	XP_007204243.1;XP_007225145.1
1701	XP_020411415.1;XP_020415382.1
1702	XP_007215461.1;XP_020418930.1
1703	XP_020425721.1;XP_020425729.1
1704	XP_007208192.1;XP_007222589.1
1705	XP_020416813.1
1706	XP_007205591.2
1708	XP_007199907.1;XP_007204375.1
1709	XP_007208030.1;XP_007227185.1
1710	XP_007204866.2;XP_007226815.2
1711	XP_007203184.2;XP_007205046.1
1712	XP_020413555.1;XP_020425891.1
1713	XP_007205151.1;XP_020422471.1
1714	XP_007204199.2;XP_007210302.1
1715	XP_007204425.1;XP_007207682.1
1716	XP_007204282.1;XP_007225220.2
1717	XP_007208297.1;XP_007220930.2
1718	XP_007207330.1;XP_007222601.1
1719	XP_007218755.1;XP_007220266.1
1720	XP_007202239.2;XP_007202400.1
1721	XP_007200347.1;XP_007207928.2
1722	XP_007219191.2;XP_020414004.1
1723	XP_007205371.1;XP_007218319.1
1724	XP_007205280.1;XP_007211960.1
1725	XP_007206468.2;XP_007218265.1
1726	XP_007218859.1;XP_007220468.1
1727	XP_007216755.2;XP_020414524.1
1728	XP_007215645.1;XP_020414863.1;XP_020414864.1
1729	XP_007199923.2;XP_007221306.2
1730	XP_007222914.1;XP_007223267.2
1731	XP_007222701.1;XP_007222944.1
1732	XP_007210452.2;XP_007210526.1
1733	XP_007199729.1;XP_007210295.1
1734	XP_007209422.1;XP_020418998.1
1735	XP_007217994.1;XP_020412062.1
1736	XP_007215436.1;XP_007222545.1
1737	XP_007227687.2;XP_020410579.1;XP_020419014.1
1738	XP_007211196.1;XP_007227651.1
1739	XP_020411408.1;XP_020420495.1
1740	XP_007222302.1
1741	XP_007223233.1;XP_020416453.1
1742	XP_007220213.1;XP_020423361.1
1743	XP_007199942.1;XP_007205357.1
1744	XP_007200978.1;XP_007209104.1
1745	XP_007206819.2;XP_007218036.1
1746	XP_007207154.2;XP_020412107.1
1747	XP_007201948.2;XP_007222587.1
1748	XP_020417415.1;XP_020423618.1
1749	XP_007217932.1
1750	XP_007225116.1;XP_020424230.1
1751	XP_007201345.1;XP_007206128.1
1752	XP_007208022.1;XP_020425119.1
1753	XP_007218180.1;XP_007220607.1
1754	XP_007209969.2;XP_020413468.1
1755	XP_007211428.1;XP_007213885.2
1756	XP_007203993.1;XP_020424286.1
1757	XP_007208586.2;XP_020420608.1
1758	XP_007218009.1;XP_007220907.1
1759	XP_007212719.1;XP_020418866.1
1760	XP_007211427.1;XP_007214692.1
1761	XP_007208350.1;XP_007219557.1
1762	XP_007199666.1;XP_007200484.1
1763	XP_007204961.1;XP_020412163.1
1764	XP_007222972.2;XP_007226333.1
1765	XP_007220605.1;XP_007227342.2
1766	XP_007225681.1;XP_020424210.1
1767	XP_007219396.1;XP_007221090.1
1768	XP_007204128.1;XP_007207472.1
1769	XP_007203948.1;XP_007205146.1
1770	XP_020421425.1;XP_020422430.1;XP_020424724.1
1771	XP_007218334.1;XP_007219660.1;XP_007220744.1
1772	XP_007222355.2;XP_020411491.1
1773	XP_020423110.1;XP_020423112.1
1774	XP_020423493.1;XP_020424921.1;XP_020425027.1
1775	XP_007220850.2;XP_020411929.1
1776	XP_007222765.1
1777	XP_020423353.1;XP_020423429.1
1778	XP_020412216.1;XP_020412901.1
1779	XP_007206347.1;XP_007206805.1;XP_007208635.1
1780	XP_007203365.2;XP_020423497.1
1781	XP_020409174.1;XP_020409439.1;XP_020425243.1;XP_020425317.1
1782	XP_007206484.2
1783	XP_020419070.1;XP_020419561.1
1784	XP_020418652.1;XP_020421377.1
1785	XP_007224371.1;XP_007224609.1
1786	XP_020419650.1;XP_020420531.1
1788	XP_007209470.1
1789	XP_020418078.1;XP_020418079.1;XP_020418080.1;XP_020418081.1;XP_020418082.1;XP_020418083.1;XP_020418084.1;XP_020418085.1;XP_020418086.1;XP_020418087.1;XP_020418089.1;XP_020418090.1;XP_020418091.1;XP_020418092.1;XP_020418093.1;XP_020418094.1
1797	XP_007205041.1;XP_007205060.2
1799	XP_007207377.1;XP_007207445.2
1800	XP_007211540.1;XP_007213895.1
1801	XP_007222856.2;XP_020412981.1
1802	XP_007214480.1;XP_007215257.1
1804	XP_007217261.1;XP_020415318.1
1805	XP_007218198.1;XP_007218915.1
1806	XP_007205043.1;XP_007222817.1
1807	XP_007218922.1;XP_020413463.1
1808	XP_007217981.2;XP_007219461.2
1809	XP_020420662.1;XP_020422842.1
1810	XP_007210912.1;XP_020415100.1
1811	XP_007211759.1;XP_007211954.1
1812	XP_007223034.1;XP_007226414.2
1813	XP_007225617.1;XP_020420285.1
1814	XP_020421446.1
1815	XP_007215578.1
1816	XP_020426012.1;XP_020426013.1
1817	XP_007225734.1;XP_020426622.1
1818	XP_007215316.1;XP_020426566.1
1819	XP_007222469.2;XP_007222993.1
1820	XP_020409616.1;XP_020410387.1
1821	XP_007214627.1;XP_020410839.1
1822	XP_007227362.1;XP_020410529.1
1823	XP_007204583.2;XP_020425255.1
1824	XP_007210284.2;XP_020413109.1
1825	XP_007205131.1;XP_007219044.1
1826	XP_007215457.1;XP_007222705.1
1827	XP_007209327.1;XP_020419000.1
1828	XP_007204195.1;XP_020415971.1
1829	XP_007211885.1;XP_020415166.1
1830	XP_007218194.1;XP_020420838.1
1831	XP_007215256.1;XP_007216385.2
1832	XP_007215695.1;XP_007217774.1
1833	XP_007201165.1;XP_020419444.1
1834	XP_007204602.1;XP_007214655.1
1835	XP_007205370.1;XP_007223220.1
1836	XP_007201155.1;XP_020410111.1
1837	XP_007212264.1;XP_007214348.1
1838	XP_007209882.1
1839	XP_007218057.1;XP_007220456.1
1840	XP_007202157.1;XP_007218108.1
1841	XP_007215020.1;XP_007216082.1
1842	XP_007208390.1;XP_020416025.1
1844	XP_020413827.1;XP_020416570.1
1845	XP_007200355.1;XP_020425911.1
1846	XP_007201314.1;XP_020409169.1
1847	XP_020417636.1;XP_020418293.1
1848	XP_020422281.1;XP_020422926.1
1849	XP_007211185.1;XP_007217883.1
1850	XP_007202296.1;XP_007204717.1
1851	XP_007217247.1;XP_007225779.1
1852	XP_020414594.1;XP_020414822.1
1853	XP_007204996.2
1854	XP_007215261.1;XP_020419376.1
1855	XP_007225191.1;XP_020414802.1
1856	XP_007202035.1;XP_020410711.1
1857	XP_007209948.1;XP_007210576.1
1858	XP_007209991.1;XP_007223140.2
1859	XP_007219047.1;XP_020411946.1
1860	XP_007205165.1;XP_020425723.1
1861	XP_007213859.1;XP_007215321.1
1862	XP_007201415.2;XP_020425220.1
1863	XP_007222443.1;XP_007222661.1
1864	XP_020419124.1;XP_020419125.1
1865	XP_007199004.1;XP_020425973.1
1866	XP_007218870.1;XP_020420884.1
1867	XP_007200048.2;XP_007200388.1
1868	XP_007223308.1
1869	XP_007205606.1;XP_020424066.1
1870	XP_007214996.1;XP_020409766.1
1871	XP_007206439.1;XP_007211995.1
1872	XP_020414828.1;XP_020415101.1
1873	XP_007214276.1
1874	XP_007207153.1;XP_007208125.1
1875	XP_007215429.1;XP_007225629.1
1876	XP_007218764.1;XP_007219049.1
1877	XP_007210339.1;XP_020412302.1
1878	XP_007218890.1;XP_007220064.2
1879	XP_007209957.1;XP_020419115.1
1880	XP_007220217.1;XP_007220466.1
1881	XP_007216185.2;XP_020416314.1
1882	XP_007199667.1;XP_007214935.1
1883	XP_007209883.2;XP_007218933.1
1884	XP_007203281.2;XP_020424709.1
1885	XP_007227055.1;XP_020426089.1
1886	XP_007223319.1;XP_020419579.1
1887	XP_007207538.1;XP_007208348.1
1888	XP_007207545.2;XP_007207559.2;XP_020423087.1
1889	XP_007222167.1;XP_007225000.2
1890	XP_007208882.2;XP_020417891.1
1891	XP_007225206.1;XP_007227040.1
1892	XP_007225425.1;XP_020423283.1
1893	XP_007204108.1;XP_007227161.1
1894	XP_007221655.2;XP_007224509.2
1895	XP_007215681.1;XP_007222218.2
1896	XP_007223965.1;XP_007225995.1
1897	XP_007211283.1;XP_007218864.1
1898	XP_007210892.1;XP_020424726.1
1899	XP_007201005.1;XP_007222612.1
1900	XP_007200094.1
1901	XP_007205037.1;XP_007207137.1
1902	XP_007227321.2;XP_007227714.1
1903	XP_007199018.2;XP_007218757.1;XP_020414129.1
1904	XP_007209198.2;XP_020412335.1
1905	XP_007203106.1;XP_007226541.1
1906	XP_007224391.2;XP_020409881.1
1907	XP_007214993.1;XP_020410437.1
1908	XP_007223324.1;XP_020423909.1
1909	XP_007225181.2;XP_020415193.1
1910	XP_007222964.1;XP_020409605.1
1911	XP_007203788.1;XP_007227444.1
1912	XP_007213560.2
1913	XP_007215717.2;XP_020416544.1
1914	XP_020416175.1
1915	XP_007213801.1;XP_020416509.1
1916	XP_007223018.1;XP_020410813.1
1917	XP_007219043.1;XP_020413400.1
1918	XP_007199197.1;XP_020425120.1
1919	XP_007199775.1;XP_007203698.1
1920	XP_007201033.1;XP_007203685.1
1921	XP_007226507.1;XP_007227273.1
1922	XP_007201985.1;XP_020423678.1
1923	XP_007205302.1;XP_007205730.1
1924	XP_007202723.1;XP_007212200.1
1925	XP_007205148.1;XP_007217934.2
1926	XP_007220999.1;XP_007222785.1
1927	XP_007220316.2;XP_007220897.1
1928	XP_007220268.1;XP_020419729.1
1929	XP_007209748.1;XP_020416478.1
1930	XP_007205225.1;XP_007205719.1
1931	XP_007210584.2;XP_007214662.1
1932	XP_007205604.1;XP_007218718.1
1933	XP_007226870.2;XP_020423786.1
1934	XP_007204806.1;XP_020414453.1
1935	XP_007210351.1;XP_020416732.1
1936	XP_007226365.2;XP_020411477.1
1937	XP_007200985.1;XP_020425254.1
1938	XP_007213975.1;XP_007215138.1
1939	XP_007221945.2;XP_007225251.1
1940	XP_007221278.1;XP_007221302.1
1941	XP_007204394.2;XP_020423658.1
1942	XP_007227689.2;XP_020423565.1
1943	XP_007202209.1;XP_007208750.1
1944	XP_007207896.2;XP_020414208.1
1945	XP_007199784.1;XP_007222333.1
1946	XP_007209138.1;XP_007215386.1
1947	XP_007218001.1;XP_007218042.1
1948	XP_007218328.2;XP_007220995.1
1949	XP_007199173.2;XP_020424715.1
1950	XP_007204963.1;XP_007208330.1
1951	XP_007205407.1;XP_020422097.1
1952	XP_020423474.1;XP_020424740.1
1953	XP_007200084.2;XP_007201322.1
1954	XP_007202415.1;XP_007202497.1
1955	XP_007201240.1;XP_007222417.1
1956	XP_007199824.1;XP_007200450.1
1957	XP_007209933.1;XP_007211184.1
1958	XP_007210173.2;XP_007210876.1
1959	XP_007209482.2;XP_007210743.1
1960	XP_007214906.1
1961	XP_007201087.1;XP_007205339.1
1962	XP_007202753.1;XP_007209763.1
1963	XP_007207425.2;XP_007222858.1
1964	XP_020423246.1;XP_020423481.1
1965	XP_007201057.1;XP_020424283.1
1966	XP_007222814.1;XP_020415278.1
1967	XP_007217604.1;XP_007223355.1
1968	XP_020410172.1;XP_020425182.1
1969	XP_007201167.1;XP_007209020.1
1970	XP_007199780.1;XP_007204229.1
1971	XP_007222214.1;XP_020417996.1;XP_020423281.1
1972	XP_007199735.1;XP_007221969.1
1973	XP_007211542.1;XP_020417067.1
1974	XP_007208885.2;XP_007210341.1;XP_007210343.1
1975	XP_007211795.1;XP_007215468.1
1976	XP_020409994.1;XP_020409995.1
1977	XP_007209879.1;XP_007219026.1
1978	XP_007218467.1;XP_007218488.1
1979	XP_007211998.1;XP_007223947.1
1980	XP_007210021.1;XP_020419375.1
1981	XP_007205228.2;XP_007224362.2
1982	XP_020423937.1
1983	XP_007205235.1;XP_007222446.1
1984	XP_007205127.1;XP_020409913.1
1985	XP_007210314.1;XP_007218854.1
1986	XP_007215342.1;XP_007215559.1
1987	XP_007211406.1;XP_020418545.1
1988	XP_007209890.1;XP_007215696.1
1989	XP_007208842.1;XP_007209513.1
1990	XP_007202153.1;XP_020425775.1
1991	XP_007199730.2;XP_007225113.2
1992	XP_007202129.1;XP_007205219.1
1993	XP_007201325.1;XP_007202106.1
1994	XP_007208126.2;XP_007208384.2
1995	XP_007202598.1
1996	XP_007208089.1;XP_020419842.1
1997	XP_007204615.2;XP_020421888.1
1998	XP_007223105.2;XP_007224664.1
1999	XP_007201178.2;XP_007222292.1
2000	XP_007209262.1;XP_007209402.1
2001	XP_007218080.1;XP_007218106.1
2002	XP_007205184.1;XP_020410673.1
2003	XP_007222342.1;XP_020411068.1;XP_020411070.1
2004	XP_007199921.1;XP_007225776.1
2005	XP_020423938.1;XP_020423942.1
2006	XP_020413146.1;XP_020413346.1
2007	XP_007217977.1;XP_020411712.1
2008	XP_007207201.1;XP_007216793.2
2009	XP_007202073.1;XP_007215410.1
2010	XP_020415846.1;XP_020417783.1
2011	XP_007208169.2;XP_020420947.1
2012	XP_007199897.1;XP_007223020.1
2013	XP_007221113.1;XP_020414287.1
2014	XP_020421240.1;XP_020421241.1
2015	XP_007221652.2;XP_007223367.1
2016	XP_020411527.1;XP_020418958.1;XP_020420202.1
2017	XP_007215862.1;XP_007215864.1;XP_007215865.1
2018	XP_020420289.1;XP_020421299.1
2020	XP_007200056.1;XP_007200231.2;XP_020425736.1
2021	XP_020411160.1;XP_020411586.1;XP_020413575.1;XP_020424548.1
2022	XP_007210238.2;XP_020420039.1
2023	XP_007216088.2;XP_007216317.2;XP_020416081.1
2024	XP_007206338.2;XP_007207915.1
2025	XP_020413904.1;XP_020426494.1
2026	XP_020423313.1;XP_020424343.1;XP_020424369.1
2027	XP_020409868.1;XP_020412864.1
2028	XP_007224235.1
2029	XP_020410182.1;XP_020410293.1
2030	XP_020416379.1
2031	XP_007200876.2
2032	XP_020418820.1
2033	XP_007224947.1;XP_020410702.1
2034	XP_007216034.1;XP_007217577.1
2035	XP_007208581.1
2036	XP_007200426.1;XP_007201513.1
2037	XP_020418538.1
2038	XP_007221189.2
2039	XP_007218333.1
2040	XP_007214834.2;XP_007214835.2;XP_007215720.1
2041	XP_020420582.1;XP_020421618.1;XP_020421619.1
2055	XP_020413988.1;XP_020416445.1
2056	XP_007201084.1;XP_007205330.1
2057	XP_007204251.1;XP_007208166.1
2058	XP_007204730.1;XP_007223418.1
2059	XP_007212257.1;XP_020418596.1
2060	XP_007222717.2;XP_020411258.1
2061	XP_007211142.1;XP_007217106.2
2062	XP_007211619.1;XP_007213960.1
2063	XP_007223041.1;XP_007223092.1
2064	XP_007211094.1;XP_007225316.1
2065	XP_007202557.1;XP_007205881.1
2066	XP_007203562.2;XP_007204130.1
2067	XP_020424646.1
2068	XP_007218931.1;XP_020421912.1
2070	XP_007215051.1;XP_007225932.1
2071	XP_007207800.1
2072	XP_007219735.2;XP_020423164.1
2073	XP_007225698.2;XP_007227002.1
2074	XP_020409259.1;XP_020409261.1
2075	XP_007211590.1;XP_020424241.1
2076	XP_020417559.1;XP_020418486.1
2077	XP_007210261.1;XP_007225550.1
2078	XP_007222508.1
2079	XP_007220209.1;XP_020420271.1
2080	XP_020422915.1;XP_020424835.1
2081	XP_007209878.1;XP_007222238.1
2082	XP_007203851.2;XP_007223197.1
2083	XP_007209295.1;XP_007218199.1
2084	XP_020409232.1;XP_020426187.1
2085	XP_007217640.1;XP_020415364.1
2086	XP_007206281.2;XP_020422677.1
2087	XP_007215861.1;XP_020415933.1
2088	XP_007201037.1;XP_020420584.1
2089	XP_007222112.1;XP_020425757.1
2090	XP_007208148.1;XP_007208476.1
2092	XP_007222285.1;XP_020416711.1
2093	XP_020411183.1;XP_020412498.1
2094	XP_007204396.1
2095	XP_007216369.2;XP_007217636.1
2096	XP_007210119.1;XP_020412550.1
2097	XP_007200323.1;XP_007214916.1
2098	XP_007225244.2
2099	XP_007224372.1;XP_007226974.1
2100	XP_020409957.1;XP_020418598.1
2101	XP_007223216.1;XP_007226909.2
2102	XP_007205180.2;XP_020420998.1;XP_020422006.1
2103	XP_007201835.1;XP_020426385.1
2104	XP_007211032.1;XP_020419062.1
2105	XP_020410281.1;XP_020416695.1
2106	XP_020415112.1;XP_020420970.1
2107	XP_007214940.1;XP_020416464.1
2108	XP_007204977.1;XP_020422681.1
2109	XP_007204370.1;XP_007218144.1
2110	XP_007220287.1;XP_007220910.1
2111	XP_007215711.1
2112	XP_007222468.2;XP_007226633.2
2113	XP_007204612.1;XP_007204965.1
2114	XP_020417099.1;XP_020417349.1
2115	XP_007215339.1;XP_020416877.1
2116	XP_007207568.1;XP_020422019.1
2117	XP_007208008.2;XP_007218979.1
2118	XP_007216303.2;XP_007217579.2
2119	XP_007214659.1;XP_020417801.1
2120	XP_007211233.1;XP_020413275.1
2121	XP_007215541.1;XP_007222872.1
2122	XP_007215797.1;XP_007216440.1
2123	XP_007223087.1;XP_020410276.1
2124	XP_007210518.1;XP_020419371.1
2125	XP_007215400.1;XP_007222422.1
2126	XP_007223288.2;XP_007225619.1
2127	XP_007222100.1;XP_020416737.1
2128	XP_007223219.1;XP_020411124.1
2129	XP_007215033.2;XP_020410520.1
2130	XP_007209660.1
2131	XP_007215035.1;XP_007223453.1
2132	XP_007202109.1;XP_020410863.1
2133	XP_007222517.2;XP_007225125.1
2134	XP_007209245.2;XP_007209428.1
2135	XP_007209135.2;XP_007216489.2
2136	XP_020414547.1;XP_020414844.1
2137	XP_007204427.2;XP_007204636.1
2138	XP_020410403.1;XP_020414231.1
2139	XP_020411970.1;XP_020412378.1
2140	XP_007205397.1;XP_007206435.1
2141	XP_007205295.2;XP_007205323.1
2142	XP_007223941.1
2143	XP_007207590.1;XP_007220200.1
2144	XP_020410016.1
2145	XP_020415298.1;XP_020418166.1
2146	XP_007201759.1;XP_007218678.1
2147	XP_007205027.1;XP_007208290.1
2148	XP_007204611.2
2149	XP_020423446.1
2150	XP_007211293.2;XP_007225246.1
2151	XP_007215464.1;XP_007215535.1
2152	XP_007200503.1;XP_007223192.1
2153	XP_007204356.2;XP_007217330.2
2154	XP_007200962.1;XP_007211280.1
2155	XP_007211281.1;XP_007225685.1
2156	XP_007203782.1;XP_007215012.1
2157	XP_007204190.1;XP_007208283.1
2158	XP_007225875.1;XP_020414813.1
2159	XP_007209315.1;XP_007211050.1;XP_007215557.1
2160	XP_007205132.1;XP_007206528.1
2161	XP_007202308.1;XP_020424600.1
2162	XP_007202273.1;XP_007202461.1
2163	XP_007218729.1;XP_020411754.1
2164	XP_020413781.1
2165	XP_007213879.1;XP_007218076.1
2166	XP_007209396.1;XP_007218712.1
2167	XP_007220988.1;XP_007222879.1
2168	XP_007222737.2;XP_007225709.1
[truncated: 13,528 more rows]

## Sheet: Table S25
Table S25. The gene families statistics of Prunus pusilliflora.
Gene_faimly_id	Gene_id
0	PAV00G007470.1;PAV00G008720.1;PAV01G002110.1;PAV01G002160.1;PAV01G006560.1;PAV01G006680.1;PAV01G015400.1;PAV01G016320.1;PAV01G043340.1;PAV01G056510.1;PAV01G065300.1;PAV01G076080.1;PAV01G081090.1;PAV01G083790.1;PAV01G085650.1;PAV01G087790.1;PAV01G089340.1;PAV01G098470.1;PAV01G102310.1;PAV02G002720.1;PAV02G003000.1;PAV02G012000.1;PAV02G021930.1;PAV02G032370.1;PAV02G056330.2;PAV03G011720.2;PAV03G013…
1	PAV01G045100.1;PAV03G047250.1;PAV04G037940.1;PAV04G043760.1;PAV05G011660.1;PAV06G033300.1
2	PAV00G024150.1;PAV00G026520.1;PAV00G032050.1;PAV01G047120.1;PAV01G101310.1;PAV02G002760.1;PAV02G006840.1;PAV02G011220.1;PAV02G020650.1;PAV02G021160.1;PAV02G021170.1;PAV02G022060.1;PAV02G022120.1;PAV02G040070.1;PAV02G040100.1;PAV02G043690.1;PAV02G045490.1;PAV02G045860.1;PAV04G014920.1;PAV04G015080.1;PAV04G016500.1;PAV04G019440.1;PAV04G048180.1;PAV07G001480.1;PAV07G002320.1;PAV07G013980.2
3	PAV00G002980.1;PAV00G004260.1;PAV00G010830.1;PAV00G032940.1;PAV06G018960.1
4	PAV00G001500.1;PAV00G002540.1;PAV00G004130.1;PAV00G004160.1;PAV00G004610.1;PAV00G005410.1;PAV00G009570.1;PAV00G009590.1;PAV00G009870.1;PAV00G009960.1;PAV00G015530.1;PAV00G015800.1;PAV00G015890.1;PAV00G015960.1;PAV00G017050.1;PAV00G017080.1;PAV00G017690.1;PAV00G017740.1;PAV00G017760.1;PAV00G017810.1;PAV00G018150.1;PAV00G018470.1;PAV00G019430.1;PAV00G022060.1;PAV00G022160.1;PAV00G022650.1;PAV00G022…
5	PAV00G010590.1;PAV00G025930.1;PAV00G031510.1;PAV01G042480.1;PAV02G031020.1;PAV02G031410.1;PAV02G036540.1;PAV02G055400.1;PAV04G032540.1;PAV04G043040.1;PAV08G024290.1;PAV08G026130.1
6	PAV00G028220.1;PAV00G028760.1;PAV00G028770.1;PAV02G033310.1;PAV02G053010.1;PAV02G055530.1;PAV02G055580.2;PAV02G056830.1;PAV02G056950.1;PAV02G056960.1;PAV02G057220.1;PAV02G057980.1;PAV02G058970.1;PAV02G059000.1;PAV02G059330.1;PAV02G059570.1;PAV02G059600.1;PAV02G060890.1;PAV02G060900.1;PAV02G061420.1;PAV02G062610.1;PAV02G062650.4;PAV02G063160.1;PAV02G063660.1;PAV02G064850.1;PAV02G065550.1;PAV02G065…
7	PAV00G015490.1;PAV00G017010.1;PAV07G004210.1;PAV07G019730.1;PAV07G020470.1;PAV08G000740.2;PAV08G004280.1;PAV08G004300.1;PAV08G004310.1;PAV08G004360.1;PAV08G004390.1;PAV08G004400.1;PAV08G004430.1;PAV08G004460.1;PAV08G006540.1;PAV08G006610.1;PAV08G009590.1;PAV08G009610.2;PAV08G010160.1;PAV08G011900.1;PAV08G012500.1;PAV08G012870.1
8	PAV01G076240.1;PAV01G083500.1;PAV01G083520.1;PAV01G084450.1;PAV01G084460.1;PAV01G084560.1;PAV02G004940.1;PAV02G022610.1;PAV02G056040.1;PAV03G004680.1;PAV03G005680.1;PAV03G036650.2;PAV04G000210.1;PAV04G008270.1;PAV05G025670.1;PAV05G025730.1;PAV05G025800.1;PAV05G033300.1;PAV05G033320.1;PAV05G033340.1;PAV06G021830.1;PAV06G045930.1;PAV06G060270.2;PAV06G060280.1;PAV06G063940.1;PAV06G063950.1;PAV07G041…
9	PAV00G008650.1;PAV00G011130.1;PAV00G015540.1;PAV00G022600.1;PAV00G023590.1;PAV00G023600.1;PAV00G026860.1;PAV01G016260.1;PAV01G033520.1;PAV01G048270.1;PAV01G050710.1;PAV02G026960.1;PAV02G059560.1;PAV02G062620.1;PAV02G068780.1;PAV02G069080.1;PAV03G028370.1;PAV06G053900.1;PAV07G047210.1;PAV08G050700.1
10	PAV00G016610.1;PAV00G016620.1;PAV00G018230.1;PAV00G018290.1;PAV00G019750.1;PAV00G023490.1;PAV00G025660.1;PAV00G027730.1;PAV00G028550.1;PAV00G029040.1;PAV00G031340.1;PAV00G031560.1;PAV00G031660.1;PAV00G031670.1;PAV00G031680.1;PAV00G031700.1;PAV00G031740.1;PAV00G031750.1;PAV00G031800.1;PAV00G031820.1;PAV00G031830.1;PAV00G031850.1;PAV00G031880.1;PAV00G031890.1;PAV00G031950.1;PAV00G031970.1;PAV00G031…
11	PAV00G004790.1;PAV00G012010.1;PAV00G016490.1;PAV00G022520.1;PAV00G022530.1;PAV00G027620.1;PAV00G028090.1;PAV01G028000.1;PAV02G057150.1;PAV03G016490.1;PAV03G025750.1;PAV04G040160.1;PAV04G041600.1;PAV07G004470.1;PAV07G026830.1;PAV08G033550.1
12	PAV00G014200.1;PAV00G014220.1;PAV04G003370.1;PAV04G003380.1;PAV04G003420.1;PAV04G003430.1;PAV04G003440.1;PAV04G003470.1;PAV04G003480.1;PAV04G017650.1;PAV04G018430.1;PAV04G018450.3;PAV04G018490.1;PAV04G026640.2;PAV04G026730.2;PAV04G026750.1;PAV04G027070.1;PAV04G027190.1;PAV04G027670.1;PAV04G027680.1;PAV04G027690.1;PAV04G027760.3;PAV04G027850.4;PAV04G027890.1;PAV04G027900.1;PAV04G027920.1;PAV04G027…
13	PAV00G016850.1;PAV00G017790.1;PAV00G018260.1;PAV00G018270.2;PAV01G099110.1;PAV02G008920.1;PAV02G010180.1;PAV02G014980.1;PAV02G017630.1;PAV05G044180.1;PAV06G014180.1;PAV06G014570.1;PAV06G016110.1;PAV06G016140.1;PAV06G018190.1;PAV06G029730.1;PAV06G052260.1;PAV06G052280.1;PAV06G054880.1;PAV06G056880.1;PAV06G058330.1;PAV07G045260.1;PAV08G015490.1;PAV08G015530.2;PAV08G015560.1;PAV08G015700.1;PAV08G015…
14	PAV00G015590.1;PAV01G008000.1;PAV01G008240.2;PAV01G008800.2;PAV01G076560.1;PAV01G085760.1;PAV01G096930.1;PAV01G096970.1;PAV01G098790.1;PAV01G101800.1;PAV02G006210.1;PAV03G032360.1;PAV03G032370.1;PAV04G006090.1;PAV04G014750.1;PAV04G014890.1;PAV04G019150.1;PAV05G037430.1;PAV05G037570.1;PAV06G001480.1;PAV06G001720.1;PAV06G023490.1;PAV06G023540.1;PAV06G023590.1;PAV06G035540.1;PAV06G060550.1;PAV07G053…
15	PAV00G007210.1;PAV00G007340.1;PAV00G007350.1;PAV01G007340.1;PAV01G007350.1;PAV01G065050.1;PAV01G094050.1;PAV01G094070.1;PAV01G094080.1;PAV01G094100.2;PAV01G094130.1;PAV01G094170.2;PAV01G094180.1;PAV01G094190.1;PAV02G059830.1;PAV02G059880.1;PAV03G035600.1;PAV03G036020.2;PAV03G036060.1;PAV03G036080.3;PAV03G036160.1;PAV06G026910.1;PAV06G026950.1;PAV08G023970.1
16	PAV00G017560.1;PAV00G030490.1;PAV00G030860.1;PAV01G033820.1;PAV02G051740.1;PAV02G054710.1;PAV02G065460.1;PAV03G026650.1;PAV04G043630.1;PAV04G044280.1;PAV04G044890.1;PAV04G051710.1;PAV05G004390.1;PAV05G006600.1;PAV05G014540.1;PAV06G032390.1;PAV07G009530.1;PAV08G018580.1;PAV08G021040.1;PAV08G024710.1
17	PAV01G038700.1;PAV01G043160.1;PAV01G083750.1;PAV01G087180.1;PAV02G005550.1;PAV02G009930.1;PAV02G029160.1;PAV06G013410.1;PAV06G013420.1;PAV06G013510.1;PAV06G013530.1;PAV06G013540.2;PAV06G018930.1;PAV06G018940.1;PAV06G019020.1;PAV06G019040.1;PAV07G022820.1;PAV07G022970.1;PAV07G023040.1;PAV08G039880.2
18	PAV00G007520.1;PAV00G007540.1;PAV00G016680.1;PAV00G023260.1;PAV00G025620.1;PAV00G025630.1;PAV01G042700.1;PAV02G064590.1;PAV03G012050.1;PAV03G045770.1;PAV05G045470.1;PAV06G042430.1;PAV06G042490.1;PAV07G002190.1;PAV07G004700.1;PAV08G019950.1;PAV08G021730.1;PAV08G030680.1
19	PAV01G048030.2;PAV02G033220.1;PAV03G003670.1;PAV03G003720.1;PAV03G003730.1;PAV03G004370.1;PAV04G019860.2;PAV04G020870.1;PAV04G021460.1;PAV04G021610.1;PAV04G022110.1;PAV04G022250.1;PAV04G022300.1;PAV04G022420.1;PAV04G022440.1;PAV04G034000.1;PAV04G034560.1;PAV04G034600.1;PAV04G035590.1;PAV05G014960.1;PAV06G062440.1;PAV06G062450.1;PAV08G051420.1
20	PAV00G003120.1;PAV00G011190.1;PAV00G011200.1;PAV00G011240.1;PAV00G011310.1;PAV00G029560.1;PAV01G093270.1;PAV01G093400.1;PAV01G093410.1;PAV01G093420.1;PAV01G093700.1;PAV01G093710.1;PAV02G060840.1;PAV02G062280.1;PAV03G030630.1;PAV03G032970.1;PAV04G016080.1;PAV04G016100.1;PAV04G016130.1;PAV04G037080.1;PAV04G047840.1;PAV05G014100.1;PAV06G037000.1;PAV08G025130.1;PAV08G025200.1;PAV08G027820.1;PAV08G029…
21	PAV01G014030.1;PAV01G014070.1;PAV01G014190.1;PAV01G014200.1;PAV01G080710.1;PAV01G080730.1;PAV01G080740.1;PAV01G080790.1;PAV01G080800.2;PAV01G080810.1;PAV01G080840.1;PAV01G080850.1;PAV01G080860.1;PAV01G080910.1;PAV02G031950.1;PAV02G031970.1;PAV02G031990.1;PAV02G032060.1;PAV02G061050.1;PAV03G040000.1;PAV05G002190.1;PAV07G048980.4;PAV07G048990.1;PAV07G049010.1;PAV08G045770.1
22	PAV00G012080.1;PAV00G012110.1;PAV00G012120.1;PAV00G012180.1;PAV00G012190.1;PAV00G012200.1;PAV00G012210.1;PAV00G012220.1;PAV00G012240.1;PAV00G012280.1;PAV00G012290.2;PAV00G012330.1;PAV00G012350.1;PAV00G012360.1;PAV00G012380.1;PAV00G012420.1;PAV01G030110.1;PAV01G085040.1;PAV03G019000.1;PAV04G011230.1;PAV04G011250.1;PAV04G011270.1;PAV04G011280.1;PAV04G011290.1;PAV04G011300.1;PAV04G011320.1;PAV04G011…
23	PAV00G011170.1;PAV00G012940.1;PAV00G027650.1;PAV01G042710.1;PAV01G082060.1;PAV01G096620.1;PAV01G098020.1;PAV01G098040.1;PAV01G098050.1;PAV01G098300.1;PAV01G098320.1;PAV01G098390.3;PAV01G098400.2;PAV01G098710.1;PAV01G099210.1;PAV01G099290.2;PAV01G099400.2;PAV02G024260.2;PAV02G025190.1;PAV02G026950.2;PAV02G026990.1;PAV02G027020.1;PAV02G027030.1;PAV02G027070.1;PAV02G027240.1;PAV02G027320.1;PAV02G027…
24	PAV00G004760.1;PAV00G004770.1;PAV00G011950.2;PAV01G088240.1;PAV03G040390.1;PAV04G002780.1;PAV04G002790.1;PAV04G002800.1;PAV04G002930.2;PAV04G003010.1;PAV04G003030.3;PAV04G003070.1;PAV04G011740.1;PAV04G015430.1;PAV04G015500.1;PAV06G027820.1;PAV06G027930.1;PAV06G027940.2;PAV06G028200.2;PAV06G028220.2;PAV06G028250.2;PAV06G043220.1;PAV06G043230.1;PAV08G007770.1
25	PAV01G002550.1;PAV01G026410.1;PAV01G026530.1;PAV01G026670.1;PAV01G026680.1;PAV01G027260.2;PAV01G027300.2;PAV01G038110.1;PAV02G053310.1;PAV02G053430.1;PAV02G053770.1;PAV02G053830.1;PAV02G054170.1;PAV02G054200.1;PAV02G054240.3;PAV02G054260.2;PAV02G054340.1;PAV02G054520.1;PAV02G054660.1;PAV02G054790.2;PAV02G057570.1;PAV05G006130.1;PAV05G023780.1;PAV05G023790.1;PAV08G035240.2;PAV08G035320.1;PAV08G035…
26	PAV00G003460.1;PAV01G067560.1;PAV01G102460.1;PAV01G102480.1;PAV02G070850.1;PAV04G022820.2;PAV05G035320.1;PAV05G035810.1;PAV06G010270.1;PAV06G010280.2;PAV06G010360.1;PAV06G042420.1;PAV06G044010.3;PAV06G044160.1;PAV06G044450.1;PAV06G061740.1;PAV06G062020.1;PAV06G062030.1;PAV06G062060.1;PAV06G062080.1;PAV06G062090.2;PAV06G062100.2;PAV06G062140.1;PAV06G062150.1;PAV07G032310.1;PAV07G037240.1;PAV07G037…
27	PAV00G015610.2;PAV00G028880.1;PAV00G029470.1;PAV00G030830.1
28	PAV00G011830.1;PAV03G032500.1;PAV04G007950.3;PAV04G007970.1;PAV04G007980.1;PAV04G007990.1;PAV04G008000.1;PAV04G008010.1;PAV04G012230.2;PAV04G012300.6;PAV04G017400.1;PAV04G020650.1;PAV04G020720.1;PAV04G020740.1;PAV04G020750.2;PAV04G020760.1;PAV04G020930.4;PAV04G021040.1;PAV04G021050.5;PAV04G021130.3;PAV04G021280.1;PAV04G021290.1;PAV04G021320.1;PAV05G026710.1;PAV06G045530.1;PAV06G046440.1
29	PAV00G004500.1;PAV00G010530.1;PAV01G010290.1;PAV01G012940.1;PAV01G059150.1;PAV02G011810.1;PAV02G035550.1;PAV02G037390.1;PAV02G062260.1;PAV06G046460.1;PAV06G046480.1;PAV06G046580.1;PAV07G032590.1;PAV08G006050.1
30	PAV01G017890.1;PAV02G003240.1;PAV02G012160.1;PAV02G012900.1;PAV02G056550.1;PAV02G058590.1;PAV03G043930.1;PAV03G044680.1;PAV05G040910.1;PAV05G040920.1;PAV05G040940.1;PAV05G040950.1;PAV06G002680.1;PAV06G010220.1;PAV06G021120.1;PAV06G021130.1;PAV06G021140.1;PAV06G021150.1;PAV06G021200.1;PAV06G021210.1;PAV06G021230.1;PAV06G021260.1;PAV06G021270.1;PAV06G052480.1
31	PAV01G016460.1;PAV01G016470.1;PAV01G088700.1;PAV01G088710.1;PAV01G088720.3;PAV02G037200.2;PAV02G037290.1;PAV03G008780.1;PAV03G008800.1;PAV03G011610.1;PAV03G011640.1;PAV03G011660.1;PAV03G047500.2;PAV06G005830.1;PAV06G008960.1;PAV06G047180.3;PAV06G047200.1;PAV06G047210.1;PAV06G047250.1;PAV06G057220.1;PAV07G038990.1;PAV07G055110.1;PAV07G055940.1;PAV08G049880.2;PAV08G049890.1;PAV08G049910.1
32	PAV02G005130.1;PAV05G010530.1;PAV05G010650.1;PAV05G010660.1;PAV05G010840.1;PAV05G010860.1;PAV06G024190.1;PAV06G025120.1;PAV06G025190.1;PAV06G025300.1;PAV06G025340.1;PAV06G042190.1;PAV08G001600.1;PAV08G001720.1;PAV08G001740.1;PAV08G001780.1;PAV08G001860.1;PAV08G003850.1;PAV08G038890.1;PAV08G038960.1;PAV08G038990.1
33	PAV06G021360.1;PAV06G034740.1;PAV06G034810.1;PAV06G034850.1;PAV06G061510.1;PAV06G061580.1;PAV06G061680.1;PAV06G062270.1
34	PAV00G001980.1;PAV00G002010.1;PAV00G002050.1;PAV00G002150.1;PAV00G002200.1;PAV00G002210.1;PAV00G002220.1;PAV00G002230.1;PAV00G002280.1;PAV01G085500.1;PAV03G034110.1;PAV04G010730.1;PAV04G010760.1;PAV04G010880.1;PAV04G011000.1;PAV04G011020.1;PAV04G011080.1;PAV04G011110.1;PAV04G011120.1;PAV04G011130.1
35	PAV01G010960.1;PAV02G011390.1;PAV02G011410.1;PAV02G011420.1;PAV02G011520.1;PAV02G011560.1;PAV02G011590.1;PAV02G011660.1;PAV02G050620.1;PAV02G050730.1;PAV02G050840.1;PAV02G051280.1;PAV03G011680.1;PAV03G016920.1;PAV03G016930.1;PAV03G036720.1;PAV03G036800.1;PAV05G032300.1;PAV06G005120.1;PAV06G005670.1;PAV06G008790.1;PAV06G016880.1;PAV06G053420.1;PAV07G037500.1;PAV07G037510.1;PAV07G037520.1;PAV07G037…
36	PAV01G015790.1;PAV01G015810.2;PAV01G015870.1;PAV01G015970.1;PAV01G015980.1;PAV01G016050.1;PAV01G016060.1;PAV01G016110.3;PAV01G016160.3;PAV01G032470.1;PAV01G076530.1;PAV02G012190.1;PAV03G000730.2;PAV03G005300.1;PAV03G021070.1;PAV03G047040.1;PAV03G047760.1;PAV03G047780.1;PAV04G008480.1;PAV04G029050.1;PAV05G015440.1;PAV07G041120.1;PAV07G053290.1
37	PAV00G014030.1;PAV00G029260.1;PAV01G013990.1;PAV01G070780.1;PAV02G037920.1;PAV04G016290.1;PAV06G040060.1;PAV07G031230.1
38	PAV00G002530.1;PAV01G005450.1;PAV01G005630.1;PAV01G005770.1;PAV01G006350.1;PAV01G006390.1;PAV01G006470.1;PAV01G006640.1;PAV01G007070.1;PAV01G007200.1;PAV01G007430.1;PAV01G038990.1;PAV01G056280.1;PAV02G029040.1;PAV08G029710.1;PAV08G029850.1;PAV08G029930.1
39	PAV02G025870.2;PAV02G026210.1;PAV02G026630.1;PAV02G026700.1;PAV02G026770.1;PAV03G030220.1;PAV03G037580.1;PAV06G053150.1
40	PAV00G002660.1;PAV00G008840.1;PAV00G028900.1;PAV00G031400.1;PAV01G004790.1;PAV01G016860.1;PAV01G023060.1;PAV01G066490.1;PAV02G022070.1;PAV02G054370.1;PAV03G008770.1;PAV04G021000.1;PAV05G020120.1;PAV08G002580.1
41	PAV01G010030.1;PAV01G024730.1;PAV01G024970.2;PAV01G024980.1;PAV01G024990.1;PAV01G025020.1;PAV01G025030.2;PAV01G025060.1;PAV01G025070.2;PAV01G025120.1;PAV01G025130.1;PAV01G025310.1;PAV01G093730.1;PAV02G006360.1;PAV02G006370.1;PAV02G006380.1;PAV04G004110.1;PAV07G053660.1;PAV07G056990.1
42	PAV00G017400.1;PAV00G022320.1;PAV00G025970.1;PAV02G026840.2;PAV02G061610.1;PAV02G061720.1;PAV02G061770.1;PAV02G061780.1;PAV02G061830.1;PAV02G061910.1;PAV03G024770.1;PAV03G038240.1;PAV06G002320.1;PAV07G003730.1;PAV07G003750.1;PAV07G008840.1;PAV07G032940.1;PAV08G014710.1
43	PAV02G002670.2;PAV02G002690.3;PAV02G030180.1;PAV03G007610.1;PAV03G007620.1;PAV03G015990.1;PAV04G010380.1;PAV04G010390.1;PAV08G049960.1
44	PAV01G010580.1;PAV01G012540.1;PAV01G096820.1;PAV02G033950.1;PAV02G056360.1;PAV04G006610.1;PAV04G007230.1;PAV04G007340.1;PAV04G007400.1;PAV04G008850.1;PAV06G024770.1;PAV06G024810.1;PAV06G049250.1;PAV07G013820.2;PAV07G025830.1;PAV08G047390.1
45	PAV00G018690.1;PAV01G035350.1;PAV01G046770.1;PAV02G049510.1;PAV02G065820.1;PAV02G066700.1;PAV04G032400.1;PAV04G041830.1;PAV06G042050.1;PAV07G010320.1;PAV08G021390.1
46	PAV01G029120.1;PAV01G049590.1;PAV03G022950.1;PAV06G008200.1;PAV06G034120.1;PAV08G005600.1
47	PAV01G027080.1;PAV01G048670.1;PAV01G048690.1;PAV02G047490.1;PAV04G043590.1;PAV04G045170.1;PAV06G038220.1;PAV07G004340.1;PAV08G000030.1
48	PAV01G036720.1;PAV01G036860.1;PAV01G037160.1;PAV01G037420.1;PAV03G034040.1;PAV03G034100.1;PAV03G034130.1;PAV03G034190.1;PAV03G034240.1;PAV03G034270.1;PAV03G034280.1;PAV03G034290.3;PAV03G034310.1;PAV03G034320.1;PAV03G034330.1;PAV05G020090.1;PAV05G020100.1;PAV05G020170.1;PAV05G020190.2
49	PAV00G003840.1;PAV00G003980.1;PAV00G004530.1;PAV00G030420.1;PAV00G030530.1;PAV00G030940.1;PAV00G030980.1;PAV00G031020.1;PAV02G032320.1;PAV02G034000.1;PAV02G034150.1;PAV02G035220.1;PAV02G035380.1;PAV02G035540.1;PAV02G035570.1;PAV02G035760.1;PAV02G056650.1;PAV02G056730.1;PAV02G056740.1;PAV02G056770.1;PAV02G056780.1;PAV02G058250.1;PAV02G058430.1;PAV06G043070.1;PAV06G043700.1
50	PAV00G019090.1;PAV00G019120.1;PAV02G064950.1;PAV02G065850.1;PAV03G002680.1;PAV06G019920.1;PAV07G019020.1;PAV07G019200.1;PAV07G019240.1;PAV07G019300.1;PAV07G020260.1
51	PAV01G037690.1;PAV01G076090.1;PAV02G040850.1;PAV03G005150.1;PAV04G002220.1;PAV04G030230.1;PAV04G035190.1;PAV04G041170.1;PAV05G029040.1;PAV05G039140.1;PAV06G012990.1;PAV07G030030.1;PAV07G035180.1;PAV07G035310.1;PAV08G019460.1;PAV08G045820.1
52	PAV01G054880.1;PAV01G054900.1;PAV01G063160.1;PAV01G063170.1;PAV01G073660.3;PAV02G008370.1;PAV03G048360.1;PAV03G052500.1;PAV04G013910.1;PAV04G013920.5;PAV04G013930.1;PAV04G017430.2;PAV05G029030.1;PAV05G044630.1;PAV05G044640.1;PAV06G057590.1;PAV08G022930.1;PAV08G055140.1
53	PAV00G028320.1;PAV02G004730.1;PAV02G010630.1;PAV02G010670.1;PAV02G010680.1;PAV02G022620.1;PAV02G063090.1;PAV05G026100.1;PAV06G055500.1;PAV06G055510.1;PAV06G055520.1;PAV06G055530.1;PAV06G061040.1;PAV07G038910.1;PAV08G003080.2;PAV08G017110.2
54	PAV01G003180.1;PAV01G003210.1;PAV01G010420.1;PAV01G083340.1;PAV02G035850.1;PAV02G065260.1;PAV03G003110.1;PAV04G000880.1;PAV06G022280.1;PAV07G018930.1;PAV07G025640.2;PAV07G025740.1;PAV07G053620.1;PAV08G052600.1
55	PAV00G032980.1;PAV01G001520.1;PAV01G015050.1;PAV01G025750.1;PAV01G025850.1;PAV01G027490.1;PAV01G029770.1;PAV01G039530.1;PAV01G039570.1;PAV01G041250.1;PAV03G030260.1;PAV06G018310.1;PAV06G018340.1;PAV06G018350.1;PAV06G018370.1;PAV06G018390.1
56	PAV01G009110.1;PAV02G052960.1;PAV06G039130.1;PAV06G051730.1;PAV06G051770.1;PAV06G051900.1;PAV06G052340.1;PAV06G052350.1;PAV06G052390.1;PAV06G052490.1;PAV06G053350.1;PAV07G001850.1;PAV08G005300.1;PAV08G007350.1
57	PAV01G090860.1;PAV03G007990.1;PAV03G008000.1;PAV03G008100.2;PAV03G008140.1;PAV03G008150.1;PAV03G008160.1;PAV03G008260.1;PAV03G008270.1;PAV07G052780.1
58	PAV04G026220.1;PAV04G026250.1;PAV04G026800.1;PAV04G026980.2;PAV04G027030.2;PAV04G027160.1;PAV04G028100.1;PAV04G028220.1;PAV04G028230.1;PAV04G028640.1;PAV04G030580.1;PAV04G030630.1;PAV04G050900.1;PAV07G007480.1;PAV07G007730.1
59	PAV01G045410.1;PAV02G060170.1;PAV06G064390.1
60	PAV00G010410.1;PAV01G026070.1;PAV01G077630.1;PAV01G091010.1;PAV03G007480.1;PAV03G050720.1;PAV04G004320.1;PAV04G048680.1;PAV04G049320.1;PAV06G050580.1;PAV07G046020.1;PAV07G050460.1;PAV07G052010.1;PAV08G031620.1;PAV08G043390.1
61	PAV00G013030.1;PAV01G089030.1;PAV01G089050.1;PAV03G010830.1;PAV04G017080.2;PAV04G017090.1;PAV04G017200.1;PAV04G017210.1;PAV04G022160.1;PAV04G022180.1;PAV07G054530.1;PAV07G055450.1
62	PAV00G032490.1;PAV08G019230.1
63	PAV01G080340.1;PAV04G023850.1;PAV04G023900.1;PAV04G023910.1;PAV04G023930.1;PAV04G023940.1;PAV04G023970.1;PAV04G024190.1;PAV06G024170.1
64	PAV00G008910.1;PAV01G094880.1;PAV03G014420.1
65	PAV01G025970.1;PAV01G026060.1;PAV02G052400.1;PAV06G040880.1;PAV08G024760.1;PAV08G044380.1;PAV08G044430.1;PAV08G044840.1;PAV08G044940.1;PAV08G044950.1;PAV08G045400.1;PAV08G045460.1;PAV08G045480.1;PAV08G045520.1;PAV08G045530.1;PAV08G052950.1
66	PAV00G008570.2;PAV00G008590.2;PAV02G020200.1;PAV03G025310.1;PAV03G025530.1;PAV03G025540.1;PAV03G026320.1;PAV03G026330.1;PAV03G026570.1;PAV03G026580.1;PAV03G040850.1;PAV03G040870.1;PAV03G040990.1;PAV03G041020.1;PAV03G041070.1;PAV03G041150.1;PAV03G041210.1;PAV03G041220.1
67	PAV00G023010.1;PAV02G026710.1;PAV02G064300.1;PAV04G027750.1;PAV04G038660.2;PAV06G026210.1
68	PAV01G075750.2;PAV01G075780.1;PAV02G005680.1;PAV02G015680.1;PAV02G015690.1;PAV03G039680.1;PAV05G023900.1;PAV06G064210.2;PAV07G021160.1;PAV07G042930.1;PAV08G044200.1;PAV08G046860.1
69	PAV01G079390.1;PAV01G079430.1;PAV01G079440.1;PAV01G079460.1;PAV01G079470.1;PAV01G079510.2;PAV01G096440.1;PAV01G096470.1;PAV03G009690.1;PAV06G023510.1;PAV08G047600.1;PAV08G047630.1;PAV08G047640.1
70	PAV01G058190.2;PAV01G068120.1;PAV01G083250.1;PAV02G039960.1;PAV02G046200.1;PAV03G001230.2;PAV04G006500.2;PAV04G014880.1;PAV05G041360.2;PAV07G052670.1
71	PAV00G004240.1;PAV00G030060.1;PAV00G030380.1;PAV00G030410.1;PAV00G030510.1;PAV00G030730.1;PAV00G031070.1;PAV02G032310.1;PAV02G034880.1;PAV02G035210.1;PAV02G035370.1;PAV02G035390.1;PAV02G035520.1;PAV02G035580.1;PAV02G035740.2;PAV06G001610.1;PAV06G043080.1;PAV06G043690.1
72	PAV00G031920.1
73	PAV00G028140.1;PAV00G028160.1;PAV02G037700.1;PAV02G037890.1;PAV02G037930.1;PAV02G038160.1;PAV02G038440.1;PAV02G038840.1;PAV02G039460.1;PAV02G039510.2;PAV02G044030.1;PAV02G044350.1;PAV02G063260.1;PAV02G063320.1;PAV03G042620.1;PAV03G042660.2;PAV03G042720.1;PAV03G042770.1;PAV03G042830.2;PAV03G043540.2
74	PAV00G015510.1;PAV01G068460.1;PAV01G068470.1;PAV01G068480.1;PAV01G068500.1;PAV01G068570.1;PAV01G068580.1;PAV01G068900.1;PAV01G068960.1;PAV01G069000.1;PAV01G069010.1;PAV01G069020.1;PAV01G096110.1;PAV05G019210.1;PAV08G003940.1
75	PAV00G016440.1;PAV01G013800.1;PAV02G057330.1;PAV03G006700.1;PAV03G019400.1;PAV06G013950.1;PAV06G040510.1;PAV08G004870.1;PAV08G018470.1
76	PAV00G026420.1;PAV01G098440.1;PAV02G021320.1;PAV02G070170.1;PAV03G005860.1;PAV03G006070.1;PAV03G006200.1;PAV04G012910.1;PAV04G016620.1;PAV05G027630.1;PAV05G039380.1;PAV06G062190.1;PAV06G062740.1;PAV07G003820.1;PAV07G007580.1;PAV07G031320.1;PAV07G031380.1;PAV08G049510.1
77	PAV01G037290.1;PAV01G037320.1;PAV06G015160.1;PAV06G015310.1;PAV06G015620.1;PAV06G015700.1;PAV06G015710.1;PAV06G015810.1;PAV06G015840.1
78	PAV01G089280.1;PAV02G000410.1;PAV02G068420.1;PAV04G007480.1;PAV05G000480.1;PAV05G013700.1;PAV05G013720.1;PAV06G037100.1;PAV07G058280.1;PAV08G006720.1;PAV08G046120.1;PAV08G050200.1
80	PAV01G001550.1;PAV01G058490.1;PAV02G070690.2;PAV02G070710.1;PAV02G070820.1;PAV03G005700.1;PAV04G005440.1;PAV04G005580.1;PAV06G004860.1;PAV06G004880.1;PAV06G062160.1;PAV08G046790.1
81	PAV06G024210.1;PAV06G024220.1;PAV06G024290.1;PAV06G024310.1;PAV06G024340.5;PAV06G024350.1;PAV06G024380.1;PAV06G036960.1
82	PAV07G031950.1
83	PAV01G021160.2;PAV01G043600.3;PAV01G043630.1;PAV01G043700.1;PAV01G043760.1;PAV01G043990.1;PAV01G044310.3;PAV01G044350.1;PAV01G044730.1;PAV01G044980.1;PAV01G055650.1;PAV01G055660.1;PAV01G055760.1;PAV01G055850.1;PAV01G055860.1;PAV01G056010.1;PAV01G056050.1;PAV06G012200.2;PAV08G034740.1
84	PAV07G012110.1
85	PAV02G003620.1;PAV02G011490.1;PAV02G034120.1;PAV02G046020.1;PAV02G070460.1;PAV05G012950.1;PAV05G035740.1;PAV06G027120.1;PAV07G019450.1
86	PAV00G014650.1;PAV00G014910.1;PAV00G014920.1;PAV01G096690.1;PAV06G012410.1;PAV06G012420.1;PAV06G012480.1;PAV06G012520.1;PAV08G017960.1;PAV08G018030.1;PAV08G018180.1;PAV08G018280.1;PAV08G018340.1;PAV08G018480.1;PAV08G018590.1;PAV08G018600.1
87	PAV00G029150.1;PAV00G029160.1;PAV02G060350.1;PAV06G028400.1;PAV08G040210.1
88	PAV00G028960.1;PAV01G053160.1;PAV02G008850.1;PAV02G061380.1;PAV02G062130.1;PAV03G051920.1;PAV04G046200.1;PAV04G050290.1;PAV05G029730.1;PAV05G029740.1;PAV06G016950.1;PAV06G016960.1;PAV06G058460.1
89	PAV00G002000.1;PAV00G002990.1;PAV00G003200.1;PAV00G007270.1;PAV00G011110.1;PAV00G014450.1;PAV00G015900.1;PAV00G026850.1;PAV00G027200.1;PAV00G027980.1;PAV01G003270.1;PAV01G005590.1;PAV01G005760.1;PAV01G011030.1;PAV01G012430.1;PAV01G013470.1;PAV01G018400.1;PAV01G019620.1;PAV01G019630.1;PAV01G023170.1;PAV01G027250.1;PAV01G030720.1;PAV01G032890.1;PAV01G034770.1;PAV01G063470.1;PAV01G088230.1;PAV01G088…
90	PAV00G002040.1;PAV01G002400.1;PAV01G043380.1;PAV01G044160.1;PAV01G097400.1;PAV02G001790.1;PAV02G001840.1;PAV04G010750.1;PAV04G010900.1;PAV04G016320.1;PAV05G036370.1;PAV06G043010.1;PAV07G031360.1;PAV08G032970.1
91	PAV00G003930.1;PAV00G023050.1;PAV01G063320.1;PAV03G009140.1;PAV06G038600.1;PAV07G005370.1;PAV08G033240.1
92	PAV01G000330.1;PAV01G009200.1;PAV01G009250.1;PAV03G003960.1;PAV03G003990.1;PAV03G004000.2;PAV03G004010.2;PAV03G004050.1;PAV08G045120.1
93	PAV01G083700.1;PAV01G083720.1;PAV01G083890.1;PAV01G083920.1;PAV06G021310.2;PAV06G021330.1;PAV06G021340.1;PAV06G021370.1;PAV06G021400.1;PAV06G021440.1
94	PAV02G071140.2;PAV03G027160.1;PAV03G033290.1;PAV04G005370.1;PAV04G019960.1;PAV04G045460.1;PAV05G035980.2;PAV06G062690.1;PAV06G062720.2
95	PAV01G056150.1;PAV02G069730.1;PAV03G038120.1;PAV03G038130.1;PAV06G047300.1
96	PAV01G013780.1;PAV01G013790.1;PAV02G067160.1;PAV04G033680.1;PAV04G043100.1;PAV05G029490.1;PAV07G000840.2;PAV08G028230.1;PAV08G031070.1
97	PAV02G004150.1;PAV02G004390.1;PAV02G021950.1;PAV03G002380.1;PAV03G010430.1;PAV04G002530.1;PAV04G052060.1;PAV05G014730.1;PAV05G045050.1
98	PAV01G096570.1;PAV01G096580.1;PAV02G001570.1;PAV05G032530.1;PAV06G060960.2;PAV06G060970.1;PAV06G060980.2;PAV07G046910.1;PAV08G028590.1
99	PAV01G015320.1;PAV01G062310.1;PAV01G069250.1;PAV01G099080.1;PAV03G043800.1;PAV04G050630.1;PAV06G027030.1;PAV08G016590.1
100	PAV01G003440.1;PAV01G050240.1;PAV01G070550.1;PAV01G078240.1;PAV01G078660.1;PAV01G081040.1;PAV01G088850.1;PAV02G017210.1;PAV07G055240.1;PAV08G032650.1
101	PAV00G009200.1;PAV01G014280.1;PAV01G087050.1;PAV02G002300.1;PAV02G018250.1;PAV03G016060.1;PAV03G048370.1;PAV05G038250.1;PAV06G049830.1;PAV07G058090.1
103	PAV02G068480.1;PAV02G069450.1;PAV02G069490.1;PAV02G069530.1;PAV08G002160.1;PAV08G029300.1;PAV08G029320.1;PAV08G029330.1;PAV08G029340.1
104	PAV01G081340.1;PAV01G096320.1;PAV01G096450.1;PAV04G020030.1;PAV04G020040.1;PAV04G020050.1;PAV04G020090.2;PAV04G020110.1;PAV04G020120.1;PAV07G051030.1
105	PAV01G002730.1;PAV01G072180.1;PAV01G092980.1;PAV01G092990.1;PAV01G098970.1;PAV03G011010.1;PAV07G030090.2;PAV07G054370.1;PAV08G052820.2
106	PAV01G033050.1;PAV04G044740.1
107	PAV00G028480.1;PAV00G028490.1;PAV00G028600.1;PAV00G028620.1;PAV00G028640.1;PAV00G028660.1;PAV00G028670.1;PAV00G028720.1;PAV00G028730.1;PAV02G061360.1;PAV02G061370.1;PAV02G061460.1;PAV02G062890.1;PAV02G062950.1
108	PAV00G008930.1;PAV01G075950.1;PAV01G089460.1;PAV01G101210.1;PAV02G022600.1;PAV03G007560.1;PAV03G012800.1;PAV05G026080.1;PAV07G047600.1;PAV07G056020.1;PAV07G056030.1
109	PAV01G077820.1;PAV01G077900.1;PAV06G054740.1;PAV06G059870.1;PAV06G059910.1;PAV07G045720.1;PAV07G045730.1;PAV07G056110.1;PAV08G031920.1;PAV08G031930.1;PAV08G031940.1;PAV08G031950.1
110	PAV04G003490.2;PAV04G003530.2
111	PAV00G020010.1;PAV01G039090.1;PAV01G040860.1;PAV01G046370.1;PAV01G046700.1;PAV03G005880.1;PAV03G005930.1;PAV03G006020.1;PAV03G006060.1;PAV03G006160.1;PAV03G006190.1;PAV03G006290.1;PAV04G000640.1;PAV04G012920.1
112	PAV00G006810.1;PAV00G011120.1;PAV00G012260.1;PAV00G015300.1;PAV00G015310.1;PAV00G018310.1;PAV00G024970.1;PAV00G025680.1;PAV00G026680.1;PAV00G027990.1;PAV00G028540.1;PAV00G029030.1;PAV01G004760.1;PAV01G019010.1;PAV01G019640.1;PAV01G020200.1;PAV01G021210.1;PAV01G022000.1;PAV01G022010.1;PAV01G022980.1;PAV01G037280.1;PAV01G043090.1;PAV01G060700.1;PAV01G060740.1;PAV01G071390.1;PAV01G079740.1;PAV01G079…
113	PAV07G042390.1;PAV07G042400.1;PAV07G042420.1;PAV07G042430.1;PAV07G042440.1;PAV07G042450.1;PAV07G042570.1;PAV07G042590.1;PAV07G042600.1;PAV07G042660.1;PAV07G042670.1;PAV07G042680.1;PAV07G042690.1
114	PAV01G064760.1;PAV01G069680.1;PAV02G051690.2;PAV03G006810.1;PAV03G024710.3;PAV03G048740.1;PAV04G012490.1;PAV05G042540.1;PAV06G010720.1
115	PAV01G022720.1;PAV01G097440.2;PAV01G102260.1;PAV03G026110.1;PAV03G046200.1;PAV04G024840.1;PAV05G034420.1;PAV05G040980.2;PAV06G003680.1
116	PAV00G019240.1;PAV01G007550.1;PAV01G074930.1;PAV01G081210.1;PAV02G071520.1;PAV04G026150.1;PAV06G002470.1;PAV07G051420.1;PAV08G049470.1;PAV08G051960.3
117	PAV01G092300.1;PAV01G092310.1;PAV06G023660.2;PAV07G058540.3
118	PAV01G007220.1;PAV01G007280.1;PAV02G033130.1;PAV02G033180.1;PAV04G042040.1;PAV05G034930.1;PAV06G001600.1;PAV06G057160.1;PAV06G057170.1;PAV08G049730.1
119	PAV00G032350.1;PAV01G030830.1;PAV01G055920.1;PAV04G046910.1;PAV04G051690.1;PAV05G002590.1;PAV05G025120.1;PAV06G041500.1;PAV07G036780.1;PAV08G038260.1
120	PAV00G014770.1;PAV00G017180.1;PAV00G023500.1;PAV01G028090.1;PAV01G029760.1;PAV01G059370.1;PAV02G051390.1;PAV03G025440.1;PAV04G021710.1;PAV04G050540.1;PAV05G011030.1
121	PAV00G016070.1;PAV00G025920.1;PAV01G043010.1;PAV02G036560.1;PAV02G036570.1;PAV04G032560.1;PAV08G018000.1
122	PAV01G009340.1;PAV01G009350.1;PAV01G081750.1;PAV01G086970.1;PAV02G041480.1;PAV03G003910.1;PAV03G006660.1;PAV03G013670.1;PAV03G014150.1;PAV03G016530.1
123	PAV02G011130.1;PAV06G016210.1;PAV06G054460.1;PAV06G054530.1
124	PAV01G011600.1;PAV01G087320.1;PAV02G026620.1;PAV03G004410.1;PAV03G015310.1;PAV03G047470.1;PAV05G021630.1;PAV05G039170.1;PAV07G057570.1
126	PAV03G008030.1;PAV03G008050.1;PAV03G012210.1
127	PAV01G017300.1;PAV01G076900.1;PAV01G098840.1;PAV02G017710.1;PAV02G037350.2;PAV02G040860.1;PAV02G047420.1;PAV06G007390.1;PAV06G020950.1;PAV06G047110.2;PAV08G042810.1
128	PAV00G025850.1;PAV00G025860.4;PAV00G026020.2;PAV00G026030.1;PAV00G026060.1;PAV00G026090.1;PAV00G026100.1;PAV00G026130.2;PAV02G021610.1;PAV02G021620.1
129	PAV01G005990.1;PAV01G073730.1;PAV01G077550.1;PAV02G008570.1;PAV06G014190.1;PAV06G014200.1;PAV06G056860.1;PAV08G050450.1;PAV08G050460.1
130	PAV01G005120.1;PAV01G091830.1;PAV01G102650.1;PAV02G002580.1;PAV02G008080.1;PAV02G061140.1;PAV05G001560.1;PAV08G051460.1
131	PAV01G005050.1;PAV06G052370.1;PAV07G025630.1
132	PAV00G031900.1
133	PAV00G012970.1;PAV00G017520.1;PAV00G026450.1;PAV01G003280.1;PAV01G030670.1;PAV01G041370.1;PAV02G004400.1;PAV04G013880.1;PAV04G045310.1;PAV06G028520.1;PAV07G012760.1;PAV07G027580.1
134	PAV01G001050.3;PAV01G001070.1;PAV01G001080.2;PAV01G025900.1;PAV08G052710.1;PAV08G052740.1;PAV08G052750.1
135	PAV02G002630.2;PAV02G008060.1;PAV03G002940.1;PAV05G030000.1;PAV05G044570.1;PAV06G010170.1;PAV06G010180.1;PAV06G059300.1;PAV07G055150.1
136	PAV00G026580.1;PAV01G075610.1;PAV02G021180.1;PAV02G030440.1;PAV05G018060.1;PAV05G027780.2;PAV06G014600.1;PAV08G044810.1
137	PAV01G020440.1;PAV01G072850.1;PAV01G073020.1;PAV01G073070.1;PAV01G073080.1;PAV01G073090.1;PAV01G089440.1;PAV04G009150.1;PAV04G009160.1;PAV05G038310.1
138	PAV04G018200.1;PAV04G018230.1;PAV07G032290.1;PAV08G002510.1
139	PAV01G050800.1;PAV03G024950.1;PAV06G033280.1;PAV08G012060.1;PAV08G024330.1
140	PAV04G020820.1;PAV04G020830.1;PAV04G020910.1;PAV04G021370.1;PAV04G021490.1;PAV04G021640.1
141	PAV01G013050.1;PAV01G013060.1;PAV01G013070.1;PAV01G013080.1;PAV01G013130.1;PAV01G013140.2;PAV01G013210.1;PAV01G013320.1;PAV01G013330.2;PAV01G013360.1;PAV01G014430.1;PAV01G014480.1;PAV01G023440.2;PAV03G032400.1
142	PAV01G084000.1;PAV01G084020.1;PAV01G084100.1;PAV05G030360.1;PAV05G030400.1;PAV06G015030.1;PAV06G015040.1
143	PAV08G038630.1;PAV08G041140.1;PAV08G041150.1;PAV08G041240.1;PAV08G041260.1;PAV08G041280.1;PAV08G041290.2;PAV08G041300.1
144	PAV00G032670.1;PAV02G044970.1;PAV02G056020.1;PAV04G044930.1;PAV06G008410.1;PAV06G044100.1;PAV07G018890.1;PAV08G030320.1
145	PAV01G003770.1;PAV01G003820.1;PAV01G003870.1;PAV01G003890.2;PAV01G060490.1;PAV01G060500.1;PAV05G036340.1;PAV05G036390.1
146	PAV00G028780.1;PAV01G046360.1
147	PAV00G024610.1;PAV00G024760.1;PAV00G025050.1;PAV00G025110.1;PAV00G025280.2;PAV00G025310.1;PAV00G025380.1;PAV05G029130.1;PAV05G029310.1;PAV05G029550.1;PAV05G029660.1;PAV05G029670.1;PAV05G043880.1;PAV07G029080.1;PAV07G029160.1;PAV07G030220.1
148	PAV01G085130.1;PAV01G085210.1;PAV01G085220.1;PAV01G085230.2;PAV01G085250.2;PAV07G041950.1
149	PAV04G036770.1;PAV04G036920.1;PAV06G006530.1;PAV06G026600.1;PAV07G027060.1;PAV07G027590.1;PAV07G027960.1;PAV07G027970.1;PAV08G024140.1;PAV08G024360.1
150	PAV00G023840.1;PAV01G019230.1;PAV01G093160.1;PAV01G099130.1;PAV04G008940.1;PAV06G023880.1;PAV06G023980.1;PAV08G040590.1;PAV08G056500.1
151	PAV01G069770.1;PAV01G075390.1;PAV04G025750.2;PAV06G060890.1;PAV07G035170.4;PAV08G004180.1;PAV08G004290.1;PAV08G004710.1;PAV08G020030.1
152	PAV01G058860.1;PAV01G058870.1;PAV01G058880.1;PAV01G087950.1;PAV02G015620.1;PAV03G039110.1;PAV03G050930.1;PAV07G040610.1;PAV07G055080.1
153	PAV01G069730.1;PAV03G004180.1;PAV03G004190.1;PAV03G043320.2;PAV03G043390.1;PAV03G043410.1;PAV03G043430.1;PAV03G043440.1
154	PAV01G043950.1;PAV01G044940.1;PAV01G045900.1;PAV01G049770.1;PAV02G013040.1;PAV02G013050.1;PAV02G013090.1;PAV02G013130.1;PAV02G013140.1;PAV02G013150.1;PAV02G013160.1;PAV02G013240.1;PAV02G013300.1;PAV02G013310.3;PAV02G013340.1;PAV02G013360.1
155	PAV01G063710.1;PAV01G079680.1;PAV01G083130.1;PAV01G083140.1;PAV03G039000.1;PAV04G007380.1;PAV05G038390.1;PAV08G041060.1
156	PAV01G042420.1;PAV03G017890.1;PAV05G008720.1;PAV08G005790.1;PAV08G019550.1;PAV08G029980.1
157	PAV04G028350.1;PAV04G028530.1;PAV04G028540.2;PAV04G050960.2;PAV05G036620.1;PAV05G036630.1;PAV05G036640.1;PAV05G036650.1;PAV05G036700.1
158	PAV03G007180.1;PAV03G007240.3;PAV03G007330.1;PAV03G007370.1;PAV03G007390.1;PAV03G007410.1;PAV03G007430.1;PAV03G007440.1;PAV04G012580.1;PAV04G012610.1;PAV04G012630.1;PAV04G012650.1
159	PAV00G023850.1;PAV01G019200.1;PAV01G019220.1;PAV03G001580.1;PAV03G002220.1;PAV07G048030.1;PAV07G048170.1;PAV08G006340.1
160	PAV08G038620.1;PAV08G038680.1;PAV08G038700.1;PAV08G038710.1;PAV08G038730.1;PAV08G038740.1
161	PAV03G001390.1;PAV03G049320.1;PAV04G000200.1;PAV05G037210.1;PAV05G037380.1;PAV06G060050.1;PAV07G029980.1;PAV07G053900.1;PAV07G056490.1
162	PAV02G070290.1;PAV02G070360.1;PAV03G018390.1;PAV05G043130.1;PAV05G043140.1
163	PAV01G080030.1;PAV02G008510.2;PAV04G007190.1;PAV04G007200.1;PAV06G011220.1;PAV06G058800.1;PAV07G057880.1
164	PAV03G034620.1
165	PAV00G004350.2;PAV01G003000.2;PAV01G003010.1;PAV01G003030.1;PAV06G003000.1;PAV06G003010.1;PAV06G003050.1
166	PAV00G006750.1;PAV02G025630.1;PAV03G047620.1;PAV03G049700.1;PAV04G000310.1;PAV04G015250.1;PAV06G047100.1;PAV06G061070.1;PAV07G038960.1
167	PAV00G006980.1;PAV01G008260.1;PAV01G008820.1;PAV01G060260.1;PAV02G015630.1;PAV03G050160.1;PAV05G036300.1;PAV07G040590.1;PAV08G048980.1
168	PAV00G022770.1;PAV01G020660.1;PAV03G020100.1;PAV05G021470.1;PAV07G004370.1;PAV07G008340.3
169	PAV08G004900.1;PAV08G004910.1
170	PAV01G041710.1;PAV01G058270.1;PAV01G058390.1;PAV01G058410.1;PAV05G025620.1
171	PAV01G072660.1;PAV02G005600.1;PAV02G005770.1;PAV02G028290.1;PAV05G032890.1;PAV08G000800.1;PAV08G030750.1;PAV08G055860.1
172	PAV02G004970.1;PAV02G004990.1;PAV02G023060.1;PAV02G023070.2;PAV02G023090.1;PAV02G023100.1;PAV07G021880.1
173	PAV00G020020.1;PAV03G005870.1;PAV03G005970.1;PAV03G005980.1;PAV03G006010.1;PAV03G006030.1;PAV03G006050.1;PAV03G006170.1;PAV03G006180.1;PAV03G006280.1
174	PAV01G054740.1;PAV05G028780.1;PAV05G033740.1;PAV05G041660.1;PAV06G005140.2;PAV06G052310.1;PAV07G050310.1
175	PAV00G009670.1;PAV01G090780.1;PAV01G090790.3;PAV01G090800.1;PAV01G090830.1;PAV01G097040.1;PAV04G048310.1;PAV06G060020.3;PAV08G043310.1
177	PAV04G001540.1;PAV04G001550.1;PAV08G003650.1;PAV08G005470.1;PAV08G005650.1;PAV08G005760.1
178	PAV04G013490.1;PAV04G019850.1
179	PAV03G049930.1;PAV03G051460.1;PAV06G047410.1;PAV06G047460.1;PAV06G060470.1;PAV07G039160.1;PAV07G039170.1
180	PAV01G097100.1;PAV04G040420.1;PAV06G023670.1;PAV07G032030.1;PAV07G058700.1;PAV07G058710.1;PAV07G058720.1;PAV07G058740.1
181	PAV00G012160.1;PAV03G025090.1;PAV07G024670.1
183	PAV01G102000.1;PAV02G021940.1;PAV03G001080.1;PAV03G019500.2;PAV03G048870.1;PAV04G007420.2;PAV06G007980.1
184	PAV02G011370.1;PAV05G033630.1;PAV06G016710.2;PAV06G016720.1;PAV06G035470.1;PAV06G053570.1;PAV07G031880.1
185	PAV03G027670.1;PAV03G027790.1;PAV03G028260.1;PAV03G028410.1;PAV05G036540.1
187	PAV01G023130.1;PAV01G023140.1;PAV06G004120.1;PAV08G054380.1;PAV08G054390.2
188	PAV00G007040.1;PAV00G007070.1;PAV00G028120.1;PAV01G091350.1;PAV02G063420.1;PAV03G029140.1;PAV03G029170.1;PAV03G029290.1;PAV03G029300.1;PAV05G043540.1
189	PAV04G036300.1
190	PAV00G024080.1;PAV03G009730.1;PAV03G015220.1;PAV03G016560.1;PAV03G016640.1;PAV03G016700.1;PAV03G016890.1
191	PAV01G084710.1;PAV01G084720.1;PAV04G006450.1;PAV04G006490.1;PAV04G023480.1;PAV04G023490.1;PAV04G023500.2
192	PAV01G090940.1;PAV02G041140.1;PAV02G041240.1;PAV02G041460.1;PAV07G030310.1;PAV07G030410.1
194	PAV05G027950.1;PAV05G043280.2;PAV06G006640.1;PAV06G060500.1;PAV06G060510.1;PAV07G027250.1;PAV07G027510.1;PAV08G056020.1
195	PAV01G075660.1;PAV01G075680.1;PAV01G079630.1;PAV04G042010.1;PAV07G047900.1;PAV08G044240.1;PAV08G044250.1;PAV08G044260.1;PAV08G044440.1
196	PAV02G015590.1;PAV02G015600.1;PAV07G040620.1
198	PAV01G066170.1;PAV02G004460.1;PAV02G021990.1;PAV05G008370.1;PAV05G019090.1;PAV05G033660.1;PAV05G040190.1
199	PAV01G020020.1;PAV01G089840.1;PAV02G000680.1;PAV03G013520.1;PAV03G014640.1;PAV06G006560.1;PAV07G056380.1
200	PAV00G028310.1;PAV00G028350.2;PAV00G028360.1;PAV02G063060.1;PAV02G063080.1;PAV02G063100.1;PAV07G004270.1
201	PAV01G004640.2;PAV01G037950.1;PAV01G037990.1
202	PAV01G003160.1;PAV01G067020.1;PAV04G012780.1;PAV04G012790.1;PAV04G013530.1;PAV05G045110.1;PAV05G045120.1;PAV06G048050.1
203	PAV02G034220.1;PAV02G048100.1;PAV06G041160.1;PAV06G041180.1;PAV06G041210.1;PAV06G056900.1;PAV07G001860.1;PAV07G001870.1
204	PAV02G006280.1;PAV06G040640.1;PAV06G040670.1
205	PAV02G007940.1;PAV02G028540.1;PAV02G028650.1;PAV06G009910.1;PAV06G009920.1;PAV06G059430.1;PAV06G059460.1;PAV06G059470.1
206	PAV01G094320.1;PAV01G094340.1;PAV01G100960.1;PAV05G020620.1;PAV06G026490.1;PAV07G042350.1;PAV08G036420.1
207	PAV01G071530.1;PAV01G071540.2;PAV01G101620.1;PAV02G048120.1;PAV05G043830.1;PAV07G035700.2
208	PAV00G012480.1;PAV01G076840.1;PAV02G003800.1;PAV05G027820.1;PAV05G044330.1;PAV06G014480.1;PAV06G056320.1;PAV07G012620.1
209	PAV01G065060.2;PAV01G065140.1;PAV01G065150.1;PAV01G065220.1;PAV01G065230.2;PAV05G039180.1;PAV05G039190.1;PAV05G039200.1;PAV06G014950.1
210	PAV01G077560.1;PAV07G056650.1;PAV08G031360.1;PAV08G031480.1;PAV08G031490.1
211	PAV03G025120.1;PAV05G009570.1;PAV06G011890.1
212	PAV01G016410.1;PAV02G019840.1;PAV03G033240.1;PAV06G005840.1;PAV06G008970.1;PAV07G041440.1;PAV08G032940.1
213	PAV01G069530.1;PAV05G013810.1
214	PAV01G029270.1;PAV05G011080.1;PAV08G030000.1
215	PAV02G030290.1;PAV02G042010.1;PAV08G047460.1
216	PAV00G028240.1;PAV01G005290.2;PAV01G066060.1;PAV02G063130.1;PAV03G002320.1;PAV04G043090.1;PAV08G004520.1
217	PAV07G044750.1;PAV07G054630.1;PAV07G054640.1;PAV08G033720.1;PAV08G033810.1;PAV08G033940.1;PAV08G034040.1;PAV08G034060.1;PAV08G034490.1;PAV08G034530.1;PAV08G034590.1;PAV08G034640.1
218	PAV03G017950.1;PAV03G020900.1
221	PAV01G096310.2;PAV01G096430.1;PAV01G096480.1;PAV01G096490.1;PAV04G001970.1;PAV06G024180.1
222	PAV03G025230.1;PAV03G044880.1;PAV03G044950.1
223	PAV03G024970.1;PAV03G026590.1;PAV03G026660.1;PAV03G026780.1;PAV03G026880.1;PAV04G038170.2;PAV04G038390.2;PAV04G038500.1;PAV04G038850.1;PAV07G039250.1
225	PAV01G005370.1;PAV03G006800.1;PAV07G051640.1;PAV07G053770.1;PAV08G050860.1
226	PAV05G023360.1;PAV05G024120.1;PAV05G024180.1;PAV05G024230.1
227	PAV00G012990.1;PAV06G046130.1;PAV08G005850.1
228	PAV07G030800.1;PAV07G048790.2;PAV07G048800.2
229	PAV01G025910.1;PAV01G026420.1;PAV01G026920.1;PAV01G027270.1;PAV01G027830.1;PAV01G028070.1;PAV01G028140.1;PAV01G028240.1;PAV01G028270.2;PAV01G028390.2;PAV01G028450.1;PAV01G028650.1;PAV01G028670.2
230	PAV01G027720.1;PAV01G092510.1;PAV01G092520.1;PAV01G096590.1;PAV03G031950.1;PAV06G024050.2;PAV08G002300.1
231	PAV01G097730.1;PAV01G097770.1;PAV01G097790.1;PAV01G097800.2;PAV01G097820.1;PAV01G097830.2;PAV01G097840.1
232	PAV05G006520.1;PAV05G006540.1;PAV05G006590.1;PAV05G006670.1;PAV05G006750.1
233	PAV00G010260.1;PAV03G036550.1;PAV04G049880.1;PAV04G049910.1;PAV04G049920.1;PAV07G039650.1;PAV08G000720.1
234	PAV01G022330.1;PAV01G056840.1;PAV02G013450.1;PAV04G029720.1;PAV06G009580.1;PAV06G018460.1;PAV06G052180.1
235	PAV01G027890.1;PAV01G028020.1;PAV01G028120.1;PAV01G102090.1;PAV06G054410.1;PAV08G049990.1
236	PAV06G045970.2;PAV06G045990.1;PAV06G046080.2;PAV06G046190.2;PAV06G046200.1;PAV06G046210.1;PAV06G046220.1
237	PAV01G043070.1;PAV05G026930.1
239	PAV01G092430.1;PAV03G039800.1;PAV04G002140.1;PAV04G030520.1;PAV05G033290.1;PAV08G000450.1
240	PAV00G008060.1;PAV03G004060.1;PAV03G004440.1;PAV03G042170.1;PAV04G001680.1;PAV04G004430.1;PAV07G031440.1
241	PAV00G026390.1;PAV00G026400.2;PAV02G003830.1;PAV02G003840.2;PAV02G021340.1;PAV02G021350.1;PAV05G027500.1;PAV08G009360.1
242	PAV01G058790.1;PAV01G070190.1;PAV03G051060.1;PAV03G051070.1;PAV03G051080.1;PAV05G035620.1
243	PAV01G058260.1;PAV07G045610.1;PAV07G045630.1;PAV07G045640.1;PAV07G045650.1;PAV07G046290.1
244	PAV04G011090.1;PAV07G040310.1
245	PAV03G012620.1;PAV04G015000.1;PAV04G019680.1;PAV04G019690.1;PAV04G019770.1;PAV05G024660.1;PAV05G024670.1
246	PAV00G002020.1;PAV00G004370.1;PAV00G012390.1;PAV00G015470.1;PAV00G015480.1;PAV00G019600.1;PAV01G029810.1;PAV01G040920.1;PAV02G033330.1;PAV02G051020.1;PAV02G058780.1;PAV03G002950.1;PAV05G032030.1;PAV07G022710.1;PAV08G001500.1
248	PAV01G081080.1;PAV02G016210.1;PAV06G000480.1;PAV07G023840.2;PAV07G023850.1;PAV07G023860.1;PAV07G056930.1;PAV08G048230.1
249	PAV01G055090.1;PAV04G027980.1;PAV06G021560.1;PAV08G039690.1;PAV08G055280.1
250	PAV01G074520.1;PAV02G001480.1;PAV03G051880.1;PAV05G032630.1;PAV05G045350.1
251	PAV00G021260.1;PAV01G028950.1;PAV01G029020.1;PAV01G073310.1;PAV03G031650.1;PAV06G042780.1;PAV07G035870.1
252	PAV01G014990.1;PAV01G039440.1;PAV02G026590.1;PAV07G033240.1;PAV08G004490.1;PAV08G004510.2
254	PAV00G003420.1;PAV00G010160.1;PAV00G014980.1;PAV00G018460.1;PAV00G022100.1;PAV00G023640.1;PAV00G029350.1;PAV00G029720.1;PAV00G030040.1;PAV00G032240.1;PAV00G032480.1;PAV01G045770.1;PAV01G047510.1;PAV01G050090.1;PAV01G091670.1;PAV01G103240.1;PAV02G002270.1;PAV02G031070.1;PAV02G036280.1;PAV02G036400.1;PAV02G039090.1;PAV02G039220.1;PAV02G043780.1;PAV02G051820.1;PAV02G065930.1;PAV02G067340.1;PAV02G069…
255	PAV01G068860.1;PAV01G076640.1;PAV02G003150.1;PAV03G037830.1;PAV05G044910.1;PAV06G060630.1
256	PAV00G011890.1;PAV01G005350.1;PAV01G081710.1;PAV01G084730.1;PAV04G011800.1;PAV07G051530.1;PAV08G051030.1
258	PAV08G030170.1;PAV08G042680.1
259	PAV00G009000.1;PAV01G014310.1;PAV01G063180.1;PAV01G073120.1;PAV03G019240.1;PAV04G007790.1;PAV05G015420.1;PAV05G038280.1
260	PAV01G060640.1;PAV01G060820.1
261	PAV01G016200.1;PAV06G005890.1;PAV06G005900.1;PAV06G005930.2;PAV06G005940.1;PAV06G009040.1;PAV06G009050.1;PAV06G009060.1;PAV06G009070.1;PAV07G056710.1
262	PAV01G082700.1;PAV02G019710.1;PAV05G028640.1;PAV06G023260.1
263	PAV01G083660.1;PAV01G083670.1;PAV01G083680.1;PAV01G083690.1;PAV06G021600.1;PAV06G021610.1
264	PAV02G062240.1;PAV04G046410.1;PAV08G013980.1
265	PAV01G067500.1;PAV03G045320.1;PAV04G050040.1;PAV05G041430.1;PAV05G041480.1;PAV07G012610.1
266	PAV01G074680.1;PAV02G029980.1;PAV03G039030.1;PAV04G031610.1;PAV05G030590.1
267	PAV01G020410.1;PAV01G020420.1;PAV01G020450.1;PAV01G020530.1;PAV01G020550.1;PAV06G005550.1;PAV06G005560.1;PAV06G006440.1;PAV06G006450.1
268	PAV01G086430.2;PAV03G009680.2;PAV03G010610.1;PAV03G010620.1;PAV03G010630.1;PAV07G044900.1;PAV07G044910.1
269	PAV01G080130.1;PAV03G007460.1;PAV03G036410.1;PAV03G036420.1;PAV07G057010.1;PAV07G058080.1
270	PAV01G080060.1;PAV05G007890.2;PAV05G040970.1;PAV07G057940.1;PAV07G057950.1
271	PAV01G072980.1;PAV01G072990.1;PAV02G018060.1;PAV02G029540.1;PAV05G019310.1;PAV05G031010.1
272	PAV00G033480.1;PAV01G077710.1;PAV02G065120.1;PAV07G025260.1;PAV07G051810.1;PAV07G051820.1
273	PAV01G056550.1;PAV05G042200.1;PAV05G043070.1;PAV07G036790.1
274	PAV01G026210.1
275	PAV00G028750.1;PAV01G092150.1;PAV01G100520.1;PAV02G062660.1;PAV07G020860.1;PAV07G040230.1
276	PAV01G020380.1;PAV01G020390.1;PAV03G002270.2;PAV05G045130.1;PAV07G050250.3;PAV08G055870.1
277	PAV01G074510.1;PAV01G081780.1;PAV03G006760.1;PAV03G006770.1;PAV03G031890.1;PAV07G051610.1
278	PAV03G041550.1;PAV04G010150.1;PAV04G010170.1;PAV04G010180.1;PAV06G024680.1;PAV08G049950.2
279	PAV03G047030.1;PAV06G063760.1;PAV07G001360.2;PAV08G041780.1
280	PAV01G096610.1;PAV02G017220.1;PAV04G009970.1;PAV04G009980.1;PAV06G039260.1;PAV07G056090.1
281	PAV01G021520.1;PAV01G024300.1;PAV05G017160.1;PAV05G017200.1;PAV08G008880.1;PAV08G008910.1
282	PAV00G026890.1;PAV01G060450.1;PAV02G024990.1;PAV02G054960.1;PAV02G070770.1;PAV07G048100.1;PAV08G036200.1
283	PAV01G067600.1;PAV01G067610.1;PAV01G067620.1;PAV01G094010.2;PAV01G094020.1
284	PAV01G078460.1;PAV02G019860.1;PAV05G028480.1;PAV06G051880.1;PAV06G052150.1;PAV07G058460.2
285	PAV05G033000.1;PAV05G033220.1;PAV06G041920.1;PAV07G011940.1;PAV07G011990.1;PAV07G012250.2;PAV07G035400.1
286	PAV00G009910.1;PAV01G075920.1;PAV01G081460.1;PAV02G032750.1;PAV07G051230.1;PAV08G044010.1
287	PAV01G061140.1;PAV06G003860.1;PAV06G003880.1
288	PAV01G079980.1;PAV03G045430.1;PAV05G033730.1;PAV05G034270.1;PAV05G041540.1
289	PAV02G011830.1;PAV02G012960.1;PAV05G020140.1;PAV05G033350.1;PAV06G016940.1;PAV06G053270.1
290	PAV01G071610.1;PAV01G071620.1;PAV03G029860.1
291	PAV06G020100.1;PAV06G020150.1;PAV06G020160.1;PAV06G020170.1;PAV06G020180.1;PAV06G028590.1;PAV06G049100.1
292	PAV07G039980.1
293	PAV03G044540.1;PAV05G041990.1;PAV05G042000.1;PAV05G042010.2;PAV05G042020.1
294	PAV01G017790.1;PAV02G004180.2;PAV02G004430.1;PAV03G009090.1;PAV03G050820.1;PAV04G026990.1
295	PAV06G046300.1
296	PAV02G068650.1;PAV02G068680.1;PAV02G068720.2;PAV02G068940.2;PAV02G069180.1;PAV04G034990.1;PAV07G030430.1;PAV07G030440.1
297	PAV01G065420.2;PAV01G065440.1;PAV01G065490.1;PAV01G065500.1;PAV03G047380.1;PAV05G039410.1
298	PAV08G037480.1;PAV08G037500.1;PAV08G037510.1;PAV08G037540.1;PAV08G037550.1;PAV08G037560.1
299	PAV01G010170.1;PAV01G010180.1;PAV01G072090.1;PAV07G015010.1;PAV08G003200.1
300	PAV02G010930.1;PAV02G010990.1;PAV06G015600.1;PAV06G015610.1;PAV06G055020.1
301	PAV00G006720.1;PAV03G047580.1;PAV03G047590.1;PAV03G047600.1;PAV05G039020.1
302	PAV01G023670.1;PAV01G072140.1;PAV03G033100.1;PAV04G020320.1;PAV05G044200.1
303	PAV01G065670.1;PAV01G076750.2;PAV02G049400.1;PAV03G051290.1;PAV05G035330.1;PAV07G002720.1
304	PAV00G010140.1;PAV04G039540.1
305	PAV00G005190.1;PAV00G005370.1
306	PAV01G001610.1;PAV01G001620.1;PAV01G001630.1;PAV05G024240.1
307	PAV01G089000.1;PAV06G012340.1;PAV07G047640.1;PAV08G052540.1
308	PAV01G089730.1;PAV06G000880.1;PAV07G056570.1;PAV07G056580.1;PAV07G056590.1
309	PAV06G055630.1;PAV06G055640.1;PAV06G055690.1
310	PAV02G052990.1;PAV03G045370.1;PAV05G002690.1;PAV07G049560.1;PAV08G046140.1;PAV08G046150.1
311	PAV01G065690.1;PAV03G047180.1;PAV03G047270.1;PAV07G047300.1;PAV07G047310.1
312	PAV01G102710.1;PAV02G017790.1;PAV05G031350.1;PAV05G034250.1
313	PAV01G077410.1;PAV05G043580.1;PAV07G046340.1;PAV07G050240.1;PAV08G030700.1
314	PAV08G032060.1;PAV08G032100.1;PAV08G032140.1
315	PAV01G101930.1;PAV03G043480.1;PAV03G046150.1;PAV08G047020.1;PAV08G047370.1
316	PAV01G012600.1;PAV01G012610.1;PAV01G012760.1;PAV01G071630.1;PAV05G043870.1
317	PAV03G045170.1;PAV03G045180.1;PAV05G041510.1
318	PAV03G005710.1;PAV07G050730.3;PAV07G050770.1
319	PAV00G014810.1;PAV00G028270.1;PAV02G052560.1;PAV04G033050.1
320	PAV01G016960.1;PAV01G088890.1;PAV03G000950.1;PAV05G037770.1
321	PAV02G003270.1;PAV02G003280.1;PAV02G003290.1;PAV02G003300.1;PAV02G020080.1
322	PAV02G002150.1;PAV02G017860.2;PAV04G001750.1;PAV05G005080.1
323	PAV00G005710.1;PAV01G066850.1;PAV01G066880.1;PAV01G066890.1;PAV01G066900.2;PAV02G064610.2;PAV03G046420.1
324	PAV07G023940.1;PAV07G023980.1;PAV07G023990.1;PAV07G024110.1
325	PAV01G014970.1;PAV01G027610.1;PAV02G005420.1;PAV02G023760.1;PAV05G024270.1
326	PAV04G010430.1;PAV04G010440.1;PAV04G010450.1;PAV04G014670.1;PAV04G019630.1
327	PAV01G056400.1;PAV03G032880.1;PAV07G038520.1
328	PAV03G009050.1;PAV03G009080.1;PAV03G009100.1;PAV03G009130.1;PAV03G009220.1
329	PAV02G001390.1;PAV02G017300.1;PAV07G015040.1;PAV07G042230.1;PAV08G036710.1
330	PAV04G002290.1;PAV04G002300.1;PAV04G002310.1
331	PAV01G082750.1;PAV01G087040.1;PAV03G032120.1;PAV03G048170.1;PAV08G047320.1
332	PAV02G014810.1;PAV04G010420.1;PAV06G019080.1;PAV06G019850.1;PAV06G047860.1;PAV07G043660.1
333	PAV01G061860.1;PAV01G061870.1;PAV01G062190.1;PAV03G049020.1;PAV05G037620.1
334	PAV00G015000.1;PAV08G003180.2;PAV08G003210.2;PAV08G049010.1
335	PAV00G021210.1;PAV07G041190.1;PAV07G041210.1;PAV07G041310.1;PAV07G041340.1;PAV07G041350.1
336	PAV07G023620.1;PAV07G024090.1;PAV08G028930.1
337	PAV01G025920.1
338	PAV05G025960.1;PAV05G026020.1;PAV05G032790.1;PAV05G032800.1;PAV05G032830.1;PAV05G032840.1;PAV05G032850.1
339	PAV07G013120.1
341	PAV00G009300.1;PAV03G010450.1;PAV04G009760.2;PAV04G019410.1;PAV04G019430.2;PAV04G019450.1
342	PAV01G079210.1;PAV02G010720.1;PAV07G043830.1;PAV07G043840.1;PAV07G043850.1
343	PAV01G068240.1;PAV01G068250.1;PAV01G068260.1;PAV03G044470.1;PAV05G034820.1;PAV05G042030.1
344	PAV01G011160.1;PAV02G011030.1;PAV02G015060.1;PAV03G003580.1;PAV06G054940.1
345	PAV03G010680.1;PAV07G044880.2;PAV07G054700.1;PAV08G033020.1
346	PAV03G001430.1;PAV03G007040.1;PAV07G036950.1;PAV07G036960.1;PAV07G036970.1
347	PAV06G013250.2;PAV06G013260.1;PAV06G013270.1;PAV06G013280.1;PAV06G057240.1
348	PAV01G085850.1;PAV03G008870.1;PAV06G063150.1;PAV07G001060.1;PAV07G054470.2
349	PAV01G082730.1;PAV06G022960.1;PAV08G042440.1;PAV08G042450.1
350	PAV02G064600.1;PAV04G008610.1;PAV06G058420.1;PAV06G058430.1;PAV06G058440.1;PAV06G058450.1
351	PAV01G080580.1;PAV01G080590.1;PAV01G080600.1
352	PAV05G013590.1
353	PAV00G005060.1;PAV01G005080.1;PAV02G010740.1;PAV05G028750.1;PAV06G002200.1;PAV06G009790.1
354	PAV01G057720.1;PAV01G068180.1;PAV02G017340.1;PAV05G032760.1;PAV05G041960.1
355	PAV02G022470.1;PAV02G022480.1;PAV02G032500.1;PAV02G032510.2;PAV03G040310.2
356	PAV01G012390.1;PAV01G091510.1;PAV08G007690.1
357	PAV05G030200.1;PAV05G030210.1;PAV05G030230.1;PAV05G030280.1
358	PAV01G030880.1;PAV01G073110.1;PAV01G101840.1;PAV04G005920.1;PAV04G050720.1;PAV05G001680.1
359	PAV03G007850.1;PAV07G052700.1;PAV07G052710.1;PAV07G052730.1
360	PAV02G002960.1;PAV03G020720.1;PAV04G042070.1;PAV04G046510.1
361	PAV01G068850.1;PAV03G044060.1;PAV03G050100.1;PAV05G036210.1;PAV05G036220.1
362	PAV01G057890.1;PAV01G095170.1;PAV03G052210.1;PAV04G004020.1;PAV04G004080.1;PAV08G054870.1
363	PAV04G018860.1;PAV04G018970.1;PAV04G018990.1;PAV04G019120.1
364	PAV03G020160.1;PAV03G022020.1;PAV03G022110.1;PAV04G036130.1
365	PAV01G100980.1;PAV01G101950.1;PAV02G011800.2;PAV03G037540.1;PAV03G037630.1;PAV03G037650.1;PAV05G020550.2;PAV05G039830.1;PAV05G039890.2;PAV05G039950.2;PAV08G047240.1
366	PAV01G089160.1
368	PAV02G009710.1;PAV02G009720.1;PAV06G057330.1;PAV06G057340.1
369	PAV01G065320.1;PAV01G077330.1;PAV05G032780.1;PAV06G003550.1
370	PAV02G003580.1;PAV02G003590.1;PAV02G003610.1;PAV02G003710.1
371	PAV01G024880.3;PAV01G102450.1;PAV03G051490.1;PAV04G051230.1;PAV07G056630.1
372	PAV01G096890.1;PAV02G004530.1;PAV05G026570.1;PAV07G041850.1;PAV07G053060.1
373	PAV04G045150.1
374	PAV01G078320.1;PAV01G078740.1;PAV02G009110.2;PAV04G046980.1;PAV07G046090.1;PAV08G001750.1
375	PAV02G027660.1;PAV02G027750.1;PAV02G027760.1
376	PAV01G025860.1;PAV01G089740.1;PAV07G056610.1;PAV08G000610.1
377	PAV02G002850.1;PAV05G029010.1;PAV05G035250.2;PAV08G055390.1
378	PAV01G071150.1;PAV03G029400.1;PAV03G029410.1;PAV05G043550.1
379	PAV01G022800.1;PAV06G003720.1;PAV06G004210.1;PAV08G054850.1
380	PAV02G063970.2;PAV02G063980.1;PAV06G048040.1;PAV07G001890.2;PAV07G039820.1
381	PAV02G009610.1;PAV06G012960.1;PAV06G057390.1;PAV06G057400.1;PAV06G057410.1
382	PAV01G085630.1;PAV02G006550.1;PAV03G008330.2;PAV07G052860.1
383	PAV02G059900.1;PAV07G014520.1;PAV08G029170.1
384	PAV01G056220.1;PAV01G099760.1;PAV05G034290.1;PAV07G014230.1;PAV07G014240.1;PAV07G014510.1;PAV07G014530.1
385	PAV02G035910.1;PAV02G036740.1;PAV02G036780.1;PAV02G036790.1;PAV02G036800.1
386	PAV04G004570.1;PAV04G004600.1;PAV04G004620.1;PAV04G004630.1;PAV04G004640.1
387	PAV01G059380.1;PAV01G059390.1;PAV01G059680.1
388	PAV05G028920.1;PAV07G056680.1
389	PAV01G041280.1
390	PAV04G015450.1;PAV04G037990.1
391	PAV01G068880.1;PAV01G082740.3;PAV03G043970.1;PAV03G043990.1;PAV03G044000.1
392	PAV01G015720.1;PAV03G039560.1;PAV04G001860.1;PAV04G031050.1;PAV06G005970.1;PAV06G009100.1
394	PAV01G073590.1;PAV02G004110.1;PAV06G031670.1;PAV06G031680.1;PAV06G059630.1
395	PAV01G101020.1;PAV01G101030.1;PAV05G018940.1;PAV06G011530.1;PAV06G029860.1
396	PAV04G008190.1;PAV04G008200.1;PAV04G008220.1;PAV04G008230.1;PAV04G008240.1
397	PAV02G007050.1;PAV02G007820.1
398	PAV02G003180.1;PAV02G003190.1;PAV02G019870.1;PAV05G028470.1
399	PAV06G010090.1;PAV06G010120.1;PAV06G059330.1
400	PAV08G036220.1;PAV08G036230.1;PAV08G036240.1;PAV08G036250.1
401	PAV06G042600.1;PAV06G042690.1;PAV06G042760.1;PAV07G035840.1
402	PAV03G014280.1;PAV03G021770.1;PAV06G006930.1;PAV06G061440.1;PAV07G056690.1
403	PAV01G017250.1;PAV01G062540.1;PAV06G007420.1
404	PAV02G014210.1;PAV03G045020.1;PAV07G058180.1;PAV07G058390.1
405	PAV03G052330.1;PAV03G052340.1;PAV03G052350.1;PAV03G052360.1;PAV07G047030.1
406	PAV08G047420.1;PAV08G047440.1;PAV08G047500.1;PAV08G047520.1
407	PAV03G021480.1;PAV04G023440.1;PAV04G023450.1;PAV04G023470.1
408	PAV05G043960.1;PAV05G043970.1;PAV05G044020.1
409	PAV00G028970.1;PAV00G028980.1;PAV01G059160.1;PAV01G061430.1;PAV08G006020.1
410	PAV06G015110.1;PAV06G015290.1
411	PAV00G029230.1;PAV01G080070.1;PAV01G080090.1;PAV02G060410.1;PAV02G066330.4;PAV04G005310.1
412	PAV02G012820.1;PAV02G012830.1;PAV06G052570.1
413	PAV00G004850.1;PAV03G018330.1;PAV05G002090.1;PAV06G019430.1;PAV06G050790.1
414	PAV01G099020.3;PAV05G019750.1;PAV05G019760.1;PAV05G020320.1;PAV07G005520.1
415	PAV00G027570.1;PAV01G072650.1;PAV02G005650.1;PAV02G005660.1;PAV02G024330.1
416	PAV01G097570.1
417	PAV01G066940.1;PAV01G068710.1;PAV01G068720.1;PAV03G044210.1;PAV05G042210.1
418	PAV00G012520.1;PAV01G069140.2;PAV04G013730.1;PAV06G049230.1;PAV06G063920.1
419	PAV01G057790.1;PAV01G057940.1;PAV01G073510.1;PAV02G057490.1;PAV02G059730.1;PAV04G031870.1
420	PAV00G007660.1;PAV00G007670.1;PAV00G007680.1;PAV02G000270.1;PAV03G034970.1;PAV03G034990.1
421	PAV01G016480.1;PAV03G000810.1;PAV06G005820.1;PAV06G008950.1;PAV07G040850.1
422	PAV01G057460.1;PAV02G002370.1;PAV03G037690.1;PAV05G035010.1
423	PAV05G026680.2;PAV08G045160.1
424	PAV01G030930.1;PAV01G030980.1;PAV01G030990.1;PAV01G031020.1;PAV01G031060.1;PAV01G031070.1
425	PAV01G076550.1;PAV02G014860.1;PAV02G014870.1;PAV06G019880.1;PAV08G043340.1
426	PAV01G053080.2;PAV01G079660.1;PAV04G008100.1;PAV06G006250.1;PAV06G009370.1
427	PAV02G023810.1;PAV02G030430.1;PAV05G018320.1;PAV06G062490.1;PAV06G062510.1
428	PAV01G086130.1;PAV06G049760.1;PAV07G050340.1;PAV07G053550.4;PAV07G053630.2;PAV07G053640.1
429	PAV01G056160.2;PAV01G056170.1;PAV01G074320.1;PAV05G034220.1
430	PAV01G017860.1;PAV03G037250.1;PAV04G008580.2;PAV06G009430.1
431	PAV01G016830.1;PAV06G041550.1;PAV08G036310.1;PAV08G036390.1
432	PAV01G097360.1;PAV06G044900.1;PAV06G045010.1;PAV06G045040.1
433	PAV06G061130.1;PAV06G061140.1;PAV06G061150.1
434	PAV01G074200.1;PAV01G074210.1;PAV03G004380.1;PAV04G024410.1
435	PAV01G016870.1;PAV01G043520.1;PAV02G022160.1;PAV02G040120.1;PAV02G046270.1
436	PAV01G095450.1;PAV01G095460.1;PAV02G053140.1;PAV08G055830.1;PAV08G055840.1
437	PAV01G081680.1;PAV01G081690.4;PAV01G086980.2;PAV01G086990.1;PAV01G087010.1;PAV03G006610.1
438	PAV01G029210.1;PAV01G029500.1;PAV01G029590.1
439	PAV05G019420.1;PAV07G057620.1;PAV07G057640.1;PAV08G002690.3;PAV08G002710.2
440	PAV00G016310.1;PAV02G052340.1;PAV06G049120.1
441	PAV08G042140.1;PAV08G042170.1
444	PAV00G012960.1;PAV02G011750.1;PAV06G016900.1;PAV06G017020.1;PAV06G053290.2;PAV06G053300.1
445	PAV00G033340.1;PAV00G033350.1;PAV02G005210.1;PAV02G005220.2;PAV02G005230.1;PAV02G023400.1
446	PAV01G038210.2;PAV02G068010.2;PAV06G007030.2;PAV07G029650.1
447	PAV04G015140.1;PAV04G015170.1;PAV05G019880.1;PAV08G056390.1
448	PAV00G030260.1;PAV02G035050.1;PAV03G026050.1;PAV06G047580.1;PAV07G001350.1;PAV07G039290.1
449	PAV02G022740.1;PAV04G000170.1;PAV08G045330.1;PAV08G052330.1
450	PAV01G084760.1;PAV05G003800.1;PAV06G054630.1;PAV07G041780.1;PAV08G037990.1
451	PAV02G030500.1;PAV02G030520.1;PAV02G030760.1;PAV02G030860.1;PAV05G018030.1;PAV05G018040.1
452	PAV02G003370.1;PAV02G020210.1
453	PAV01G090560.1;PAV04G047460.2;PAV04G047470.1;PAV04G047870.1;PAV04G047910.1;PAV04G051930.1;PAV08G043430.1
454	PAV00G019510.1;PAV01G072000.1;PAV03G004600.2;PAV07G050030.1;PAV08G017190.1
455	PAV01G062690.1;PAV03G017910.3;PAV03G048750.1;PAV05G032610.1
456	PAV02G015020.1;PAV06G020000.1;PAV06G049310.3;PAV06G049320.1
457	PAV06G017060.1;PAV06G034430.1;PAV06G048290.1;PAV07G039950.1;PAV07G039960.1
458	PAV01G067870.1;PAV01G067930.1;PAV05G035120.1;PAV05G035130.1;PAV05G035140.1
459	PAV01G085940.1;PAV03G008930.1;PAV04G010560.1;PAV06G050320.1
460	PAV03G001760.1;PAV03G001790.1;PAV03G001950.1
461	PAV04G024440.1;PAV04G024450.1;PAV04G024470.2;PAV04G024590.2;PAV04G024600.1;PAV04G024610.1
462	PAV03G034580.1;PAV03G034600.1;PAV05G036740.1;PAV05G036750.1;PAV05G036770.1;PAV05G036780.1
466	PAV02G014070.1;PAV06G051110.1;PAV06G051160.1
467	PAV01G085750.2;PAV03G008480.1;PAV03G008490.1;PAV05G043790.1
468	PAV03G039190.1;PAV04G001740.1;PAV05G010270.1;PAV08G053920.1
469	PAV01G067100.1;PAV02G001310.1;PAV02G008690.1;PAV03G046210.3
470	PAV05G001870.1;PAV07G049140.1;PAV07G049160.1;PAV08G045800.1
471	PAV05G034430.1;PAV05G034450.1
472	PAV00G014350.1;PAV00G014380.1;PAV01G076790.1;PAV04G050680.1;PAV08G017700.1;PAV08G017730.1
473	PAV01G062650.1;PAV01G069650.1;PAV03G043450.1;PAV03G043460.1
474	PAV01G064490.1;PAV05G038900.1;PAV06G063400.1;PAV07G033100.1
475	PAV01G083570.1;PAV01G083590.1;PAV01G083620.1;PAV08G039850.1;PAV08G039870.1
476	PAV03G003600.1
477	PAV01G036800.1;PAV07G017200.1;PAV07G037760.1
479	PAV01G055550.3;PAV03G033110.1;PAV04G008570.1;PAV05G034160.1
480	PAV01G073640.1;PAV05G044890.2;PAV05G044900.1;PAV06G045560.1
481	PAV05G011230.1;PAV05G044730.1;PAV07G043520.2;PAV08G035380.1;PAV08G035760.2
482	PAV02G054010.2;PAV02G054050.3;PAV03G038830.1;PAV06G040470.1
483	PAV02G006990.3;PAV02G051720.1;PAV02G051790.1;PAV03G021080.1
484	PAV01G007580.1;PAV01G086530.1;PAV08G049460.1
485	PAV01G096170.1;PAV04G018660.2;PAV06G004640.1;PAV06G024440.1
486	PAV03G043870.1;PAV03G043880.1;PAV05G029830.1;PAV08G047750.1
487	PAV05G009470.1;PAV05G009670.1
488	PAV00G030000.2;PAV02G034720.2;PAV06G047700.1;PAV07G039390.1
489	PAV03G037930.1;PAV04G000900.1;PAV04G028650.1
490	PAV01G085830.2;PAV03G008690.1;PAV07G053350.1;PAV07G053360.1
491	PAV02G013800.1;PAV02G013810.1;PAV06G051740.1;PAV06G051870.1
492	PAV03G000370.1;PAV06G006220.1;PAV06G006230.1;PAV06G009350.1;PAV06G009360.1
493	PAV00G015040.1;PAV01G045470.1;PAV06G000260.1;PAV08G003270.1
494	PAV01G064820.1;PAV02G020460.1;PAV03G047630.1;PAV06G014040.1
495	PAV01G076180.1;PAV08G043720.1;PAV08G043730.2;PAV08G043740.1
496	PAV07G031090.1;PAV07G031100.1
497	PAV02G063480.1;PAV02G070520.1
498	PAV01G091380.4;PAV01G091390.1;PAV01G091400.1
500	PAV01G060840.1;PAV01G086680.1;PAV05G036730.1;PAV06G017240.1
501	PAV01G023620.1;PAV01G074650.1;PAV03G032030.1;PAV05G044620.1
503	PAV02G029660.1;PAV02G029670.2;PAV02G029860.2;PAV02G029880.1
504	PAV01G072710.1;PAV03G002890.1;PAV06G063500.1
505	PAV04G011920.1;PAV06G002110.1;PAV08G051210.1
506	PAV01G000780.1;PAV01G088140.2;PAV07G054140.1;PAV07G055130.1;PAV08G048370.1
507	PAV01G071020.1;PAV01G071030.1;PAV01G071040.1;PAV05G043520.1
508	PAV01G099710.1;PAV02G008210.1;PAV03G005530.1;PAV06G010820.1
509	PAV01G058210.1;PAV01G071250.1;PAV03G029580.1;PAV03G029600.1
510	PAV02G017720.1;PAV03G048660.1;PAV05G031800.1;PAV05G038050.1
511	PAV01G087080.1;PAV03G032860.1;PAV04G020420.1;PAV05G026090.1
512	PAV01G088900.1;PAV01G100790.1;PAV04G009300.1;PAV07G055300.1
513	PAV01G058810.1;PAV03G051020.1;PAV04G016560.1;PAV05G035650.1
514	PAV01G070500.1;PAV04G012100.1;PAV04G012140.1
515	PAV04G006210.1;PAV06G061500.1;PAV06G061560.1;PAV06G062300.1
516	PAV01G075830.1;PAV02G010540.1;PAV06G014810.1;PAV08G044160.1
517	PAV01G094790.1;PAV01G094890.1;PAV01G094900.1;PAV01G094910.1;PAV06G025830.1
518	PAV04G011430.1;PAV05G019660.1;PAV06G006170.1;PAV06G056780.1
519	PAV06G029980.1;PAV08G015900.1
520	PAV02G013410.1;PAV06G018540.1;PAV08G043760.1
521	PAV03G032430.1;PAV03G036450.1;PAV03G036460.1;PAV06G060030.1
522	PAV01G024420.1;PAV01G078000.1;PAV03G036480.1;PAV08G032170.1
523	PAV00G004360.1;PAV00G004580.1;PAV01G077120.2;PAV06G003390.1;PAV06G043140.1
524	PAV07G041520.1;PAV07G041530.1;PAV07G041540.1
525	PAV04G010660.1;PAV04G010670.2;PAV06G040350.1
526	PAV00G009110.1;PAV01G075620.1;PAV03G019130.1;PAV03G046760.1
527	PAV02G015560.1;PAV02G015570.1;PAV04G023380.1;PAV07G040660.1
528	PAV01G005850.1;PAV01G083280.1;PAV03G034000.1;PAV08G050530.1
529	PAV08G040700.1;PAV08G040710.1;PAV08G040720.1;PAV08G040930.1
530	PAV03G033680.1;PAV03G038650.2;PAV04G031740.1
531	PAV03G039420.1;PAV03G039500.1;PAV03G039510.1;PAV03G039520.1
532	PAV01G067440.1;PAV03G045350.1;PAV04G006030.1;PAV06G056680.1
533	PAV01G082190.2;PAV02G005060.2;PAV07G052310.1;PAV07G052330.1
534	PAV04G016580.1;PAV06G029280.1;PAV06G040370.1
535	PAV01G090010.1;PAV01G090020.1;PAV01G090040.1
536	PAV02G004660.1;PAV02G004670.1
537	PAV00G032370.1;PAV07G002340.1
538	PAV02G069970.1
539	PAV01G012510.2;PAV04G003910.1;PAV07G057710.1
540	PAV01G021840.1;PAV05G021870.1;PAV08G055080.1
541	PAV02G069320.1;PAV02G069330.1;PAV03G026960.1;PAV04G033310.1
542	PAV07G056670.1;PAV08G043100.1;PAV08G055380.1
544	PAV00G012800.1;PAV05G039650.1;PAV05G039660.1
545	PAV01G007820.1;PAV03G007120.1;PAV03G007130.1;PAV08G049240.1
546	PAV01G067010.1;PAV01G082690.1;PAV03G046360.1
547	PAV06G058490.1
548	PAV01G102120.1;PAV01G102160.1;PAV01G102210.1;PAV02G028170.1;PAV02G068280.1;PAV04G047430.1
549	PAV00G010820.1;PAV00G010920.1;PAV00G010950.1;PAV00G010990.1;PAV04G015830.1;PAV04G015850.1;PAV04G015870.1;PAV04G015900.1;PAV04G015940.1
550	PAV04G020290.1;PAV04G020300.1;PAV04G035260.1;PAV07G030640.1
551	PAV03G011520.1;PAV03G011540.1;PAV03G011550.1;PAV03G011580.1;PAV03G011590.1;PAV04G018190.1
552	PAV01G082350.1;PAV03G003860.1;PAV05G023960.1;PAV07G006750.1
553	PAV04G014170.1;PAV04G032750.1;PAV04G033120.1;PAV05G027580.1;PAV05G027610.1
554	PAV01G002570.1;PAV05G038180.1;PAV08G052870.1
555	PAV02G010460.1;PAV02G010480.1;PAV04G021670.1
556	PAV04G005380.1;PAV04G024900.1;PAV04G024960.1;PAV04G024970.1;PAV04G024980.1;PAV04G024990.1
557	PAV08G044070.1;PAV08G044080.1;PAV08G044090.1;PAV08G044100.1;PAV08G044110.1;PAV08G044130.1
558	PAV01G101900.1;PAV01G101910.1;PAV05G040110.1
559	PAV00G018790.1;PAV02G067100.1
560	PAV08G025730.1;PAV08G026040.1;PAV08G026160.1;PAV08G026250.1
561	PAV04G011990.1;PAV04G012000.1;PAV04G012010.1
562	PAV03G025060.1
563	PAV03G037030.1
564	PAV00G023740.1;PAV01G019340.1;PAV06G006700.1;PAV06G007300.1
565	PAV06G001430.3;PAV06G001450.1;PAV08G047220.1
566	PAV02G011270.1;PAV06G016370.1;PAV06G053850.1
567	PAV03G041230.2;PAV03G041290.1
568	PAV01G067380.1;PAV01G089810.1;PAV05G041270.1;PAV07G056860.1
569	PAV01G061830.1;PAV03G049220.1;PAV06G049150.2
570	PAV01G076980.1;PAV03G008500.1;PAV04G037560.1;PAV07G053080.1
571	PAV02G005260.1;PAV05G042450.1;PAV06G056580.1;PAV07G039360.1
572	PAV01G092030.1;PAV02G009960.1;PAV06G014030.1;PAV08G043200.1
573	PAV00G011850.1;PAV04G020690.1;PAV04G020710.1;PAV04G021030.1;PAV04G021120.1
574	PAV03G040500.1
575	PAV01G084250.1;PAV06G020920.1;PAV08G038820.1;PAV08G038830.1
576	PAV04G018250.1
577	PAV01G041470.1;PAV07G017080.1
578	PAV06G040890.1
579	PAV02G034680.1
582	PAV07G002350.1;PAV07G002410.1
583	PAV01G077440.1;PAV07G046220.1;PAV07G046230.1;PAV08G030810.1
584	PAV01G060310.1;PAV01G092140.1;PAV05G023650.2
585	PAV02G014900.1;PAV06G019900.1
586	PAV00G019810.1;PAV01G000160.2;PAV01G000200.1;PAV01G087620.1
587	PAV01G010800.1;PAV04G001660.1;PAV04G011970.1
588	PAV04G040390.1;PAV04G040400.1;PAV04G040410.1
590	PAV02G071410.1;PAV06G001740.1;PAV08G050080.1
591	PAV08G013680.1
592	PAV08G042210.1
593	PAV03G027300.1;PAV03G027380.1;PAV08G004970.3
594	PAV00G005040.1;PAV01G023840.1;PAV01G023850.1;PAV06G009810.1;PAV08G053950.1
595	PAV01G059900.1;PAV01G059910.1;PAV03G050920.1;PAV05G035770.1
596	PAV02G067080.1;PAV02G067120.1
597	PAV01G053870.1;PAV07G026900.1
599	PAV01G065360.1;PAV03G047090.1;PAV03G047420.1;PAV07G056450.1
600	PAV01G061490.1;PAV03G049870.3;PAV06G049950.1
601	PAV04G004550.1;PAV04G004560.1;PAV04G025680.1
602	PAV01G064660.1;PAV01G064670.1;PAV01G064750.1
603	PAV01G038020.1;PAV01G079300.1;PAV06G000390.1
604	PAV04G017000.1;PAV04G050990.1;PAV06G064020.1
605	PAV05G023810.1
606	PAV01G081870.1;PAV03G006850.2;PAV07G051660.1
607	PAV02G014850.1;PAV04G012440.1;PAV06G049770.1
608	PAV01G078800.1;PAV01G078820.2;PAV08G032980.1;PAV08G032990.1
609	PAV01G061670.1;PAV01G061700.2;PAV05G037140.1;PAV05G037150.1
610	PAV01G101540.1;PAV02G004600.1;PAV03G031240.3
611	PAV03G025210.1;PAV03G025520.1;PAV07G051790.2
612	PAV05G031370.1;PAV05G031440.1
613	PAV01G011120.1;PAV04G006670.1;PAV06G012540.1;PAV06G012550.1;PAV06G057600.1
614	PAV01G057430.1;PAV01G073320.1;PAV03G037850.1
615	PAV01G046690.1;PAV03G033360.1;PAV03G033440.1;PAV03G033540.1
616	PAV01G032240.1;PAV01G032740.1;PAV01G032840.1
617	PAV00G016240.1;PAV01G048000.1;PAV06G058650.1;PAV08G033870.1
618	PAV01G019740.1;PAV01G019940.1;PAV01G019950.1
619	PAV01G031330.1;PAV03G038710.1;PAV03G038750.1;PAV05G017360.1
620	PAV00G009610.1
623	PAV06G031360.1;PAV06G031370.1;PAV07G000750.1
624	PAV01G005320.1;PAV02G051040.1;PAV08G051180.1
625	PAV01G073720.1;PAV03G002460.1;PAV03G002470.1;PAV05G044970.1
626	PAV02G001680.1;PAV05G031830.1;PAV06G012280.1;PAV06G012800.1;PAV06G012870.1
627	PAV04G014690.1;PAV06G010830.1;PAV08G040560.1
628	PAV01G102430.1
629	PAV01G083100.1;PAV02G017480.1;PAV06G018730.1
630	PAV06G058150.1;PAV06G058220.1
631	PAV03G048090.1;PAV03G048100.1
632	PAV05G028720.1;PAV05G028730.1;PAV05G028740.1
633	PAV00G012790.1;PAV05G039640.1;PAV06G051590.1;PAV06G051600.1
634	PAV01G064470.1;PAV03G047700.1;PAV08G046590.1
635	PAV04G010700.1;PAV04G010710.1;PAV04G010720.1;PAV05G043150.1
636	PAV01G064270.1;PAV01G064280.1;PAV04G029870.1
637	PAV07G049410.1;PAV07G049480.1;PAV08G046100.1
638	PAV06G001500.1;PAV06G001540.1;PAV08G049280.1
639	PAV06G020090.1;PAV06G049130.1
640	PAV01G019490.1;PAV04G002550.1;PAV04G029190.1
641	PAV07G048050.1;PAV07G048110.1
642	PAV01G009880.1;PAV01G012370.1;PAV01G012490.1
643	PAV06G047380.1;PAV06G047390.1
644	PAV02G032620.1;PAV04G006770.1;PAV04G006780.1
645	PAV06G014690.1
646	PAV04G040380.1;PAV07G045840.1
648	PAV02G016400.4;PAV02G016440.2;PAV02G016760.2
649	PAV00G017660.1;PAV01G037250.1;PAV06G060580.1
651	PAV03G001210.1;PAV05G030650.1;PAV08G035230.2
652	PAV03G045290.1;PAV04G003780.4;PAV06G001010.1
653	PAV08G009010.1;PAV08G038560.1
654	PAV02G011160.1;PAV03G015540.1
655	PAV01G080300.1;PAV01G080370.1;PAV03G017590.1
656	PAV03G005250.1;PAV04G017590.1;PAV04G017600.1
658	PAV01G075540.1;PAV05G022690.1;PAV08G044960.1
659	PAV00G023760.1;PAV01G019320.1;PAV01G102340.1;PAV03G037270.2
660	PAV01G089140.1;PAV01G089170.1;PAV01G089230.1
661	PAV07G031530.1;PAV07G031540.2;PAV07G031550.2
662	PAV01G074690.3;PAV01G074700.2;PAV01G074710.1
663	PAV08G029590.1
664	PAV02G004690.1;PAV03G007160.1;PAV05G026150.1
665	PAV01G072210.1;PAV01G092060.1;PAV01G098120.1
666	PAV01G008320.1;PAV01G008860.1
667	PAV04G034840.1;PAV04G034890.1;PAV04G034910.1
668	PAV04G023670.1
669	PAV01G009450.1;PAV06G034370.1;PAV06G048360.1;PAV06G056640.1
670	PAV01G091470.1;PAV03G036970.1;PAV03G037010.1
671	PAV02G012800.1;PAV06G018820.1;PAV06G052600.1
672	PAV02G010830.1;PAV06G015420.1;PAV06G015430.1;PAV07G039780.1
673	PAV01G002460.1;PAV01G002470.1;PAV07G055600.1;PAV08G054410.1
674	PAV00G000170.1;PAV00G000470.1;PAV00G000570.1;PAV00G000860.1;PAV00G000940.1;PAV00G000950.1;PAV00G001180.1;PAV00G001240.1;PAV00G001290.1;PAV00G001570.1;PAV00G001800.1;PAV00G001830.1;PAV00G001920.1;PAV00G009330.1;PAV00G013420.1;PAV00G013610.1;PAV00G013660.1;PAV00G020390.1;PAV00G020440.1;PAV00G020500.1;PAV00G020730.1;PAV00G021790.1;PAV00G021970.1;PAV00G035720.1;PAV00G035730.1;PAV01G050440.1;PAV01G050…
675	PAV02G066150.1;PAV05G018890.1;PAV06G033810.1;PAV06G033820.1;PAV07G034440.1
677	PAV03G001650.1;PAV03G034420.1;PAV04G010060.1
679	PAV00G029880.1;PAV00G029960.1;PAV02G034580.1;PAV02G034660.1;PAV06G047730.1
680	PAV06G018760.1;PAV06G018770.1
681	PAV03G047560.1;PAV04G024820.1;PAV07G055870.1
682	PAV01G068870.1;PAV03G044040.1;PAV07G058360.1
683	PAV06G037220.1;PAV08G043750.4
684	PAV01G003690.1;PAV01G030430.1;PAV02G030930.1
685	PAV02G009950.2;PAV06G057070.1
686	PAV03G008090.1;PAV05G020510.1;PAV07G052810.1
687	PAV02G003440.1;PAV02G003450.1;PAV05G028140.1
688	PAV03G044190.1;PAV03G044200.2;PAV07G001730.2
689	PAV01G023010.1;PAV01G088880.1;PAV06G024480.1
690	PAV02G061170.1;PAV05G026800.1;PAV05G026810.2
691	PAV03G003930.1;PAV04G014230.1;PAV04G014260.1;PAV08G045090.1
692	PAV01G061520.1;PAV01G061530.1;PAV01G061550.1
693	PAV01G098270.2;PAV03G005050.1;PAV07G050210.1
694	PAV02G067070.1;PAV04G036470.1
695	PAV04G003210.1
696	PAV01G077370.1;PAV01G091230.1;PAV07G046360.1
697	PAV03G018380.1;PAV03G018420.1;PAV03G018460.1
698	PAV01G077020.1;PAV03G003080.1;PAV03G003090.1
699	PAV00G004420.1;PAV00G017910.1;PAV00G017920.1;PAV00G018030.1;PAV01G055640.1;PAV01G099540.1;PAV02G044250.1;PAV02G051270.1;PAV03G017340.1;PAV05G008070.1;PAV06G017390.1;PAV06G055180.1;PAV07G007040.1;PAV08G015720.1
700	PAV01G025720.1;PAV01G025730.1;PAV02G025890.2;PAV08G048020.1
701	PAV03G004870.1;PAV03G004880.2
702	PAV06G015910.1;PAV06G016050.1
703	PAV04G017850.1;PAV04G017870.1;PAV04G017880.1;PAV04G018080.1;PAV04G022370.1
704	PAV01G013670.1;PAV02G035470.1;PAV03G017740.1;PAV05G007540.1
708	PAV01G058440.1;PAV03G051300.1;PAV07G030860.1
709	PAV04G025640.1;PAV04G025650.1;PAV06G016740.1
710	PAV01G006000.1;PAV01G086060.1;PAV07G053510.1
711	PAV01G021780.1;PAV06G004970.1;PAV08G055110.1
712	PAV01G030470.1;PAV01G083090.1;PAV08G047330.1
713	PAV02G006880.1;PAV05G020770.1;PAV07G001110.1
714	PAV02G015310.2;PAV02G023310.1;PAV05G024760.1
715	PAV01G057090.1;PAV03G037290.1;PAV06G007940.1
716	PAV02G010950.1;PAV02G010960.1;PAV07G054420.1;PAV07G054800.1
717	PAV05G027400.1;PAV05G027440.1;PAV05G027450.1
718	PAV06G017190.2;PAV06G052400.1;PAV07G037010.1
719	PAV01G091090.1;PAV07G032620.1;PAV08G031130.1
720	PAV01G031300.1;PAV01G093210.2;PAV06G059840.1
721	PAV06G026340.2;PAV06G052770.1;PAV08G024550.1
722	PAV05G034130.1;PAV06G003960.1
723	PAV01G095320.1;PAV03G036440.2;PAV06G025700.1
724	PAV00G024020.1;PAV00G033470.1;PAV01G019070.1;PAV08G056610.1;PAV08G056620.1
725	PAV00G007740.1;PAV00G007750.1;PAV03G041790.1;PAV03G041800.1;PAV04G004010.1
726	PAV02G002090.1;PAV02G017930.1;PAV05G031050.1
727	PAV02G011140.1;PAV06G016220.1;PAV06G054450.1
728	PAV06G018790.1;PAV06G052550.1;PAV07G058790.1
729	PAV02G004610.1;PAV04G017560.1;PAV04G017580.1
730	PAV01G079380.1;PAV03G007590.1;PAV07G052360.1
731	PAV06G039370.1;PAV06G039640.1;PAV06G039890.1
732	PAV03G030680.2;PAV03G046800.1;PAV03G046810.1
733	PAV02G012920.1;PAV06G018710.2;PAV06G018720.1
734	PAV02G018670.1;PAV04G024830.1;PAV05G030090.1
735	PAV02G020060.1;PAV05G028380.1;PAV06G052200.1
736	PAV01G060620.1;PAV03G049990.1;PAV05G036470.1
737	PAV01G010740.1;PAV01G072570.1;PAV07G056550.1
738	PAV01G081150.1;PAV03G005740.1;PAV07G050780.1
739	PAV02G005700.1;PAV02G005710.1;PAV05G023870.1
740	PAV01G015520.1;PAV02G018100.1;PAV03G014090.1
741	PAV01G024070.1;PAV01G024080.1;PAV08G053670.1
742	PAV01G075270.1;PAV04G004410.1;PAV04G004420.1
743	PAV01G094270.1;PAV05G020660.1;PAV06G026620.1;PAV08G024080.1
744	PAV05G008110.1;PAV08G040050.1;PAV08G043910.2
745	PAV01G089970.1;PAV07G057390.1;PAV07G057410.1
746	PAV00G002650.1;PAV06G024450.1;PAV08G028350.1;PAV08G028470.1
747	PAV01G082240.1;PAV06G003210.1;PAV07G052420.1
748	PAV01G083460.2;PAV06G021900.2;PAV06G022100.1
749	PAV05G017980.1;PAV06G016630.1;PAV06G053600.1
750	PAV04G029950.1;PAV07G038790.1;PAV07G038800.1
751	PAV01G063030.1;PAV05G038240.1;PAV07G054450.1
752	PAV00G008430.1;PAV00G008460.1;PAV03G041660.1
753	PAV04G007760.1;PAV04G007770.1;PAV07G058590.1
754	PAV02G008110.1;PAV04G025970.1;PAV04G030280.1;PAV04G031880.1;PAV04G031900.1
755	PAV07G046580.1
756	PAV01G085680.2;PAV01G085740.1;PAV01G085770.1;PAV01G085780.1
757	PAV08G039900.1;PAV08G039910.1;PAV08G039920.1
758	PAV03G048600.1;PAV03G048640.1
759	PAV01G001750.1;PAV06G059730.1
760	PAV04G026630.1
761	PAV02G057530.1;PAV02G057580.1;PAV02G059760.1;PAV02G059780.1;PAV02G059980.1
762	PAV00G010600.1;PAV00G010620.1;PAV01G054660.1
765	PAV06G045290.1;PAV06G045310.1;PAV07G037990.1
766	PAV02G014790.1;PAV06G050140.1;PAV06G050170.2
767	PAV00G020910.1;PAV06G063390.1;PAV07G033090.1;PAV07G055710.1
768	PAV01G071130.1;PAV01G084970.2;PAV06G006620.1
769	PAV04G007810.1;PAV04G021780.1;PAV08G001730.1
770	PAV03G006990.1;PAV03G032530.1;PAV03G032540.1;PAV04G035910.1
771	PAV04G004200.1;PAV04G004260.1;PAV04G012870.1;PAV04G012880.1;PAV04G012890.1
772	PAV03G038320.1;PAV08G046900.1
773	PAV01G089620.1;PAV03G013690.1;PAV03G013700.1
774	PAV01G062760.1;PAV01G062770.1;PAV05G038120.1
775	PAV00G008100.1;PAV00G008110.1;PAV02G018640.1;PAV03G042210.1;PAV03G042220.1
776	PAV06G010140.1;PAV08G048320.1;PAV08G055010.2
777	PAV02G004540.3;PAV02G004570.1;PAV02G004580.2
778	PAV05G002830.1;PAV08G045290.1;PAV08G045300.1
779	PAV06G031860.1;PAV06G031910.1;PAV08G007780.1
780	PAV02G005760.1;PAV05G021180.1;PAV07G057320.1
781	PAV01G066550.1;PAV03G046690.1;PAV05G040500.1
782	PAV00G004470.1;PAV05G030100.2;PAV05G030110.1
783	PAV01G066100.1;PAV03G047000.1;PAV04G009650.1
784	PAV01G066720.1;PAV01G066770.1;PAV08G055780.1
785	PAV01G078120.1;PAV01G078520.1;PAV08G032260.2;PAV08G032350.2
786	PAV08G051720.1;PAV08G051730.1;PAV08G051740.1;PAV08G051760.1;PAV08G051770.1;PAV08G054370.1
787	PAV01G082250.1;PAV03G007690.2;PAV05G037630.1
788	PAV02G040720.1;PAV02G047300.1;PAV06G045680.1;PAV07G051520.1
789	PAV01G070340.1;PAV01G070360.1;PAV05G043170.1
790	PAV05G038860.1;PAV06G010680.2;PAV06G010690.1
791	PAV01G094400.1;PAV01G094410.1;PAV01G094420.1;PAV01G094480.1;PAV01G094490.1;PAV01G094500.1
792	PAV02G023350.1;PAV07G049730.1;PAV08G046090.1
793	PAV04G028900.1;PAV06G004070.1;PAV08G054440.1
794	PAV01G064830.1;PAV04G010090.1;PAV05G039000.1
795	PAV01G079370.1;PAV07G043530.1;PAV08G035370.1
796	PAV04G029470.1;PAV04G029480.1
797	PAV03G047530.1;PAV05G039040.1;PAV05G039050.1
798	PAV01G077500.1;PAV06G051690.1;PAV08G031340.2
799	PAV01G078440.1;PAV06G022210.1;PAV07G058480.1;PAV08G046430.1
800	PAV02G005320.1;PAV02G023730.1;PAV05G024310.1
801	PAV01G068060.1;PAV03G044980.1;PAV03G044990.1
802	PAV04G033390.1;PAV05G045320.3;PAV06G034550.1
803	PAV03G039040.1;PAV05G023640.1;PAV07G055810.1
804	PAV02G028040.1;PAV02G041600.1;PAV06G042130.1
805	PAV01G058500.1;PAV01G058510.1;PAV01G058520.1
806	PAV03G007150.2;PAV07G051930.1;PAV08G049590.1
807	PAV02G002680.1;PAV05G041420.1;PAV07G049540.2
808	PAV04G041390.1
809	PAV08G033480.1
810	PAV02G052310.1;PAV02G056400.1;PAV06G039350.1
811	PAV00G003410.1;PAV00G004620.1;PAV00G015780.1;PAV00G016370.1;PAV00G019440.1;PAV00G031550.1;PAV01G006260.1;PAV01G018360.1;PAV01G042590.1;PAV01G046010.1;PAV01G065790.1;PAV02G044870.1;PAV02G049650.1;PAV03G020460.1;PAV03G047210.1;PAV04G043620.1;PAV05G009250.1;PAV05G009340.1;PAV05G016310.1;PAV06G041240.1;PAV06G044320.1;PAV06G044790.1;PAV07G008530.1;PAV07G010410.1;PAV07G017500.1;PAV07G019980.1;PAV08G010…
813	PAV06G012300.1;PAV06G057830.2;PAV08G052700.2
814	PAV02G065270.1;PAV04G037010.1;PAV04G037030.1
815	PAV01G021420.1;PAV05G040850.1;PAV08G055330.1
816	PAV01G057010.1;PAV01G068620.1;PAV03G051900.1
817	PAV01G017420.1;PAV01G017440.1;PAV04G008750.1
818	PAV03G024780.1;PAV04G023800.1
819	PAV01G016820.1;PAV06G027310.1;PAV08G022800.1
820	PAV06G001060.1;PAV08G006360.1;PAV08G048960.1
821	PAV01G067740.1;PAV04G006050.1;PAV04G006060.1
822	PAV02G017160.1;PAV05G032930.1;PAV05G032940.1
823	PAV03G033190.1;PAV04G008650.1;PAV04G008660.1
824	PAV01G089930.1;PAV01G089940.1;PAV07G057540.1
825	PAV01G011420.1;PAV06G057150.1;PAV07G028520.1
826	PAV01G023660.1;PAV02G010870.2;PAV08G054080.1
827	PAV01G007400.1;PAV01G008740.1;PAV08G049600.1;PAV08G049610.1
828	PAV07G048840.1;PAV07G048850.1
829	PAV01G080120.1;PAV06G022120.1;PAV08G040170.1
830	PAV04G003870.1;PAV06G010900.2;PAV06G059150.1
831	PAV07G005720.1;PAV08G049540.1;PAV08G049550.1
832	PAV04G034730.1;PAV05G019120.1;PAV06G030060.1
833	PAV06G002520.1;PAV08G042370.1;PAV08G052180.1
834	PAV01G008290.1;PAV01G008830.1;PAV08G048150.1
835	PAV01G075700.1;PAV02G015330.1;PAV04G025980.1
836	PAV01G080420.1;PAV01G080440.1;PAV07G056800.1
837	PAV01G084310.1;PAV01G095830.1;PAV06G020810.1;PAV06G020820.1
838	PAV02G020380.1;PAV02G034440.1;PAV05G028190.1;PAV06G056970.1
839	PAV00G011370.1;PAV03G034820.1;PAV03G034900.1;PAV04G016200.1
840	PAV04G004350.1;PAV04G004360.1;PAV06G057460.1
841	PAV01G094940.1;PAV01G094960.1;PAV01G094970.1
842	PAV03G049000.1;PAV04G015240.1
843	PAV01G042580.3;PAV03G038540.1;PAV03G038550.1;PAV04G031930.1
844	PAV01G080250.1;PAV01G080260.1;PAV07G058250.1
845	PAV02G054880.1;PAV07G005980.1;PAV07G049150.1
846	PAV02G014770.1;PAV06G019090.1;PAV06G019840.1;PAV06G050200.1
847	PAV02G010280.1;PAV06G014420.1;PAV07G050920.1
848	PAV06G003900.1;PAV06G032170.1;PAV06G032180.1
849	PAV01G067510.1;PAV04G028050.1;PAV05G044110.1
850	PAV01G031310.1;PAV02G008260.1;PAV06G010870.1
851	PAV05G029110.1;PAV05G029120.1;PAV05G029650.1
852	PAV00G019550.1;PAV01G016310.1;PAV07G049990.1
853	PAV01G063270.1;PAV07G057920.2;PAV08G017340.3;PAV08G027410.3;PAV08G027480.1
854	PAV06G050550.1;PAV06G050560.1;PAV06G050570.1
855	PAV01G092680.2;PAV01G099010.1
856	PAV02G038620.1;PAV06G031950.1;PAV06G049180.2
857	PAV00G010680.1;PAV00G010710.1;PAV04G003190.2;PAV04G015710.1
858	PAV01G009930.1;PAV01G009940.1;PAV01G009950.1;PAV01G009970.1
859	PAV02G005620.1;PAV02G005640.1
860	PAV02G016090.2;PAV02G069770.1;PAV07G003570.1;PAV07G051210.1
861	PAV00G006070.1
865	PAV01G016930.1;PAV01G016940.1;PAV03G048890.1
866	PAV01G070250.1;PAV02G061340.1;PAV07G019870.1;PAV07G020620.1
867	PAV01G062570.1;PAV01G062580.1;PAV01G062590.1;PAV01G062610.1
868	PAV02G001660.1;PAV02G011330.1;PAV06G053760.1
869	PAV02G010010.1;PAV02G020480.1;PAV05G028070.1
870	PAV01G079250.2;PAV01G079290.1;PAV08G034940.2
871	PAV03G037100.1;PAV06G030010.1;PAV06G030020.3
872	PAV05G031140.1;PAV05G031270.1;PAV05G031280.1
873	PAV01G001880.1;PAV01G001910.1;PAV01G002000.1;PAV01G002030.1;PAV06G003400.1
874	PAV01G085570.1;PAV05G019800.1;PAV07G052820.1
875	PAV01G005700.1;PAV06G039400.1
876	PAV01G005570.1;PAV05G004120.1;PAV08G050750.1
877	PAV03G027530.1;PAV04G047410.1
878	PAV02G002130.1;PAV02G017890.2
879	PAV00G008510.1;PAV03G041560.1;PAV04G003730.1
880	PAV05G036860.1;PAV08G054100.1
881	PAV06G003630.1;PAV06G003660.1;PAV06G003670.1
882	PAV01G060590.1;PAV01G061000.1;PAV01G074820.1
883	PAV01G096810.1;PAV06G023730.1;PAV06G023780.1
884	PAV01G102780.1;PAV02G002140.1;PAV08G000150.1
885	PAV04G000280.2;PAV05G036960.1
886	PAV05G004530.2;PAV08G000690.2;PAV08G000700.1
887	PAV04G020330.1;PAV04G020340.1;PAV04G020350.1
888	PAV01G097700.1;PAV04G007850.1
889	PAV05G018970.1;PAV05G018980.1;PAV05G045670.3;PAV05G045730.1
890	PAV01G091620.1;PAV01G091720.1;PAV01G091730.1;PAV01G091740.1
892	PAV01G009330.1;PAV01G086910.1;PAV03G003920.1
893	PAV01G012300.1;PAV03G018240.1
894	PAV01G087820.1;PAV02G027800.1;PAV07G047290.1
895	PAV01G031480.1;PAV06G000590.1;PAV08G054070.1
896	PAV05G040460.1;PAV05G040470.1;PAV06G040690.1
897	PAV01G071520.1;PAV08G030720.1
898	PAV01G084790.1;PAV08G037960.1;PAV08G037970.1
899	PAV01G085280.1;PAV07G042000.1
900	PAV07G036580.3;PAV07G036590.1;PAV07G036600.1
901	PAV02G009480.1;PAV02G009490.1;PAV06G057570.1
902	PAV08G039370.1;PAV08G039390.1
903	PAV02G016280.1;PAV05G020130.2;PAV05G033390.1
905	PAV01G024850.1;PAV01G024870.1;PAV06G004710.1
906	PAV01G076820.1;PAV01G076830.1;PAV07G053890.1
907	PAV01G079340.1;PAV08G035340.1
908	PAV00G029800.1;PAV02G033070.1;PAV06G026420.1;PAV06G026430.2
909	PAV06G048070.1;PAV06G048100.1
910	PAV01G090690.1;PAV01G090700.1;PAV04G048020.1;PAV04G052120.1
911	PAV02G015990.2;PAV02G016020.1;PAV02G016030.1
912	PAV01G023780.1;PAV06G046320.1
913	PAV00G005620.1;PAV00G005630.1;PAV04G036450.1;PAV08G008800.1
914	PAV04G039090.1;PAV04G039230.1
915	PAV08G045070.1;PAV08G045140.1
916	PAV08G016900.1;PAV08G017300.1;PAV08G017460.1
917	PAV02G019880.1;PAV02G019890.1;PAV02G020000.1;PAV02G020020.1;PAV02G020040.1
918	PAV01G081550.1;PAV06G054810.1
920	PAV02G031690.1;PAV07G059000.1;PAV08G055240.1
921	PAV01G066830.1;PAV05G040720.1
922	PAV01G065540.1;PAV01G065630.1;PAV01G065640.1
923	PAV01G010880.1;PAV03G011920.1;PAV03G031270.1
924	PAV06G055390.1
925	PAV02G016910.1;PAV02G017180.1;PAV02G034280.1
926	PAV01G064800.1;PAV01G064810.1;PAV03G032280.1
927	PAV06G063250.1;PAV06G063260.1
928	PAV04G029220.1;PAV05G006250.1;PAV05G039280.1
929	PAV00G011660.2;PAV04G008260.2;PAV04G020430.2;PAV04G020470.1
930	PAV01G068810.1;PAV03G044180.1;PAV05G042230.1
931	PAV02G003510.1;PAV02G020510.1;PAV06G053580.1
932	PAV03G016940.1;PAV03G052760.1;PAV06G004670.1;PAV07G058350.1
933	PAV02G047990.1;PAV06G041430.1;PAV07G033460.1
934	PAV02G006490.1;PAV02G006510.1;PAV02G006520.1
935	PAV02G020600.1;PAV02G020610.4;PAV05G003910.1
936	PAV01G061150.1;PAV01G079240.1
937	PAV01G055160.2;PAV01G055170.1;PAV05G034020.1
938	PAV01G077830.1;PAV01G077840.1;PAV01G095530.1;PAV01G095590.1
939	PAV01G089680.1;PAV03G013990.1;PAV03G014000.1;PAV03G014060.1
940	PAV04G030730.1;PAV04G030760.1
941	PAV01G005470.1;PAV01G005900.2;PAV08G050890.1
942	PAV08G042860.1;PAV08G043110.1;PAV08G043120.1
943	PAV01G079590.1;PAV07G043400.1;PAV07G043410.1
944	PAV04G001470.1;PAV05G015350.1
946	PAV06G024930.1;PAV07G058990.1;PAV08G027220.1
947	PAV01G081990.1;PAV02G019360.1;PAV02G019380.1
948	PAV01G021260.1;PAV03G010730.1;PAV07G054580.1
949	PAV01G017910.1;PAV01G017920.2;PAV01G017940.2
950	PAV03G047860.1;PAV05G038670.1;PAV05G038680.1
951	PAV02G002070.1;PAV02G018070.1
952	PAV08G056090.1;PAV08G056100.1;PAV08G056110.1;PAV08G056120.1
953	PAV05G027140.1
954	PAV05G035300.1;PAV05G035310.1;PAV07G028270.1
955	PAV03G048070.1;PAV05G038520.2;PAV05G038530.1
956	PAV01G062850.1;PAV01G062870.1;PAV03G048490.1
957	PAV01G008330.1;PAV01G008350.1;PAV01G008360.1;PAV01G008870.1;PAV01G008900.1
958	PAV03G007530.1;PAV03G007540.1;PAV07G046000.1
959	PAV06G035480.1;PAV06G062320.1;PAV06G062370.1
960	PAV03G038020.1;PAV03G038050.1
961	PAV07G036130.1;PAV07G036150.1
962	PAV04G028960.1;PAV04G028970.3;PAV04G029000.1;PAV04G029010.1
963	PAV00G026440.1;PAV00G026480.1;PAV00G026540.1;PAV02G021220.1;PAV02G021300.1
964	PAV02G036140.1;PAV02G049870.1;PAV02G053850.1;PAV04G034140.1;PAV07G013060.1;PAV08G003860.1
965	PAV00G017110.1;PAV01G007450.1;PAV01G058550.1
966	PAV03G009570.1;PAV04G013000.1;PAV04G013080.1
967	PAV04G049020.1;PAV07G031290.1;PAV07G037270.1
969	PAV00G024440.1;PAV07G021750.1
972	PAV01G021140.1;PAV06G018830.1;PAV08G055610.1
973	PAV01G057960.1;PAV02G031720.1;PAV02G031730.1
974	PAV04G002500.2;PAV04G025710.2;PAV04G025740.1
975	PAV04G023320.2;PAV04G023330.1
976	PAV05G002170.1;PAV05G002180.1;PAV07G049030.1
977	PAV07G030900.1;PAV08G045990.1
978	PAV02G010710.1;PAV06G014920.1
979	PAV01G017020.1;PAV03G001070.1;PAV06G007960.1
980	PAV01G075720.1;PAV06G014390.1;PAV06G056570.1
981	PAV01G083040.1;PAV01G083050.1;PAV06G022730.1
982	PAV01G083630.1;PAV06G021660.1;PAV06G027750.1
983	PAV02G006620.1;PAV03G045480.1;PAV04G026320.1
984	PAV02G006980.1;PAV02G028690.1
985	PAV01G089750.1;PAV01G089760.1;PAV07G056640.1
986	PAV04G019170.1
987	PAV02G054160.1;PAV02G054510.1
989	PAV00G005050.1;PAV02G007920.1;PAV02G007930.1;PAV06G009800.1
990	PAV08G054400.1
991	PAV06G044420.1;PAV06G044430.1;PAV07G023640.1
992	PAV02G010260.1;PAV06G014380.1;PAV06G056590.1
993	PAV01G084800.1;PAV01G084820.1;PAV08G037810.1
994	PAV00G008820.1;PAV00G008850.1;PAV03G040540.1;PAV03G040580.2
995	PAV03G051950.1;PAV03G051960.1;PAV05G034700.1
996	PAV05G036930.1;PAV05G036940.1
997	PAV02G070910.1;PAV06G062230.1;PAV07G031630.2
998	PAV02G009070.1;PAV04G014790.1;PAV06G058070.1
999	PAV00G008140.1;PAV00G008180.1;PAV00G008220.1;PAV03G042280.1;PAV03G042340.1
1000	PAV04G017830.1;PAV06G022680.1;PAV06G022690.1
1001	PAV00G033600.1;PAV01G071660.1;PAV05G043930.1
1002	PAV02G002660.1;PAV05G029940.1;PAV05G029950.1
1003	PAV00G002670.1;PAV08G028330.1;PAV08G028340.1
1004	PAV07G042260.1;PAV07G042270.1
1005	PAV03G017110.1;PAV04G037810.1;PAV05G002580.1
1006	PAV02G055640.1;PAV02G055760.1;PAV02G055770.1
1007	PAV07G000800.1
1008	PAV01G076340.1;PAV01G076350.1;PAV01G076380.1
1012	PAV03G020030.1;PAV04G022850.1
1013	PAV01G097860.1;PAV01G102070.1;PAV01G102080.1
1014	PAV01G053730.1;PAV01G095960.1;PAV01G095970.1;PAV01G100840.1
1015	PAV01G090720.2;PAV03G000520.1;PAV03G000640.1
1016	PAV01G080100.1;PAV01G080110.1;PAV02G025280.1
1017	PAV01G043490.2;PAV01G044230.2;PAV04G024690.1;PAV04G024700.1
1018	PAV01G082400.2;PAV01G082420.1
1019	PAV05G001200.1
1020	PAV07G057670.1;PAV08G002720.1
1021	PAV01G077090.1;PAV07G046530.1;PAV07G046540.1
1022	PAV08G031970.1;PAV08G031980.1
1023	PAV01G000300.2;PAV03G004080.2;PAV03G004090.1
1024	PAV07G008620.1;PAV07G008630.1;PAV07G010350.1
1025	PAV02G020370.1;PAV02G034450.1
1026	PAV04G000570.2
1027	PAV02G015500.1;PAV02G015540.1;PAV02G030700.1
1028	PAV01G078010.1;PAV07G045510.1;PAV07G045520.1
1029	PAV02G028210.1;PAV08G042790.1
1030	PAV01G080330.1;PAV06G004400.1;PAV06G004410.1
1031	PAV03G004160.1
1032	PAV08G017570.1;PAV08G018820.1
1033	PAV06G027560.1;PAV06G027600.1;PAV06G027620.1
1034	PAV07G052120.2;PAV07G052220.1;PAV08G016710.1
1035	PAV08G046840.1;PAV08G050360.1;PAV08G051650.1
1036	PAV06G003980.1;PAV06G004000.1;PAV07G033480.1
1037	PAV07G033110.1;PAV07G033120.1;PAV07G033130.1
1038	PAV01G087000.1;PAV03G005430.1;PAV07G050480.1
1039	PAV01G071000.1;PAV02G036620.1;PAV05G043480.1
1040	PAV02G060910.1;PAV06G005810.1;PAV06G008060.1;PAV06G008940.1
1041	PAV06G051310.1;PAV06G051320.1;PAV06G051330.1
1042	PAV08G036520.1
1043	PAV06G063430.1;PAV06G063440.1;PAV06G063450.1
1044	PAV00G004840.1;PAV06G019410.1;PAV06G019420.1;PAV06G050810.1
1045	PAV01G085480.1;PAV01G096220.1;PAV01G096240.1;PAV01G096260.1
1046	PAV06G043420.1;PAV06G043480.1;PAV06G043550.1;PAV06G043560.1
1049	PAV05G039460.1;PAV05G041880.1;PAV08G041870.1;PAV08G045670.1
1050	PAV06G062790.1;PAV06G062800.1;PAV06G062820.1;PAV06G062890.1
1051	PAV04G019550.1;PAV04G019570.1;PAV04G019580.1
1052	PAV01G092770.2;PAV01G092800.1;PAV03G003840.1
1053	PAV06G044720.1;PAV06G044730.1
1054	PAV03G033000.3
1055	PAV08G050570.1;PAV08G050640.1
1056	PAV01G063500.1;PAV01G063550.1;PAV01G063630.1
1057	PAV02G008930.1;PAV02G008940.1;PAV02G008950.1
1058	PAV06G003920.1;PAV06G028460.1
1059	PAV00G000750.1;PAV00G000850.1;PAV00G000890.1;PAV00G001090.1;PAV00G001130.1;PAV00G001190.1;PAV00G001300.1;PAV00G001750.1;PAV00G001880.1;PAV00G009320.1;PAV00G009420.1;PAV00G009460.1;PAV00G009490.1;PAV00G013520.1;PAV00G013850.1;PAV00G020540.1;PAV00G020610.1;PAV00G020740.1;PAV00G021820.1;PAV00G024140.1;PAV00G035230.1;PAV00G035280.1;PAV00G035320.1;PAV00G035790.1;PAV01G050350.1
1062	PAV01G053280.1;PAV03G052620.1;PAV08G049110.1
1063	PAV07G053710.1;PAV07G053720.1;PAV07G053730.1
1064	PAV01G001830.1;PAV01G001940.1;PAV08G053210.1
1065	PAV01G092360.1;PAV01G099920.1
1066	PAV03G006870.1;PAV04G003130.1
1068	PAV07G057750.1
1069	PAV01G091050.1;PAV06G029450.1
1070	PAV01G020050.1;PAV01G020060.1;PAV03G005660.1
1071	PAV02G017530.1;PAV05G032450.2
1073	PAV01G055210.1;PAV05G034070.1
1074	PAV03G010930.1;PAV04G030030.1
1075	PAV03G010520.1;PAV07G054920.1
1076	PAV02G023580.1;PAV05G024480.1
1077	PAV02G008780.1;PAV06G011690.2;PAV06G011700.1
1078	PAV03G033860.1;PAV04G012710.1;PAV04G012760.1
1079	PAV04G000980.1;PAV04G009860.1
1081	PAV06G057100.1
1082	PAV01G072510.1;PAV03G031290.1
1083	PAV03G015640.1
1084	PAV01G011690.1;PAV01G038200.1;PAV05G044680.1
1085	PAV00G021310.1;PAV01G066040.1;PAV01G066050.1
1086	PAV08G008250.1;PAV08G008290.1;PAV08G008410.1
1087	PAV02G040730.1;PAV02G047310.1;PAV05G021520.1;PAV05G021530.1
1088	PAV04G022800.1
1089	PAV01G075930.2;PAV07G047650.1;PAV08G044020.1
1090	PAV02G002430.2;PAV02G002440.1;PAV03G046600.2
1091	PAV06G062810.1;PAV06G062900.1;PAV07G032120.1
1092	PAV01G030570.2
1093	PAV05G038750.1;PAV05G038760.1
1094	PAV04G001070.1;PAV07G045710.1
1095	PAV03G034020.1;PAV03G034030.1;PAV03G034210.1
1096	PAV05G022530.1;PAV07G021660.1;PAV07G039040.1
1097	PAV07G036880.1;PAV08G050040.1
1098	PAV01G024360.1;PAV01G024370.1;PAV08G053600.1
1099	PAV02G006320.1;PAV02G006450.1;PAV02G007290.2;PAV02G025470.1
1100	PAV01G077520.1;PAV08G031350.1
1101	PAV01G081890.1;PAV01G081900.1;PAV01G081910.1
1102	PAV01G095920.1;PAV03G051000.1
1103	PAV02G006570.1
1105	PAV08G038480.1
1106	PAV03G014190.1
1107	PAV03G051330.1;PAV05G014800.1
1108	PAV01G039210.1;PAV07G028390.1
1109	PAV07G045660.1
1110	PAV01G018020.1;PAV01G018030.1;PAV08G056070.1
1111	PAV01G085380.1;PAV01G085390.1
1112	PAV00G012850.1
1113	PAV03G036330.1
1114	PAV01G012810.1;PAV01G012820.1;PAV01G012830.1
1115	PAV08G006350.1
1116	PAV06G012640.1
1117	PAV08G029640.1
1122	PAV01G000590.1;PAV01G102290.1
1124	PAV01G016420.1
1126	PAV07G041450.1;PAV08G038330.1
1127	PAV01G008090.1;PAV01G009170.1;PAV08G002240.1
1129	PAV01G072970.1
1130	PAV01G067800.1;PAV01G067820.2
1131	PAV04G010630.1;PAV06G055740.1;PAV06G055820.1;PAV06G056050.1
1132	PAV02G014190.2
1133	PAV01G098310.2;PAV05G034920.2
1134	PAV01G062490.1;PAV03G048840.1
1135	PAV02G001950.2;PAV07G020880.1
1136	PAV04G003140.1;PAV04G028780.1
1137	PAV04G004000.1;PAV05G040780.1
1138	PAV03G026120.1;PAV04G005470.1;PAV04G005610.1
1139	PAV06G061540.1;PAV06G061550.1
1140	PAV06G049540.1;PAV06G049590.1
1141	PAV01G089690.2;PAV01G089700.1
1142	PAV03G052130.1;PAV06G003620.1
1143	PAV03G048190.1;PAV05G038370.1
1144	PAV00G025780.1;PAV02G021690.1;PAV07G035850.1
1145	PAV04G051340.1;PAV04G051560.1;PAV05G013710.1
1146	PAV03G031730.1;PAV03G031840.1;PAV05G044690.1
1147	PAV01G090460.1;PAV02G010880.1
1148	PAV06G042230.1;PAV08G054570.1
1149	PAV06G055910.1;PAV06G056140.1
1150	PAV01G072110.2;PAV01G072120.1
1151	PAV01G076890.1;PAV02G033570.1
1152	PAV01G069320.1;PAV01G069370.1;PAV01G069380.2
1153	PAV05G009960.3;PAV06G063170.1
1154	PAV03G036670.1;PAV03G036840.1;PAV05G033570.1
1155	PAV01G096910.1;PAV08G004470.1
1156	PAV06G061390.1;PAV06G061400.1
1157	PAV03G039890.1;PAV07G047540.1
1158	PAV01G011210.1;PAV01G011220.1;PAV02G067920.1;PAV02G067930.1
1159	PAV01G016370.1;PAV06G058590.2;PAV06G058820.1
1160	PAV01G078430.1;PAV07G058490.1;PAV08G046440.1
1161	PAV07G031460.2
1162	PAV01G086270.1;PAV02G017170.1
1163	PAV02G048080.1;PAV06G006910.1;PAV08G006010.1
1164	PAV02G068020.1;PAV02G068030.1
1165	PAV01G097310.1;PAV07G033350.1;PAV07G033450.1
1166	PAV02G010760.1;PAV07G024240.1
1167	PAV01G007410.2;PAV01G008730.1;PAV05G020020.1
1168	PAV06G027490.1;PAV06G057530.1
1169	PAV01G070970.1;PAV01G089800.1
1170	PAV01G100830.1;PAV05G019890.1;PAV05G019900.1
1171	PAV07G024850.1;PAV07G024990.1;PAV07G025150.1
1172	PAV02G004810.1;PAV02G022750.1
1173	PAV07G033520.1;PAV07G053030.1
1174	PAV07G037030.1;PAV07G037040.1
1175	PAV03G028550.1;PAV03G028570.1
1176	PAV05G023070.1;PAV07G015420.1
1177	PAV01G007570.1;PAV01G017710.1;PAV02G027080.1;PAV02G041180.1;PAV02G059070.1;PAV02G062470.1;PAV02G065590.1;PAV03G019070.1;PAV03G040320.1;PAV04G004050.1;PAV04G009590.1;PAV04G016410.1;PAV05G024720.1;PAV05G032000.1;PAV06G027880.1;PAV06G038050.1;PAV06G057900.1;PAV07G044120.1
1178	PAV08G041490.3;PAV08G041550.1
1179	PAV04G039140.1;PAV08G033950.1
1180	PAV07G044300.1;PAV07G044360.1;PAV07G044390.1;PAV07G044430.1
1181	PAV04G048200.1
1182	PAV01G028810.1;PAV01G028860.1;PAV01G028890.1;PAV01G028900.1
1183	PAV03G016260.1;PAV03G016410.1;PAV03G020140.1;PAV03G020250.1
1184	PAV02G012210.1;PAV02G012230.1;PAV02G012420.1
1185	PAV00G023520.1;PAV02G042600.1;PAV04G035840.1;PAV07G013810.1
1187	PAV01G021910.1;PAV01G022160.1;PAV06G004910.1
1188	PAV00G015170.1;PAV00G015180.1;PAV08G003400.1;PAV08G003420.1
1189	PAV08G041520.1
1190	PAV01G066010.1;PAV05G039740.1
1193	PAV01G092570.1;PAV06G029850.1
1195	PAV02G009220.1;PAV04G007160.1
1196	PAV07G035530.1;PAV08G006770.1
1197	PAV01G010900.1;PAV07G008120.1
1198	PAV01G004120.1;PAV08G052210.1
1199	PAV04G013960.1;PAV04G016590.1
1200	PAV05G002480.1;PAV08G045570.1
1201	PAV01G096160.1;PAV06G061200.2
1202	PAV01G084430.1;PAV08G038370.2
1203	PAV00G024500.1;PAV06G000150.1;PAV07G028730.1
1204	PAV02G013440.1;PAV06G018480.2
1205	PAV05G002050.1;PAV06G043570.1
1206	PAV02G003310.1;PAV02G003320.1;PAV05G023930.1
1207	PAV06G052230.1;PAV07G047580.1
1208	PAV00G019870.1;PAV07G049670.1;PAV07G049680.1
1209	PAV01G017030.1;PAV05G019990.1
1210	PAV05G027840.1;PAV05G027850.1
1211	PAV01G074600.1;PAV01G074630.1;PAV04G048000.1;PAV04G052100.1
1212	PAV01G093240.1;PAV06G028550.1
1213	PAV03G015760.2;PAV03G015800.2
1214	PAV05G027490.1;PAV05G027960.1
1215	PAV00G007460.1;PAV03G035180.1;PAV04G011880.1
1216	PAV01G070850.1;PAV01G070860.1
1217	PAV02G009670.2;PAV05G044920.1
1218	PAV07G025790.1;PAV07G025800.1;PAV07G026340.1
1219	PAV01G022590.1
1220	PAV01G002630.1;PAV08G052850.1
1221	PAV01G095430.1;PAV04G041660.1
1222	PAV02G002820.1;PAV02G002830.1;PAV02G004270.1
1223	PAV02G064840.1;PAV07G049360.2
1224	PAV01G095870.1;PAV06G024830.1
1225	PAV01G075100.1;PAV01G075110.1
1226	PAV01G079940.1;PAV04G013980.1
1227	PAV01G080210.1;PAV03G016470.1
1228	PAV01G022910.3;PAV01G024590.1
1229	PAV04G003110.1;PAV04G028830.1
1230	PAV00G003680.1;PAV00G007650.1;PAV03G035000.1;PAV05G002020.1
1231	PAV08G054200.1
1232	PAV02G032940.1;PAV02G033000.1;PAV02G033040.1
1233	PAV01G087960.1;PAV03G011460.1
1234	PAV06G002070.1;PAV08G050880.1
1235	PAV00G001480.1;PAV03G039010.1;PAV03G039020.1
1236	PAV02G005630.1
1237	PAV01G061450.1;PAV03G049790.1
1238	PAV04G033600.1;PAV04G033610.2;PAV07G030550.1
1239	PAV00G003590.1;PAV07G053910.1;PAV07G053920.1
1240	PAV06G005570.1;PAV06G005580.1;PAV06G006460.1;PAV06G006470.1
1241	PAV02G018280.1;PAV05G027230.1
1242	PAV01G103110.1;PAV08G056350.1
1243	PAV01G098590.1;PAV01G098600.1
1244	PAV00G025840.1;PAV02G021630.1;PAV02G029580.1
1245	PAV00G004820.1;PAV06G043290.1;PAV07G002540.1
1246	PAV01G078270.1;PAV01G078690.1;PAV08G032780.1
1247	PAV02G040750.1
1248	PAV06G026530.1;PAV06G026550.1
1249	PAV01G096790.1;PAV06G023820.1
1250	PAV01G080520.1
1251	PAV06G019140.1;PAV06G019780.1;PAV06G050390.1
1252	PAV02G006860.1;PAV02G006870.1;PAV02G008350.1;PAV02G008360.2
1253	PAV00G024480.1;PAV02G067950.1;PAV07G028710.1
1254	PAV01G070460.1;PAV01G070470.1;PAV03G042930.1
1255	PAV07G027260.1;PAV07G027490.1;PAV07G027500.1
1256	PAV02G015460.1;PAV06G048920.1
1257	PAV02G041130.2;PAV02G041190.1;PAV02G041440.1;PAV07G035420.1
1258	PAV07G035200.1;PAV07G035210.1
1259	PAV01G004050.1;PAV07G051800.1
1260	PAV06G048990.1;PAV07G040920.1;PAV07G041040.1
1261	PAV01G102320.2;PAV01G102350.1
1262	PAV00G024320.1;PAV04G004330.1;PAV07G028460.1;PAV07G028500.1;PAV07G028510.1
1263	PAV02G052610.1;PAV02G052910.1;PAV02G052950.1;PAV03G014340.1
1264	PAV06G014280.1;PAV08G053640.1
1265	PAV06G026690.1;PAV06G026700.2
1266	PAV03G051760.1;PAV05G035000.1
1267	PAV06G063720.1;PAV07G001300.1
1268	PAV01G026160.3;PAV01G026400.1
1269	PAV03G033520.1
1270	PAV00G006880.1;PAV03G049820.1;PAV03G050280.1;PAV03G050390.1;PAV03G050510.1
1271	PAV02G054060.1;PAV07G014630.1
1272	PAV07G021240.2;PAV07G043460.1
1273	PAV08G025910.1;PAV08G035590.1;PAV08G035970.1
1274	PAV00G000190.1;PAV00G021000.1;PAV00G025760.1;PAV00G031350.1;PAV00G031490.1;PAV00G031960.1;PAV00G032100.1;PAV00G032130.1;PAV00G032280.1;PAV01G030390.1;PAV01G043470.1;PAV01G044040.1;PAV01G045020.1;PAV01G051670.1;PAV03G024010.1;PAV05G012200.1;PAV05G016680.1;PAV06G033590.1;PAV06G033600.1;PAV07G010740.1;PAV07G021770.1;PAV08G015740.1;PAV08G021420.1;PAV08G022250.1
1275	PAV00G002140.1;PAV00G023160.1;PAV00G027280.1;PAV01G032870.1;PAV01G057260.1;PAV01G074800.1;PAV02G051670.1;PAV03G002000.1;PAV03G005720.1;PAV04G022390.1;PAV04G022880.1;PAV04G039130.1;PAV04G039260.1;PAV04G047950.1;PAV05G032060.1;PAV06G000010.1;PAV06G010440.1;PAV06G030760.1;PAV06G045150.1;PAV06G051930.1;PAV07G005830.1;PAV07G014480.1;PAV07G030260.1;PAV08G003720.1
1276	PAV00G004440.1;PAV00G022640.1;PAV00G031570.1;PAV00G031690.1;PAV00G031780.1;PAV00G032000.1;PAV00G032230.1;PAV00G032440.1;PAV00G035630.1;PAV01G051510.1;PAV01G051610.1;PAV01G051620.1;PAV02G052700.1;PAV04G044290.1;PAV07G010620.1;PAV07G012450.1;PAV07G014790.1;PAV07G033560.1;PAV08G007380.1;PAV08G020200.1;PAV08G020220.1;PAV08G020390.1
1277	PAV00G004450.1;PAV00G022730.1;PAV00G023100.1;PAV00G032250.1;PAV00G032870.1;PAV01G031170.1;PAV01G033780.1;PAV01G037100.1;PAV01G059470.1;PAV01G061100.1;PAV02G002280.1;PAV02G036370.1;PAV02G045800.1;PAV02G064770.1;PAV02G065940.1;PAV03G022050.1;PAV03G023040.1;PAV03G030380.1;PAV04G032190.1;PAV04G045220.1;PAV04G048070.1;PAV05G004450.1;PAV06G061780.1
1280	PAV01G022920.1;PAV06G003930.1
1281	PAV02G011710.1;PAV06G016870.1
1282	PAV06G052210.1;PAV08G046220.1
1283	PAV02G014680.1;PAV06G050400.1
1284	PAV01G075740.1;PAV01G097130.1
1285	PAV01G101810.1;PAV08G007040.1
1286	PAV03G006420.2;PAV03G006430.1
1287	PAV06G019350.1;PAV06G019580.1;PAV06G050640.1
1288	PAV05G036150.1;PAV08G009710.1;PAV08G010420.1
1289	PAV01G094380.1
1290	PAV06G004590.1;PAV08G053500.1
1291	PAV06G003410.1
1292	PAV06G019340.1;PAV06G050490.1
1293	PAV02G008450.1;PAV06G058970.1
1294	PAV05G026340.1
1295	PAV01G068890.1;PAV05G002460.1
1296	PAV01G022210.1;PAV08G055020.1
1297	PAV02G020640.1;PAV02G020880.1;PAV02G020950.1
1298	PAV02G053190.3;PAV06G028690.1
1299	PAV04G001670.1;PAV04G007390.1
1300	PAV00G029810.1;PAV02G033060.3;PAV08G005310.1
1301	PAV04G019980.1;PAV04G020000.1;PAV07G030150.1
1302	PAV04G029210.2;PAV08G050900.2
1304	PAV02G001460.1;PAV05G032650.1
1305	PAV01G011670.1;PAV01G073000.1
1306	PAV01G072530.1;PAV03G031220.1
1307	PAV01G074490.1;PAV01G074500.1
1308	PAV01G064400.1;PAV03G047790.1
1309	PAV06G056920.1;PAV06G056930.1
1310	PAV01G002510.1;PAV08G052920.1
1311	PAV05G000770.1;PAV07G035150.1
1312	PAV02G023780.1;PAV02G023790.3
1313	PAV02G011110.1;PAV05G025920.1
1314	PAV03G051100.1;PAV05G035530.1
1315	PAV02G000520.1;PAV06G055030.1
1316	PAV05G002840.1;PAV08G045280.1
1317	PAV01G064340.1;PAV05G038740.1
1318	PAV01G024450.1;PAV06G004620.1
1319	PAV01G099560.1;PAV08G005460.1
1320	PAV01G075060.1;PAV04G004490.1
1321	PAV01G021870.1;PAV08G055070.1
1322	PAV04G008770.1;PAV04G024620.1
1323	PAV00G009600.1;PAV07G019160.1;PAV07G019620.2;PAV07G020300.2
1324	PAV01G021130.1;PAV05G018200.1;PAV05G018210.1
1325	PAV00G007450.1;PAV03G035190.1;PAV04G017820.1
1326	PAV06G031700.1;PAV08G008090.1
1327	PAV01G069880.1;PAV03G043310.1
1328	PAV01G069300.1;PAV01G069310.1
1329	PAV01G099500.1
1330	PAV06G023680.1;PAV08G029350.1
1331	PAV02G032210.1;PAV05G005820.1
1332	PAV01G020080.2;PAV06G006520.1
1333	PAV05G037970.1;PAV05G037980.1
1334	PAV01G012030.1;PAV01G095910.1
1335	PAV01G076570.1;PAV01G076580.1;PAV08G056670.1
1336	PAV03G003060.1
1337	PAV02G018820.1;PAV05G029810.1
1338	PAV06G027440.1;PAV08G026510.1
1339	PAV01G056230.1;PAV05G034300.1
1340	PAV03G046900.1;PAV03G046910.2
1341	PAV02G002170.1;PAV08G020920.1
1342	PAV01G102360.1;PAV03G037820.1
1343	PAV07G055020.1;PAV07G055040.2
1344	PAV00G010940.1;PAV01G005230.1;PAV04G015890.1
1345	PAV01G036700.1;PAV01G037470.1;PAV01G037840.1
1346	PAV01G025660.1;PAV01G025680.1;PAV01G025690.1;PAV01G025700.1
1347	PAV03G039060.1;PAV04G001570.1
1348	PAV04G019510.1
1349	PAV03G049180.2;PAV06G038870.5
1350	PAV01G065310.1;PAV05G039330.1
1351	PAV00G010440.1;PAV01G091140.1;PAV04G049350.1
1352	PAV03G004550.1;PAV08G055850.1
1353	PAV03G004720.1;PAV03G004730.1
1354	PAV01G061230.1;PAV01G061360.1;PAV01G061390.1
1355	PAV03G014760.1;PAV03G014790.1;PAV03G014810.1;PAV07G057440.1
1356	PAV06G021020.1;PAV08G039170.1
1357	PAV08G044540.1
1358	PAV07G041360.1;PAV08G056080.2
1359	PAV01G089350.1;PAV07G055860.1
1360	PAV06G057700.2;PAV07G056360.3
1361	PAV02G070830.1;PAV05G035400.1
1362	PAV02G000450.1;PAV07G045210.1
1363	PAV05G040410.1;PAV07G004630.1
1364	PAV01G023490.1;PAV08G054190.1
1365	PAV01G053450.1;PAV01G100850.1;PAV06G004110.1;PAV07G048680.1
1366	PAV06G016230.1;PAV06G054440.2
1367	PAV01G000370.1;PAV06G002050.1
1368	PAV07G046050.1;PAV07G046070.2
1369	PAV03G036920.1;PAV06G063660.1
1370	PAV03G007450.1;PAV07G051970.1
1371	PAV01G087190.1;PAV03G002420.1;PAV03G003040.1
1372	PAV01G089510.1;PAV03G012890.1
1373	PAV07G046190.1;PAV08G030830.1
1374	PAV02G039580.1;PAV02G044360.1;PAV05G035390.1
1375	PAV01G075250.1;PAV04G004530.1
1376	PAV01G100090.1
1377	PAV01G086380.1;PAV01G086390.1
1378	PAV02G067250.1;PAV05G038570.1;PAV05G038650.1
1379	PAV03G049460.1;PAV04G008250.2;PAV08G002490.1
1380	PAV03G048880.1;PAV08G007710.1
1381	PAV01G023220.1;PAV01G023230.1
1382	PAV01G004600.1;PAV03G050980.1
1384	PAV02G018830.1;PAV05G029780.1
1385	PAV01G015690.1;PAV01G101650.1
1386	PAV02G006830.3
1387	PAV05G039570.1;PAV05G039580.1
1388	PAV00G015240.1;PAV08G003470.1;PAV08G045200.1
1389	PAV02G034410.1;PAV07G039570.1
1390	PAV03G039160.1
1391	PAV03G048220.1;PAV03G048230.1;PAV05G038350.1
1392	PAV04G014440.1;PAV04G014450.2
1394	PAV03G038930.1;PAV03G038950.1
1395	PAV02G038970.1
1396	PAV08G035280.1;PAV08G037260.1;PAV08G037270.2;PAV08G037380.2
1397	PAV03G047910.1
1398	PAV01G004770.1;PAV01G004780.1
1399	PAV04G019930.1;PAV04G020190.1;PAV04G020210.1;PAV04G020230.1
1400	PAV02G032550.1;PAV02G032610.1
1401	PAV00G010980.1;PAV04G015930.1;PAV05G002980.2;PAV05G003100.1
1402	PAV04G030330.1;PAV04G030420.1;PAV04G031660.1
1403	PAV01G064650.1;PAV03G041190.1
1404	PAV00G004800.1;PAV08G033530.1
1405	PAV00G005300.1;PAV00G008120.1;PAV00G011690.1;PAV00G015320.1;PAV00G017980.1;PAV00G018090.1;PAV00G024980.1;PAV01G020210.1;PAV01G022970.1;PAV01G039130.1;PAV01G078620.1;PAV02G032710.1;PAV02G050650.1;PAV02G067860.1;PAV04G034280.1;PAV05G016910.1;PAV06G009460.1;PAV06G021980.1;PAV06G026070.1;PAV06G046160.1;PAV08G003500.1;PAV08G010640.1;PAV08G023630.1
1406	PAV00G006440.1
1407	PAV01G040670.1
1410	PAV03G038500.1
1411	PAV06G002140.1;PAV06G002150.1
1412	PAV03G032390.1;PAV08G039140.1
1413	PAV01G101220.1;PAV01G101230.1
1414	PAV02G018680.1;PAV05G030080.2
1415	PAV01G078150.1;PAV01G078540.1;PAV07G045250.1
1416	PAV01G060020.1;PAV06G018170.1
1417	PAV06G014960.1;PAV06G047850.1
1418	PAV01G089560.1;PAV07G056350.1
1419	PAV01G069260.1;PAV03G043710.1
1420	PAV01G081230.1;PAV08G022920.1
1421	PAV01G001810.1;PAV06G003310.1
1422	PAV04G013410.1;PAV04G017770.1
1423	PAV02G005490.1;PAV05G044560.1
1424	PAV08G030520.2;PAV08G030530.1
1425	PAV01G071500.1;PAV05G043800.1
1426	PAV01G085400.2;PAV07G042190.1
1427	PAV02G001030.1;PAV02G015980.1
1428	PAV02G064880.1;PAV07G024310.1
1429	PAV03G045400.1;PAV04G028870.1
1431	PAV06G000970.1
1432	PAV01G072640.1;PAV02G004800.1
1433	PAV03G011080.1;PAV07G054360.1
1434	PAV00G003150.1;PAV01G080490.1;PAV08G027760.1
1435	PAV03G038960.1;PAV04G031650.1
1436	PAV03G037740.1;PAV03G037750.1;PAV03G037760.1;PAV03G037770.1;PAV03G037780.1;PAV03G037790.1
1437	PAV02G010790.1;PAV06G015100.2
1439	PAV01G095500.1;PAV07G033220.1
1440	PAV04G004870.1;PAV06G013390.1
1441	PAV02G033720.1;PAV06G048250.1
1442	PAV03G045090.2;PAV05G041520.1
1443	PAV01G080640.2;PAV01G080650.1
1444	PAV05G005120.1;PAV05G005190.1;PAV05G005280.1
1445	PAV02G022390.1;PAV05G026250.1
1446	PAV02G003460.1;PAV05G028080.1
1447	PAV06G010980.1
1448	PAV01G081060.1;PAV01G081070.1
1449	PAV02G016790.1
1450	PAV01G082380.1;PAV03G007860.1
1451	PAV00G026940.1;PAV02G024930.1;PAV05G022870.1
1452	PAV05G028230.1;PAV06G059790.1
1453	PAV01G061810.1;PAV01G096280.3
1454	PAV01G017160.1;PAV01G066450.1
1455	PAV07G035780.2;PAV07G035790.1
1456	PAV03G020370.1;PAV04G023030.1
1457	PAV06G063130.1;PAV07G032360.1;PAV07G032500.1
1458	PAV04G008020.1
1459	PAV04G002510.1;PAV04G029430.1
1460	PAV03G043600.1;PAV03G043620.1
1461	PAV01G085350.1;PAV08G037240.1
1462	PAV04G003310.1;PAV04G028000.1
1463	PAV01G068700.1;PAV07G043420.2
1464	PAV06G024690.1;PAV06G047530.1
1465	PAV04G045090.1;PAV07G012480.1
1466	PAV01G089650.2;PAV03G013950.1
1467	PAV01G075130.1;PAV05G043390.1
1468	PAV02G015030.1;PAV06G020010.1
1469	PAV01G020010.1;PAV08G056000.1
1470	PAV08G048400.1;PAV08G048410.2
1471	PAV01G068640.1
1472	PAV02G010840.1;PAV06G015450.1
1473	PAV05G008330.1;PAV07G051180.1
1474	PAV02G065250.1;PAV06G036670.1
1475	PAV06G024860.1;PAV08G027280.1
1476	PAV06G018150.1;PAV08G043360.1
1477	PAV01G003170.1;PAV01G077130.1
1478	PAV00G023790.1;PAV01G019280.1;PAV06G006770.1
1479	PAV01G023200.1;PAV06G004050.1
1480	PAV04G009820.1;PAV04G009830.2
1481	PAV02G012940.1;PAV02G012950.1
1482	PAV01G081650.1;PAV07G051380.1
1483	PAV01G095510.1;PAV01G095570.1;PAV06G025680.1
1484	PAV02G018560.1;PAV05G030160.1
1485	PAV01G023900.2;PAV08G053850.1
1486	PAV01G025540.1;PAV05G013780.1
1487	PAV06G052740.1;PAV06G052750.1
1488	PAV04G010530.1;PAV06G050290.1
1489	PAV01G071310.1;PAV01G071340.3
1490	PAV00G011330.1;PAV00G011340.1;PAV04G016160.1;PAV04G016170.1
1491	PAV00G012820.1;PAV00G012830.1;PAV05G040640.1;PAV05G040650.2
1492	PAV05G002720.1;PAV08G045350.2
1493	PAV01G077920.1;PAV01G097910.1
1494	PAV00G024370.2;PAV01G041850.1;PAV07G028550.2
1495	PAV03G043270.1;PAV05G042770.1
1496	PAV08G037570.1;PAV08G037580.1
1497	PAV01G083640.1;PAV08G039810.1
1498	PAV02G064720.1;PAV04G038510.1;PAV04G038840.1
1499	PAV02G053130.1;PAV03G004560.1
1500	PAV05G042480.1;PAV06G063480.1
1501	PAV01G095820.1;PAV06G024890.2;PAV06G024900.1
1502	PAV04G005000.1;PAV07G044720.1
1503	PAV05G031780.2
1504	PAV03G002230.1;PAV03G033990.1
1505	PAV02G060010.1;PAV02G066190.1;PAV08G008490.2
1506	PAV05G038700.3
1507	PAV01G077390.1;PAV07G046350.1
1508	PAV03G009700.1;PAV07G055010.1
1509	PAV07G044010.1
1510	PAV07G041410.1;PAV07G041420.1
1511	PAV07G048970.1;PAV08G045610.1
1512	PAV01G030610.1
1513	PAV01G009700.1;PAV01G094570.3
1514	PAV02G008720.2;PAV02G008740.1;PAV02G008750.2
1515	PAV01G096400.2;PAV02G028190.1
1516	PAV08G056030.1;PAV08G056040.1
1517	PAV01G098070.1;PAV03G049330.1
1518	PAV01G024810.1;PAV08G037790.1
1519	PAV01G016430.1;PAV01G016440.1;PAV01G016450.1
1520	PAV01G021050.1;PAV07G054960.1
1521	PAV00G021080.1;PAV07G035660.1;PAV07G035680.1
1522	PAV05G042590.1;PAV06G050940.1;PAV06G051030.1
1523	PAV01G075080.1;PAV01G075090.1
1524	PAV03G051690.1;PAV05G027470.1
1525	PAV03G005450.1;PAV07G050530.1
1526	PAV06G012840.1;PAV06G012890.2;PAV07G048630.1
1527	PAV02G009690.1;PAV06G057350.1
1528	PAV00G024450.1;PAV02G067260.1;PAV07G028610.1
1529	PAV07G029970.1;PAV08G050520.1
1530	PAV02G002030.1;PAV02G018160.1
1531	PAV00G027130.1;PAV02G024670.1;PAV05G023430.1
1532	PAV02G019280.1;PAV02G033670.1
1533	PAV01G020600.1;PAV01G020610.1
1534	PAV02G028750.1;PAV05G020300.1
1535	PAV01G096010.1;PAV07G039260.1
1536	PAV01G096140.1;PAV01G096150.1
1537	PAV01G098200.1;PAV01G098210.1
1538	PAV06G029880.1;PAV07G052830.1
1539	PAV06G021640.1;PAV08G039760.2
1540	PAV07G046700.1;PAV08G043180.1
1541	PAV01G043610.1;PAV04G011840.1;PAV04G011870.1
1542	PAV07G042330.1;PAV07G042340.1
1543	PAV07G048940.1;PAV08G045580.1
1544	PAV08G031050.1;PAV08G031080.1
1545	PAV02G056450.1;PAV02G056510.1;PAV02G058640.1;PAV02G058870.1;PAV06G057200.1
1546	PAV01G093300.1;PAV06G028370.1
1547	PAV01G034330.1;PAV01G036320.1;PAV06G027330.1
1548	PAV01G058470.1;PAV03G051270.1
1549	PAV01G062470.1;PAV03G048860.1
1550	PAV07G002790.1;PAV07G002820.1;PAV07G002890.1
1551	PAV05G037000.1
1552	PAV03G040470.1;PAV04G028810.1
1553	PAV06G023340.1;PAV07G036640.1
1554	PAV01G079350.1;PAV07G043610.1
1555	PAV04G036600.1;PAV08G052370.1
1556	PAV01G071170.1;PAV03G029450.1
1557	PAV01G081960.1;PAV05G011380.1
1558	PAV01G060350.1;PAV05G036240.1
1559	PAV06G005040.1;PAV08G055180.1
1560	PAV01G009640.1;PAV01G009650.1
1561	PAV04G037390.1;PAV07G025360.1
1562	PAV00G019080.1;PAV07G019150.2;PAV07G019220.3;PAV07G019320.3;PAV07G019570.1;PAV07G020290.1
1563	PAV00G011770.1;PAV00G011780.1;PAV04G020550.1;PAV04G020560.2
1565	PAV07G018920.1;PAV07G024620.1;PAV07G024840.1;PAV07G025100.1
1566	PAV06G046720.1;PAV08G007640.1
1567	PAV01G024750.1;PAV01G024770.1;PAV01G024790.1
1568	PAV01G017120.1;PAV01G017130.1;PAV01G017140.1;PAV01G017150.1
1569	PAV01G088600.1
1570	PAV01G006290.1;PAV04G046870.2
1571	PAV08G002100.1
1572	PAV04G008380.1
1573	PAV08G037620.1;PAV08G037630.1;PAV08G037660.1
1574	PAV03G029720.1
1575	PAV01G054590.1
1576	PAV04G038240.1
1577	PAV01G093040.1;PAV06G028890.1
1579	PAV00G022390.1;PAV00G023120.1;PAV01G035420.1;PAV02G025930.1;PAV02G038290.1;PAV02G039230.1;PAV02G047130.1;PAV02G053550.1;PAV04G027520.1;PAV04G034430.1;PAV05G003120.1;PAV05G006410.1;PAV05G009300.1;PAV06G028110.1;PAV06G033500.1;PAV06G037410.1;PAV06G041000.1
1582	PAV03G008940.1;PAV03G047830.1
1583	PAV04G029400.1;PAV04G029410.1
1584	PAV02G009630.1;PAV06G057380.1
1585	PAV02G009660.1;PAV06G057370.1
1586	PAV03G030170.2
1587	PAV05G039360.1
1588	PAV01G073570.1;PAV05G044860.1
1589	PAV01G074150.1;PAV01G074160.1
1590	PAV01G060050.2
1591	PAV02G000130.3
1592	PAV06G041030.1;PAV07G002420.1
1593	PAV06G020640.2;PAV08G038540.1
1594	PAV05G036790.1;PAV05G036800.1
1595	PAV01G091500.1;PAV04G000380.1
1596	PAV07G002970.1;PAV07G003140.1
1597	PAV04G026050.1;PAV07G038950.1
1598	PAV01G089400.2;PAV03G012650.2
1599	PAV01G023370.1;PAV08G054320.1
1600	PAV01G095890.1;PAV01G095900.1
1601	PAV01G016760.1;PAV01G062350.1
1602	PAV03G006380.1;PAV08G055730.1
1603	PAV01G077640.1;PAV01G077700.1
1604	PAV06G003110.2;PAV08G052810.1
1605	PAV02G022500.1;PAV05G026210.1
1606	PAV01G081700.1;PAV03G006650.1
1607	PAV05G044090.1;PAV05G044100.1
1608	PAV04G016450.2;PAV04G016470.1;PAV04G016480.1
1609	PAV01G071550.1;PAV01G071560.5
1610	PAV01G074130.1;PAV01G074140.1
1611	PAV01G090190.1;PAV03G015270.1
1612	PAV01G022740.1;PAV08G054840.1
1613	PAV03G014900.1;PAV03G014920.1
1614	PAV06G011100.1;PAV06G058930.1
1615	PAV07G008550.1;PAV08G031110.1;PAV08G033820.1
1616	PAV01G086460.1;PAV07G054740.2;PAV07G054830.1
1617	PAV04G009080.1;PAV05G031340.1
1618	PAV01G023270.1;PAV08G000540.1
1619	PAV01G094600.1;PAV01G094670.1
1620	PAV01G087520.1;PAV01G087530.2
1621	PAV07G045290.1;PAV07G045370.1
1622	PAV02G015230.1;PAV06G053520.1
1623	PAV02G029950.1;PAV02G029960.1
1624	PAV01G064410.1;PAV05G038790.2
1625	PAV01G071270.1;PAV05G043680.1
1626	PAV02G005670.1;PAV05G023940.1
1627	PAV01G012180.1;PAV03G002880.1
1628	PAV06G063640.1;PAV07G033250.1
1629	PAV01G008310.1;PAV01G008850.1;PAV08G048950.1
1630	PAV06G000610.1;PAV08G046850.1
1631	PAV02G008900.1;PAV06G012060.1
1633	PAV01G073860.1;PAV01G073870.1
1634	PAV02G022360.1;PAV02G022370.1
1635	PAV00G023860.1;PAV01G032260.1
1636	PAV01G078970.1;PAV08G034090.1
1637	PAV01G073880.1;PAV01G073890.1
1638	PAV01G091760.1;PAV08G046050.1
1639	PAV01G070390.1;PAV01G070400.1
1640	PAV01G079770.1;PAV01G079780.2
1641	PAV01G097720.1;PAV08G027200.1
1642	PAV01G004560.1;PAV06G002390.1
1643	PAV01G078100.1;PAV01G078500.1
1644	PAV01G082930.1;PAV08G041690.2
1645	PAV06G021620.1;PAV08G051240.1
1646	PAV01G010490.1;PAV03G003130.1
1647	PAV07G005990.1;PAV07G006020.4
1648	PAV01G084290.1;PAV06G020830.1
1649	PAV01G069920.1;PAV01G069930.1
1650	PAV07G030910.2
1651	PAV02G003990.2;PAV02G004000.1
1652	PAV07G015620.1
1653	PAV06G022670.1
1654	PAV01G101880.1;PAV01G101890.1
1655	PAV06G023700.2;PAV06G023710.1
1656	PAV02G034570.1;PAV07G039450.1
1657	PAV02G066040.1;PAV02G066080.1
1658	PAV04G014730.2
1659	PAV01G087370.1;PAV01G087390.1
1660	PAV02G032360.1;PAV02G032380.1
1661	PAV08G046340.2;PAV08G046350.1
1662	PAV02G020500.1;PAV05G028060.1
1663	PAV01G005140.1;PAV01G093900.1
1664	PAV06G059040.1
1665	PAV06G016170.1;PAV06G054580.1
1666	PAV01G096800.1;PAV08G029270.1
1667	PAV01G063010.1;PAV05G038230.1
1668	PAV01G061590.1;PAV03G033120.1
1669	PAV01G061750.1;PAV05G037470.1
1670	PAV00G020110.1;PAV01G090760.1;PAV01G100720.1
1671	PAV02G005280.1;PAV05G024500.1
1672	PAV01G058950.1;PAV03G051010.3
1673	PAV01G073420.1;PAV01G073430.1
1674	PAV04G002170.1;PAV04G030490.1
1675	PAV05G039420.1;PAV05G039450.1
1676	PAV01G077780.1;PAV07G045870.1
1677	PAV01G061240.1;PAV08G002660.1
1678	PAV01G061710.1;PAV01G061720.1
1679	PAV01G063890.1;PAV05G038440.1
1680	PAV01G064120.1;PAV01G070990.2
1681	PAV01G056980.1;PAV03G051930.2
1682	PAV04G008820.1;PAV04G008830.1
1683	PAV05G002070.1;PAV08G001050.1
1684	PAV01G098630.1;PAV01G100530.1
1685	PAV02G030400.1;PAV05G018570.1
1686	PAV01G102750.1;PAV08G000410.1
1688	PAV05G002010.1;PAV07G049110.1
1689	PAV01G099370.1;PAV08G004960.1
1690	PAV01G077770.2
1691	PAV02G025300.1;PAV05G024000.1
1692	PAV01G084200.1;PAV06G020960.1
1693	PAV05G044530.1;PAV05G044550.1
1694	PAV03G008350.1;PAV07G052880.1
1695	PAV03G006540.1;PAV07G051310.1
1696	PAV03G031380.3
1697	PAV05G027390.1
1698	PAV05G032560.1
1699	PAV01G098780.1;PAV08G055980.1
1700	PAV01G071060.1;PAV07G039550.1
1701	PAV00G008040.1;PAV01G003520.1;PAV03G042150.1
1702	PAV03G047850.1;PAV05G038690.1
1703	PAV01G078900.2
1704	PAV06G028310.1
1705	PAV00G011070.1;PAV00G011180.1;PAV04G016040.1;PAV04G016060.1
1707	PAV00G033520.1;PAV00G034250.1
1708	PAV07G048180.1;PAV08G045170.1
1709	PAV01G082810.1;PAV06G022890.1
1710	PAV01G079920.1;PAV07G057700.1
1711	PAV06G046360.1;PAV07G038890.1
1712	PAV02G014300.1;PAV08G040300.1
1713	PAV06G011190.1;PAV06G058850.1
1714	PAV05G022300.2;PAV07G030500.1
1715	PAV06G042390.1;PAV07G035800.1
1716	PAV01G075460.1;PAV07G039020.1
1717	PAV02G010700.1;PAV06G014880.1
1718	PAV00G005140.1;PAV01G009720.1
1719	PAV02G014710.2;PAV02G014720.1
1720	PAV07G055990.1;PAV07G056000.1
1721	PAV06G004030.1;PAV08G054490.1
1722	PAV02G069270.1;PAV02G069290.1
1723	PAV02G012810.1;PAV06G018810.1
1724	PAV01G010910.1;PAV06G018250.1
1725	PAV02G014910.1
1726	PAV02G060930.2;PAV02G060940.2
1727	PAV03G031570.1;PAV03G031580.1
1728	PAV03G007880.1;PAV03G007910.1
1729	PAV08G047360.1
1730	PAV00G014270.1;PAV01G061570.1;PAV01G061580.1
1731	PAV01G081000.1;PAV01G081010.1
1732	PAV05G038090.1;PAV05G038110.1
1733	PAV05G018410.1;PAV05G018470.1;PAV05G018530.1
1734	PAV05G034580.1;PAV05G034590.1
1735	PAV02G001060.1
1736	PAV01G004280.1;PAV07G024430.1
1738	PAV01G073710.1;PAV05G023480.1
1739	PAV01G056890.1;PAV05G034640.1
1740	PAV01G087650.1;PAV08G022830.1
1741	PAV01G015580.1;PAV03G017500.1
1742	PAV02G064750.2;PAV07G005970.1
1743	PAV06G021690.1;PAV08G039890.1
1744	PAV05G037060.1
1745	PAV02G011060.1;PAV06G016100.1
1746	PAV02G009600.1;PAV06G012940.1
1747	PAV01G081730.1;PAV05G003640.1;PAV07G051540.1
1748	PAV04G035000.1;PAV07G030340.1
1749	PAV02G054150.1;PAV06G059740.1
1750	PAV01G089480.1;PAV07G056070.1
1751	PAV06G003330.1;PAV08G053220.1
1752	PAV06G001690.1;PAV08G050020.1
1753	PAV02G068290.1
1754	PAV02G002740.1;PAV05G018330.1
1755	PAV04G004370.1;PAV04G025840.2
1756	PAV07G057990.1;PAV07G058000.1
1758	PAV02G014320.2;PAV02G014330.1
1760	PAV04G017050.1;PAV04G017060.1
1761	PAV00G026330.1;PAV02G021410.1;PAV06G014300.1
1762	PAV08G040230.1;PAV08G040240.2
1763	PAV02G062000.1;PAV06G006980.1
1764	PAV01G016520.1;PAV01G016530.1;PAV01G016540.1
1765	PAV01G060870.1;PAV02G012540.2
1766	PAV01G023500.1
1767	PAV02G033020.1
1768	PAV06G044390.1;PAV07G036800.2
1769	PAV06G005260.1;PAV07G040630.1
1770	PAV07G049380.1;PAV07G050390.1
1771	PAV02G022670.1;PAV02G022810.1
1772	PAV01G071070.1;PAV01G071090.1
1773	PAV06G056330.1;PAV06G056340.1;PAV06G056350.1
1774	PAV07G030280.1;PAV07G030290.1;PAV07G030300.1
1776	PAV01G094220.1
1777	PAV07G013340.1;PAV07G013440.1
1778	PAV02G033430.1;PAV02G033480.1
1779	PAV06G052660.1;PAV06G052670.1;PAV06G052730.1
1780	PAV07G047760.1;PAV07G047770.1
1781	PAV08G047830.2
1782	PAV06G049080.1
1783	PAV05G028090.1;PAV05G028110.1;PAV05G028130.1
1784	PAV01G026730.1;PAV02G007680.1
1785	PAV01G079810.1
1786	PAV05G021940.1;PAV05G021990.1;PAV05G034950.1;PAV05G042870.1
1787	PAV05G010820.1
1788	PAV05G015120.1
1789	PAV00G000690.1;PAV00G001360.1;PAV00G013360.1;PAV00G020780.1
1797	PAV06G059560.1
1799	PAV06G017990.1;PAV06G051290.1
1800	PAV04G031720.1
1801	PAV01G082540.1;PAV01G082550.1
1802	PAV04G026390.1
1804	PAV03G032090.1;PAV03G032100.1
1805	PAV02G019670.1;PAV02G019680.1
1806	PAV01G082290.1
1807	PAV02G006240.1;PAV02G006250.1
1808	PAV02G006170.1
1809	PAV06G053620.1;PAV06G053630.1
1810	PAV03G044780.1;PAV05G041810.1
1811	PAV04G004390.1;PAV04G004400.1
1812	PAV01G077740.1;PAV01G077750.1
1813	PAV01G042090.1;PAV01G042140.2
1814	PAV06G018070.1;PAV06G018080.1
1815	PAV03G005360.1
1816	PAV08G034070.1
1817	PAV01G057690.1;PAV01G057710.2
1818	PAV01G056190.2;PAV03G052310.1
1819	PAV01G074430.1;PAV01G074440.1
1820	PAV01G031280.1;PAV01G031290.1
1821	PAV01G091300.1;PAV04G049990.1
1822	PAV01G007840.1;PAV01G073820.1
1823	PAV07G043760.1;PAV08G034970.1
1824	PAV01G058680.1;PAV05G035500.1
1825	PAV06G017750.1
1826	PAV01G023880.1;PAV03G017820.1
1827	PAV05G044440.2
1828	PAV03G005340.1;PAV07G050400.1
1829	PAV03G037310.1
1830	PAV02G009640.1;PAV06G013070.1
1831	PAV03G009410.1;PAV03G009470.1
1832	PAV03G047650.1;PAV03G047660.1
1833	PAV01G024600.1;PAV08G053420.1
1834	PAV02G041960.1
1835	PAV01G003400.1;PAV06G002890.1
1836	PAV01G023150.1;PAV08G054470.1
1837	PAV04G038730.1;PAV04G038740.1
1838	PAV05G039070.1;PAV05G039080.1
1839	PAV02G010890.1;PAV02G010900.1
1840	PAV02G030190.1;PAV07G055270.1
1841	PAV03G031590.1;PAV03G038140.1
1842	PAV01G096860.1;PAV06G013170.1
1844	PAV02G000690.1;PAV03G027190.1
1845	PAV08G046300.1
1846	PAV08G045940.1;PAV08G045950.1
1847	PAV04G024850.1
1848	PAV02G069820.1;PAV06G007050.1
1849	PAV03G052580.1;PAV05G002160.1
1850	PAV07G039310.1;PAV07G039320.1
1851	PAV01G090980.1;PAV03G015830.2
1852	PAV03G005370.1;PAV03G005380.1
1853	PAV06G063960.1;PAV06G063970.1
1854	PAV03G007510.2;PAV05G037020.2
1855	PAV01G086660.1;PAV03G010860.1
1856	PAV01G098130.1;PAV07G054490.1
1857	PAV05G002870.1;PAV05G002890.1
1858	PAV01G070010.1
1859	PAV02G023110.3;PAV02G023120.1
1860	PAV06G002760.1;PAV08G052310.1
1861	PAV03G037710.1
1862	PAV08G031660.2;PAV08G031670.1
1863	PAV01G081180.1;PAV01G081190.1
1864	PAV00G012750.1;PAV01G065660.1
1865	PAV08G049300.1;PAV08G049310.1
1866	PAV02G012840.1
1867	PAV08G036460.1;PAV08G036470.1
1868	PAV01G060600.1
1869	PAV06G063110.1;PAV07G032320.1
1870	PAV01G058800.1;PAV03G051040.1
1871	PAV04G005500.1;PAV04G005640.1;PAV06G003560.1
1872	PAV03G011340.1;PAV03G011690.1
1873	PAV04G028890.1
1874	PAV06G008010.1
1875	PAV01G087940.1;PAV03G011380.1
1876	PAV02G008870.1;PAV02G008880.1
1877	PAV02G001630.1;PAV05G032370.1
1878	PAV02G033340.2;PAV02G033350.1
1879	PAV05G023280.1;PAV05G023310.1
1880	PAV02G005010.1;PAV02G005020.1
1881	PAV03G036660.1;PAV03G050050.1
1882	PAV03G005390.1;PAV08G039840.1
1883	PAV02G008500.1;PAV05G035900.1
1884	PAV07G025410.1;PAV07G025420.1
1885	PAV01G000850.1;PAV01G098540.1
1886	PAV01G079650.1
1887	PAV06G057610.1;PAV06G057620.1
1889	PAV01G076260.1;PAV01G076270.1
1890	PAV01G069870.1;PAV05G042710.1
1891	PAV01G072910.1;PAV01G072920.1
1892	PAV01G009470.1;PAV07G050430.1
1893	PAV01G081030.1;PAV07G050360.1
1894	PAV01G062450.1;PAV01G062460.4
1895	PAV01G063210.1;PAV03G048350.1
1896	PAV01G066140.1;PAV01G066150.1
1897	PAV02G016960.1;PAV05G033240.1
1898	PAV05G045310.1;PAV07G053500.1
1899	PAV01G070430.1;PAV08G018810.1
1900	PAV08G007530.1
1901	PAV06G061210.2;PAV06G061220.1
1902	PAV01G006690.1;PAV01G006700.1
1903	PAV02G064090.1;PAV02G064140.1
1904	PAV02G001250.1;PAV05G033280.1
1905	PAV01G086210.2;PAV07G053810.1
1906	PAV01G073200.1;PAV01G073220.1
1907	PAV01G069060.2;PAV03G043980.1
1908	PAV01G066710.2
1909	PAV01G061180.1;PAV03G049670.1
1910	PAV01G071850.1;PAV01G071860.1
1911	PAV07G047250.1
1912	PAV04G017370.1;PAV06G030620.2;PAV07G013260.1
1913	PAV03G010540.1
1914	PAV00G008760.1;PAV03G013660.1;PAV03G040720.1
1915	PAV03G015060.1;PAV04G017460.1
1916	PAV01G072170.3
1917	PAV02G066380.1
1918	PAV08G039460.1;PAV08G039480.1
1919	PAV07G046870.1;PAV08G043240.1
1920	PAV07G047040.1;PAV08G043300.1
1921	PAV01G086700.1;PAV01G086730.1
1922	PAV07G050090.1;PAV07G050100.2
1923	PAV06G057670.1;PAV06G057690.1
1924	PAV04G009200.1;PAV07G036920.1
1925	PAV02G010060.1;PAV06G014140.1
1926	PAV01G098520.1;PAV02G032540.1
1927	PAV02G004910.1;PAV02G022860.1
1928	PAV02G018570.1;PAV05G030150.1
1929	PAV03G045260.1;PAV05G041490.1
1930	PAV06G004480.1;PAV06G004490.1
1931	PAV02G042110.1;PAV05G020680.1
1932	PAV02G010040.1;PAV06G014100.1
1933	PAV01G011650.2;PAV01G011790.1
1934	PAV03G008470.1;PAV07G053050.1
1935	PAV00G007900.1;PAV03G042010.1;PAV05G045040.1
1936	PAV01G074340.1;PAV01G074360.1
1937	PAV08G041120.1;PAV08G041130.1
1938	PAV00G007580.1;PAV03G035090.1;PAV04G013370.1
1939	PAV01G005580.1;PAV01G069720.1
1940	PAV01G028720.2;PAV01G028910.1
1941	PAV07G054300.3
1942	PAV01G087810.1;PAV07G054350.1
1943	PAV06G047890.1;PAV07G051320.1
1944	PAV02G013740.3;PAV06G052160.1
1945	PAV01G005240.2;PAV08G051370.1
1946	PAV03G052060.1;PAV05G034570.1
1947	PAV02G003550.1;PAV02G020620.1
1948	PAV02G003390.1;PAV02G003400.1
1949	PAV07G045600.1;PAV08G031990.1
1950	PAV06G017730.1;PAV06G061240.1
1951	PAV06G017200.1;PAV06G017210.1
1952	PAV07G050040.1;PAV07G050050.1
1953	PAV08G001000.1
1954	PAV07G058800.1;PAV07G058810.1
1955	PAV08G052550.1
1956	PAV08G052460.1
1957	PAV05G030170.1;PAV05G030180.1
1958	PAV05G027890.1;PAV05G027900.1;PAV05G027910.1
1959	PAV05G038500.1;PAV05G038510.1
1960	PAV03G017620.1;PAV05G013100.1
1961	PAV00G014430.1;PAV08G017770.1
1962	PAV05G001030.1;PAV07G055760.1
1963	PAV01G095810.1;PAV06G024910.1
1964	PAV07G047930.1;PAV07G047940.1
1965	PAV07G046960.1;PAV08G043270.1
1966	PAV00G021430.1;PAV01G074830.1;PAV01G074850.1
1967	PAV01G088920.1
1968	PAV01G024800.1;PAV08G053400.1
1969	PAV05G020600.1;PAV08G052360.1
1970	PAV07G056890.1;PAV08G029420.2
1971	PAV01G038930.1;PAV07G003310.1
1972	PAV01G075430.1;PAV08G045240.1
1973	PAV04G020270.1
1974	PAV05G023390.1;PAV05G023410.1
1975	PAV03G037090.1;PAV04G000350.1
1976	PAV01G016170.1;PAV01G016180.1
1977	PAV02G005170.1;PAV05G025430.1
1978	PAV02G002410.1;PAV02G018450.1
1979	PAV01G030490.1
1980	PAV05G041190.1;PAV05G041200.1
1981	PAV01G093830.1;PAV06G027340.1
1982	PAV07G049300.1;PAV07G049390.1
1983	PAV01G001540.1;PAV06G004810.1
1984	PAV01G021890.1;PAV06G004920.1
1985	PAV02G005690.1;PAV05G023890.1
1986	PAV03G044960.1;PAV03G044970.1
1987	PAV04G018610.1
1988	PAV00G007920.1;PAV03G042030.1;PAV05G042100.1
1990	PAV07G054980.1;PAV08G039450.1
1991	PAV01G083430.1;PAV08G040140.1
1992	PAV06G063370.1;PAV07G055650.1
1993	PAV07G042280.1;PAV08G036490.1
1994	PAV06G012250.1;PAV06G057920.1
1995	PAV02G027580.1
1996	PAV01G065040.1;PAV06G012680.2
1997	PAV06G043670.1;PAV07G036630.1
1998	PAV01G083160.1;PAV01G083180.1
1999	PAV01G003330.1;PAV08G041800.1
2000	PAV05G024450.1;PAV05G024460.1
2001	PAV02G002570.1;PAV02G018720.1
2002	PAV01G101010.1;PAV06G029870.1
2003	PAV01G086220.1;PAV01G086230.1
2004	PAV01G077460.1;PAV08G031020.1
2005	PAV07G034970.1;PAV07G034980.2
2006	PAV02G016810.1
2007	PAV02G001740.1;PAV02G001750.1
2008	PAV03G049730.1;PAV06G060880.1
2009	PAV03G006750.1;PAV07G051600.1
2010	PAV01G043330.1;PAV04G024680.1
2011	PAV06G011090.1;PAV06G058940.1
2012	PAV01G003670.2;PAV08G052320.1
2013	PAV02G008810.1;PAV02G008820.1;PAV02G008830.1
2014	PAV06G048900.1
2015	PAV01G004810.1;PAV01G004820.1
2017	PAV03G029550.1;PAV07G023190.1
2018	PAV03G031880.1
2019	PAV00G003040.1;PAV02G061870.1;PAV03G018980.1;PAV06G025860.1
2021	PAV00G010320.1;PAV08G050290.1
2022	PAV05G039340.1
2023	PAV03G030490.1
2024	PAV06G049400.1;PAV06G049450.1
2025	PAV01G053090.1;PAV06G025420.1
2026	PAV07G044440.1
2027	PAV07G006070.1
2028	PAV01G087730.1;PAV01G089210.1;PAV01G089220.1
2029	PAV00G022190.1;PAV01G034890.1;PAV01G034980.1
2030	PAV00G008690.1;PAV00G008700.1;PAV00G008710.1;PAV03G040770.1;PAV03G040780.1;PAV03G040790.1
2031	PAV08G035680.1;PAV08G036050.1
2032	PAV04G018260.1;PAV04G018270.1;PAV04G018410.1;PAV07G032300.1
2033	PAV01G006970.1
2034	PAV03G043520.1;PAV03G043610.1
2037	PAV00G033670.1;PAV00G033680.1;PAV00G033760.1
2038	PAV00G002380.1;PAV00G005470.1;PAV00G005560.1;PAV00G005930.1;PAV02G048240.1;PAV02G048650.1;PAV02G049040.1
2039	PAV02G023590.1;PAV02G023620.1
2040	PAV03G003470.1;PAV03G011040.3;PAV03G012400.2
2043	PAV01G032020.1;PAV08G001930.1
2044	PAV02G044750.1;PAV07G013710.1;PAV08G017890.1
2045	PAV06G008510.1
2046	PAV08G010130.1
2055	PAV00G007600.1;PAV02G011010.1;PAV03G035070.1
2056	PAV08G029260.1
2057	PAV06G042470.1;PAV07G035830.1
2058	PAV01G091930.1;PAV07G033340.1
2059	PAV04G031790.1
2060	PAV01G063770.1;PAV01G063830.2
2061	PAV03G045030.1;PAV05G041710.1
2062	PAV03G021780.1;PAV04G006230.1
2063	PAV01G058070.1;PAV01G058080.2
2064	PAV01G103010.1
2065	PAV06G045540.1;PAV07G038380.1
2066	PAV07G031990.1;PAV07G032010.1
2067	PAV07G047850.1
2068	PAV02G012030.1;PAV06G017160.2
2070	PAV01G070660.1;PAV03G028650.1
2071	PAV06G056380.1
2072	PAV02G014160.1;PAV06G050970.1
2073	PAV01G017650.2;PAV01G017660.1
2074	PAV08G041000.3
2075	PAV04G047040.1;PAV07G050600.1
2076	PAV04G017480.1;PAV04G017490.1
2077	PAV01G070330.1;PAV05G043160.1
2078	PAV01G073390.1
2079	PAV02G020590.1;PAV05G027990.1
2080	PAV01G098000.1;PAV06G031920.1
2081	PAV01G054800.1;PAV05G033850.1
2082	PAV01G005160.1;PAV07G058430.1
2083	PAV02G018650.1;PAV05G030130.1
2084	PAV08G055090.3
2085	PAV03G038070.2
2086	PAV06G010150.1;PAV06G010160.1
2087	PAV03G045450.1;PAV03G045460.1
2088	PAV01G075960.1;PAV08G043950.1
2089	PAV01G017340.1;PAV01G017350.2
2090	PAV06G056690.1;PAV06G056700.1
2092	PAV01G070930.1;PAV03G028750.1
2093	PAV01G005910.1;PAV02G063800.2
2094	PAV06G062550.1;PAV07G031720.1
2095	PAV03G048670.1;PAV03G048680.1
2096	PAV02G017560.1;PAV05G032420.1
2097	PAV03G028610.1;PAV08G006440.1
2098	PAV01G003560.3
2099	PAV01G087020.1;PAV01G087030.1
2100	PAV01G038510.1;PAV01G085860.1
2101	PAV01G070140.2;PAV01G070150.1
2102	PAV06G060810.1
2103	PAV08G053690.1
2104	PAV05G032910.1;PAV05G032920.1
2105	PAV01G090530.1;PAV03G045420.1
2106	PAV03G007490.1;PAV06G007380.1
2107	PAV03G008290.1;PAV03G008300.1
2108	PAV06G051640.1
2109	PAV02G033710.1;PAV07G039920.1
2110	PAV02G012060.1;PAV02G012070.1
2111	PAV00G008790.1;PAV03G040690.1;PAV05G043730.1;PAV08G024100.1
2112	PAV01G082220.1;PAV01G082230.1
2113	PAV06G004770.1;PAV07G044030.2
2114	PAV04G051380.2
2115	PAV03G039660.1;PAV04G030970.1
2116	PAV06G024650.1;PAV06G024660.1
2117	PAV02G008910.1;PAV06G058350.1
2118	PAV00G007880.1;PAV00G007890.1;PAV03G041990.1;PAV03G042000.1
2119	PAV04G003770.1;PAV04G026410.1
2120	PAV02G004640.1;PAV05G026230.1
2121	PAV01G067110.1;PAV03G046190.1
2122	PAV03G007640.1;PAV03G007670.1
[truncated: 15,769 more rows]

## Sheet: Table S26
Table S26. The gene families statistics of Prunus yedoensis.
Gene_faimly_id	Gene_id
0	Pyn_C0003.52;Pyn_C0015.15;Pyn_C0015.16;Pyn_C0016.3;Pyn_C0037.10;Pyn_C0038.10;Pyn_C0038.11;Pyn_C0038.36;Pyn_C0090.27;Pyn_C0103.53;Pyn_C0103.85;Pyn_C0105.39;Pyn_C0125.10;Pyn_C0139.22;Pyn_C0161.8;Pyn_C0200.26;Pyn_C0223.17;Pyn_C0226.98;Pyn_C0233.22;Pyn_C0250.74;Pyn_C0250.75;Pyn_C0252.37;Pyn_C0259.67;Pyn_C0288.14;Pyn_C0339.28;Pyn_C0361.33;Pyn_C0408.14;Pyn_C0416.12;Pyn_C0416.46;Pyn_C0416.8;Pyn_C0445.11…
2	Pyn_C0040.33;Pyn_C0040.4;Pyn_C0040.5;Pyn_C0053.2;Pyn_C0059.4;Pyn_C0062.1;Pyn_C0088.31;Pyn_C0088.32;Pyn_C0091.13;Pyn_C0097.16;Pyn_C0097.19;Pyn_C0124.4;Pyn_C0155.18;Pyn_C0155.23;Pyn_C0155.41;Pyn_C0228.18;Pyn_C0249.13;Pyn_C0250.10;Pyn_C0333.6;Pyn_C0344.11;Pyn_C0438.26;Pyn_C0459.8;Pyn_C0528.6;Pyn_C0689.2;Pyn_C0850.3;Pyn_C0850.5;Pyn_C0958.2;Pyn_C1010.1;Pyn_C1010.2;Pyn_C1467.2;Pyn_C1467.5;Pyn_C1560.11;…
6	Pyn_C0022.17;Pyn_C0022.19;Pyn_C0059.42;Pyn_C0209.3
7	Pyn_C0049.3;Pyn_C1949.11;Pyn_C2014.1;Pyn_C3011.3;Pyn_C3229.11
8	Pyn_C0078.4;Pyn_C0139.34;Pyn_C0143.23;Pyn_C0210.26;Pyn_C0210.27;Pyn_C0210.28;Pyn_C0226.204;Pyn_C0226.205;Pyn_C0226.208;Pyn_C0226.209;Pyn_C0231.7;Pyn_C0247.65;Pyn_C0252.13;Pyn_C0259.1;Pyn_C0262.1;Pyn_C0262.2;Pyn_C0262.4;Pyn_C0639.10;Pyn_C0639.11;Pyn_C0639.12;Pyn_C0639.14;Pyn_C0639.15;Pyn_C0639.16;Pyn_C0639.18;Pyn_C0639.20;Pyn_C0920.7;Pyn_C0996.22;Pyn_C1210.48;Pyn_C1522.12;Pyn_C1522.13;Pyn_C1522.14…
9	Pyn_C2410.4
12	Pyn_C0169.105;Pyn_C0169.106;Pyn_C0248.20;Pyn_C0248.25;Pyn_C0568.15;Pyn_C0568.20;Pyn_C0568.21;Pyn_C0568.25;Pyn_C0568.26;Pyn_C0663.17;Pyn_C0663.18;Pyn_C0663.20;Pyn_C0668.5;Pyn_C1455.11;Pyn_C1530.1;Pyn_C1530.2;Pyn_C1530.3;Pyn_C1530.4;Pyn_C1530.6;Pyn_C1530.7;Pyn_C1530.8;Pyn_C1853.5;Pyn_C1853.7;Pyn_C2112.9;Pyn_C2568.1;Pyn_C2568.2;Pyn_C2568.3;Pyn_C2585.1;Pyn_C2845.13;Pyn_C2845.15;Pyn_C2845.20;Pyn_C2845…
13	Pyn_C0005.21;Pyn_C0145.14;Pyn_C0145.21;Pyn_C0180.7;Pyn_C0226.99;Pyn_C0329.20;Pyn_C0329.63;Pyn_C0556.14;Pyn_C0575.6;Pyn_C1059.3;Pyn_C1059.6;Pyn_C1114.7;Pyn_C1321.7;Pyn_C1406.5;Pyn_C1444.1;Pyn_C1444.2;Pyn_C1514.7;Pyn_C1953.1;Pyn_C1965.23;Pyn_C1977.12;Pyn_C2045.8;Pyn_C2135.1;Pyn_C2234.13;Pyn_C2351.27;Pyn_C2619.18;Pyn_C2927.21;Pyn_C2974.37;Pyn_C2990.20;Pyn_C3014.4;Pyn_C3171.2;Pyn_C3401.4;Pyn_C3614.7;…
14	Pyn_C0007.68;Pyn_C0017.23;Pyn_C0017.24;Pyn_C0037.41;Pyn_C0058.16;Pyn_C0092.20;Pyn_C0143.29;Pyn_C0247.110;Pyn_C0247.87;Pyn_C0250.90;Pyn_C0253.11;Pyn_C0287.78;Pyn_C0287.79;Pyn_C0287.80;Pyn_C0315.14;Pyn_C0485.29;Pyn_C0542.2;Pyn_C0542.7;Pyn_C0820.11;Pyn_C1036.2;Pyn_C1187.6;Pyn_C1246.18;Pyn_C1623.1;Pyn_C1623.9;Pyn_C1800.21;Pyn_C1800.38;Pyn_C1848.11;Pyn_C1868.35;Pyn_C1972.29;Pyn_C1972.48;Pyn_C1976.41;P…
15	Pyn_C0154.8;Pyn_C0154.9;Pyn_C0390.3;Pyn_C0390.5;Pyn_C0530.1;Pyn_C0530.3;Pyn_C0530.4;Pyn_C1126.10;Pyn_C1126.7;Pyn_C1148.1;Pyn_C1148.2;Pyn_C1308.11;Pyn_C1308.1;Pyn_C1308.2;Pyn_C1308.3;Pyn_C1308.4;Pyn_C1308.5;Pyn_C1308.6;Pyn_C1530.16;Pyn_C1530.17;Pyn_C1644.22;Pyn_C1644.24;Pyn_C1705.14;Pyn_C1867.11;Pyn_C1867.12;Pyn_C1867.4;Pyn_C1867.5;Pyn_C1867.9;Pyn_C2041.16;Pyn_C2463.21;Pyn_C2463.25;Pyn_C2463.27;Py…
17	Pyn_C0098.7;Pyn_C0187.10;Pyn_C0187.11;Pyn_C0287.10;Pyn_C0287.11;Pyn_C0385.40;Pyn_C0385.41;Pyn_C0385.42;Pyn_C0635.3;Pyn_C0635.4;Pyn_C0883.1;Pyn_C0883.3;Pyn_C0944.18;Pyn_C1042.1;Pyn_C1291.5;Pyn_C1568.1;Pyn_C1908.7;Pyn_C2049.25;Pyn_C2049.27;Pyn_C2049.28;Pyn_C2056.10;Pyn_C2056.11;Pyn_C2056.1;Pyn_C2056.4;Pyn_C2056.5;Pyn_C2056.8;Pyn_C2089.6;Pyn_C2150.1;Pyn_C2150.2;Pyn_C2150.3;Pyn_C2283.1;Pyn_C2293.10;P…
18	Pyn_C3327.6
19	Pyn_C0001.11;Pyn_C0001.13;Pyn_C0001.14;Pyn_C0134.61;Pyn_C0196.6;Pyn_C0215.10;Pyn_C0281.2;Pyn_C0329.80;Pyn_C0344.1;Pyn_C0474.2;Pyn_C0667.2;Pyn_C0667.3;Pyn_C0725.9;Pyn_C0789.15;Pyn_C0789.16;Pyn_C0789.7;Pyn_C0962.1;Pyn_C0962.2;Pyn_C0962.3;Pyn_C0962.4;Pyn_C0962.5;Pyn_C1206.2;Pyn_C1206.5;Pyn_C1206.6;Pyn_C1206.8;Pyn_C1920.38;Pyn_C1928.2;Pyn_C1987.6;Pyn_C2471.4;Pyn_C2484.4;Pyn_C2577.2;Pyn_C2585.2;Pyn_C2…
20	Pyn_C0029.14;Pyn_C0220.20;Pyn_C0230.16;Pyn_C0230.18;Pyn_C0230.19;Pyn_C0230.25;Pyn_C0818.5;Pyn_C1132.2;Pyn_C1132.4;Pyn_C1657.4;Pyn_C2565.1;Pyn_C2955.1;Pyn_C2955.22;Pyn_C2955.32;Pyn_C3058.31;Pyn_C3058.32;Pyn_C3058.33;Pyn_C3058.38;Pyn_C3058.41;Pyn_C3058.44;Pyn_C3834.2;Pyn_C3930.1;Pyn_C3959.3
21	Pyn_C0129.36;Pyn_C0129.37;Pyn_C0231.58;Pyn_C0231.60;Pyn_C0231.61;Pyn_C0231.62;Pyn_C0280.4;Pyn_C0494.12;Pyn_C0694.12;Pyn_C0694.13;Pyn_C0717.2;Pyn_C1244.13;Pyn_C1266.4;Pyn_C1266.5;Pyn_C1267.1;Pyn_C1715.1;Pyn_C1715.3;Pyn_C1715.5;Pyn_C1715.6;Pyn_C1892.1;Pyn_C1892.2;Pyn_C2100.22;Pyn_C2470.8;Pyn_C2609.2;Pyn_C2892.10;Pyn_C2892.2;Pyn_C2892.5;Pyn_C2892.6;Pyn_C2892.7;Pyn_C2892.8;Pyn_C3317.48;Pyn_C3328.2;Py…
22	Pyn_C0212.15;Pyn_C0212.9;Pyn_C0333.21;Pyn_C0333.26;Pyn_C0376.10;Pyn_C0376.11;Pyn_C0376.12;Pyn_C0376.13;Pyn_C0376.14;Pyn_C0376.16;Pyn_C1255.2;Pyn_C2365.1;Pyn_C2853.13;Pyn_C2853.14;Pyn_C2853.16;Pyn_C2853.17;Pyn_C2853.18;Pyn_C2853.19;Pyn_C2853.8;Pyn_C2853.9;Pyn_C3043.13;Pyn_C3061.12;Pyn_C3476.10;Pyn_C3476.13;Pyn_C3476.14;Pyn_C3476.15;Pyn_C3476.17;Pyn_C3476.18;Pyn_C3476.2;Pyn_C3476.3;Pyn_C3476.4;Pyn_…
23	Pyn_C0353.5;Pyn_C2849.24;Pyn_C3676.3
24	Pyn_C0148.14;Pyn_C0237.28;Pyn_C0237.29;Pyn_C0525.12;Pyn_C0586.9;Pyn_C0660.6;Pyn_C1183.1;Pyn_C1455.84;Pyn_C1492.2;Pyn_C1492.4;Pyn_C2234.10;Pyn_C2234.6;Pyn_C2234.7;Pyn_C2595.3;Pyn_C2608.19;Pyn_C2608.21;Pyn_C2608.25;Pyn_C2608.28;Pyn_C2689.23;Pyn_C3248.4;Pyn_C3248.5;Pyn_C3503.36;Pyn_C3503.37;Pyn_C3503.38;Pyn_C3503.41;Pyn_C3511.21;Pyn_C3511.22;Pyn_C3898.6;Pyn_C4007.5
25	Pyn_C0002.2;Pyn_C1912.1;Pyn_C3443.3
26	Pyn_C0033.81;Pyn_C0033.83;Pyn_C0152.13;Pyn_C0259.21;Pyn_C0282.1;Pyn_C0381.17;Pyn_C0381.19;Pyn_C0416.3;Pyn_C0626.1;Pyn_C0626.2;Pyn_C0743.1;Pyn_C0743.3;Pyn_C0743.4;Pyn_C0743.5;Pyn_C1091.3;Pyn_C1091.4;Pyn_C1091.5;Pyn_C1131.8;Pyn_C1296.8;Pyn_C1483.1;Pyn_C1508.4;Pyn_C1528.1;Pyn_C1528.2;Pyn_C1528.4;Pyn_C1639.2;Pyn_C1726.1;Pyn_C1759.2;Pyn_C1948.4;Pyn_C1948.5;Pyn_C2147.2;Pyn_C2234.18;Pyn_C2234.19;Pyn_C22…
28	Pyn_C0003.1;Pyn_C0003.5;Pyn_C0003.6;Pyn_C0222.6;Pyn_C0287.67;Pyn_C0306.1;Pyn_C0319.33;Pyn_C0393.5;Pyn_C0779.8;Pyn_C0954.4;Pyn_C0964.2;Pyn_C0973.1;Pyn_C1544.53;Pyn_C1544.54;Pyn_C1544.55;Pyn_C1709.3;Pyn_C1975.29;Pyn_C2045.2;Pyn_C2045.4;Pyn_C2084.1;Pyn_C2258.6;Pyn_C2466.2;Pyn_C2466.5;Pyn_C2466.6;Pyn_C2582.6;Pyn_C3073.23;Pyn_C3196.8;Pyn_C3207.2;Pyn_C3403.3;Pyn_C3449.37;Pyn_C3665.3;Pyn_C3665.5
30	Pyn_C0016.32;Pyn_C0030.3;Pyn_C0030.4;Pyn_C0034.35;Pyn_C0034.36;Pyn_C0035.29;Pyn_C0035.30;Pyn_C0105.24;Pyn_C0174.15;Pyn_C0188.31;Pyn_C0188.32;Pyn_C0252.32;Pyn_C0252.33;Pyn_C0626.7;Pyn_C1060.9;Pyn_C1987.27;Pyn_C2023.11;Pyn_C2023.7;Pyn_C2094.2;Pyn_C3167.17;Pyn_C3193.44;Pyn_C3455.4;Pyn_C3638.18;Pyn_C3705.4
31	Pyn_C0009.10;Pyn_C0009.9;Pyn_C0015.2;Pyn_C0015.3;Pyn_C0015.5;Pyn_C0038.76;Pyn_C0143.10;Pyn_C0143.12;Pyn_C0143.13;Pyn_C0143.14;Pyn_C0178.2;Pyn_C0186.12;Pyn_C0186.14;Pyn_C0271.26;Pyn_C0521.4;Pyn_C0521.5;Pyn_C0825.6;Pyn_C0825.7;Pyn_C0937.7;Pyn_C1455.48;Pyn_C1455.49;Pyn_C1455.51;Pyn_C1841.1;Pyn_C1946.11;Pyn_C2118.1;Pyn_C2118.3;Pyn_C2132.1;Pyn_C2189.7;Pyn_C2527.4;Pyn_C2527.6;Pyn_C3180.1;Pyn_C3253.3;Py…
32	Pyn_C0183.3;Pyn_C0307.1;Pyn_C0307.2;Pyn_C0307.9;Pyn_C0866.1;Pyn_C0866.2;Pyn_C0879.27;Pyn_C0879.28;Pyn_C1316.27;Pyn_C1316.28;Pyn_C1361.2;Pyn_C1497.36;Pyn_C1996.2;Pyn_C1996.4;Pyn_C1996.5;Pyn_C1996.6;Pyn_C2387.29;Pyn_C2784.16;Pyn_C2784.17;Pyn_C2784.18;Pyn_C2784.22;Pyn_C2784.23;Pyn_C2784.24;Pyn_C2784.26;Pyn_C2891.11;Pyn_C2971.1;Pyn_C2971.2;Pyn_C2971.3;Pyn_C2971.4;Pyn_C2971.5;Pyn_C2971.6;Pyn_C3182.3;P…
33	Pyn_C0290.1;Pyn_C0301.12;Pyn_C0329.73;Pyn_C0822.15;Pyn_C0843.9;Pyn_C1305.1;Pyn_C1322.5;Pyn_C1344.6;Pyn_C1486.7;Pyn_C1486.8;Pyn_C1508.10;Pyn_C1508.25;Pyn_C1508.28;Pyn_C1508.9;Pyn_C1609.1;Pyn_C1744.4;Pyn_C1744.5;Pyn_C1744.6;Pyn_C1744.7;Pyn_C1744.8;Pyn_C1744.9;Pyn_C2277.5;Pyn_C2277.8;Pyn_C2992.6;Pyn_C2992.7;Pyn_C3310.1;Pyn_C3310.2;Pyn_C3310.3;Pyn_C3310.4;Pyn_C3310.5;Pyn_C3310.6;Pyn_C3944.10;Pyn_C394…
34	Pyn_C0016.41;Pyn_C0247.40;Pyn_C0281.38;Pyn_C0688.2;Pyn_C0688.7;Pyn_C0860.1;Pyn_C0860.2;Pyn_C0860.3;Pyn_C0860.4;Pyn_C0860.5;Pyn_C0860.6;Pyn_C0860.7;Pyn_C0860.8;Pyn_C1869.1;Pyn_C1869.3;Pyn_C1869.6;Pyn_C2561.2;Pyn_C2604.6;Pyn_C2817.11;Pyn_C2817.13;Pyn_C2817.14;Pyn_C2817.15;Pyn_C2817.17;Pyn_C2817.4;Pyn_C2817.5;Pyn_C2817.8;Pyn_C3461.2;Pyn_C3461.3;Pyn_C3476.31;Pyn_C3476.32;Pyn_C3476.33;Pyn_C3476.34;Pyn…
35	Pyn_C0015.10;Pyn_C0044.4;Pyn_C0174.6;Pyn_C3409.6
36	Pyn_C0007.71;Pyn_C0008.39;Pyn_C0008.40;Pyn_C0026.44;Pyn_C0078.18;Pyn_C0078.19;Pyn_C0094.15;Pyn_C0105.19;Pyn_C0105.20;Pyn_C0176.4;Pyn_C0176.5;Pyn_C0201.27;Pyn_C0351.15;Pyn_C0369.4;Pyn_C0369.5;Pyn_C0371.15;Pyn_C0371.16;Pyn_C0485.19;Pyn_C0547.33;Pyn_C0547.34;Pyn_C0910.4;Pyn_C0910.5;Pyn_C1123.16;Pyn_C1123.17;Pyn_C1371.12;Pyn_C1544.16;Pyn_C1544.18;Pyn_C1590.2;Pyn_C1590.4;Pyn_C1722.27;Pyn_C1722.30;Pyn_…
38	Pyn_C0124.31;Pyn_C0159.15;Pyn_C0200.17;Pyn_C0200.23;Pyn_C0240.3;Pyn_C0240.4;Pyn_C0375.45;Pyn_C0408.6;Pyn_C0642.10;Pyn_C0642.11;Pyn_C0642.12;Pyn_C0642.14;Pyn_C0642.18;Pyn_C0642.23;Pyn_C0642.25;Pyn_C0642.27;Pyn_C0807.12;Pyn_C0897.21;Pyn_C1199.1;Pyn_C1644.18;Pyn_C1644.34;Pyn_C1971.9;Pyn_C2221.1;Pyn_C2265.13;Pyn_C2265.22;Pyn_C2265.4;Pyn_C2431.4;Pyn_C2606.11;Pyn_C2606.14;Pyn_C2606.5;Pyn_C2856.1;Pyn_C2…
39	Pyn_C3110.13;Pyn_C3629.6
41	Pyn_C0006.44;Pyn_C0006.46;Pyn_C0006.47;Pyn_C0006.48;Pyn_C0006.51;Pyn_C0006.52;Pyn_C0006.53;Pyn_C0006.54;Pyn_C0010.15;Pyn_C0010.18;Pyn_C0032.4;Pyn_C0032.5;Pyn_C0032.6;Pyn_C0032.8;Pyn_C0032.9;Pyn_C0316.12;Pyn_C0326.5;Pyn_C0717.4;Pyn_C0876.48;Pyn_C1044.13;Pyn_C1786.56;Pyn_C1976.46;Pyn_C2085.31;Pyn_C2767.1;Pyn_C2767.2;Pyn_C2767.3;Pyn_C3058.28;Pyn_C3259.54
42	Pyn_C0074.21;Pyn_C0109.52;Pyn_C0109.59;Pyn_C0147.10;Pyn_C0147.11;Pyn_C0147.12;Pyn_C0147.9;Pyn_C0155.32;Pyn_C0155.34;Pyn_C0255.3;Pyn_C0383.8;Pyn_C0493.7;Pyn_C0493.8;Pyn_C0504.1;Pyn_C0752.4;Pyn_C0838.5;Pyn_C1008.5;Pyn_C1008.6;Pyn_C1008.7;Pyn_C1017.13;Pyn_C1316.23;Pyn_C1433.1;Pyn_C1662.11;Pyn_C2452.1;Pyn_C2689.26;Pyn_C2689.28;Pyn_C2850.1;Pyn_C2881.7;Pyn_C3423.1;Pyn_C3477.3;Pyn_C3594.6;Pyn_C3688.11;P…
43	Pyn_C0016.4;Pyn_C0016.5;Pyn_C0016.6;Pyn_C0016.7;Pyn_C0095.6;Pyn_C0143.17;Pyn_C0310.25;Pyn_C0314.4;Pyn_C0404.14;Pyn_C0856.13;Pyn_C0856.15;Pyn_C1183.17;Pyn_C1183.8;Pyn_C1296.13;Pyn_C1296.14;Pyn_C1380.47;Pyn_C2614.13;Pyn_C2847.4;Pyn_C3196.10;Pyn_C3285.1;Pyn_C3285.2;Pyn_C3530.1;Pyn_C3679.11;Pyn_C3679.12;Pyn_C3929.10;Pyn_C3929.11;Pyn_C3929.8;Pyn_C3929.9
44	Pyn_C0003.33;Pyn_C0003.58;Pyn_C0003.59;Pyn_C0003.63;Pyn_C0003.64;Pyn_C0003.65;Pyn_C0003.71;Pyn_C0027.8;Pyn_C0035.79;Pyn_C0426.6;Pyn_C0554.1;Pyn_C0554.2;Pyn_C0816.1;Pyn_C0855.4;Pyn_C0860.27;Pyn_C1083.23;Pyn_C1151.5;Pyn_C1151.6;Pyn_C1353.2;Pyn_C1353.3;Pyn_C1353.5;Pyn_C1374.5;Pyn_C1374.6;Pyn_C1742.3;Pyn_C1929.2;Pyn_C1959.7;Pyn_C2100.11;Pyn_C2103.4;Pyn_C2165.3;Pyn_C2209.1;Pyn_C2849.22;Pyn_C2928.5;Pyn…
45	Pyn_C2499.3
46	Pyn_C0086.2;Pyn_C1638.1;Pyn_C1995.1;Pyn_C2092.1;Pyn_C2424.1;Pyn_C2642.3;Pyn_C3091.5;Pyn_C3117.1
47	Pyn_C0110.3;Pyn_C0215.17;Pyn_C0334.10;Pyn_C0367.10;Pyn_C0367.12;Pyn_C0770.1;Pyn_C0914.9;Pyn_C1062.1;Pyn_C1122.4;Pyn_C1329.2;Pyn_C1715.4;Pyn_C1908.18;Pyn_C2530.7;Pyn_C3094.6;Pyn_C3137.1;Pyn_C3169.15
48	Pyn_C0071.10;Pyn_C0071.11;Pyn_C0071.12;Pyn_C0071.13;Pyn_C0071.8;Pyn_C0337.1;Pyn_C0793.2;Pyn_C1066.5;Pyn_C1241.1;Pyn_C1766.1;Pyn_C1766.2;Pyn_C1833.24;Pyn_C1833.25;Pyn_C1833.26;Pyn_C1833.27;Pyn_C1833.7;Pyn_C1833.8;Pyn_C1833.9;Pyn_C2489.3;Pyn_C2628.3;Pyn_C3057.5;Pyn_C3169.16;Pyn_C3360.1;Pyn_C3360.2;Pyn_C3809.2;Pyn_C3862.1;Pyn_C3862.4;Pyn_C3871.11;Pyn_C3871.13;Pyn_C3871.6;Pyn_C3871.7;Pyn_C3871.8;Pyn_…
49	Pyn_C1276.4
50	Pyn_C0022.23;Pyn_C0022.26;Pyn_C0022.27;Pyn_C0187.14;Pyn_C0187.15;Pyn_C0187.16;Pyn_C0187.6;Pyn_C0245.1;Pyn_C0245.2;Pyn_C0246.3;Pyn_C0403.10;Pyn_C0737.11;Pyn_C1227.3;Pyn_C1402.10;Pyn_C1402.13;Pyn_C1402.14;Pyn_C1402.1;Pyn_C1585.49;Pyn_C1908.13;Pyn_C2161.2;Pyn_C2473.1;Pyn_C2597.2;Pyn_C2829.3;Pyn_C2854.1;Pyn_C3825.2;Pyn_C3825.4
51	Pyn_C0040.27;Pyn_C0047.5;Pyn_C0109.2;Pyn_C0110.7;Pyn_C0139.23;Pyn_C0342.2;Pyn_C0426.2;Pyn_C0494.18;Pyn_C0719.68;Pyn_C1038.1;Pyn_C1795.9;Pyn_C2410.3;Pyn_C2470.3;Pyn_C2540.8;Pyn_C2685.11;Pyn_C3073.10;Pyn_C3530.24;Pyn_C3621.4;Pyn_C3623.23;Pyn_C3650.16;Pyn_C3689.8;Pyn_C3788.2
52	Pyn_C0111.10;Pyn_C0111.8;Pyn_C0111.9;Pyn_C0226.46;Pyn_C0226.47;Pyn_C0226.48;Pyn_C0254.7;Pyn_C0384.15;Pyn_C1002.1;Pyn_C1029.22;Pyn_C1380.14;Pyn_C1403.1;Pyn_C1403.2;Pyn_C1603.14;Pyn_C1632.25;Pyn_C1975.26;Pyn_C2245.50;Pyn_C2602.1;Pyn_C3124.13;Pyn_C3124.14;Pyn_C3568.17;Pyn_C3667.5;Pyn_C3667.7;Pyn_C3992.63;Pyn_C4012.3
53	Pyn_C0059.29;Pyn_C0059.30;Pyn_C0059.46;Pyn_C0266.10;Pyn_C0266.11;Pyn_C0266.8;Pyn_C0266.9;Pyn_C1488.6;Pyn_C1488.7;Pyn_C1695.2;Pyn_C1914.1;Pyn_C1914.2;Pyn_C1946.2;Pyn_C2244.7;Pyn_C2522.44;Pyn_C2552.27;Pyn_C2723.1;Pyn_C2808.10;Pyn_C2900.4;Pyn_C3300.16;Pyn_C3300.17;Pyn_C3300.18;Pyn_C3816.43;Pyn_C3991.5
54	Pyn_C0022.13;Pyn_C0022.14;Pyn_C0041.8;Pyn_C0316.8;Pyn_C0345.20;Pyn_C0969.1;Pyn_C1325.31;Pyn_C1325.32;Pyn_C1585.11;Pyn_C1718.4;Pyn_C2117.21;Pyn_C2369.10;Pyn_C2369.3;Pyn_C2369.4;Pyn_C2369.5;Pyn_C2369.6;Pyn_C2369.7;Pyn_C2457.5;Pyn_C2457.6;Pyn_C3111.27;Pyn_C3175.7;Pyn_C3890.10;Pyn_C3890.12
55	Pyn_C0058.29;Pyn_C0624.27;Pyn_C1073.26;Pyn_C1073.27
56	Pyn_C0052.3;Pyn_C0232.5;Pyn_C0402.12;Pyn_C0867.11;Pyn_C1024.5;Pyn_C1082.5;Pyn_C1252.2;Pyn_C1252.3;Pyn_C2014.7;Pyn_C2610.10;Pyn_C2610.12;Pyn_C2610.16;Pyn_C2610.19;Pyn_C2610.3;Pyn_C3573.18;Pyn_C3782.29;Pyn_C4004.10;Pyn_C4004.1;Pyn_C4004.2
57	Pyn_C0161.2;Pyn_C0485.62;Pyn_C0741.20;Pyn_C0741.22;Pyn_C0741.24;Pyn_C1264.1;Pyn_C2367.1;Pyn_C2367.2;Pyn_C2586.15;Pyn_C2586.19;Pyn_C2586.22;Pyn_C3269.11;Pyn_C3269.12;Pyn_C3269.9;Pyn_C3456.3;Pyn_C3659.1;Pyn_C3659.2;Pyn_C3716.3;Pyn_C3716.4;Pyn_C3716.5;Pyn_C3863.7;Pyn_C3863.9
58	Pyn_C0193.8;Pyn_C2318.1
59	Pyn_C0356.6;Pyn_C3323.6
60	Pyn_C0011.8;Pyn_C0167.7;Pyn_C0259.11;Pyn_C0268.57;Pyn_C0310.12;Pyn_C0368.45;Pyn_C0368.46;Pyn_C0368.47;Pyn_C0624.12;Pyn_C0789.4;Pyn_C0876.43;Pyn_C1176.18;Pyn_C1298.15;Pyn_C1298.16;Pyn_C1858.2;Pyn_C2334.8;Pyn_C3107.81;Pyn_C3379.1;Pyn_C3444.1;Pyn_C3457.1;Pyn_C3482.1;Pyn_C3638.31;Pyn_C3850.6;Pyn_C3966.6
61	Pyn_C0038.34;Pyn_C0090.12;Pyn_C0090.13;Pyn_C0090.14;Pyn_C0090.15;Pyn_C0090.18;Pyn_C0090.20;Pyn_C0090.22;Pyn_C0090.23;Pyn_C0301.4;Pyn_C0301.9;Pyn_C0574.4;Pyn_C0574.5;Pyn_C0664.8;Pyn_C1159.1;Pyn_C1159.3;Pyn_C1455.16;Pyn_C1455.18;Pyn_C2391.1;Pyn_C3013.10;Pyn_C3013.12;Pyn_C3013.9;Pyn_C3200.13;Pyn_C3299.13;Pyn_C3299.14;Pyn_C3449.1;Pyn_C3701.4
63	Pyn_C0020.28;Pyn_C0020.29;Pyn_C0163.34;Pyn_C0220.1;Pyn_C0220.4;Pyn_C0220.6;Pyn_C0302.1;Pyn_C1360.11;Pyn_C1360.2;Pyn_C1360.3;Pyn_C1360.5;Pyn_C1360.6;Pyn_C1360.8;Pyn_C1360.9;Pyn_C1391.7;Pyn_C1762.32;Pyn_C1762.37;Pyn_C1994.22;Pyn_C3782.2;Pyn_C3782.5;Pyn_C3782.7;Pyn_C3782.9;Pyn_C3783.1
65	Pyn_C1853.24;Pyn_C1893.19;Pyn_C1893.20
[truncated: 17,070 more rows]

## Sheet: Table S27
Table S27. Comparison of gene faimlies statistics between Prunus pusilliflora and other species.
[truncated: 11 more rows]

[truncated: 3 more sheets: Table S28, Table S29, Table S30]
