# Supplementary material for: Chromosome-scale genome assembly of Prunus pusilliflora provides novel insights into genome evolution, disease resistance, and dormancy release in Cerasus L
Source: Hortic Res. 2023 Apr 10;10(5):uhad062. doi: 10.1093/hr/uhad062 (PMC10200261; doi:10.1093/hr/uhad062)
Supplement: Web_Material_uhad062 [file web_material_uhad062.zip › Table S31-S33.xlsx]

## Sheet: Table S31
Table S31. Gene ontology (GO) enrichment analysis of the expanded gene families in Prunus pusilliflora.
GO_ID	GO_Class	GO_Terms	p.adjusted	Gene_id
GO:0043531	molecular_function	ADP binding	1.26559e-29	PAV02G032520.1;PAV03G001490.2;PAV08G046370.1;PAV01G098320.1;PAV01G042710.1;PAV02G032460.1;PAV02G026950.2;PAV00G012940.1;PAV01G098020.1;PAV01G099290.2;PAV01G098390.3;PAV04G016050.1;PAV04G048140.1;PAV02G027240.1;PAV02G027560.1;PAV01G082060.1;PAV02G064920.1;PAV01G098400.2;PAV02G024260.2;PAV05G017790.1;PAV02G025190.1;PAV01G099210.1;PAV02G027020.1;PAV02G027070.1;PAV08G046410.1;PAV03G001470.1;PAV01G098…
GO:0023052	biological_process	signaling	1.23532e-28	PAV03G001490.2;PAV08G046370.1;PAV01G098320.1;PAV01G042710.1;PAV02G032460.1;PAV02G026950.2;PAV00G012940.1;PAV01G098020.1;PAV01G099290.2;PAV04G048140.1;PAV02G027560.1;PAV01G082060.1;PAV02G064920.1;PAV01G098400.2;PAV02G024260.2;PAV05G017790.1;PAV02G025190.1;PAV01G099210.1;PAV02G027070.1;PAV08G046410.1;PAV03G001470.1;PAV01G098050.1;PAV08G046400.1;PAV05G017550.1;PAV02G027380.1;PAV01G096620.1;PAV02G027…
GO:0007165	biological_process	signal transduction	2.85749e-28	PAV03G001490.2;PAV08G046370.1;PAV01G098320.1;PAV01G042710.1;PAV02G032460.1;PAV02G026950.2;PAV00G012940.1;PAV01G098020.1;PAV01G099290.2;PAV04G048140.1;PAV02G027560.1;PAV01G082060.1;PAV02G064920.1;PAV01G098400.2;PAV02G024260.2;PAV05G017790.1;PAV02G025190.1;PAV01G099210.1;PAV02G027070.1;PAV08G046410.1;PAV03G001470.1;PAV01G098050.1;PAV08G046400.1;PAV05G017550.1;PAV02G027380.1;PAV01G096620.1;PAV02G027…
GO:0007154	biological_process	cell communication	8.02479e-28	PAV03G001490.2;PAV08G046370.1;PAV01G098320.1;PAV01G042710.1;PAV02G032460.1;PAV02G026950.2;PAV00G012940.1;PAV01G098020.1;PAV01G099290.2;PAV04G048140.1;PAV02G027560.1;PAV01G082060.1;PAV02G064920.1;PAV01G098400.2;PAV02G024260.2;PAV05G017790.1;PAV02G025190.1;PAV01G099210.1;PAV02G027070.1;PAV08G046410.1;PAV03G001470.1;PAV01G098050.1;PAV08G046400.1;PAV05G017550.1;PAV02G027380.1;PAV01G096620.1;PAV02G027…
GO:0051716	biological_process	cellular response to stimulus	8.47757e-23	PAV03G001490.2;PAV08G046370.1;PAV01G098320.1;PAV01G042710.1;PAV02G032460.1;PAV02G026950.2;PAV00G012940.1;PAV01G098020.1;PAV01G099290.2;PAV04G048140.1;PAV02G027560.1;PAV01G082060.1;PAV02G064920.1;PAV01G098400.2;PAV02G024260.2;PAV05G017790.1;PAV02G025190.1;PAV01G099210.1;PAV02G027070.1;PAV08G046410.1;PAV03G001470.1;PAV01G098050.1;PAV08G046400.1;PAV05G017550.1;PAV02G027380.1;PAV01G096620.1;PAV02G027…
GO:0050896	biological_process	response to stimulus	2.91862e-17	PAV03G001490.2;PAV08G046370.1;PAV01G098320.1;PAV01G094480.1;PAV01G042710.1;PAV02G032460.1;PAV02G026950.2;PAV00G012940.1;PAV01G098020.1;PAV01G099290.2;PAV04G048140.1;PAV02G027560.1;PAV01G082060.1;PAV02G064920.1;PAV01G098400.2;PAV02G024260.2;PAV05G017790.1;PAV02G025190.1;PAV01G099210.1;PAV01G094400.1;PAV02G027070.1;PAV08G046410.1;PAV03G001470.1;PAV01G098050.1;PAV08G046400.1;PAV05G017550.1;PAV02G027…
GO:0050789	biological_process	regulation of biological process	9.50679e-11	PAV03G001490.2;PAV08G046370.1;PAV01G098320.1;PAV01G042710.1;PAV02G032460.1;PAV02G026950.2;PAV00G012940.1;PAV01G098020.1;PAV01G099290.2;PAV04G048140.1;PAV02G027560.1;PAV01G082060.1;PAV02G064920.1;PAV01G098400.2;PAV02G024260.2;PAV05G017790.1;PAV02G025190.1;PAV01G099210.1;PAV02G027070.1;PAV08G046410.1;PAV03G001470.1;PAV01G098050.1;PAV08G046400.1;PAV05G017550.1;PAV02G027380.1;PAV01G096620.1;PAV02G027…
GO:0050794	biological_process	regulation of cellular process	1.0788e-10	PAV03G001490.2;PAV08G046370.1;PAV01G098320.1;PAV01G042710.1;PAV02G032460.1;PAV02G026950.2;PAV00G012940.1;PAV01G098020.1;PAV01G099290.2;PAV04G048140.1;PAV02G027560.1;PAV01G082060.1;PAV02G064920.1;PAV01G098400.2;PAV02G024260.2;PAV05G017790.1;PAV02G025190.1;PAV01G099210.1;PAV02G027070.1;PAV08G046410.1;PAV03G001470.1;PAV01G098050.1;PAV08G046400.1;PAV05G017550.1;PAV02G027380.1;PAV01G096620.1;PAV02G027…
GO:0065007	biological_process	biological regulation	1.8852e-10	PAV03G001490.2;PAV08G046370.1;PAV01G098320.1;PAV01G042710.1;PAV02G032460.1;PAV02G026950.2;PAV00G012940.1;PAV01G098020.1;PAV01G099290.2;PAV04G048140.1;PAV02G027560.1;PAV01G082060.1;PAV02G064920.1;PAV01G098400.2;PAV02G024260.2;PAV05G017790.1;PAV02G025190.1;PAV01G099210.1;PAV02G027070.1;PAV08G046410.1;PAV03G001470.1;PAV01G098050.1;PAV08G046400.1;PAV05G017550.1;PAV02G027380.1;PAV01G096620.1;PAV02G027…
GO:0016829	molecular_function	lyase activity	5.40427e-08	PAV04G016040.1;PAV03G042340.1;PAV00G008140.1;PAV03G042280.1;PAV04G016060.1;PAV00G011180.1;PAV00G011070.1;PAV00G008180.1;PAV00G008220.1
GO:0097367	molecular_function	carbohydrate derivative binding	8.40352e-08	PAV02G032520.1;PAV03G001490.2;PAV01G056010.1;PAV08G046370.1;PAV01G010960.1;PAV01G098320.1;PAV01G042710.1;PAV02G032460.1;PAV02G026950.2;PAV07G019570.1;PAV00G012940.1;PAV01G055850.1;PAV01G098020.1;PAV01G099290.2;PAV01G098390.3;PAV04G016050.1;PAV04G048140.1;PAV08G028820.1;PAV01G021160.2;PAV02G027240.1;PAV01G056050.1;PAV02G027560.1;PAV01G082060.1;PAV02G064920.1;PAV01G098400.2;PAV02G024260.2;PAV05G017…
GO:0005515	molecular_function	protein binding	1.86301e-06	PAV06G005890.1;PAV03G001490.2;PAV03G042770.1;PAV08G046370.1;PAV01G010960.1;PAV01G098320.1;PAV02G039510.2;PAV01G042710.1;PAV02G032460.1;PAV02G026950.2;PAV00G012940.1;PAV04G020820.1;PAV03G042660.2;PAV01G098020.1;PAV01G099290.2;PAV01G074900.1;PAV01G098390.3;PAV04G029540.1;PAV04G048140.1;PAV08G028820.1;PAV07G040310.1;PAV04G021490.1;PAV07G051240.1;PAV04G021370.1;PAV01G021160.2;PAV00G028140.1;PAV01G099…
GO:0043167	molecular_function	ion binding	2.97245e-06	PAV06G005890.1;PAV00G017920.1;PAV02G032520.1;PAV03G001490.2;PAV01G056010.1;PAV08G046370.1;PAV01G010960.1;PAV01G098320.1;PAV04G032410.1;PAV03G037770.1;PAV01G042710.1;PAV02G032460.1;PAV02G026950.2;PAV07G019570.1;PAV00G012940.1;PAV01G055850.1;PAV04G016040.1;PAV01G098020.1;PAV05G020330.1;PAV01G099290.2;PAV01G098390.3;PAV04G016050.1;PAV04G048140.1;PAV08G028820.1;PAV03G037750.1;PAV01G021160.2;PAV02G027…
GO:0005488	molecular_function	binding	5.9189e-06	PAV06G005890.1;PAV00G017920.1;PAV02G032520.1;PAV03G001490.2;PAV03G042770.1;PAV01G056010.1;PAV08G046370.1;PAV01G010960.1;PAV01G098320.1;PAV01G094480.1;PAV04G032410.1;PAV03G037770.1;PAV02G039510.2;PAV01G042710.1;PAV02G032460.1;PAV02G026950.2;PAV07G019570.1;PAV02G053940.1;PAV00G012940.1;PAV04G020820.1;PAV03G042660.2;PAV01G055850.1;PAV04G016040.1;PAV01G098020.1;PAV05G020330.1;PAV01G099290.2;PAV01G074…
GO:0036094	molecular_function	small molecule binding	6.36331e-06	PAV02G032520.1;PAV03G001490.2;PAV01G056010.1;PAV08G046370.1;PAV01G010960.1;PAV01G098320.1;PAV03G037770.1;PAV01G042710.1;PAV02G032460.1;PAV02G026950.2;PAV07G019570.1;PAV00G012940.1;PAV01G055850.1;PAV01G098020.1;PAV01G099290.2;PAV01G098390.3;PAV04G016050.1;PAV04G048140.1;PAV08G028820.1;PAV03G037750.1;PAV01G021160.2;PAV02G027240.1;PAV01G056050.1;PAV02G027560.1;PAV01G082060.1;PAV02G064920.1;PAV01G098…
GO:0031224	cellular_component	intrinsic component of membrane	8.16707e-06	PAV00G010820.1;PAV04G015870.1;PAV04G015850.1;PAV00G010990.1;PAV04G015900.1;PAV04G015830.1;PAV00G010920.1;PAV04G015940.1
GO:0000287	molecular_function	magnesium ion binding	1.03556e-05	PAV04G016040.1;PAV03G042340.1;PAV03G042280.1;PAV04G016060.1;PAV00G011180.1;PAV00G011070.1;PAV00G008180.1;PAV00G008220.1
GO:1901265	molecular_function	nucleoside phosphate binding	4.44396e-05	PAV02G032520.1;PAV03G001490.2;PAV01G056010.1;PAV08G046370.1;PAV01G010960.1;PAV01G098320.1;PAV03G037770.1;PAV01G042710.1;PAV02G032460.1;PAV02G026950.2;PAV07G019570.1;PAV00G012940.1;PAV01G055850.1;PAV01G098020.1;PAV01G099290.2;PAV01G098390.3;PAV04G016050.1;PAV04G048140.1;PAV08G028820.1;PAV03G037750.1;PAV01G021160.2;PAV02G027240.1;PAV01G056050.1;PAV02G027560.1;PAV01G082060.1;PAV02G064920.1;PAV01G098…
GO:0016272	cellular_component	prefoldin complex	0.000142227	PAV01G074900.1;PAV00G021380.1
GO:0003674	molecular_function	molecular_function	0.000187202	PAV00G034860.1;PAV06G005890.1;PAV00G017920.1;PAV02G032520.1;PAV03G001490.2;PAV03G042770.1;PAV01G056010.1;PAV08G046370.1;PAV01G010960.1;PAV01G098320.1;PAV01G094480.1;PAV04G032410.1;PAV00G010820.1;PAV03G037770.1;PAV04G015870.1;PAV02G039510.2;PAV01G042710.1;PAV02G032460.1;PAV02G026950.2;PAV07G019570.1;PAV02G053940.1;PAV00G012940.1;PAV04G020820.1;PAV03G042660.2;PAV01G055850.1;PAV06G005900.1;PAV04G016…
GO:0016838	molecular_function	carbon-oxygen lyase activity, acting on phosphates	0.000219989	PAV04G016040.1;PAV03G042340.1;PAV00G008140.1;PAV03G042280.1;PAV04G016060.1;PAV00G011180.1;PAV00G011070.1;PAV00G008180.1;PAV00G008220.1
GO:0016835	molecular_function	carbon-oxygen lyase activity	0.00172959	PAV04G016040.1;PAV03G042340.1;PAV00G008140.1;PAV03G042280.1;PAV04G016060.1;PAV00G011180.1;PAV00G011070.1;PAV00G008180.1;PAV00G008220.1
GO:0016020	cellular_component	membrane	0.00330919	PAV00G010820.1;PAV04G015870.1;PAV04G015850.1;PAV00G010990.1;PAV04G015900.1;PAV04G015830.1;PAV00G010920.1;PAV04G015940.1
GO:0097159	molecular_function	organic cyclic compound binding	0.00657457	PAV00G017920.1;PAV02G032520.1;PAV03G001490.2;PAV01G056010.1;PAV08G046370.1;PAV01G010960.1;PAV01G098320.1;PAV01G094480.1;PAV03G037770.1;PAV01G042710.1;PAV02G032460.1;PAV02G026950.2;PAV07G019570.1;PAV02G053940.1;PAV00G012940.1;PAV01G055850.1;PAV01G098020.1;PAV01G099290.2;PAV01G098390.3;PAV04G016050.1;PAV04G048140.1;PAV08G028820.1;PAV07G040310.1;PAV03G037750.1;PAV01G021160.2;PAV02G027240.1;PAV00G035…
GO:1901363	molecular_function	heterocyclic compound binding	0.00657457	PAV00G017920.1;PAV02G032520.1;PAV03G001490.2;PAV01G056010.1;PAV08G046370.1;PAV01G010960.1;PAV01G098320.1;PAV01G094480.1;PAV03G037770.1;PAV01G042710.1;PAV02G032460.1;PAV02G026950.2;PAV07G019570.1;PAV02G053940.1;PAV00G012940.1;PAV01G055850.1;PAV01G098020.1;PAV01G099290.2;PAV01G098390.3;PAV04G016050.1;PAV04G048140.1;PAV08G028820.1;PAV07G040310.1;PAV03G037750.1;PAV01G021160.2;PAV02G027240.1;PAV00G035…
GO:0032559	molecular_function	adenyl ribonucleotide binding	0.00815657	PAV02G032520.1;PAV03G001490.2;PAV01G056010.1;PAV08G046370.1;PAV01G010960.1;PAV01G098320.1;PAV01G042710.1;PAV02G032460.1;PAV02G026950.2;PAV07G019570.1;PAV00G012940.1;PAV01G055850.1;PAV01G098020.1;PAV01G099290.2;PAV01G098390.3;PAV04G016050.1;PAV04G048140.1;PAV08G028820.1;PAV01G021160.2;PAV02G027240.1;PAV01G056050.1;PAV02G027560.1;PAV01G082060.1;PAV02G064920.1;PAV01G098400.2;PAV02G024260.2;PAV05G017…
GO:0030554	molecular_function	adenyl nucleotide binding	0.00842426	PAV02G032520.1;PAV03G001490.2;PAV01G056010.1;PAV08G046370.1;PAV01G010960.1;PAV01G098320.1;PAV01G042710.1;PAV02G032460.1;PAV02G026950.2;PAV07G019570.1;PAV00G012940.1;PAV01G055850.1;PAV01G098020.1;PAV01G099290.2;PAV01G098390.3;PAV04G016050.1;PAV04G048140.1;PAV08G028820.1;PAV01G021160.2;PAV02G027240.1;PAV01G056050.1;PAV02G027560.1;PAV01G082060.1;PAV02G064920.1;PAV01G098400.2;PAV02G024260.2;PAV05G017…
GO:0019538	biological_process	protein metabolic process	0.00920045	PAV07G019570.1;PAV00G033790.1;PAV07G019320.3;PAV00G019080.1;PAV07G019150.2;PAV00G034490.1;PAV07G019220.3;PAV07G020290.1
GO:0032553	molecular_function	ribonucleotide binding	0.00958325	PAV02G032520.1;PAV03G001490.2;PAV01G056010.1;PAV08G046370.1;PAV01G010960.1;PAV01G098320.1;PAV01G042710.1;PAV02G032460.1;PAV02G026950.2;PAV07G019570.1;PAV00G012940.1;PAV01G055850.1;PAV01G098020.1;PAV01G099290.2;PAV01G098390.3;PAV04G016050.1;PAV04G048140.1;PAV08G028820.1;PAV01G021160.2;PAV02G027240.1;PAV01G056050.1;PAV02G027560.1;PAV01G082060.1;PAV02G064920.1;PAV01G098400.2;PAV02G024260.2;PAV05G017…
GO:0017076	molecular_function	purine nucleotide binding	0.00977239	PAV02G032520.1;PAV03G001490.2;PAV01G056010.1;PAV08G046370.1;PAV01G010960.1;PAV01G098320.1;PAV01G042710.1;PAV02G032460.1;PAV02G026950.2;PAV07G019570.1;PAV00G012940.1;PAV01G055850.1;PAV01G098020.1;PAV01G099290.2;PAV01G098390.3;PAV04G016050.1;PAV04G048140.1;PAV08G028820.1;PAV01G021160.2;PAV02G027240.1;PAV01G056050.1;PAV02G027560.1;PAV01G082060.1;PAV02G064920.1;PAV01G098400.2;PAV02G024260.2;PAV05G017…
GO:0043168	molecular_function	anion binding	0.0117874	PAV02G032520.1;PAV03G001490.2;PAV01G056010.1;PAV08G046370.1;PAV01G010960.1;PAV01G098320.1;PAV01G042710.1;PAV02G032460.1;PAV02G026950.2;PAV07G019570.1;PAV00G012940.1;PAV01G055850.1;PAV01G098020.1;PAV01G099290.2;PAV01G098390.3;PAV04G016050.1;PAV04G048140.1;PAV08G028820.1;PAV01G021160.2;PAV02G027240.1;PAV01G056050.1;PAV02G027560.1;PAV01G082060.1;PAV02G064920.1;PAV01G098400.2;PAV02G024260.2;PAV05G017…
GO:0016684	molecular_function	oxidoreductase activity, acting on peroxide as acceptor	0.0143472	PAV01G094480.1;PAV01G094400.1
GO:0006457	biological_process	protein folding	0.0205793	PAV01G010960.1;PAV01G074900.1;PAV08G028820.1;PAV03G011680.1;PAV00G021380.1
GO:1901564	biological_process	organonitrogen compound metabolic process	0.0305412	PAV07G019570.1;PAV00G033790.1;PAV07G019320.3;PAV00G019080.1;PAV07G019150.2;PAV00G034490.1;PAV07G019220.3;PAV07G020290.1
GO:0008270	molecular_function	zinc ion binding	0.0316295	PAV06G005890.1;PAV00G017920.1;PAV00G018030.1;PAV02G051270.1;PAV02G044250.1;PAV07G056710.1;PAV06G017390.1;PAV01G099540.1;PAV01G016200.1;PAV01G055640.1;PAV08G015720.1
GO:0006793	biological_process	phosphorus metabolic process	0.0355255	PAV07G019570.1;PAV07G019320.3;PAV00G019080.1;PAV07G019150.2;PAV07G019220.3;PAV07G020290.1
GO:0006979	biological_process	response to oxidative stress	0.0452097	PAV01G094480.1;PAV01G094400.1

## Sheet: Table S32
Table S32. Gene ontology (GO) enrichment analysis of the contracted gene families in Prunus pusilliflora.
GO_ID	GO_Class	GO_Terms	p.adjusted	Gene_id
GO:0006793	biological_process	phosphorus metabolic process	7.99586e-52	PAV08G039880.2;PAV01G037290.1;PAV04G003530.2;PAV06G015710.1;PAV04G023970.1;PAV06G013420.1;PAV00G004770.1;PAV01G083750.1;PAV06G013530.1;PAV01G087180.1;PAV06G027930.1;PAV04G027760.3;PAV04G023850.1;PAV06G018930.1;PAV04G003070.1;PAV06G015700.1;PAV04G024190.1;PAV07G052780.1;PAV06G015840.1;PAV04G041070.1;PAV07G022970.1;PAV00G002150.1;PAV04G010730.1;PAV04G006610.1;PAV06G043220.1;PAV04G026730.2;PAV02G029…
GO:1901265	molecular_function	nucleoside phosphate binding	1.25311e-43	PAV01G006350.1;PAV08G039880.2;PAV01G037290.1;PAV08G001720.1;PAV01G068120.1;PAV04G003530.2;PAV06G015710.1;PAV00G012180.1;PAV04G023970.1;PAV06G025300.1;PAV06G013420.1;PAV00G004770.1;PAV01G083750.1;PAV06G013530.1;PAV01G087180.1;PAV08G001600.1;PAV06G027930.1;PAV04G027760.3;PAV04G023850.1;PAV06G018930.1;PAV00G012290.2;PAV04G003070.1;PAV01G006470.1;PAV04G011280.1;PAV06G015700.1;PAV04G024190.1;PAV07G052…
GO:0036094	molecular_function	small molecule binding	1.52887e-43	PAV01G006350.1;PAV08G039880.2;PAV01G037290.1;PAV08G001720.1;PAV01G068120.1;PAV04G003530.2;PAV06G015710.1;PAV00G012180.1;PAV04G023970.1;PAV06G025300.1;PAV06G013420.1;PAV00G004770.1;PAV01G083750.1;PAV06G013530.1;PAV01G087180.1;PAV08G001600.1;PAV06G027930.1;PAV04G027760.3;PAV04G023850.1;PAV06G018930.1;PAV00G012290.2;PAV04G003070.1;PAV01G006470.1;PAV04G011280.1;PAV06G015700.1;PAV04G024190.1;PAV07G052…
GO:0097367	molecular_function	carbohydrate derivative binding	1.27234e-38	PAV01G006350.1;PAV08G039880.2;PAV01G037290.1;PAV08G001720.1;PAV01G068120.1;PAV04G003530.2;PAV06G015710.1;PAV04G023970.1;PAV06G025300.1;PAV06G013420.1;PAV00G004770.1;PAV01G083750.1;PAV06G013530.1;PAV01G087180.1;PAV08G001600.1;PAV06G027930.1;PAV04G027760.3;PAV04G023850.1;PAV06G018930.1;PAV04G003070.1;PAV01G006470.1;PAV06G015700.1;PAV04G024190.1;PAV07G052780.1;PAV06G015840.1;PAV04G041070.1;PAV07G022…
GO:0019538	biological_process	protein metabolic process	2.63216e-37	PAV08G039880.2;PAV01G037290.1;PAV07G050720.1;PAV04G003530.2;PAV06G015710.1;PAV08G050000.1;PAV04G023970.1;PAV06G013420.1;PAV00G004770.1;PAV01G083750.1;PAV06G013530.1;PAV01G087180.1;PAV05G025670.1;PAV06G027930.1;PAV01G084560.1;PAV04G027760.3;PAV04G023850.1;PAV06G018930.1;PAV04G003070.1;PAV01G083520.1;PAV07G041460.1;PAV04G000210.1;PAV06G015700.1;PAV04G024190.1;PAV05G033300.1;PAV07G052780.1;PAV06G015…
GO:0043168	molecular_function	anion binding	4.0654e-32	PAV01G006350.1;PAV08G039880.2;PAV01G037290.1;PAV08G001720.1;PAV01G068120.1;PAV04G003530.2;PAV06G015710.1;PAV00G012180.1;PAV04G023970.1;PAV06G025300.1;PAV06G013420.1;PAV00G004770.1;PAV01G083750.1;PAV06G013530.1;PAV01G087180.1;PAV08G001600.1;PAV06G027930.1;PAV04G027760.3;PAV04G023850.1;PAV06G018930.1;PAV00G012290.2;PAV04G003070.1;PAV01G006470.1;PAV04G011280.1;PAV06G015700.1;PAV04G024190.1;PAV07G052…
GO:0008037	biological_process	cell recognition	5.79012e-29	PAV04G003530.2;PAV04G027760.3;PAV04G041070.1;PAV04G018490.1;PAV04G003430.1;PAV04G026730.2;PAV04G003420.1;PAV00G014220.1;PAV04G003440.1;PAV04G027190.1;PAV00G014200.1;PAV04G027850.4;PAV04G018450.3;PAV04G027690.1;PAV04G027920.1;PAV04G017650.1;PAV04G003370.1;PAV04G003480.1;PAV04G018430.1;PAV04G026750.1;PAV04G027900.1;PAV04G027890.1;PAV04G035600.1;PAV04G003490.2;PAV04G027670.1;PAV04G027680.1;PAV04G026…
GO:1901564	biological_process	organonitrogen compound metabolic process	2.87915e-26	PAV08G039880.2;PAV01G037290.1;PAV07G050720.1;PAV04G003530.2;PAV06G015710.1;PAV08G050000.1;PAV04G023970.1;PAV06G013420.1;PAV00G004770.1;PAV01G083750.1;PAV06G013530.1;PAV01G087180.1;PAV05G025670.1;PAV06G027930.1;PAV01G084560.1;PAV04G027760.3;PAV04G023850.1;PAV06G018930.1;PAV04G003070.1;PAV01G083520.1;PAV07G041460.1;PAV04G000210.1;PAV06G015700.1;PAV04G024190.1;PAV05G033300.1;PAV07G052780.1;PAV06G015…
GO:0043412	biological_process	macromolecule modification	1.6315e-25	PAV08G039880.2;PAV01G037290.1;PAV04G003530.2;PAV06G015710.1;PAV04G023970.1;PAV06G013420.1;PAV00G004770.1;PAV01G083750.1;PAV06G013530.1;PAV01G087180.1;PAV06G027930.1;PAV04G027760.3;PAV04G023850.1;PAV06G018930.1;PAV04G003070.1;PAV06G015700.1;PAV04G024190.1;PAV07G052780.1;PAV06G015840.1;PAV04G041070.1;PAV07G022970.1;PAV00G002150.1;PAV04G010730.1;PAV04G006610.1;PAV06G043220.1;PAV04G026730.2;PAV02G029…
GO:0140096	molecular_function	catalytic activity, acting on a protein	6.48559e-24	PAV08G039880.2;PAV01G037290.1;PAV07G050720.1;PAV04G003530.2;PAV06G015710.1;PAV08G050000.1;PAV04G023970.1;PAV06G013420.1;PAV00G004770.1;PAV01G083750.1;PAV06G013530.1;PAV01G087180.1;PAV05G025670.1;PAV06G027930.1;PAV01G084560.1;PAV04G027760.3;PAV04G023850.1;PAV00G002010.1;PAV06G018930.1;PAV04G003070.1;PAV01G083520.1;PAV07G041460.1;PAV04G000210.1;PAV06G015700.1;PAV04G024190.1;PAV05G033300.1;PAV07G052…
GO:0043167	molecular_function	ion binding	1.13178e-23	PAV01G006350.1;PAV08G039880.2;PAV01G037290.1;PAV08G001720.1;PAV01G068120.1;PAV04G003530.2;PAV06G015710.1;PAV00G012180.1;PAV04G023970.1;PAV06G025300.1;PAV06G013420.1;PAV00G004770.1;PAV01G083750.1;PAV06G013530.1;PAV01G087180.1;PAV08G001600.1;PAV06G027930.1;PAV04G027760.3;PAV06G036960.1;PAV04G023850.1;PAV00G002010.1;PAV06G018930.1;PAV00G012290.2;PAV04G003070.1;PAV05G023360.1;PAV01G006470.1;PAV04G011…
GO:0060089	molecular_function	molecular transducer activity	9.79527e-23	PAV07G049010.1;PAV01G014190.1;PAV01G080860.1;PAV01G014070.1;PAV02G031970.1;PAV01G080740.1;PAV02G031990.1;PAV03G040000.1;PAV07G048990.1;PAV01G080850.1;PAV01G080840.1;PAV02G031950.1;PAV07G048980.4;PAV02G061050.1;PAV02G032060.1;PAV01G014030.1;PAV01G080710.1;PAV08G045770.1;PAV01G080810.1;PAV01G080800.2;PAV01G014200.1;PAV01G080910.1;PAV01G080790.1;PAV05G002190.1
GO:0017171	molecular_function	serine hydrolase activity	8.77247e-22	PAV07G050720.1;PAV08G050000.1;PAV05G025670.1;PAV01G084560.1;PAV01G083520.1;PAV07G041460.1;PAV04G000210.1;PAV05G033300.1;PAV01G084450.1;PAV08G043290.1;PAV07G049620.1;PAV05G033320.1;PAV05G025800.1;PAV03G004680.1;PAV02G004940.1;PAV01G084460.1;PAV01G076240.1;PAV06G021830.1;PAV06G063940.1;PAV02G056040.1;PAV06G063950.1;PAV05G025730.1;PAV06G060270.2;PAV03G005680.1;PAV04G008270.1;PAV06G045930.1;PAV06G060…
GO:0006468	biological_process	protein phosphorylation	1.23989e-21	PAV08G039880.2;PAV01G037290.1;PAV04G003530.2;PAV06G015710.1;PAV04G023970.1;PAV06G013420.1;PAV00G004770.1;PAV01G083750.1;PAV06G013530.1;PAV01G087180.1;PAV06G027930.1;PAV04G027760.3;PAV04G023850.1;PAV06G018930.1;PAV04G003070.1;PAV06G015700.1;PAV04G024190.1;PAV07G052780.1;PAV06G015840.1;PAV04G041070.1;PAV07G022970.1;PAV00G002150.1;PAV04G010730.1;PAV04G006610.1;PAV06G043220.1;PAV04G026730.2;PAV02G029…
GO:0016020	cellular_component	membrane	3.80122e-20	PAV01G024730.1;PAV01G025070.2;PAV00G002010.1;PAV02G071140.2;PAV02G030180.1;PAV04G010380.1;PAV02G002670.2;PAV01G025060.1;PAV04G010390.1;PAV07G049010.1;PAV01G014190.1;PAV01G024970.2;PAV06G062720.2;PAV01G080860.1;PAV03G028260.1;PAV01G014070.1;PAV07G056990.1;PAV02G015600.1;PAV07G053660.1;PAV02G031970.1;PAV01G080740.1;PAV02G002690.3;PAV02G031990.1;PAV03G027790.1;PAV03G040000.1;PAV04G019960.1;PAV01G025…
GO:0015276	molecular_function	ligand-gated ion channel activity	5.90553e-19	PAV07G049010.1;PAV01G014190.1;PAV01G080860.1;PAV01G014070.1;PAV02G031970.1;PAV01G080740.1;PAV02G031990.1;PAV03G040000.1;PAV07G048990.1;PAV01G080850.1;PAV01G080840.1;PAV02G031950.1;PAV07G048980.4;PAV02G061050.1;PAV02G032060.1;PAV01G080710.1;PAV08G045770.1;PAV01G080810.1;PAV01G080800.2;PAV01G014200.1;PAV01G080910.1;PAV01G080790.1;PAV05G002190.1
GO:0016740	molecular_function	transferase activity	5.38774e-18	PAV08G039880.2;PAV01G037290.1;PAV04G003530.2;PAV06G015710.1;PAV04G023970.1;PAV06G013420.1;PAV00G004770.1;PAV01G083750.1;PAV06G013530.1;PAV01G092310.1;PAV01G087180.1;PAV06G027930.1;PAV04G027760.3;PAV04G023850.1;PAV00G002010.1;PAV01G092300.1;PAV06G018930.1;PAV03G034620.1;PAV04G003070.1;PAV06G026910.1;PAV05G041510.1;PAV06G015700.1;PAV04G024190.1;PAV07G052780.1;PAV06G015840.1;PAV04G041070.1;PAV03G036…
GO:0003824	molecular_function	catalytic activity	6.22304e-16	PAV08G039880.2;PAV01G037290.1;PAV07G050720.1;PAV01G068120.1;PAV04G003530.2;PAV06G015710.1;PAV00G012180.1;PAV08G050000.1;PAV04G023970.1;PAV06G013420.1;PAV00G004770.1;PAV01G083750.1;PAV06G013530.1;PAV01G092310.1;PAV01G087180.1;PAV03G001950.1;PAV05G025670.1;PAV06G027930.1;PAV01G084560.1;PAV04G027760.3;PAV06G036960.1;PAV04G023850.1;PAV00G002010.1;PAV01G092300.1;PAV06G018930.1;PAV00G012290.2;PAV03G034…
GO:0016310	biological_process	phosphorylation	1.23405e-15	PAV08G039880.2;PAV01G037290.1;PAV04G003530.2;PAV06G015710.1;PAV04G023970.1;PAV06G013420.1;PAV00G004770.1;PAV01G083750.1;PAV06G013530.1;PAV01G087180.1;PAV06G027930.1;PAV04G027760.3;PAV04G023850.1;PAV06G018930.1;PAV04G003070.1;PAV06G015700.1;PAV04G024190.1;PAV07G052780.1;PAV06G015840.1;PAV04G041070.1;PAV07G022970.1;PAV00G002150.1;PAV04G010730.1;PAV04G006610.1;PAV06G043220.1;PAV04G026730.2;PAV02G029…
GO:0030246	molecular_function	carbohydrate binding	2.24657e-15	PAV01G037290.1;PAV06G015710.1;PAV04G023970.1;PAV04G023850.1;PAV00G002010.1;PAV06G015700.1;PAV04G024190.1;PAV06G015840.1;PAV00G002150.1;PAV00G002220.1;PAV06G015810.1;PAV06G024170.1;PAV04G023900.1;PAV04G010760.1;PAV04G011120.1;PAV04G011020.1;PAV04G011130.1;PAV04G010880.1;PAV04G023910.1;PAV06G015310.1;PAV04G011000.1;PAV04G023930.1;PAV00G001980.1;PAV03G034110.1;PAV00G002200.1;PAV04G011080.1;PAV06G015…
GO:0004672	molecular_function	protein kinase activity	2.41652e-15	PAV08G039880.2;PAV01G037290.1;PAV04G003530.2;PAV06G015710.1;PAV04G023970.1;PAV06G013420.1;PAV00G004770.1;PAV01G083750.1;PAV06G013530.1;PAV01G087180.1;PAV06G027930.1;PAV04G027760.3;PAV04G023850.1;PAV00G002010.1;PAV06G018930.1;PAV04G003070.1;PAV06G015700.1;PAV04G024190.1;PAV07G052780.1;PAV06G015840.1;PAV04G041070.1;PAV07G022970.1;PAV00G002150.1;PAV04G010730.1;PAV04G006610.1;PAV06G043220.1;PAV04G026…
GO:0004252	molecular_function	serine-type endopeptidase activity	8.13571e-15	PAV07G050720.1;PAV08G050000.1;PAV05G025670.1;PAV01G084560.1;PAV01G083520.1;PAV07G041460.1;PAV04G000210.1;PAV05G033300.1;PAV01G084450.1;PAV08G043290.1;PAV07G049620.1;PAV05G033320.1;PAV05G025800.1;PAV03G004680.1;PAV02G004940.1;PAV01G084460.1;PAV01G076240.1;PAV06G021830.1;PAV06G063940.1;PAV02G056040.1;PAV06G063950.1;PAV05G025730.1;PAV06G060270.2;PAV03G005680.1;PAV04G008270.1;PAV06G045930.1;PAV06G060…
GO:0000271	biological_process	polysaccharide biosynthetic process	2.93418e-14	PAV02G071140.2;PAV06G062720.2;PAV04G019960.1;PAV03G033290.1;PAV04G045460.1;PAV05G035980.2;PAV06G062690.1;PAV03G027160.1;PAV04G005370.1
GO:0034637	biological_process	cellular carbohydrate biosynthetic process	5.3488e-14	PAV02G071140.2;PAV06G062720.2;PAV04G019960.1;PAV03G033290.1;PAV04G045460.1;PAV05G035980.2;PAV06G062690.1;PAV03G027160.1;PAV04G005370.1
GO:0016614	molecular_function	oxidoreductase activity, acting on CH-OH group of donors	1.29599e-13	PAV00G012180.1;PAV00G012290.2;PAV04G011270.1;PAV03G019000.1;PAV00G012420.1;PAV00G012080.1;PAV04G011380.1;PAV00G012190.1;PAV04G011370.1;PAV00G012210.1;PAV04G011250.1;PAV00G012110.1;PAV00G012330.1;PAV00G012220.1;PAV07G024760.1;PAV00G012350.1;PAV04G011230.1;PAV00G012240.1;PAV00G012120.1;PAV00G012360.1;PAV01G085040.1;PAV01G030110.1;PAV04G011320.1;PAV00G012380.1;PAV00G012280.1;PAV04G011300.1;PAV04G011…
GO:0008236	molecular_function	serine-type peptidase activity	9.86557e-13	PAV07G050720.1;PAV08G050000.1;PAV05G025670.1;PAV01G084560.1;PAV01G083520.1;PAV07G041460.1;PAV04G000210.1;PAV05G033300.1;PAV01G084450.1;PAV08G043290.1;PAV07G049620.1;PAV05G033320.1;PAV05G025800.1;PAV03G004680.1;PAV02G004940.1;PAV01G084460.1;PAV01G076240.1;PAV06G021830.1;PAV06G063940.1;PAV02G056040.1;PAV06G063950.1;PAV05G025730.1;PAV06G060270.2;PAV03G005680.1;PAV04G008270.1;PAV06G045930.1;PAV06G060…
GO:0043170	biological_process	macromolecule metabolic process	1.63996e-12	PAV08G039880.2;PAV01G037290.1;PAV07G050720.1;PAV04G003530.2;PAV06G015710.1;PAV08G050000.1;PAV04G023970.1;PAV06G013420.1;PAV00G004770.1;PAV01G083750.1;PAV06G013530.1;PAV01G087180.1;PAV05G025670.1;PAV06G027930.1;PAV01G084560.1;PAV04G027760.3;PAV07G052670.1;PAV04G023850.1;PAV06G018930.1;PAV04G003070.1;PAV01G083520.1;PAV07G041460.1;PAV04G000210.1;PAV06G015700.1;PAV04G024190.1;PAV05G033300.1;PAV07G052…
GO:0000148	cellular_component	1,3-beta-D-glucan synthase complex	4.36602e-12	PAV02G071140.2;PAV06G062720.2;PAV04G019960.1;PAV03G033290.1;PAV04G045460.1;PAV05G035980.2;PAV06G062690.1;PAV03G027160.1;PAV04G005370.1
GO:0016051	biological_process	carbohydrate biosynthetic process	4.98586e-11	PAV02G071140.2;PAV06G062720.2;PAV04G019960.1;PAV03G033290.1;PAV04G045460.1;PAV05G035980.2;PAV06G062690.1;PAV03G027160.1;PAV04G005370.1
GO:0098797	cellular_component	plasma membrane protein complex	5.14035e-11	PAV02G071140.2;PAV06G062720.2;PAV04G019960.1;PAV03G033290.1;PAV06G003860.1;PAV04G045460.1;PAV05G035980.2;PAV06G062690.1;PAV03G027160.1;PAV04G005370.1
GO:0044264	biological_process	cellular polysaccharide metabolic process	7.92025e-11	PAV02G071140.2;PAV06G062720.2;PAV04G019960.1;PAV03G033290.1;PAV04G045460.1;PAV05G035980.2;PAV06G062690.1;PAV03G027160.1;PAV04G005370.1
GO:0016773	molecular_function	phosphotransferase activity, alcohol group as acceptor	1.08331e-10	PAV08G039880.2;PAV01G037290.1;PAV04G003530.2;PAV06G015710.1;PAV04G023970.1;PAV06G013420.1;PAV00G004770.1;PAV01G083750.1;PAV06G013530.1;PAV01G087180.1;PAV06G027930.1;PAV04G027760.3;PAV04G023850.1;PAV00G002010.1;PAV06G018930.1;PAV04G003070.1;PAV06G015700.1;PAV04G024190.1;PAV07G052780.1;PAV06G015840.1;PAV04G041070.1;PAV07G022970.1;PAV00G002150.1;PAV04G010730.1;PAV04G006610.1;PAV06G043220.1;PAV04G026…
GO:0033692	biological_process	cellular polysaccharide biosynthetic process	1.26647e-10	PAV02G071140.2;PAV06G062720.2;PAV04G019960.1;PAV03G033290.1;PAV04G045460.1;PAV05G035980.2;PAV06G062690.1;PAV03G027160.1;PAV04G005370.1
GO:0004175	molecular_function	endopeptidase activity	1.48317e-10	PAV07G050720.1;PAV08G050000.1;PAV05G025670.1;PAV01G084560.1;PAV01G083520.1;PAV07G041460.1;PAV04G000210.1;PAV05G033300.1;PAV01G084450.1;PAV08G043290.1;PAV07G049620.1;PAV05G033320.1;PAV05G025800.1;PAV03G004680.1;PAV02G004940.1;PAV01G084460.1;PAV01G076240.1;PAV06G021830.1;PAV06G063940.1;PAV02G056040.1;PAV01G080600.1;PAV06G063950.1;PAV05G025730.1;PAV06G060270.2;PAV03G005680.1;PAV04G008270.1;PAV01G080…
GO:0003843	molecular_function	1,3-beta-D-glucan synthase activity	1.88043e-10	PAV02G071140.2;PAV06G062720.2;PAV04G019960.1;PAV03G033290.1;PAV04G045460.1;PAV05G035980.2;PAV06G062690.1;PAV03G027160.1;PAV04G005370.1
GO:0097159	molecular_function	organic cyclic compound binding	2.947e-10	PAV01G006350.1;PAV08G039880.2;PAV01G037290.1;PAV08G001720.1;PAV01G068120.1;PAV04G003530.2;PAV06G015710.1;PAV00G012180.1;PAV04G023970.1;PAV06G025300.1;PAV06G013420.1;PAV00G004770.1;PAV01G083750.1;PAV06G013530.1;PAV01G087180.1;PAV08G001600.1;PAV06G027930.1;PAV04G027760.3;PAV04G023850.1;PAV06G018930.1;PAV00G012290.2;PAV04G003070.1;PAV05G023360.1;PAV01G006470.1;PAV04G011280.1;PAV06G015700.1;PAV04G024…
GO:1901363	molecular_function	heterocyclic compound binding	2.947e-10	PAV01G006350.1;PAV08G039880.2;PAV01G037290.1;PAV08G001720.1;PAV01G068120.1;PAV04G003530.2;PAV06G015710.1;PAV00G012180.1;PAV04G023970.1;PAV06G025300.1;PAV06G013420.1;PAV00G004770.1;PAV01G083750.1;PAV06G013530.1;PAV01G087180.1;PAV08G001600.1;PAV06G027930.1;PAV04G027760.3;PAV04G023850.1;PAV06G018930.1;PAV00G012290.2;PAV04G003070.1;PAV05G023360.1;PAV01G006470.1;PAV04G011280.1;PAV06G015700.1;PAV04G024…
GO:0005216	molecular_function	ion channel activity	3.65987e-10	PAV07G049010.1;PAV01G014190.1;PAV01G080860.1;PAV01G014070.1;PAV02G031970.1;PAV01G080740.1;PAV02G031990.1;PAV03G040000.1;PAV07G048990.1;PAV01G080850.1;PAV01G080840.1;PAV02G031950.1;PAV07G048980.4;PAV02G061050.1;PAV02G032060.1;PAV01G080710.1;PAV08G045770.1;PAV01G080810.1;PAV01G080800.2;PAV01G014200.1;PAV01G080910.1;PAV01G080790.1;PAV05G002190.1
GO:0022836	molecular_function	gated channel activity	3.80757e-10	PAV07G049010.1;PAV01G014190.1;PAV01G080860.1;PAV01G014070.1;PAV02G031970.1;PAV01G080740.1;PAV02G031990.1;PAV03G040000.1;PAV07G048990.1;PAV01G080850.1;PAV01G080840.1;PAV02G031950.1;PAV07G048980.4;PAV02G061050.1;PAV02G032060.1;PAV01G080710.1;PAV08G045770.1;PAV01G080810.1;PAV01G080800.2;PAV01G014200.1;PAV01G080910.1;PAV01G080790.1;PAV05G002190.1
GO:0036211	biological_process	protein modification process	1.05061e-09	PAV08G039880.2;PAV01G037290.1;PAV04G003530.2;PAV06G015710.1;PAV04G023970.1;PAV06G013420.1;PAV00G004770.1;PAV01G083750.1;PAV06G013530.1;PAV01G087180.1;PAV06G027930.1;PAV04G027760.3;PAV04G023850.1;PAV06G018930.1;PAV04G003070.1;PAV06G015700.1;PAV04G024190.1;PAV07G052780.1;PAV06G015840.1;PAV04G041070.1;PAV07G022970.1;PAV00G002150.1;PAV04G010730.1;PAV04G006610.1;PAV06G043220.1;PAV04G026730.2;PAV02G029…
GO:0022834	molecular_function	ligand-gated channel activity	1.551e-09	PAV07G049010.1;PAV01G014190.1;PAV01G080860.1;PAV01G014070.1;PAV02G031970.1;PAV01G080740.1;PAV02G031990.1;PAV03G040000.1;PAV07G048990.1;PAV01G080850.1;PAV01G080840.1;PAV02G031950.1;PAV07G048980.4;PAV02G061050.1;PAV02G032060.1;PAV01G080710.1;PAV08G045770.1;PAV01G080810.1;PAV01G080800.2;PAV01G014200.1;PAV01G080910.1;PAV01G080790.1;PAV05G002190.1
GO:0016301	molecular_function	kinase activity	2.33169e-09	PAV08G039880.2;PAV01G037290.1;PAV04G003530.2;PAV06G015710.1;PAV04G023970.1;PAV06G013420.1;PAV00G004770.1;PAV01G083750.1;PAV06G013530.1;PAV01G087180.1;PAV06G027930.1;PAV04G027760.3;PAV04G023850.1;PAV00G002010.1;PAV06G018930.1;PAV04G003070.1;PAV06G015700.1;PAV04G024190.1;PAV07G052780.1;PAV06G015840.1;PAV04G041070.1;PAV07G022970.1;PAV00G002150.1;PAV04G010730.1;PAV04G006610.1;PAV06G043220.1;PAV04G026…
GO:0006074	biological_process	(1->3)-beta-D-glucan metabolic process	4.71887e-09	PAV02G071140.2;PAV06G062720.2;PAV04G019960.1;PAV03G033290.1;PAV04G045460.1;PAV05G035980.2;PAV06G062690.1;PAV03G027160.1;PAV04G005370.1
GO:0006075	biological_process	(1->3)-beta-D-glucan biosynthetic process	4.71887e-09	PAV02G071140.2;PAV06G062720.2;PAV04G019960.1;PAV03G033290.1;PAV04G045460.1;PAV05G035980.2;PAV06G062690.1;PAV03G027160.1;PAV04G005370.1
GO:0031224	cellular_component	intrinsic component of membrane	1.55877e-08	PAV01G024730.1;PAV01G025070.2;PAV00G002010.1;PAV02G030180.1;PAV04G010380.1;PAV02G002670.2;PAV01G025060.1;PAV04G010390.1;PAV01G024970.2;PAV03G028260.1;PAV07G056990.1;PAV02G015600.1;PAV07G053660.1;PAV02G002690.3;PAV03G027790.1;PAV01G025310.1;PAV04G011120.1;PAV07G040620.1;PAV03G027670.1;PAV05G036540.1;PAV01G025130.1;PAV02G006380.1;PAV01G025020.1;PAV01G093730.1;PAV02G006370.1;PAV01G014030.1;PAV03G028…
GO:0050660	molecular_function	flavin adenine dinucleotide binding	1.62331e-08	PAV00G012180.1;PAV00G012290.2;PAV04G011280.1;PAV04G011270.1;PAV03G019000.1;PAV00G012200.1;PAV00G012420.1;PAV00G012080.1;PAV04G011380.1;PAV00G012190.1;PAV04G011370.1;PAV00G012210.1;PAV04G011250.1;PAV00G012110.1;PAV00G012330.1;PAV00G012220.1;PAV07G024760.1;PAV00G012350.1;PAV04G011230.1;PAV00G012240.1;PAV00G012120.1;PAV00G012360.1;PAV01G085040.1;PAV01G030110.1;PAV04G011320.1;PAV00G012380.1;PAV00G012…
GO:0032559	molecular_function	adenyl ribonucleotide binding	3.20049e-08	PAV01G006350.1;PAV08G039880.2;PAV01G037290.1;PAV08G001720.1;PAV01G068120.1;PAV04G003530.2;PAV06G015710.1;PAV04G023970.1;PAV06G025300.1;PAV06G013420.1;PAV00G004770.1;PAV01G083750.1;PAV06G013530.1;PAV01G087180.1;PAV08G001600.1;PAV06G027930.1;PAV04G027760.3;PAV04G023850.1;PAV06G018930.1;PAV04G003070.1;PAV01G006470.1;PAV06G015700.1;PAV04G024190.1;PAV07G052780.1;PAV06G015840.1;PAV04G041070.1;PAV07G022…
GO:0030554	molecular_function	adenyl nucleotide binding	3.59767e-08	PAV01G006350.1;PAV08G039880.2;PAV01G037290.1;PAV08G001720.1;PAV01G068120.1;PAV04G003530.2;PAV06G015710.1;PAV04G023970.1;PAV06G025300.1;PAV06G013420.1;PAV00G004770.1;PAV01G083750.1;PAV06G013530.1;PAV01G087180.1;PAV08G001600.1;PAV06G027930.1;PAV04G027760.3;PAV04G023850.1;PAV06G018930.1;PAV04G003070.1;PAV01G006470.1;PAV06G015700.1;PAV04G024190.1;PAV07G052780.1;PAV06G015840.1;PAV04G041070.1;PAV07G022…
GO:0080134	biological_process	regulation of response to stress	4.72178e-08	PAV03G028260.1;PAV03G027790.1;PAV03G027670.1;PAV05G036540.1;PAV03G028410.1
GO:0023051	biological_process	regulation of signaling	6.58131e-08	PAV03G028260.1;PAV03G027790.1;PAV03G027670.1;PAV05G036540.1;PAV03G028410.1
GO:0010646	biological_process	regulation of cell communication	7.55923e-08	PAV03G028260.1;PAV03G027790.1;PAV03G027670.1;PAV05G036540.1;PAV03G028410.1
GO:0048583	biological_process	regulation of response to stimulus	8.10658e-08	PAV03G028260.1;PAV03G027790.1;PAV03G027670.1;PAV05G036540.1;PAV03G028410.1
GO:0005509	molecular_function	calcium ion binding	1.08816e-07	PAV00G002010.1;PAV00G002150.1;PAV04G010730.1;PAV00G002220.1;PAV01G085500.1;PAV04G010760.1;PAV04G011120.1;PAV04G011020.1;PAV04G011130.1;PAV04G010880.1;PAV04G011000.1;PAV00G001980.1;PAV03G034110.1;PAV00G002200.1;PAV04G011080.1;PAV00G002050.1
GO:0003674	molecular_function	molecular_function	2.63346e-07	PAV01G006350.1;PAV08G039880.2;PAV01G037290.1;PAV03G003670.1;PAV07G050720.1;PAV02G040100.1;PAV08G001720.1;PAV01G068120.1;PAV01G024730.1;PAV02G026770.1;PAV04G003530.2;PAV06G015710.1;PAV00G012180.1;PAV08G050000.1;PAV04G022250.1;PAV04G023970.1;PAV06G025300.1;PAV06G013420.1;PAV00G004770.1;PAV01G083750.1;PAV02G022060.1;PAV01G025070.2;PAV06G013530.1;PAV01G092310.1;PAV01G087180.1;PAV04G048180.1;PAV03G001…
GO:0005886	cellular_component	plasma membrane	2.76279e-07	PAV02G071140.2;PAV06G062720.2;PAV04G019960.1;PAV03G033290.1;PAV06G003860.1;PAV04G045460.1;PAV05G035980.2;PAV06G062690.1;PAV03G027160.1;PAV04G005370.1
GO:0009863	biological_process	salicylic acid mediated signaling pathway	3.86407e-07	PAV03G028260.1;PAV03G027790.1;PAV03G027670.1;PAV05G036540.1;PAV03G028410.1
GO:0016772	molecular_function	transferase activity, transferring phosphorus-containing groups	5.0178e-07	PAV08G039880.2;PAV01G037290.1;PAV04G003530.2;PAV06G015710.1;PAV04G023970.1;PAV06G013420.1;PAV00G004770.1;PAV01G083750.1;PAV06G013530.1;PAV01G087180.1;PAV06G027930.1;PAV04G027760.3;PAV04G023850.1;PAV00G002010.1;PAV06G018930.1;PAV04G003070.1;PAV06G015700.1;PAV04G024190.1;PAV07G052780.1;PAV06G015840.1;PAV04G041070.1;PAV07G022970.1;PAV00G002150.1;PAV04G010730.1;PAV04G006610.1;PAV06G043220.1;PAV04G026…
GO:0005215	molecular_function	transporter activity	5.38062e-07	PAV01G024730.1;PAV01G025070.2;PAV02G030180.1;PAV04G010380.1;PAV02G002670.2;PAV01G025060.1;PAV04G010390.1;PAV07G049010.1;PAV01G014190.1;PAV01G024970.2;PAV01G080860.1;PAV01G014070.1;PAV07G056990.1;PAV07G053660.1;PAV02G031970.1;PAV01G080740.1;PAV02G002690.3;PAV02G031990.1;PAV03G040000.1;PAV01G025310.1;PAV07G048990.1;PAV01G080850.1;PAV01G080840.1;PAV02G031950.1;PAV07G048980.4;PAV01G025130.1;PAV02G061…
GO:0070887	biological_process	cellular response to chemical stimulus	8.27815e-07	PAV03G028260.1;PAV03G027790.1;PAV03G027670.1;PAV05G036540.1;PAV03G028410.1
GO:0030594	molecular_function	neurotransmitter receptor activity	8.33769e-07	PAV07G049010.1;PAV01G014190.1;PAV01G080860.1;PAV01G014070.1;PAV02G031970.1;PAV01G080740.1;PAV02G031990.1;PAV03G040000.1;PAV07G048990.1;PAV01G080850.1;PAV01G080840.1;PAV02G031950.1;PAV07G048980.4;PAV02G061050.1;PAV02G032060.1;PAV01G080710.1;PAV08G045770.1;PAV01G080810.1;PAV01G080800.2;PAV01G014200.1;PAV01G080910.1;PAV01G080790.1;PAV05G002190.1
GO:0004386	molecular_function	helicase activity	1.93839e-06	PAV01G068120.1;PAV04G006500.2;PAV01G058190.2;PAV03G001230.2;PAV04G014880.1;PAV05G041360.2;PAV02G039960.1;PAV01G083250.1
GO:0022857	molecular_function	transmembrane transporter activity	2.48907e-06	PAV01G024730.1;PAV01G025070.2;PAV02G030180.1;PAV04G010380.1;PAV02G002670.2;PAV01G025060.1;PAV04G010390.1;PAV07G049010.1;PAV01G014190.1;PAV01G024970.2;PAV01G080860.1;PAV01G014070.1;PAV07G056990.1;PAV07G053660.1;PAV02G031970.1;PAV01G080740.1;PAV02G002690.3;PAV02G031990.1;PAV03G040000.1;PAV01G025310.1;PAV07G048990.1;PAV01G080850.1;PAV01G080840.1;PAV02G031950.1;PAV07G048980.4;PAV01G025130.1;PAV02G061…
GO:1902494	cellular_component	catalytic complex	4.93651e-06	PAV02G071140.2;PAV06G062720.2;PAV04G019960.1;PAV03G033290.1;PAV06G003860.1;PAV04G045460.1;PAV05G035980.2;PAV06G062690.1;PAV03G027160.1;PAV04G005370.1
GO:0034645	biological_process	cellular macromolecule biosynthetic process	1.09608e-05	PAV02G071140.2;PAV06G062720.2;PAV04G019960.1;PAV03G033290.1;PAV04G045460.1;PAV05G035980.2;PAV06G062690.1;PAV03G027160.1;PAV04G005370.1
GO:0004674	molecular_function	protein serine/threonine kinase activity	1.15945e-05	PAV04G003530.2;PAV00G002010.1;PAV04G026730.2;PAV04G003420.1;PAV06G062270.1;PAV01G089050.1;PAV04G003440.1;PAV04G027070.1;PAV04G011120.1;PAV04G027850.4;PAV04G027930.1;PAV04G027690.1;PAV06G021360.1;PAV04G018430.1;PAV04G026750.1;PAV04G027900.1;PAV06G061510.1;PAV03G010830.1;PAV04G027890.1;PAV04G035600.1;PAV04G003380.1;PAV04G003490.2
GO:0014070	biological_process	response to organic cyclic compound	1.47016e-05	PAV03G028260.1;PAV03G027790.1;PAV03G027670.1;PAV05G036540.1;PAV03G028410.1
GO:0008152	biological_process	metabolic process	3.69894e-05	PAV08G039880.2;PAV01G037290.1;PAV07G050720.1;PAV04G003530.2;PAV06G015710.1;PAV08G050000.1;PAV04G023970.1;PAV06G013420.1;PAV00G004770.1;PAV01G083750.1;PAV06G013530.1;PAV01G092310.1;PAV01G087180.1;PAV05G025670.1;PAV06G027930.1;PAV01G084560.1;PAV04G027760.3;PAV07G052670.1;PAV04G023850.1;PAV01G092300.1;PAV06G018930.1;PAV03G034620.1;PAV04G003070.1;PAV01G083520.1;PAV06G026910.1;PAV05G041510.1;PAV07G041…
GO:0000166	molecular_function	nucleotide binding	3.81725e-05	PAV01G006350.1;PAV08G039880.2;PAV01G037290.1;PAV08G001720.1;PAV01G068120.1;PAV04G003530.2;PAV06G015710.1;PAV00G012180.1;PAV04G023970.1;PAV06G025300.1;PAV06G013420.1;PAV00G004770.1;PAV01G083750.1;PAV06G013530.1;PAV01G087180.1;PAV08G001600.1;PAV06G027930.1;PAV04G027760.3;PAV04G023850.1;PAV06G018930.1;PAV00G012290.2;PAV04G003070.1;PAV01G006470.1;PAV04G011280.1;PAV06G015700.1;PAV04G024190.1;PAV07G052…
GO:0009966	biological_process	regulation of signal transduction	4.37176e-05	PAV03G028260.1;PAV03G027790.1;PAV03G027670.1;PAV05G036540.1;PAV03G028410.1
GO:0004650	molecular_function	polygalacturonase activity	4.74492e-05	PAV01G056150.1;PAV03G038130.1;PAV03G038120.1;PAV06G047300.1;PAV02G069730.1
GO:0071310	biological_process	cellular response to organic substance	6.40841e-05	PAV03G028260.1;PAV03G027790.1;PAV03G027670.1;PAV05G036540.1;PAV03G028410.1
GO:0022803	molecular_function	passive transmembrane transporter activity	7.47332e-05	PAV07G049010.1;PAV01G014190.1;PAV01G080860.1;PAV01G014070.1;PAV02G031970.1;PAV01G080740.1;PAV02G031990.1;PAV03G040000.1;PAV07G048990.1;PAV01G080850.1;PAV01G080840.1;PAV02G031950.1;PAV07G048980.4;PAV02G061050.1;PAV02G032060.1;PAV01G080710.1;PAV08G045770.1;PAV01G080810.1;PAV01G080800.2;PAV01G014200.1;PAV01G080910.1;PAV01G080790.1;PAV05G002190.1
GO:0016757	molecular_function	transferase activity, transferring glycosyl groups	0.000115685	PAV01G092310.1;PAV01G092300.1;PAV03G034620.1;PAV06G026910.1;PAV05G041510.1;PAV03G036080.3;PAV02G071140.2;PAV02G059880.1;PAV06G055690.1;PAV06G062720.2;PAV06G055640.1;PAV01G065050.1;PAV07G058540.3;PAV06G058150.1;PAV08G023970.1;PAV04G023670.1;PAV06G026950.1;PAV04G019960.1;PAV00G007340.1;PAV03G036060.1;PAV01G094130.1;PAV03G045170.1;PAV03G033290.1;PAV01G094190.1;PAV00G007350.1;PAV03G036160.1;PAV01G094…
GO:0035251	molecular_function	UDP-glucosyltransferase activity	0.000129783	PAV02G071140.2;PAV06G062720.2;PAV04G019960.1;PAV03G033290.1;PAV04G045460.1;PAV05G035980.2;PAV06G062690.1;PAV03G027160.1;PAV04G005370.1
GO:0031347	biological_process	regulation of defense response	0.000132948	PAV03G028260.1;PAV03G027790.1;PAV03G027670.1;PAV05G036540.1;PAV03G028410.1
GO:0006952	biological_process	defense response	0.000147509	PAV03G028260.1;PAV03G027790.1;PAV03G027670.1;PAV05G036540.1;PAV03G028410.1
GO:0016758	molecular_function	transferase activity, transferring hexosyl groups	0.000210451	PAV01G092310.1;PAV01G092300.1;PAV03G034620.1;PAV06G026910.1;PAV05G041510.1;PAV03G036080.3;PAV02G071140.2;PAV02G059880.1;PAV06G055690.1;PAV06G062720.2;PAV06G055640.1;PAV01G065050.1;PAV07G058540.3;PAV06G058150.1;PAV08G023970.1;PAV04G023670.1;PAV06G026950.1;PAV04G019960.1;PAV00G007340.1;PAV03G036060.1;PAV01G094130.1;PAV03G045170.1;PAV03G033290.1;PAV01G094190.1;PAV00G007350.1;PAV03G036160.1;PAV01G094…
GO:0055085	biological_process	transmembrane transport	0.000578616	PAV01G024730.1;PAV01G025070.2;PAV02G030180.1;PAV04G010380.1;PAV02G002670.2;PAV01G025060.1;PAV04G010390.1;PAV01G024970.2;PAV07G056990.1;PAV02G015600.1;PAV07G053660.1;PAV02G002690.3;PAV01G025310.1;PAV07G040620.1;PAV01G025130.1;PAV02G006380.1;PAV01G025020.1;PAV01G093730.1;PAV02G006370.1;PAV01G025120.1;PAV02G006360.1;PAV08G049960.1;PAV01G024990.1;PAV03G015990.1;PAV01G024980.1;PAV03G007610.1;PAV01G025…
GO:0008066	molecular_function	glutamate receptor activity	0.000600065	PAV07G049010.1;PAV01G014190.1;PAV01G080860.1;PAV01G014070.1;PAV02G031970.1;PAV01G080740.1;PAV02G031990.1;PAV03G040000.1;PAV07G048990.1;PAV01G080850.1;PAV01G080840.1;PAV02G031950.1;PAV07G048980.4;PAV02G061050.1;PAV02G032060.1;PAV01G080710.1;PAV08G045770.1;PAV01G080810.1;PAV01G080800.2;PAV01G014200.1;PAV01G080910.1;PAV01G080790.1;PAV05G002190.1
GO:0005506	molecular_function	iron ion binding	0.000605598	PAV05G023360.1;PAV05G024180.1;PAV05G026680.2;PAV07G031090.1;PAV07G031100.1;PAV01G101910.1;PAV01G101900.1;PAV05G024230.1;PAV05G024120.1;PAV08G045160.1;PAV06G058490.1;PAV05G040110.1
GO:0071944	cellular_component	cell periphery	0.000673187	PAV02G071140.2;PAV06G062720.2;PAV04G019960.1;PAV03G033290.1;PAV06G003860.1;PAV04G045460.1;PAV05G035980.2;PAV06G062690.1;PAV03G027160.1;PAV04G005370.1
GO:0004888	molecular_function	transmembrane signaling receptor activity	0.000707646	PAV07G049010.1;PAV01G014190.1;PAV01G080860.1;PAV01G014070.1;PAV02G031970.1;PAV01G080740.1;PAV02G031990.1;PAV03G040000.1;PAV07G048990.1;PAV01G080850.1;PAV01G080840.1;PAV02G031950.1;PAV07G048980.4;PAV02G061050.1;PAV02G032060.1;PAV01G014030.1;PAV01G080710.1;PAV08G045770.1;PAV01G080810.1;PAV01G080800.2;PAV01G014200.1;PAV01G080910.1;PAV01G080790.1;PAV05G002190.1
GO:0042221	biological_process	response to chemical	0.00105921	PAV03G028260.1;PAV03G027790.1;PAV03G027670.1;PAV05G036540.1;PAV03G028410.1
GO:1901700	biological_process	response to oxygen-containing compound	0.00109841	PAV03G028260.1;PAV03G027790.1;PAV03G027670.1;PAV05G036540.1;PAV03G028410.1
GO:0015399	molecular_function	primary active transmembrane transporter activity	0.00137021	PAV02G030180.1;PAV04G010380.1;PAV02G002670.2;PAV04G010390.1;PAV02G002690.3;PAV08G049960.1;PAV03G015990.1;PAV03G007610.1;PAV03G007620.1
GO:0009751	biological_process	response to salicylic acid	0.00194661	PAV03G028260.1;PAV03G027790.1;PAV03G027670.1;PAV05G036540.1;PAV03G028410.1
GO:1990234	cellular_component	transferase complex	0.00196287	PAV02G071140.2;PAV06G062720.2;PAV04G019960.1;PAV03G033290.1;PAV04G045460.1;PAV05G035980.2;PAV06G062690.1;PAV03G027160.1;PAV04G005370.1
GO:0009250	biological_process	glucan biosynthetic process	0.00302391	PAV02G071140.2;PAV06G062720.2;PAV04G019960.1;PAV03G033290.1;PAV04G045460.1;PAV05G035980.2;PAV06G062690.1;PAV03G027160.1;PAV04G005370.1
GO:0051273	biological_process	beta-glucan metabolic process	0.00325855	PAV02G071140.2;PAV06G062720.2;PAV04G019960.1;PAV03G033290.1;PAV04G045460.1;PAV05G035980.2;PAV06G062690.1;PAV03G027160.1;PAV04G005370.1
GO:0043531	molecular_function	ADP binding	0.00447803	PAV01G006350.1;PAV08G001720.1;PAV06G025300.1;PAV08G001600.1;PAV01G006470.1;PAV08G029710.1;PAV06G025190.1;PAV02G029040.1;PAV08G001740.1;PAV08G029930.1;PAV08G038990.1;PAV01G038990.1;PAV01G007070.1;PAV08G001860.1;PAV05G010840.1;PAV01G005450.1;PAV06G042190.1;PAV06G025340.1;PAV01G005770.1;PAV01G007200.1;PAV06G024190.1;PAV08G038960.1;PAV08G003850.1;PAV06G025120.1;PAV01G006640.1;PAV08G001780.1;PAV05G010…
GO:0007186	biological_process	G protein-coupled receptor signaling pathway	0.00592462	PAV01G014030.1;PAV06G003860.1;PAV05G002190.1
GO:0016071	biological_process	mRNA metabolic process	0.00601997	PAV07G052670.1;PAV05G041360.2
GO:0005976	biological_process	polysaccharide metabolic process	0.00701316	PAV02G071140.2;PAV06G062720.2;PAV04G019960.1;PAV03G033290.1;PAV04G045460.1;PAV05G035980.2;PAV06G062690.1;PAV03G027160.1;PAV04G005370.1
GO:2000031	biological_process	regulation of salicylic acid mediated signaling pathway	0.00702341	PAV03G028260.1;PAV03G027790.1;PAV03G027670.1;PAV05G036540.1;PAV03G028410.1
GO:0042626	molecular_function	ATPase-coupled transmembrane transporter activity	0.00798537	PAV02G030180.1;PAV04G010380.1;PAV02G002670.2;PAV04G010390.1;PAV02G002690.3;PAV08G049960.1;PAV03G015990.1;PAV03G007610.1;PAV03G007620.1
GO:0044262	biological_process	cellular carbohydrate metabolic process	0.0097465	PAV02G071140.2;PAV06G062720.2;PAV04G019960.1;PAV03G033290.1;PAV04G045460.1;PAV05G035980.2;PAV06G062690.1;PAV03G027160.1;PAV04G005370.1
GO:1901701	biological_process	cellular response to oxygen-containing compound	0.0100207	PAV03G028260.1;PAV03G027790.1;PAV03G027670.1;PAV05G036540.1;PAV03G028410.1
GO:0006396	biological_process	RNA processing	0.0212297	PAV07G052670.1;PAV05G041360.2
GO:0098796	cellular_component	membrane protein complex	0.028684	PAV02G071140.2;PAV06G062720.2;PAV04G019960.1;PAV03G033290.1;PAV06G003860.1;PAV04G045460.1;PAV05G035980.2;PAV06G062690.1;PAV03G027160.1;PAV04G005370.1
GO:0008150	biological_process	biological_process	0.028898	PAV08G039880.2;PAV01G037290.1;PAV07G050720.1;PAV01G024730.1;PAV04G003530.2;PAV06G015710.1;PAV08G050000.1;PAV04G023970.1;PAV06G013420.1;PAV00G004770.1;PAV01G083750.1;PAV01G025070.2;PAV06G013530.1;PAV01G092310.1;PAV01G087180.1;PAV05G025670.1;PAV06G027930.1;PAV01G084560.1;PAV04G027760.3;PAV07G052670.1;PAV04G023850.1;PAV01G092300.1;PAV06G018930.1;PAV03G034620.1;PAV04G003070.1;PAV01G083520.1;PAV06G026…
GO:0016887	molecular_function	ATPase activity	0.0373881	PAV02G030180.1;PAV04G010380.1;PAV02G002670.2;PAV04G010390.1;PAV02G002690.3;PAV08G049960.1;PAV03G015990.1;PAV03G007610.1;PAV03G007620.1
GO:0032555	molecular_function	purine ribonucleotide binding	0.0395413	PAV01G006350.1;PAV08G039880.2;PAV01G037290.1;PAV08G001720.1;PAV01G068120.1;PAV04G003530.2;PAV06G015710.1;PAV04G023970.1;PAV06G025300.1;PAV06G013420.1;PAV00G004770.1;PAV01G083750.1;PAV06G013530.1;PAV01G087180.1;PAV08G001600.1;PAV06G027930.1;PAV04G027760.3;PAV04G023850.1;PAV06G018930.1;PAV04G003070.1;PAV01G006470.1;PAV06G015700.1;PAV04G024190.1;PAV07G052780.1;PAV06G015840.1;PAV04G041070.1;PAV07G022…

## Sheet: Table S33
Table S33. Gene ontology (GO) enrichment analysis of the unique gene families in Prunus pusilliflora.
GO_ID	GO_Class	GO_Terms	p.adjusted	Gene_id
GO:0008234	molecular_function	cysteine-type peptidase activity	4.49886e-28	PAV07G003230.1;PAV02G031070.1;PAV08G028660.1;PAV04G021590.1;PAV00G023460.1;PAV07G011130.1;PAV05G023750.1;PAV00G022100.1;PAV06G041250.1;PAV07G011690.1;PAV08G024900.1;PAV03G012320.1;PAV07G020060.1;PAV04G049280.1;PAV01G024560.1;PAV07G049330.1;PAV02G036400.1;PAV07G009370.1;PAV04G050480.1;PAV06G027860.1;PAV00G032480.1;PAV02G026150.1;PAV03G018550.1;PAV04G021440.1;PAV01G014460.1;PAV05G005800.1;PAV07G025…
GO:0008233	molecular_function	peptidase activity	3.7183e-23	PAV07G003230.1;PAV02G031070.1;PAV08G028660.1;PAV04G021590.1;PAV00G023460.1;PAV07G011130.1;PAV05G023750.1;PAV00G022100.1;PAV06G041250.1;PAV07G011690.1;PAV08G024900.1;PAV03G012320.1;PAV07G020060.1;PAV04G049280.1;PAV01G024560.1;PAV07G049330.1;PAV02G036400.1;PAV07G009370.1;PAV04G050480.1;PAV06G027860.1;PAV00G032480.1;PAV02G026150.1;PAV03G018550.1;PAV04G021440.1;PAV01G014460.1;PAV03G044670.1;PAV05G005…
GO:0006508	biological_process	proteolysis	1.74984e-17	PAV07G003230.1;PAV02G031070.1;PAV08G028660.1;PAV04G021590.1;PAV00G023460.1;PAV07G011130.1;PAV05G023750.1;PAV00G022100.1;PAV06G041250.1;PAV07G011690.1;PAV08G024900.1;PAV03G012320.1;PAV07G020060.1;PAV04G049280.1;PAV01G024560.1;PAV07G049330.1;PAV02G036400.1;PAV07G009370.1;PAV04G050480.1;PAV06G027860.1;PAV00G032480.1;PAV02G026150.1;PAV03G018550.1;PAV04G021440.1;PAV01G014460.1;PAV03G044670.1;PAV05G005…
GO:0016787	molecular_function	hydrolase activity	5.73896e-15	PAV07G003230.1;PAV02G031070.1;PAV01G078530.1;PAV08G035860.1;PAV08G028660.1;PAV04G021590.1;PAV00G023460.1;PAV07G011130.1;PAV01G045990.1;PAV05G023750.1;PAV00G022100.1;PAV06G041250.1;PAV00G016060.1;PAV06G057660.1;PAV07G025750.1;PAV07G011690.1;PAV00G034870.1;PAV08G024900.1;PAV03G012320.1;PAV01G066910.1;PAV07G020060.1;PAV04G049280.1;PAV01G024560.1;PAV07G049330.1;PAV02G036400.1;PAV07G009370.1;PAV02G007…
GO:0051082	molecular_function	unfolded protein binding	1.67629e-12	PAV03G021240.1;PAV07G022760.1;PAV01G055770.1;PAV06G035140.1;PAV08G015060.1;PAV04G036790.1;PAV04G044880.1;PAV01G059670.1;PAV03G022620.1;PAV02G053580.1;PAV00G010480.1;PAV04G051700.1;PAV08G023390.1;PAV01G040030.1;PAV00G030280.1
GO:0015074	biological_process	DNA integration	9.06257e-12	PAV01G039130.1;PAV06G009460.1;PAV00G031360.1;PAV00G012090.1;PAV06G046160.1;PAV06G026070.1;PAV02G032710.1;PAV01G022970.1;PAV08G037020.1;PAV08G003500.1;PAV00G032120.1;PAV00G017980.1;PAV00G031330.1;PAV00G011690.1;PAV02G050650.1;PAV06G021980.1;PAV01G078620.1;PAV05G016910.1;PAV00G028830.1;PAV00G024980.1;PAV08G028170.1;PAV01G020210.1;PAV00G015320.1;PAV00G018090.1;PAV04G034280.1;PAV00G008120.1;PAV08G010…
GO:0006807	biological_process	nitrogen compound metabolic process	4.26921e-08	PAV08G016690.1;PAV07G003230.1;PAV01G039130.1;PAV02G060990.1;PAV02G031070.1;PAV03G019220.1;PAV03G024210.1;PAV06G009460.1;PAV08G028660.1;PAV01G065720.1;PAV00G031360.1;PAV04G021590.1;PAV00G012090.1;PAV00G023460.1;PAV06G046160.1;PAV07G011130.1;PAV06G051810.1;PAV08G024770.1;PAV02G060790.1;PAV01G045990.1;PAV06G026070.1;PAV05G023750.1;PAV02G032710.1;PAV05G004810.1;PAV00G022100.1;PAV02G035600.1;PAV01G022…
GO:0140096	molecular_function	catalytic activity, acting on a protein	8.15413e-08	PAV07G003230.1;PAV02G060990.1;PAV02G031070.1;PAV03G019220.1;PAV08G035860.1;PAV08G028660.1;PAV04G021590.1;PAV00G023460.1;PAV07G011130.1;PAV05G023750.1;PAV00G022100.1;PAV02G035600.1;PAV06G041250.1;PAV07G011690.1;PAV08G024900.1;PAV03G012320.1;PAV07G020060.1;PAV04G049280.1;PAV01G024560.1;PAV07G049330.1;PAV02G036400.1;PAV07G009370.1;PAV04G050480.1;PAV06G027860.1;PAV00G032480.1;PAV02G026150.1;PAV03G018…
GO:0097159	molecular_function	organic cyclic compound binding	1.92108e-07	PAV02G044920.1;PAV03G021240.1;PAV01G039130.1;PAV07G022760.1;PAV06G027360.1;PAV08G025470.1;PAV08G015310.1;PAV00G016530.1;PAV02G060990.1;PAV00G035590.1;PAV00G006480.1;PAV03G019220.1;PAV00G034670.1;PAV03G024210.1;PAV01G055770.1;PAV01G039030.1;PAV00G034900.1;PAV06G009460.1;PAV06G011360.1;PAV00G031360.1;PAV00G012090.1;PAV06G046160.1;PAV01G038010.1;PAV06G035140.1;PAV07G019030.1;PAV06G051810.1;PAV08G018…
GO:1901363	molecular_function	heterocyclic compound binding	1.92108e-07	PAV02G044920.1;PAV03G021240.1;PAV01G039130.1;PAV07G022760.1;PAV06G027360.1;PAV08G025470.1;PAV08G015310.1;PAV00G016530.1;PAV02G060990.1;PAV00G035590.1;PAV00G006480.1;PAV03G019220.1;PAV00G034670.1;PAV03G024210.1;PAV01G055770.1;PAV01G039030.1;PAV00G034900.1;PAV06G009460.1;PAV06G011360.1;PAV00G031360.1;PAV00G012090.1;PAV06G046160.1;PAV01G038010.1;PAV06G035140.1;PAV07G019030.1;PAV06G051810.1;PAV08G018…
GO:0006259	biological_process	DNA metabolic process	6.44669e-07	PAV01G039130.1;PAV06G009460.1;PAV00G031360.1;PAV00G012090.1;PAV06G046160.1;PAV02G060790.1;PAV06G026070.1;PAV02G032710.1;PAV01G022970.1;PAV08G037020.1;PAV08G003500.1;PAV00G032120.1;PAV00G017980.1;PAV00G031330.1;PAV00G011690.1;PAV02G050650.1;PAV06G021980.1;PAV01G078620.1;PAV05G016910.1;PAV00G028830.1;PAV00G024980.1;PAV08G028170.1;PAV01G020210.1;PAV00G015320.1;PAV00G018090.1;PAV04G034280.1;PAV00G008…
GO:0046483	biological_process	heterocycle metabolic process	6.55316e-07	PAV08G016690.1;PAV01G039130.1;PAV03G024210.1;PAV06G009460.1;PAV00G031360.1;PAV00G012090.1;PAV06G046160.1;PAV06G051810.1;PAV08G024770.1;PAV02G060790.1;PAV06G026070.1;PAV02G032710.1;PAV01G022970.1;PAV00G006850.1;PAV00G025800.1;PAV06G036730.1;PAV03G010350.1;PAV08G037020.1;PAV06G035340.1;PAV03G050290.1;PAV08G003500.1;PAV00G034170.1;PAV03G050400.1;PAV08G020160.1;PAV00G032120.1;PAV00G017980.1;PAV03G050…
GO:0006725	biological_process	cellular aromatic compound metabolic process	9.8235e-07	PAV08G016690.1;PAV01G039130.1;PAV03G024210.1;PAV06G009460.1;PAV00G031360.1;PAV00G012090.1;PAV06G046160.1;PAV06G051810.1;PAV08G024770.1;PAV02G060790.1;PAV06G026070.1;PAV02G032710.1;PAV01G022970.1;PAV00G006850.1;PAV00G025800.1;PAV06G036730.1;PAV03G010350.1;PAV08G037020.1;PAV06G035340.1;PAV03G050290.1;PAV08G003500.1;PAV00G034170.1;PAV03G050400.1;PAV08G020160.1;PAV00G032120.1;PAV00G017980.1;PAV03G050…
GO:0006457	biological_process	protein folding	5.3732e-06	PAV03G021240.1;PAV07G022760.1;PAV01G055770.1;PAV06G035140.1;PAV08G015060.1;PAV04G036790.1;PAV04G044880.1;PAV01G059670.1;PAV03G022620.1;PAV02G053580.1;PAV00G010480.1;PAV04G051700.1;PAV08G023390.1;PAV01G040030.1;PAV00G030280.1
GO:0003674	molecular_function	molecular_function	1.6237e-05	PAV02G044920.1;PAV03G021240.1;PAV08G016690.1;PAV00G003400.1;PAV08G018290.1;PAV07G003230.1;PAV01G039130.1;PAV07G022760.1;PAV06G027360.1;PAV08G025470.1;PAV08G015310.1;PAV00G016530.1;PAV01G013770.1;PAV02G060990.1;PAV00G035590.1;PAV00G006480.1;PAV02G031070.1;PAV03G019220.1;PAV00G034670.1;PAV01G078530.1;PAV08G035860.1;PAV03G003680.1;PAV03G024210.1;PAV01G055770.1;PAV01G039030.1;PAV00G034900.1;PAV04G051…
GO:0046914	molecular_function	transition metal ion binding	2.45246e-05	PAV08G015310.1;PAV01G013770.1;PAV04G051020.1;PAV01G006010.1;PAV00G012090.1;PAV08G024770.1;PAV06G052320.1;PAV01G012950.1;PAV04G046920.1;PAV06G036730.1;PAV01G082590.1;PAV06G035340.1;PAV08G013990.1;PAV08G033310.1;PAV01G010360.1;PAV05G009120.1;PAV03G044670.1;PAV00G023960.1;PAV07G034720.1;PAV08G022700.1;PAV00G024190.1;PAV03G010670.1;PAV07G035950.1;PAV03G013790.1;PAV08G011450.1;PAV01G058970.1;PAV07G026…
GO:0033014	biological_process	tetrapyrrole biosynthetic process	3.22972e-05	PAV03G050290.1;PAV03G050400.1;PAV03G050520.1;PAV07G041700.1;PAV08G031960.1;PAV08G001990.1;PAV03G035130.1
GO:0006753	biological_process	nucleoside phosphate metabolic process	4.41785e-05	PAV00G034170.1;PAV04G030100.1;PAV00G034420.1;PAV00G011320.1;PAV04G016150.1;PAV01G057230.1;PAV00G033870.1;PAV00G035070.1
GO:0008150	biological_process	biological_process	5.99296e-05	PAV03G021240.1;PAV08G016690.1;PAV07G003230.1;PAV00G009700.1;PAV01G039130.1;PAV06G009560.1;PAV07G022760.1;PAV02G060990.1;PAV02G031070.1;PAV03G019220.1;PAV01G078530.1;PAV03G003680.1;PAV03G024210.1;PAV01G055770.1;PAV06G009460.1;PAV06G011360.1;PAV08G028660.1;PAV01G065720.1;PAV00G031360.1;PAV04G021590.1;PAV00G012090.1;PAV00G023460.1;PAV06G046160.1;PAV06G035140.1;PAV03G010250.1;PAV07G011130.1;PAV06G051…
GO:0008270	molecular_function	zinc ion binding	7.6228e-05	PAV08G015310.1;PAV01G013770.1;PAV04G051020.1;PAV01G006010.1;PAV00G012090.1;PAV08G024770.1;PAV06G052320.1;PAV01G012950.1;PAV04G046920.1;PAV06G036730.1;PAV01G082590.1;PAV06G035340.1;PAV08G013990.1;PAV08G033310.1;PAV01G010360.1;PAV05G009120.1;PAV03G044670.1;PAV00G023960.1;PAV07G034720.1;PAV08G022700.1;PAV00G024190.1;PAV03G010670.1;PAV07G035950.1;PAV03G013790.1;PAV08G011450.1;PAV01G058970.1;PAV07G026…
GO:0003676	molecular_function	nucleic acid binding	8.20687e-05	PAV01G039130.1;PAV06G027360.1;PAV08G025470.1;PAV08G015310.1;PAV00G016530.1;PAV00G035590.1;PAV00G006480.1;PAV00G034670.1;PAV03G024210.1;PAV01G039030.1;PAV00G034900.1;PAV06G009460.1;PAV00G031360.1;PAV00G012090.1;PAV06G046160.1;PAV01G038010.1;PAV08G018620.1;PAV04G013210.1;PAV06G026070.1;PAV06G053220.1;PAV00G018520.1;PAV04G028690.1;PAV02G032710.1;PAV01G022970.1;PAV06G057660.1;PAV07G025750.1;PAV00G034…
GO:0005261	molecular_function	cation channel activity	0.000103711	PAV07G032530.1;PAV04G032250.1;PAV00G034420.1;PAV04G032460.1;PAV00G033870.1
GO:0004852	molecular_function	uroporphyrinogen-III synthase activity	0.000186104	PAV07G041700.1;PAV08G031960.1;PAV08G001990.1;PAV03G035130.1
GO:0006950	biological_process	response to stress	0.000195349	PAV03G021240.1;PAV07G022760.1;PAV01G055770.1;PAV06G011360.1;PAV06G035140.1;PAV02G060790.1;PAV08G015060.1;PAV04G036790.1;PAV04G044880.1;PAV01G059670.1;PAV03G022620.1;PAV02G053580.1;PAV00G010480.1;PAV04G051700.1;PAV06G011370.1;PAV06G017900.1;PAV08G023390.1;PAV01G040030.1;PAV00G030280.1;PAV06G017950.1
GO:0033013	biological_process	tetrapyrrole metabolic process	0.000266866	PAV03G050290.1;PAV03G050400.1;PAV03G050520.1;PAV07G041700.1;PAV08G031960.1;PAV08G001990.1;PAV03G035130.1
GO:0016852	molecular_function	sirohydrochlorin cobaltochelatase activity	0.000267142	PAV03G050290.1;PAV03G050400.1;PAV03G050520.1
GO:0071704	biological_process	organic substance metabolic process	0.000323367	PAV08G016690.1;PAV07G003230.1;PAV01G039130.1;PAV02G060990.1;PAV02G031070.1;PAV03G019220.1;PAV03G024210.1;PAV06G009460.1;PAV08G028660.1;PAV01G065720.1;PAV00G031360.1;PAV04G021590.1;PAV00G012090.1;PAV00G023460.1;PAV06G046160.1;PAV07G011130.1;PAV06G051810.1;PAV08G024770.1;PAV02G060790.1;PAV01G045990.1;PAV06G026070.1;PAV05G023750.1;PAV02G032710.1;PAV05G004810.1;PAV00G022100.1;PAV02G035600.1;PAV01G022…
GO:0033178	cellular_component	proton-transporting two-sector ATPase complex, catalytic domain	0.000342911	PAV00G034180.1;PAV00G035080.1;PAV00G034420.1;PAV00G033870.1
GO:0043228	cellular_component	non-membrane-bounded organelle	0.000434351	PAV01G065720.1;PAV06G053220.1;PAV05G004810.1;PAV03G027440.1;PAV06G052980.1;PAV01G037000.1;PAV06G053170.1;PAV06G053050.1;PAV05G016030.1;PAV01G034000.1;PAV00G021550.1;PAV07G009520.1;PAV02G044200.1;PAV06G034970.1;PAV06G036400.1;PAV00G030570.1;PAV05G007600.1;PAV08G023240.1;PAV01G046500.1;PAV04G043690.1;PAV02G031150.1;PAV06G039690.1
GO:0043232	cellular_component	intracellular non-membrane-bounded organelle	0.000434351	PAV01G065720.1;PAV06G053220.1;PAV05G004810.1;PAV03G027440.1;PAV06G052980.1;PAV01G037000.1;PAV06G053170.1;PAV06G053050.1;PAV05G016030.1;PAV01G034000.1;PAV00G021550.1;PAV07G009520.1;PAV02G044200.1;PAV06G034970.1;PAV06G036400.1;PAV00G030570.1;PAV05G007600.1;PAV08G023240.1;PAV01G046500.1;PAV04G043690.1;PAV02G031150.1;PAV06G039690.1
GO:0005198	molecular_function	structural molecule activity	0.000955957	PAV01G065720.1;PAV05G004810.1;PAV03G027440.1;PAV01G037000.1;PAV05G016030.1;PAV01G034000.1;PAV00G021550.1;PAV07G009520.1;PAV02G044200.1;PAV06G034970.1;PAV06G036400.1;PAV00G030570.1;PAV05G007600.1;PAV08G023240.1;PAV01G046500.1;PAV04G043690.1;PAV02G031150.1;PAV06G039690.1
GO:0019693	biological_process	ribose phosphate metabolic process	0.000983818	PAV00G034170.1;PAV04G030100.1;PAV00G034420.1;PAV01G057230.1;PAV00G033870.1;PAV00G035070.1
GO:0004645	molecular_function	1,4-alpha-oligoglucan phosphorylase activity	0.00120037	PAV01G007660.1;PAV05G041090.1
GO:0044260	biological_process	cellular macromolecule metabolic process	0.00136769	PAV01G039130.1;PAV06G009460.1;PAV01G065720.1;PAV00G031360.1;PAV00G012090.1;PAV06G046160.1;PAV02G060790.1;PAV01G045990.1;PAV06G026070.1;PAV02G032710.1;PAV05G004810.1;PAV01G022970.1;PAV03G027440.1;PAV08G037020.1;PAV08G003500.1;PAV01G037000.1;PAV00G032120.1;PAV00G017980.1;PAV00G031330.1;PAV05G016030.1;PAV01G034000.1;PAV00G011690.1;PAV02G050650.1;PAV00G021550.1;PAV06G021980.1;PAV01G078620.1;PAV07G009…
GO:0008312	molecular_function	7S RNA binding	0.00143686	PAV08G018620.1;PAV00G014940.1
GO:0003938	molecular_function	IMP dehydrogenase activity	0.0014652	PAV00G011320.1;PAV04G016150.1
GO:0006766	biological_process	vitamin metabolic process	0.00189054	PAV04G049260.1;PAV00G010350.1;PAV03G050290.1;PAV03G050400.1;PAV03G050520.1
GO:0009110	biological_process	vitamin biosynthetic process	0.00249946	PAV04G049260.1;PAV00G010350.1;PAV03G050290.1;PAV03G050400.1;PAV03G050520.1
GO:0043226	cellular_component	organelle	0.00295943	PAV08G016690.1;PAV01G065720.1;PAV02G060790.1;PAV06G053220.1;PAV05G004810.1;PAV03G027440.1;PAV03G010350.1;PAV06G052980.1;PAV01G037000.1;PAV02G027060.1;PAV04G032250.1;PAV06G053170.1;PAV06G053050.1;PAV05G016030.1;PAV01G034000.1;PAV00G021550.1;PAV07G009520.1;PAV08G016340.1;PAV02G044200.1;PAV06G034970.1;PAV06G036400.1;PAV00G030570.1;PAV05G007600.1;PAV08G023240.1;PAV04G032460.1;PAV01G046500.1;PAV04G043…
GO:0045229	biological_process	external encapsulating structure organization	0.00335402	PAV01G078530.1;PAV02G007630.1;PAV02G007700.1;PAV01G078140.1
GO:0016469	cellular_component	proton-transporting two-sector ATPase complex	0.0040389	PAV00G034180.1;PAV00G035080.1;PAV00G034420.1;PAV00G033870.1
GO:0061134	molecular_function	peptidase regulator activity	0.00453181	PAV02G057080.1;PAV02G057840.1;PAV02G058940.1;PAV02G059510.1
GO:0034641	biological_process	cellular nitrogen compound metabolic process	0.00517214	PAV08G016690.1;PAV01G039130.1;PAV03G024210.1;PAV06G009460.1;PAV01G065720.1;PAV00G031360.1;PAV00G012090.1;PAV06G046160.1;PAV06G051810.1;PAV08G024770.1;PAV02G060790.1;PAV06G026070.1;PAV02G032710.1;PAV05G004810.1;PAV01G022970.1;PAV00G006850.1;PAV04G049260.1;PAV03G027440.1;PAV00G025800.1;PAV06G036730.1;PAV03G010350.1;PAV08G037020.1;PAV06G035340.1;PAV00G010350.1;PAV03G050290.1;PAV08G003500.1;PAV00G034…
GO:0071944	cellular_component	cell periphery	0.00595355	PAV00G009700.1;PAV01G078530.1;PAV02G007630.1;PAV02G007700.1;PAV03G044670.1;PAV01G078140.1;PAV04G048280.1
GO:1901564	biological_process	organonitrogen compound metabolic process	0.00623223	PAV07G003230.1;PAV02G060990.1;PAV02G031070.1;PAV03G019220.1;PAV08G028660.1;PAV01G065720.1;PAV04G021590.1;PAV00G023460.1;PAV07G011130.1;PAV06G051810.1;PAV01G045990.1;PAV05G023750.1;PAV05G004810.1;PAV00G022100.1;PAV02G035600.1;PAV06G041250.1;PAV04G049260.1;PAV03G027440.1;PAV07G011690.1;PAV08G024900.1;PAV03G012320.1;PAV00G010350.1;PAV03G050290.1;PAV00G034170.1;PAV07G020060.1;PAV04G049280.1;PAV01G024…
GO:0048500	cellular_component	signal recognition particle	0.00638141	PAV08G018620.1;PAV00G014940.1
GO:0035639	molecular_function	purine ribonucleoside triphosphate binding	0.00763763	PAV02G044920.1;PAV03G021240.1;PAV07G022760.1;PAV02G060990.1;PAV03G019220.1;PAV01G055770.1;PAV06G035140.1;PAV06G051810.1;PAV08G018620.1;PAV08G015060.1;PAV04G036790.1;PAV02G035600.1;PAV05G011420.1;PAV00G034180.1;PAV00G035080.1;PAV00G034170.1;PAV08G020160.1;PAV07G049060.1;PAV04G044880.1;PAV01G059670.1;PAV00G031110.1;PAV00G014940.1;PAV03G022620.1;PAV02G053580.1;PAV02G061090.1;PAV02G065800.1;PAV00G010…
GO:1901293	biological_process	nucleoside phosphate biosynthetic process	0.00764649	PAV04G030100.1;PAV00G034420.1;PAV00G011320.1;PAV04G016150.1;PAV01G057230.1;PAV00G033870.1
GO:0051668	biological_process	localization within membrane	0.0077113	PAV08G018620.1;PAV00G014940.1
GO:0005773	cellular_component	vacuole	0.00834826	PAV04G032250.1;PAV04G032460.1
GO:0016998	biological_process	cell wall macromolecule catabolic process	0.00863328	PAV01G045990.1;PAV01G049880.1
GO:0009235	biological_process	cobalamin metabolic process	0.0087388	PAV03G050290.1;PAV03G050400.1;PAV03G050520.1
GO:0072657	biological_process	protein localization to membrane	0.00947297	PAV08G018620.1;PAV00G014940.1
GO:0032993	cellular_component	protein-DNA complex	0.00961532	PAV06G053220.1;PAV06G052980.1;PAV06G053170.1;PAV06G053050.1
GO:0000154	biological_process	rRNA modification	0.00966495	PAV00G025800.1;PAV02G021670.1
GO:0140102	molecular_function	catalytic activity, acting on a rRNA	0.00988565	PAV00G025800.1;PAV02G021670.1
GO:0090150	biological_process	establishment of protein localization to membrane	0.0100332	PAV08G018620.1;PAV00G014940.1
GO:0009236	biological_process	cobalamin biosynthetic process	0.0101249	PAV03G050290.1;PAV03G050400.1;PAV03G050520.1
GO:0000785	cellular_component	chromatin	0.0101794	PAV06G053220.1;PAV06G052980.1;PAV06G053170.1;PAV06G053050.1
GO:0072522	biological_process	purine-containing compound biosynthetic process	0.010652	PAV04G030100.1;PAV00G034420.1;PAV00G011320.1;PAV04G016150.1;PAV01G057230.1;PAV00G033870.1
GO:0005216	molecular_function	ion channel activity	0.0109272	PAV07G032530.1;PAV04G032250.1;PAV00G034420.1;PAV04G032460.1;PAV00G033870.1
GO:0030312	cellular_component	external encapsulating structure	0.0111538	PAV01G078530.1;PAV02G007630.1;PAV02G007700.1;PAV03G044670.1;PAV01G078140.1
GO:0043170	biological_process	macromolecule metabolic process	0.0119739	PAV08G016690.1;PAV07G003230.1;PAV01G039130.1;PAV02G060990.1;PAV02G031070.1;PAV03G019220.1;PAV03G024210.1;PAV06G009460.1;PAV08G028660.1;PAV01G065720.1;PAV00G031360.1;PAV04G021590.1;PAV00G012090.1;PAV00G023460.1;PAV06G046160.1;PAV07G011130.1;PAV06G051810.1;PAV08G024770.1;PAV02G060790.1;PAV01G045990.1;PAV06G026070.1;PAV05G023750.1;PAV02G032710.1;PAV05G004810.1;PAV00G022100.1;PAV02G035600.1;PAV01G022…
GO:0016776	molecular_function	phosphotransferase activity, phosphate group as acceptor	0.0122043	PAV04G030100.1;PAV01G057230.1
GO:0044815	cellular_component	DNA packaging complex	0.012657	PAV06G053220.1;PAV06G052980.1;PAV06G053170.1;PAV06G053050.1
GO:0009678	molecular_function	pyrophosphate hydrolysis-driven proton transmembrane transporter activity	0.012842	PAV00G034420.1;PAV00G033870.1
GO:0006026	biological_process	aminoglycan catabolic process	0.013099	PAV01G045990.1;PAV01G049880.1
GO:0008649	molecular_function	rRNA methyltransferase activity	0.0136986	PAV00G025800.1;PAV02G021670.1
GO:0005622	cellular_component	intracellular anatomical structure	0.0138668	PAV08G016690.1;PAV00G009700.1;PAV01G065720.1;PAV08G018620.1;PAV02G060790.1;PAV06G053220.1;PAV05G004810.1;PAV03G027440.1;PAV03G010350.1;PAV06G052980.1;PAV01G037000.1;PAV02G027060.1;PAV04G032250.1;PAV06G053170.1;PAV06G053050.1;PAV05G016030.1;PAV01G034000.1;PAV00G014940.1;PAV00G021550.1;PAV07G009520.1;PAV08G016340.1;PAV02G044200.1;PAV06G034970.1;PAV06G036400.1;PAV00G030570.1;PAV05G007600.1;PAV00G034…
GO:0008152	biological_process	metabolic process	0.0145361	PAV08G016690.1;PAV07G003230.1;PAV01G039130.1;PAV02G060990.1;PAV02G031070.1;PAV03G019220.1;PAV03G003680.1;PAV03G024210.1;PAV06G009460.1;PAV08G028660.1;PAV01G065720.1;PAV00G031360.1;PAV04G021590.1;PAV00G012090.1;PAV00G023460.1;PAV06G046160.1;PAV07G011130.1;PAV06G051810.1;PAV08G024770.1;PAV02G060790.1;PAV01G045990.1;PAV06G026070.1;PAV07G007510.1;PAV05G023750.1;PAV02G032710.1;PAV05G004810.1;PAV00G022…
GO:0046982	molecular_function	protein heterodimerization activity	0.015271	PAV06G053220.1;PAV06G052980.1;PAV06G053170.1;PAV06G053050.1
GO:0006813	biological_process	potassium ion transport	0.0156178	PAV07G032530.1;PAV04G032250.1;PAV04G032460.1
GO:1901566	biological_process	organonitrogen compound biosynthetic process	0.0175618	PAV01G065720.1;PAV05G004810.1;PAV04G049260.1;PAV03G027440.1;PAV00G010350.1;PAV03G050290.1;PAV03G050400.1;PAV01G037000.1;PAV03G050520.1;PAV05G016030.1;PAV01G034000.1;PAV00G021550.1;PAV07G009520.1;PAV07G041700.1;PAV04G030100.1;PAV02G044200.1;PAV06G034970.1;PAV06G036400.1;PAV08G031960.1;PAV00G030570.1;PAV08G001990.1;PAV05G007600.1;PAV00G034420.1;PAV08G023240.1;PAV03G035130.1;PAV00G011320.1;PAV04G016…
GO:0072594	biological_process	establishment of protein localization to organelle	0.0177431	PAV08G018620.1;PAV00G014940.1
GO:0098655	biological_process	cation transmembrane transport	0.0179613	PAV07G032530.1;PAV04G032250.1;PAV04G032460.1
GO:0008170	molecular_function	N-methyltransferase activity	0.0199203	PAV00G025800.1;PAV02G021670.1
GO:0071805	biological_process	potassium ion transmembrane transport	0.0209594	PAV07G032530.1;PAV04G032250.1;PAV04G032460.1
GO:0016684	molecular_function	oxidoreductase activity, acting on peroxide as acceptor	0.0226399	PAV06G011360.1;PAV06G011370.1;PAV06G017900.1;PAV06G017950.1
GO:0016742	molecular_function	hydroxymethyl-, formyl- and related transferase activity	0.0229809	PAV04G049260.1;PAV00G010350.1
GO:0030414	molecular_function	peptidase inhibitor activity	0.0231328	PAV02G057080.1;PAV02G057840.1;PAV02G058940.1;PAV02G059510.1
GO:0015939	biological_process	pantothenate metabolic process	0.0237053	PAV04G049260.1;PAV00G010350.1
GO:0000179	molecular_function	rRNA (adenine-N6,N6-)-dimethyltransferase activity	0.0238095	PAV00G025800.1;PAV02G021670.1
GO:0045261	cellular_component	proton-transporting ATP synthase complex, catalytic core F(1)	0.0239153	PAV00G034420.1;PAV00G033870.1
GO:0046039	biological_process	GTP metabolic process	0.0250247	PAV04G030100.1;PAV01G057230.1
GO:0004550	molecular_function	nucleoside diphosphate kinase activity	0.0252101	PAV04G030100.1;PAV01G057230.1
GO:0033365	biological_process	protein localization to organelle	0.0261225	PAV08G018620.1;PAV00G014940.1
GO:0019205	molecular_function	nucleobase-containing compound kinase activity	0.0267794	PAV04G030100.1;PAV01G057230.1
GO:0048038	molecular_function	quinone binding	0.0274789	PAV00G034420.1;PAV00G033870.1
GO:0015940	biological_process	pantothenate biosynthetic process	0.0306102	PAV04G049260.1;PAV00G010350.1
GO:0044238	biological_process	primary metabolic process	0.030677	PAV08G016690.1;PAV07G003230.1;PAV01G039130.1;PAV02G060990.1;PAV02G031070.1;PAV03G019220.1;PAV03G024210.1;PAV06G009460.1;PAV08G028660.1;PAV01G065720.1;PAV00G031360.1;PAV04G021590.1;PAV00G012090.1;PAV00G023460.1;PAV06G046160.1;PAV07G011130.1;PAV06G051810.1;PAV08G024770.1;PAV02G060790.1;PAV06G026070.1;PAV05G023750.1;PAV02G032710.1;PAV05G004810.1;PAV00G022100.1;PAV02G035600.1;PAV01G022970.1;PAV06G041…
GO:0005840	cellular_component	ribosome	0.0314582	PAV01G065720.1;PAV05G004810.1;PAV03G027440.1;PAV01G037000.1;PAV05G016030.1;PAV01G034000.1;PAV00G021550.1;PAV07G009520.1;PAV02G044200.1;PAV06G034970.1;PAV06G036400.1;PAV00G030570.1;PAV05G007600.1;PAV08G023240.1;PAV01G046500.1;PAV04G043690.1;PAV02G031150.1;PAV06G039690.1
GO:0043038	biological_process	amino acid activation	0.0322642	PAV06G051810.1;PAV08G020160.1;PAV02G065800.1
GO:0042625	molecular_function	ATPase-coupled ion transmembrane transporter activity	0.0342665	PAV00G034420.1;PAV00G033870.1
GO:0005774	cellular_component	vacuolar membrane	0.0356025	PAV04G032250.1;PAV04G032460.1
GO:0006605	biological_process	protein targeting	0.0361411	PAV08G018620.1;PAV00G014940.1
GO:0006164	biological_process	purine nucleotide biosynthetic process	0.0364851	PAV04G030100.1;PAV00G034420.1;PAV00G011320.1;PAV04G016150.1;PAV01G057230.1;PAV00G033870.1
GO:0043604	biological_process	amide biosynthetic process	0.0376999	PAV01G065720.1;PAV05G004810.1;PAV04G049260.1;PAV03G027440.1;PAV00G010350.1;PAV01G037000.1;PAV05G016030.1;PAV01G034000.1;PAV00G021550.1;PAV07G009520.1;PAV02G044200.1;PAV06G034970.1;PAV06G036400.1;PAV00G030570.1;PAV05G007600.1;PAV08G023240.1;PAV01G046500.1;PAV04G043690.1;PAV02G031150.1;PAV06G039690.1
GO:0008173	molecular_function	RNA methyltransferase activity	0.037745	PAV00G025800.1;PAV02G021670.1
GO:0006887	biological_process	exocytosis	0.0384106	PAV00G009700.1;PAV04G048280.1
GO:0005938	cellular_component	cell cortex	0.0388397	PAV00G009700.1;PAV04G048280.1
GO:0008156	biological_process	negative regulation of DNA replication	0.038961	PAV02G060790.1
GO:0009208	biological_process	pyrimidine ribonucleoside triphosphate metabolic process	0.0406773	PAV04G030100.1;PAV01G057230.1
GO:0016651	molecular_function	oxidoreductase activity, acting on NAD(P)H	0.0411976	PAV00G034420.1;PAV00G033870.1
GO:0016829	molecular_function	lyase activity	0.0412139	PAV07G007510.1;PAV03G050290.1;PAV03G050400.1;PAV03G050520.1;PAV07G041700.1;PAV08G031960.1;PAV08G001990.1;PAV03G035130.1
GO:0052689	molecular_function	carboxylic ester hydrolase activity	0.0413291	PAV01G078530.1;PAV02G007630.1;PAV02G007700.1;PAV01G078140.1
GO:0006183	biological_process	GTP biosynthetic process	0.043444	PAV04G030100.1;PAV01G057230.1
GO:0015079	molecular_function	potassium ion transmembrane transporter activity	0.0441558	PAV07G032530.1;PAV04G032250.1;PAV04G032460.1
GO:0005524	molecular_function	ATP binding	0.0463473	PAV02G044920.1;PAV03G021240.1;PAV07G022760.1;PAV02G060990.1;PAV03G019220.1;PAV01G055770.1;PAV06G035140.1;PAV06G051810.1;PAV08G015060.1;PAV04G036790.1;PAV02G035600.1;PAV05G011420.1;PAV00G034180.1;PAV00G035080.1;PAV00G034170.1;PAV08G020160.1;PAV07G049060.1;PAV04G044880.1;PAV01G059670.1;PAV00G031110.1;PAV03G022620.1;PAV02G053580.1;PAV02G061090.1;PAV02G065800.1;PAV00G010480.1;PAV04G051700.1;PAV00G009…
GO:0046903	biological_process	secretion	0.0489888	PAV00G009700.1;PAV04G048280.1
