# Supplementary material for: Chromosome-scale genome assembly of Prunus pusilliflora provides novel insights into genome evolution, disease resistance, and dormancy release in Cerasus L
Source: Hortic Res. 2023 Apr 10;10(5):uhad062. doi: 10.1093/hr/uhad062 (PMC10200261; doi:10.1093/hr/uhad062)
Supplement: Web_Material_uhad062 [file web_material_uhad062.zip › Table S34-S37.xlsx]

## Sheet: Table S34
Table S34. Positively selected orthologous gene pairs between Prunus avium and P. pusilliflora.
Pavi	Ppus	Model	Ka	Ks	Ka/Ks
FUN_039907-T1	PAV01G009890.1	NG86	0.004	0	NA
FUN_001111-T1	PAV01G015410.1	NG86	0.0042	0	NA
FUN_001292-T1	PAV01G017840.1	NG86	0.0039	0	NA
FUN_001349-T1	PAV01G019080.1	NG86	0.0074	0	NA
FUN_001356-T1	PAV01G019170.1	NG86	0	0	NA
FUN_001505-T1	PAV01G021030.1	NG86	0.0036	0	NA
FUN_001511-T1	PAV01G021100.1	NG86	0.003	0	NA
FUN_001538-T1	PAV01G021440.1	NG86	0	0	NA
FUN_001641-T1	PAV01G023210.1	NG86	0	0	NA
FUN_001742-T1	PAV01G024380.1	NG86	0.0037	0	NA
FUN_005543-T1	PAV01G080200.1	NG86	0.0195	0	NA
FUN_005631-T1	PAV01G081130.2	NG86	0.0014	0	NA
FUN_005669-T1	PAV01G081450.1	NG86	0.0078	0	NA
FUN_005748-T1	PAV01G082280.1	NG86	0.0071	0	NA
FUN_005811-T1	PAV01G083000.1	NG86	0.021	0	NA
FUN_006110-T1	PAV01G086010.1	NG86	0.005	0	NA
FUN_006161-T1	PAV01G086520.1	NG86	0.0046	0	NA
FUN_006208-T1	PAV01G087040.1	NG86	0.0058	0	NA
FUN_006260-T1	PAV01G087520.1	NG86	0.0054	0	NA
FUN_006292-T1	PAV01G087770.1	NG86	0.0089	0	NA
FUN_006466-T1	PAV01G089670.1	NG86	0.004	0	NA
FUN_004090-T1	PAV01G065020.1	NG86	0.0164	0	NA
FUN_004171-T1	PAV01G066070.1	NG86	0.0024	0	NA
FUN_004309-T1	PAV01G067580.1	NG86	0.0076	0	NA
FUN_004346-T1	PAV01G068140.1	NG86	0	0	NA
FUN_004637-T1	PAV01G071320.1	NG86	0.0161	0	NA
FUN_004807-T1	PAV01G072400.1	NG86	0.0027	0	NA
FUN_004838-T1	PAV01G072690.1	NG86	0.0034	0	NA
FUN_004946-T1	PAV01G073780.1	NG86	0.0093	0	NA
FUN_005050-T1	PAV01G074900.1	NG86	0.0029	0	NA
FUN_005139-T1	PAV01G075760.1	NG86	0.0012	0	NA
FUN_005164-T1	PAV01G076010.1	NG86	0.0159	0	NA
FUN_005378-T1	PAV01G078300.1	NG86	0.0042	0	NA
FUN_006617-T1	PAV01G089670.1	NG86	0.004	0	NA
FUN_006883-T1	PAV01G092970.1	NG86	0	0	NA
FUN_006942-T1	PAV01G093750.1	NG86	0.0047	0	NA
FUN_006958-T1	PAV01G093930.1	NG86	0.0212	0	NA
FUN_007065-T1	PAV01G095300.1	NG86	0.003	0	NA
FUN_000221-T1	PAV01G002470.1	NG86	0.0146	0	NA
FUN_000257-T1	PAV01G002920.1	NG86	0.0043	0	NA
FUN_000387-T1	PAV01G004630.1	NG86	0.0056	0	NA
FUN_000406-T1	PAV01G004850.1	NG86	0.0029	0	NA
FUN_000498-T1	PAV01G006130.1	NG86	0.0159	0	NA
FUN_000502-T1	PAV01G006170.1	NG86	0	0	NA
FUN_000513-T1	PAV01G006230.1	NG86	0	0	NA
FUN_000582-T1	PAV01G007090.1	NG86	0.0069	0	NA
FUN_000606-T1	PAV01G007420.1	NG86	0.0094	0	NA
FUN_003508-T1	PAV01G057340.1	NG86	0.0064	0	NA
FUN_007246-T1	PAV01G103120.2	NG86	0.0149	0	NA
FUN_007665-T1	PAV01G098190.1	NG86	0.0066	0	NA
FUN_007607-T1	PAV01G098930.1	NG86	0.0057	0	NA
FUN_007602-T1	PAV01G099020.3	NG86	0.0012	0	NA
FUN_005231-T1	PAV01G076830.1	NG86	0.0034	0	NA
FUN_002618-T1	PAV01G041860.1	NG86	0	0	NA
FUN_011147-T1	PAV02G023540.1	NG86	0.0169	0	NA
FUN_011211-T1	PAV02G022720.1	NG86	0.0023	0	NA
FUN_011283-T1	PAV02G021900.1	NG86	0.0126	0	NA
FUN_011327-T1	PAV02G021680.1	NG86	0.0064	0	NA
FUN_011355-T1	PAV02G021530.1	NG86	0.0075	0	NA
FUN_011576-T1	PAV02G018500.1	NG86	0.0045	0	NA
FUN_011638-T1	PAV02G017680.1	NG86	0.0171	0	NA
FUN_011796-T1	PAV02G015790.1	NG86	0.004	0	NA
FUN_012003-T1	PAV02G013480.1	NG86	0.0193	0	NA
FUN_012358-T1	PAV02G009290.1	NG86	0.0062	0	NA
FUN_012507-T1	PAV02G007840.1	NG86	0	0	NA
FUN_012512-T1	PAV02G007800.1	NG86	0.0455	0	NA
FUN_012662-T1	PAV02G005700.1	NG86	0.0034	0	NA
FUN_012807-T1	PAV02G003920.1	NG86	0.0038	0	NA
FUN_012901-T1	PAV02G002840.1	NG86	0.0215	0	NA
FUN_012903-T1	PAV02G002810.1	NG86	0.0054	0	NA
FUN_010655-T1	PAV02G029420.1	NG86	0.0035	0	NA
FUN_010669-T1	PAV02G029090.1	NG86	0	0	NA
FUN_010822-T1	PAV02G026810.1	NG86	0.0065	0	NA
FUN_010955-T1	PAV02G025440.1	NG86	0	0	NA
FUN_011004-T1	PAV02G024870.1	NG86	0.0055	0	NA
FUN_008181-T1	PAV02G069280.1	NG86	0.0053	0	NA
FUN_008193-T1	PAV02G068580.1	NG86	0.0249	0	NA
FUN_008217-T1	PAV02G068320.1	NG86	0	0	NA
FUN_008538-T1	PAV02G064000.1	NG86	0.0082	0	NA
FUN_008565-T1	PAV02G063640.1	NG86	0.0675	0	NA
FUN_008576-T1	PAV02G063480.1	NG86	0.0288	0	NA
FUN_008743-T1	PAV02G061520.1	NG86	0.0047	0	NA
FUN_008763-T1	PAV02G061350.1	NG86	0.0176	0	NA
FUN_009790-T1	PAV02G040790.1	NG86	0.0349	0	NA
FUN_010046-T1	PAV02G037360.1	NG86	0	0	NA
FUN_010172-T1	PAV02G034730.1	NG86	0	0	NA
FUN_010181-T1	PAV02G034510.1	NG86	0.0091	0	NA
FUN_012551-T1	PAV02G007030.1	NG86	0.0129	0	NA
FUN_009651-T1	PAV02G042030.1	NG86	0	0	NA
FUN_010565-T1	PAV02G031430.1	NG86	0.0066	0	NA
FUN_008161-T1	PAV02G069280.1	NG86	0.0053	0	NA
FUN_009483-T1	PAV02G048060.1	NG86	0.0119	0	NA
FUN_009941-T1	PAV02G044170.1	NG86	0	0	NA
FUN_013528-T1	PAV03G002370.1	NG86	0	0	NA
FUN_013608-T1	PAV03G003470.1	NG86	0.0089	0	NA
FUN_013967-T1	PAV03G008080.1	NG86	0	0	NA
FUN_014111-T1	PAV03G009510.1	NG86	0.0013	0	NA
FUN_014164-T1	PAV03G010600.1	NG86	0.0043	0	NA
FUN_016127-T1	PAV03G033270.1	NG86	0.0176	0	NA
FUN_016348-T1	PAV03G035030.1	NG86	0	0	NA
FUN_016534-T1	PAV03G037730.1	NG86	0.0033	0	NA
FUN_016580-T1	PAV03G038150.1	NG86	0.0037	0	NA
FUN_016651-T1	PAV03G039000.1	NG86	0	0	NA
FUN_016755-T1	PAV03G040200.1	NG86	0	0	NA
FUN_016764-T1	PAV03G040260.1	NG86	0.0021	0	NA
FUN_017871-T1	PAV03G052090.1	NG86	0.0054	0	NA
FUN_016992-T1	PAV03G042930.1	NG86	0.0012	0	NA
FUN_017016-T1	PAV03G043260.1	NG86	0.0062	0	NA
FUN_017052-T1	PAV03G043630.1	NG86	0.0038	0	NA
FUN_017055-T1	PAV03G043670.1	NG86	0	0	NA
FUN_017271-T1	PAV03G045260.1	NG86	0	0	NA
FUN_017280-T1	PAV03G045380.1	NG86	0.0097	0	NA
FUN_017287-T1	PAV03G045450.1	NG86	0.0017	0	NA
FUN_017338-T1	PAV03G046330.1	NG86	0.0039	0	NA
FUN_014529-T1	PAV03G014750.1	NG86	0.0022	0	NA
FUN_014570-T1	PAV03G015340.1	NG86	0.002	0	NA
FUN_014666-T1	PAV03G016940.1	NG86	0	0	NA
FUN_014701-T1	PAV03G017630.1	NG86	0.0038	0	NA
FUN_015838-T1	PAV03G030140.1	NG86	0.0036	0	NA
FUN_017474-T1	PAV03G047050.1	NG86	0.0048	0	NA
FUN_015047-T1	PAV03G019330.1	NG86	0.0096	0	NA
FUN_015121-T1	PAV03G020120.1	NG86	0.0037	0	NA
FUN_014293-T1	PAV03G010600.1	NG86	0.0043	0	NA
FUN_014276-T1	PAV03G010820.1	NG86	0.0029	0	NA
FUN_015929-T1	PAV03G031340.1	NG86	0.0079	0	NA
FUN_016160-T1	PAV03G033270.1	NG86	0.0176	0	NA
FUN_031746-T1	PAV04G002580.1	NG86	0.0103	0	NA
FUN_031833-T1	PAV04G003310.1	NG86	0.0028	0	NA
FUN_031855-T1	PAV04G003550.1	NG86	0	0	NA
FUN_031856-T1	PAV04G003560.1	NG86	0.0167	0	NA
FUN_032074-T1	PAV04G005760.1	NG86	0.014	0	NA
FUN_032194-T1	PAV04G007090.1	NG86	0.0055	0	NA
FUN_032388-T2	PAV04G008680.1	NG86	0.0074	0	NA
FUN_032474-T1	PAV04G009900.1	NG86	0.0082	0	NA
FUN_032535-T1	PAV04G010570.1	NG86	0	0	NA
FUN_032681-T1	PAV04G012170.1	NG86	0.0036	0	NA
FUN_033858-T1	PAV04G024240.1	NG86	0	0	NA
FUN_034151-T1	PAV04G029070.1	NG86	0.0065	0	NA
FUN_034348-T1	PAV04G031620.1	NG86	0	0	NA
FUN_033273-T1	PAV04G017270.1	NG86	0.0103	0	NA
FUN_033505-T1	PAV04G020330.1	NG86	0.0104	0	NA
FUN_032808-T1	PAV04G012640.1	NG86	0.0066	0	NA
FUN_032859-T1	PAV04G013400.1	NG86	0.0093	0	NA
FUN_032871-T1	PAV04G013630.1	NG86	0.0064	0	NA
FUN_032880-T1	PAV04G013760.1	NG86	0.0035	0	NA
FUN_032883-T1	PAV04G013790.1	NG86	0.007	0	NA
FUN_034752-T1	PAV04G035040.1	NG86	0.0051	0	NA
FUN_034238-T1	PAV04G030120.1	NG86	0.0154	0	NA
FUN_032812-T1	PAV04G012650.1	NG86	0.0083	0	NA
FUN_035366-T1	PAV04G051960.1	NG86	0.0043	0	NA
FUN_024387-T1	PAV05G017290.1	NG86	0.0066	0	NA
FUN_024438-T1	PAV05G018050.1	NG86	0.0114	0	NA
FUN_024444-T1	PAV05G018200.1	NG86	0.0045	0	NA
FUN_024516-T1	PAV05G019230.1	NG86	0.0097	0	NA
FUN_024668-T1	PAV05G021080.1	NG86	0.0039	0	NA
FUN_024688-T1	PAV05G021390.1	NG86	0.003	0	NA
FUN_024909-T1	PAV05G025360.1	NG86	0.0062	0	NA
FUN_024917-T1	PAV05G025410.1	NG86	0.0015	0	NA
FUN_025039-T1	PAV05G027180.1	NG86	0	0	NA
FUN_025066-T1	PAV05G027450.1	NG86	0.0101	0	NA
FUN_025135-T1	PAV05G028250.1	NG86	0.0023	0	NA
FUN_025169-T1	PAV05G028680.1	NG86	0	0	NA
FUN_025228-T1	PAV05G029820.1	NG86	0.0018	0	NA
FUN_025248-T1	PAV05G030010.1	NG86	0	0	NA
FUN_025372-T1	PAV05G031810.1	NG86	0.0172	0	NA
FUN_025383-T1	PAV05G032100.1	NG86	0.0041	0	NA
FUN_025384-T1	PAV05G032110.1	NG86	0	0	NA
FUN_025386-T1	PAV05G032120.1	NG86	0.0019	0	NA
FUN_025434-T1	PAV05G032550.1	NG86	0.0023	0	NA
FUN_026074-T1	PAV05G039730.1	NG86	0	0	NA
FUN_026239-T1	PAV05G041000.1	NG86	0	0	NA
FUN_026364-T1	PAV05G042320.1	NG86	0.012	0	NA
FUN_026646-T1	PAV05G044840.1	NG86	0	0	NA
FUN_026682-T1	PAV05G045160.1	NG86	0.0069	0	NA
FUN_023880-T1	PAV05G008020.1	NG86	0.0048	0	NA
FUN_023537-T1	PAV05G000570.1	NG86	0.0024	0	NA
FUN_018337-T1	PAV06G063770.1	NG86	0.0045	0	NA
FUN_018678-T1	PAV06G059670.1	NG86	0.0194	0	NA
FUN_018784-T1	PAV06G058670.1	NG86	0	0	NA
FUN_018789-T1	PAV06G058600.1	NG86	0.0141	0	NA
FUN_018836-T1	PAV06G058070.1	NG86	0	0	NA
FUN_018917-T1	PAV06G057250.2	NG86	0.0027	0	NA
FUN_018949-T1	PAV06G056950.1	NG86	0.0047	0	NA
FUN_018960-T1	PAV06G056850.1	NG86	0.0026	0	NA
FUN_019114-T1	PAV06G054430.1	NG86	0	0	NA
FUN_019376-T1	PAV06G051100.1	NG86	0.0074	0	NA
FUN_019641-T1	PAV06G047520.1	NG86	0.0025	0	NA
FUN_021834-T1	PAV06G017100.1	NG86	0	0	NA
FUN_021864-T1	PAV06G016790.1	NG86	0	0	NA
FUN_021884-T1	PAV06G016550.1	NG86	0	0	NA
FUN_021889-T1	PAV06G016480.1	NG86	0.014	0	NA
FUN_021963-T1	PAV06G016000.1	NG86	0.0311	0	NA
FUN_022200-T1	PAV06G012660.1	NG86	0.0036	0	NA
FUN_022301-T1	PAV06G011710.1	NG86	0	0	NA
FUN_022327-T1	PAV06G011490.1	NG86	0.0029	0	NA
FUN_022404-T1	PAV06G010150.1	NG86	0	0	NA
FUN_022615-T1	PAV06G006860.1	NG86	0.0075	0	NA
FUN_021253-T1	PAV06G025580.1	NG86	0.0115	0	NA
FUN_021338-T1	PAV06G024370.1	NG86	0.0334	0	NA
FUN_021467-T1	PAV06G022860.1	NG86	0.0063	0	NA
FUN_021469-T1	PAV06G022840.1	NG86	0.0109	0	NA
FUN_021678-T1	PAV06G019800.1	NG86	0.0054	0	NA
FUN_022824-T1	PAV06G003780.1	NG86	0.0094	0	NA
FUN_022916-T1	PAV06G002770.1	NG86	0.003	0	NA
FUN_022943-T1	PAV06G002490.1	NG86	0.006	0	NA
FUN_019747-T1	PAV06G046690.1	NG86	0.0101	0	NA
FUN_021789-T1	PAV06G018800.1	NG86	0.0035	0	NA
FUN_022039-T1	PAV06G014770.1	NG86	0	0	NA
FUN_021527-T1	PAV06G022050.1	NG86	0.0102	0	NA
FUN_021678-T1	PAV06G019120.1	NG86	0.0033	0	NA
FUN_021674-T1	PAV06G019100.1	NG86	0	0	NA
FUN_019376-T1	PAV06G051090.1	NG86	0.0074	0	NA
FUN_021761-T1	PAV06G018480.2	NG86	0.0032	0	NA
FUN_021761-T1	PAV06G009600.1	NG86	0.0032	0	NA
FUN_038128-T1	PAV07G038440.1	NG86	0	0	NA
FUN_038152-T1	PAV07G038780.1	NG86	0.0111	0	NA
FUN_038388-T1	PAV07G041580.1	NG86	0.0157	0	NA
FUN_038536-T1	PAV07G043890.1	NG86	0	0	NA
FUN_038640-T1	PAV07G045560.1	NG86	0.0072	0	NA
FUN_038787-T1	PAV07G047340.1	NG86	0	0	NA
FUN_038995-T1	PAV07G049360.2	NG86	0.0125	0	NA
FUN_039102-T1	PAV07G050550.1	NG86	0	0	NA
FUN_039151-T1	PAV07G051020.1	NG86	0.0167	0	NA
FUN_039242-T1	PAV07G051940.1	NG86	0	0	NA
FUN_039266-T1	PAV07G052300.1	NG86	0.0131	0	NA
FUN_039302-T1	PAV07G052690.1	NG86	0.0156	0	NA
FUN_039332-T1	PAV07G053000.1	NG86	0.0094	0	NA
FUN_039394-T1	PAV07G053790.1	NG86	0.0033	0	NA
FUN_039561-T1	PAV07G055490.1	NG86	0.0032	0	NA
FUN_039583-T1	PAV07G055760.1	NG86	0.0035	0	NA
FUN_039715-T1	PAV07G057240.1	NG86	0.0024	0	NA
FUN_039719-T1	PAV07G057290.1	NG86	0.0473	0	NA
FUN_039753-T1	PAV07G057690.1	NG86	0.0017	0	NA
FUN_039766-T1	PAV07G057830.1	NG86	0	0	NA
FUN_039787-T1	PAV07G058050.1	NG86	0.008	0	NA
FUN_039803-T1	PAV07G058200.1	NG86	0.0065	0	NA
FUN_039816-T1	PAV07G058320.1	NG86	0.0041	0	NA
FUN_037675-T1	PAV07G031060.1	NG86	0.0081	0	NA
FUN_037496-T1	PAV07G033450.1	NG86	0	0	NA
FUN_037472-T1	PAV07G035000.1	NG86	0.0074	0	NA
FUN_037162-T1	PAV07G020880.1	NG86	0	0	NA
FUN_037376-T1	PAV07G023640.1	NG86	0	0	NA
FUN_037381-T1	PAV07G023670.1	NG86	0.0106	0	NA
FUN_037948-T1	PAV07G035870.1	NG86	0.0019	0	NA
FUN_036263-T1	PAV07G000340.1	NG86	0.0067	0	NA
FUN_036172-T1	PAV07G001370.1	NG86	0.0058	0	NA
FUN_035996-T1	PAV07G002410.1	NG86	0.0165	0	NA
FUN_036020-T1	PAV07G002630.1	NG86	0.0199	0	NA
FUN_036938-T1	PAV07G014490.1	NG86	0.0154	0	NA
FUN_039512-T1	PAV07G055030.1	NG86	0.0078	0	NA
FUN_037275-T1	PAV07G023110.1	NG86	0.0187	0	NA
FUN_030030-T1	PAV08G040620.1	NG86	0.0162	0	NA
FUN_030035-T1	PAV08G040670.1	NG86	0.0026	0	NA
FUN_030202-T1	PAV08G042800.1	NG86	0	0	NA
FUN_030206-T1	PAV08G042870.1	NG86	0.003	0	NA
FUN_030395-T1	PAV08G045040.1	NG86	0.0224	0	NA
FUN_030915-T1	PAV08G050890.1	NG86	0.0065	0	NA
FUN_030969-T1	PAV08G051670.1	NG86	0.0065	0	NA
FUN_030986-T1	PAV08G051880.1	NG86	0.0062	0	NA
FUN_031021-T1	PAV08G052250.1	NG86	0	0	NA
FUN_031111-T1	PAV08G053040.1	NG86	0.0047	0	NA
FUN_031275-T1	PAV08G054930.1	NG86	0.0117	0	NA
FUN_029518-T1	PAV08G034950.1	NG86	0	0	NA
FUN_029124-T1	PAV08G029800.1	NG86	0.0382	0	NA
FUN_027578-T1	PAV08G002530.1	NG86	0.0129	0	NA
FUN_027456-T1	PAV08G004280.1	NG86	0.0018	0	NA
FUN_027240-T1	PAV08G007020.1	NG86	0.0041	0	NA
FUN_029891-T1	PAV08G039530.1	NG86	0	0	NA
FUN_028916-T1	PAV08G027690.1	NG86	0	0	NA
FUN_027168-T1	PAV08G007020.1	NG86	0.0041	0	NA
FUN_028487-T1	PAV08G022570.1	NG86	0	0	NA
FUN_030803-T1	PAV08G049570.1	NG86	0.0282	0	NA
FUN_030362-T1	PAV08G044540.1	NG86	0.0034	0	NA
FUN_031021-T1	PAV08G052280.1	NG86	0	0	NA
FUN_031595-T1	PAV04G001120.1	NG86	0.0189	0.0021	9
FUN_013795-T1	PAV03G005780.1	NG86	0.0163	0.0023	7.08696
FUN_006465-T1	PAV01G089660.1	NG86	0.035	0.0053	6.60377
FUN_006616-T1	PAV01G089660.1	NG86	0.035	0.0053	6.60377
FUN_006284-T1	PAV01G087720.1	NG86	0.1352	0.023	5.87826
FUN_025417-T1	PAV05G032360.1	NG86	0.0276	0.0053	5.20755
FUN_015823-T1	PAV03G029980.1	NG86	0.0154	0.003	5.13333
FUN_002791-T1	PAV01G043640.1	NG86	0.0764	0.0149	5.12752
FUN_036796-T1	PAV07G011760.1	NG86	0.0637	0.0145	4.3931
FUN_003441-T1	PAV01G056530.1	NG86	0.022	0.0052	4.23077
FUN_002003-T1	PAV01G029870.1	NG86	0.0301	0.0072	4.18056
FUN_034014-T1	PAV04G026220.1	NG86	0.0392	0.0096	4.08333
FUN_010157-T1	PAV02G035290.1	NG86	0.0186	0.0046	4.04348
FUN_030845-T1	PAV08G050010.1	NG86	0.0158	0.0041	3.85366
FUN_000527-T3	PAV01G006440.2	NG86	0.0196	0.0052	3.76923
FUN_015233-T1	PAV03G021410.1	NG86	0.088	0.0234	3.76068
FUN_037431-T1	PAV07G024410.1	NG86	0.0184	0.0049	3.7551
FUN_012106-T1	PAV02G012100.1	NG86	0.0199	0.0053	3.75472
FUN_005497-T1	PAV01G079770.1	NG86	0.0131	0.0036	3.63889
FUN_000194-T1	PAV01G002100.1	NG86	0.0381	0.0107	3.56075
FUN_033576-T1	PAV04G021670.1	NG86	0.019	0.0054	3.51852
FUN_012526-T1	PAV02G007490.1	NG86	0.0868	0.0258	3.36434
FUN_018688-T1	PAV06G059590.1	NG86	0.0406	0.0123	3.30081
FUN_032075-T1	PAV04G005770.1	NG86	0.0114	0.0035	3.25714
FUN_000639-T1	PAV01G008060.1	NG86	0.0302	0.0093	3.24731
FUN_026606-T1	PAV05G044510.1	NG86	0.0253	0.0079	3.20253
FUN_008526-T1	PAV02G064120.1	NG86	0.0707	0.0224	3.15625
FUN_004040-T1	PAV01G064430.1	NG86	0.0138	0.0044	3.13636
FUN_031075-T1	PAV08G052630.1	NG86	0.0378	0.0121	3.12397
FUN_040124-T1	PAV06G048890.1	NG86	0.0159	0.0051	3.11765
FUN_011958-T1	PAV02G014110.1	NG86	0.0212	0.007	3.02857
FUN_032781-T1	PAV04G012370.1	NG86	0.0123	0.0041	3
FUN_030903-T1	PAV08G050680.2	NG86	0.0278	0.0094	2.95745
FUN_016050-T1	PAV03G032450.1	NG86	0.0201	0.0068	2.95588
FUN_006759-T1	PAV01G091480.1	NG86	0.0111	0.0038	2.92105
FUN_022201-T1	PAV06G012620.1	NG86	0.0358	0.0124	2.8871
FUN_002353-T1	PAV01G035080.1	NG86	0.0353	0.0123	2.86992
FUN_021056-T1	PAV06G028220.2	NG86	0.0692	0.0242	2.8595
FUN_032951-T1	PAV04G014530.1	NG86	0.0157	0.0055	2.85455
FUN_004568-T1	PAV01G070530.1	NG86	0.0124	0.0044	2.81818
FUN_012570-T1	PAV02G006800.1	NG86	0.007	0.0025	2.8
FUN_010739-T1	PAV02G027860.1	NG86	0.0573	0.0206	2.78155
FUN_034879-T1	PAV04G038030.1	NG86	0.0125	0.0045	2.77778
FUN_024903-T1	PAV05G024860.1	NG86	0.0522	0.0188	2.7766
FUN_009804-T1	PAV02G047140.1	NG86	0.068	0.0246	2.76423
FUN_025658-T2	PAV05G035050.1	NG86	0.0274	0.01	2.74
FUN_015937-T1	PAV03G031460.1	NG86	0.0189	0.0069	2.73913
FUN_030897-T1	PAV08G050560.1	NG86	0.0546	0.0201	2.71642
FUN_037767-T1	PAV07G029700.1	NG86	0.0208	0.0077	2.7013
FUN_011582-T1	PAV02G018490.1	NG86	0.021	0.0078	2.69231
FUN_012370-T1	PAV02G009160.1	NG86	0.0273	0.0103	2.65049
FUN_007094-T1	PAV01G095720.1	NG86	0.0095	0.0036	2.63889
FUN_028895-T1	PAV08G027500.1	NG86	0.0124	0.0047	2.6383
FUN_028490-T1	PAV08G022610.1	NG86	0.0195	0.0074	2.63514
FUN_018355-T1	PAV06G063560.1	NG86	0.0105	0.004	2.625
FUN_010917-T1	PAV02G025860.2	NG86	0.011	0.0043	2.55814
FUN_019061-T1	PAV06G055290.1	NG86	0.0352	0.0138	2.55072
FUN_007836-T1	PAV01G098730.1	NG86	0.0107	0.0042	2.54762
FUN_021862-T1	PAV06G016810.1	NG86	0.0137	0.0054	2.53704
FUN_032352-T1	PAV04G008290.1	NG86	0.0287	0.0115	2.49565
FUN_012321-T1	PAV02G009730.1	NG86	0.0157	0.0063	2.49206
FUN_007038-T1	PAV01G094980.2	NG86	0.0122	0.0049	2.4898
FUN_022834-T1	PAV06G003630.1	NG86	0.0198	0.008	2.475
FUN_040213-T1	PAV08G003050.1	NG86	0.0262	0.0106	2.4717
FUN_009958-T1	PAV02G038940.1	NG86	0.0291	0.0118	2.4661
FUN_015980-T1	PAV03G031460.1	NG86	0.017	0.0069	2.46377
FUN_031201-T1	PAV08G054130.1	NG86	0.0325	0.0133	2.44361
FUN_025167-T1	PAV05G028660.1	NG86	0.0477	0.0196	2.43367
FUN_007306-T1	PAV01G102300.1	NG86	0.0097	0.004	2.425
FUN_001761-T1	PAV01G024770.1	NG86	0.0184	0.0076	2.42105
FUN_027490-T1	PAV08G003440.1	NG86	0.0629	0.026	2.41923
FUN_004227-T1	PAV01G066700.1	NG86	0.0176	0.0073	2.41096
FUN_036400-T1	PAV07G005480.1	NG86	0.0255	0.0106	2.40566
FUN_001186-T1	PAV01G016500.1	NG86	0.0185	0.0077	2.4026
FUN_011360-T1	PAV02G021480.1	NG86	0.1985	0.0831	2.38869
FUN_001319-T1	PAV01G018560.1	NG86	0.0831	0.0352	2.3608
FUN_019388-T1	PAV06G050940.1	NG86	0.0276	0.0118	2.33898
FUN_031733-T1	PAV04G002480.1	NG86	0.0311	0.0133	2.33835
FUN_025468-T1	PAV05G032930.1	NG86	0.0187	0.008	2.3375
FUN_012384-T1	PAV02G009050.1	NG86	0.0313	0.0134	2.33582
FUN_021468-T1	PAV06G022850.1	NG86	0.0305	0.0131	2.32824
FUN_024683-T1	PAV05G021340.1	NG86	0.0207	0.0089	2.32584
FUN_000224-T1	PAV01G002500.1	NG86	0.0229	0.0099	2.31313
FUN_017481-T1	PAV03G047130.1	NG86	0.0245	0.0106	2.31132
FUN_010437-T1	PAV02G032820.1	NG86	0.0946	0.041	2.30732
FUN_039271-T1	PAV07G052370.1	NG86	0.0216	0.0094	2.29787
FUN_029411-T1	PAV08G033620.1	NG86	0.0103	0.0045	2.28889
FUN_027548-T1	PAV08G003050.1	NG86	0.0295	0.013	2.26923
FUN_018705-T1	PAV06G059470.1	NG86	0.0176	0.0078	2.25641
FUN_038704-T1	PAV07G046210.1	NG86	0.0507	0.0225	2.25333
FUN_005604-T1	PAV01G080910.1	NG86	0.0358	0.0159	2.25157
FUN_033423-T1	PAV04G019270.1	NG86	0.0157	0.007	2.24286
FUN_001194-T1	PAV01G016670.1	NG86	0.0792	0.0354	2.23729
FUN_010788-T1	PAV02G027530.2	NG86	0.113	0.0506	2.2332
FUN_011587-T1	PAV02G018360.1	NG86	0.1391	0.0626	2.22204
FUN_025553-T1	PAV05G034090.1	NG86	0.0135	0.0061	2.21311
FUN_006317-T1	PAV01G088010.1	NG86	0.0146	0.0066	2.21212
FUN_007204-T1	PAV01G096900.1	NG86	0.0055	0.0025	2.2
FUN_031344-T1	PAV08G055600.1	NG86	0.0413	0.0188	2.19681
FUN_007212-T1	PAV01G097000.1	NG86	0.0694	0.0316	2.1962
FUN_011587-T1	PAV02G018440.1	NG86	0.1544	0.0705	2.19007
FUN_029681-T1	PAV08G037500.1	NG86	0.0107	0.0049	2.18367
FUN_038671-T1	PAV07G045880.1	NG86	0.0074	0.0034	2.17647
FUN_025725-T1	PAV05G035880.1	NG86	0.0124	0.0057	2.17544
FUN_000370-T1	PAV01G004480.1	NG86	0.0084	0.0039	2.15385
FUN_022522-T1	PAV06G005710.1	NG86	0.0232	0.0108	2.14815
FUN_005904-T1	PAV01G083720.1	NG86	0.006	0.0028	2.14286
FUN_003949-T1	PAV01G063110.1	NG86	0.0578	0.027	2.14074
FUN_030142-T1	PAV08G042040.1	NG86	0.0079	0.0037	2.13514
FUN_024893-T1	PAV05G024610.1	NG86	0.019	0.0089	2.13483
FUN_001460-T1	PAV01G020370.1	NG86	0.0598	0.0283	2.11307
FUN_030897-T1	PAV08G050630.1	NG86	0.3459	0.1644	2.10401
FUN_015894-T1	PAV03G030950.1	NG86	0.0223	0.0106	2.10377
FUN_032503-T1	PAV04G010190.1	NG86	0.017	0.0081	2.09877
FUN_016962-T1	PAV03G042490.1	NG86	0.0086	0.0041	2.09756
FUN_038885-T1	PAV07G048410.1	NG86	0.0327	0.0156	2.09615
FUN_004875-T1	PAV01G073010.1	NG86	0.0165	0.0079	2.08861
FUN_001118-T1	PAV01G015550.1	NG86	0.0244	0.0117	2.08547
FUN_020526-T1	PAV06G035290.1	NG86	0.0195	0.0094	2.07447
FUN_031242-T1	PAV08G054580.1	NG86	0.0174	0.0084	2.07143
FUN_019342-T1	PAV06G051480.1	NG86	0.0203	0.0098	2.07143
FUN_031295-T1	PAV08G055110.1	NG86	0.0147	0.0071	2.07042
FUN_039670-T1	PAV07G056680.1	NG86	0.0302	0.0146	2.06849
FUN_021924-T1	PAV06G016160.1	NG86	0.0961	0.0465	2.06667
FUN_004256-T1	PAV01G067050.1	NG86	0.1018	0.0493	2.06491
FUN_038636-T1	PAV07G045520.1	NG86	0.007	0.0034	2.05882
FUN_000907-T1	PAV01G012000.1	NG86	0.0154	0.0075	2.05333
FUN_038601-T1	PAV07G045040.1	NG86	0.0183	0.009	2.03333
FUN_028021-T1	PAV08G013610.1	NG86	0.0576	0.0285	2.02105
FUN_025198-T1	PAV05G028970.1	NG86	0.0143	0.0071	2.01408
FUN_029646-T1	PAV08G037250.1	NG86	0.0994	0.0496	2.00403
FUN_004588-T1	PAV01G070750.1	NG86	0.0056	0.0028	2
FUN_014543-T1	PAV03G014990.1	NG86	0.0166	0.0083	2
FUN_019282-T1	PAV06G052240.1	NG86	0.0176	0.0088	2
FUN_010989-T1	PAV02G025140.1	NG86	0.022	0.0111	1.98198
FUN_001190-T1	PAV01G016670.1	NG86	0.0557	0.0283	1.9682
FUN_002236-T1	PAV01G033650.1	NG86	0.328	0.1669	1.96525
FUN_011365-T1	PAV02G021430.2	NG86	0.4866	0.2477	1.96447
FUN_012775-T1	PAV02G004480.1	NG86	0.0233	0.0119	1.95798
FUN_025995-T1	PAV05G038920.2	NG86	0.009	0.0046	1.95652
FUN_012734-T1	PAV02G004880.1	NG86	0.0131	0.0067	1.95522
FUN_001050-T1	PAV01G014440.1	NG86	0.0699	0.0358	1.95251
FUN_030015-T1	PAV08G040330.1	NG86	0.0076	0.0039	1.94872
FUN_000810-T1	PAV01G010840.2	NG86	0.0185	0.0095	1.94737
FUN_029563-T1	PAV08G035570.1	NG86	0.0662	0.034	1.94706
FUN_007598-T1	PAV01G099100.1	NG86	0.0239	0.0123	1.94309
FUN_038383-T1	PAV07G041500.1	NG86	0.0198	0.0102	1.94118
FUN_033148-T1	PAV04G015720.1	NG86	0.0272	0.0141	1.92908
FUN_008201-T1	PAV02G068430.1	NG86	0.1386	0.0719	1.92768
FUN_004369-T1	PAV01G068330.1	NG86	0.0823	0.0428	1.9229
FUN_021590-T1	PAV06G021210.1	NG86	0.0773	0.0403	1.91811
FUN_014487-T1	PAV03G014140.1	NG86	0.0262	0.0138	1.89855
FUN_031714-T1	PAV04G002350.1	NG86	0.0256	0.0135	1.8963
FUN_030605-T1	PAV08G047190.1	NG86	0.0127	0.0067	1.89552
FUN_035446-T1	PAV04G046550.1	NG86	0.0178	0.0094	1.89362
FUN_031348-T1	PAV08G055630.1	NG86	0.0262	0.0139	1.88489
FUN_000193-T1	PAV01G002100.1	NG86	0.0409	0.0217	1.88479
FUN_012028-T1	PAV02G013160.1	NG86	0.0612	0.0325	1.88308
FUN_012333-T1	PAV02G009620.1	NG86	0.0092	0.0049	1.87755
FUN_027636-T1	PAV08G002530.1	NG86	0.0217	0.0116	1.87069
FUN_026620-T1	PAV05G044640.1	NG86	0.0168	0.009	1.86667
FUN_030391-T1	PAV08G044950.1	NG86	0.2268	0.1216	1.86513
FUN_012242-T1	PAV02G010570.1	NG86	0.0231	0.0124	1.8629
FUN_014766-T1	PAV03G018440.1	NG86	0.0216	0.0116	1.86207
FUN_001866-T1	PAV01G027230.1	NG86	0.032	0.0172	1.86047
FUN_006355-T1	PAV01G088650.1	NG86	0.0429	0.0231	1.85714
FUN_016097-T1	PAV03G032990.1	NG86	0.0117	0.0063	1.85714
FUN_017880-T1	PAV03G052160.1	NG86	0.0063	0.0034	1.85294
FUN_026335-T1	PAV05G042080.1	NG86	0.0098	0.0053	1.84906
FUN_004997-T1	PAV01G074370.1	NG86	0.0146	0.0079	1.8481
FUN_005303-T1	PAV01G077660.1	NG86	0.0969	0.0525	1.84571
FUN_031193-T1	PAV08G054000.1	NG86	0.0258	0.014	1.84286
FUN_029106-T1	PAV08G029550.1	NG86	0.0289	0.0157	1.84076
FUN_015509-T1	PAV03G026800.1	NG86	0.0368	0.02	1.84
FUN_034068-T1	PAV04G027680.1	NG86	0.0135	0.0074	1.82432
FUN_011014-T1	PAV02G024630.1	NG86	0.0162	0.0089	1.82022
FUN_004236-T1	PAV01G066810.1	NG86	0.0159	0.0088	1.80682
FUN_024422-T1	PAV05G017820.1	NG86	0.0095	0.0053	1.79245
FUN_020853-T2	PAV06G030170.1	NG86	0.0095	0.0053	1.79245
FUN_009804-T1	PAV02G040700.1	NG86	0.1188	0.0663	1.79186
FUN_013530-T1	PAV03G002380.1	NG86	0.0387	0.0217	1.78341
FUN_029736-T1	PAV08G038110.1	NG86	0.0144	0.0081	1.77778
FUN_005037-T1	PAV01G074740.1	NG86	0.0183	0.0103	1.7767
FUN_038415-T1	PAV07G041950.1	NG86	0.0282	0.0159	1.77358
FUN_003949-T1	PAV01G063100.1	NG86	0.0177	0.01	1.77
FUN_008747-T1	PAV02G061470.1	NG86	0.0189	0.0107	1.76636
FUN_004225-T1	PAV01G066680.1	NG86	0.0302	0.0171	1.76608
FUN_025284-T1	PAV05G030440.1	NG86	0.037	0.021	1.7619
FUN_013739-T1	PAV03G005190.1	NG86	0.0287	0.0163	1.76074
FUN_007089-T1	PAV01G095620.1	NG86	0.0255	0.0145	1.75862
FUN_014745-T1	PAV03G018230.1	NG86	0.0374	0.0213	1.75587
FUN_033888-T1	PAV04G024500.1	NG86	0.02	0.0114	1.75439
FUN_032076-T1	PAV04G005780.1	NG86	0.0618	0.0354	1.74576
FUN_001896-T1	PAV01G027800.1	NG86	0.0312	0.0179	1.74302
FUN_022473-T1	PAV06G009480.1	NG86	0.0148	0.0085	1.74118
FUN_039367-T1	PAV07G053490.1	NG86	0.0233	0.0134	1.73881
FUN_038190-T1	PAV07G039110.1	NG86	0.089	0.0513	1.73489
FUN_031845-T2	PAV04G003480.1	NG86	0.0246	0.0142	1.73239
FUN_006249-T1	PAV01G087380.1	NG86	0.0458	0.0266	1.7218
FUN_006288-T2	PAV01G087720.1	NG86	0.1779	0.1035	1.71884
FUN_021477-T1	PAV06G022720.1	NG86	0.0893	0.052	1.71731
FUN_005699-T1	PAV01G081800.1	NG86	0.1941	0.1132	1.71466
FUN_014348-T1	PAV03G012400.2	NG86	0.0084	0.0049	1.71429
FUN_019048-T1	PAV06G055550.1	NG86	0.0312	0.0182	1.71429
FUN_037098-T1	PAV07G019190.1	NG86	0.0255	0.0149	1.71141
FUN_010920-T1	PAV02G025810.1	NG86	0.2243	0.1312	1.7096
FUN_030782-T1	PAV08G049340.1	NG86	0.0116	0.0068	1.70588
FUN_033540-T1	PAV04G020680.1	NG86	0.044	0.0258	1.70543
FUN_030935-T1	PAV08G051250.1	NG86	0.1397	0.0821	1.70158
FUN_008550-T1	PAV02G063900.1	NG86	0.0245	0.0144	1.70139
FUN_006660-T1	PAV01G090190.1	NG86	0.0165	0.0097	1.70103
FUN_005039-T1	PAV01G074810.1	NG86	0.0112	0.0066	1.69697
FUN_026662-T1	PAV05G044960.7	NG86	0.0044	0.0026	1.69231
FUN_019748-T1	PAV06G046440.1	NG86	0.0455	0.0269	1.69145
FUN_000367-T1	PAV01G004450.1	NG86	0.0274	0.0162	1.69136
FUN_029633-T1	PAV08G036920.1	NG86	0.0293	0.0174	1.68391
FUN_037501-T1	PAV07G033360.1	NG86	0.026	0.0155	1.67742
FUN_028875-T1	PAV08G027300.1	NG86	0.0678	0.0405	1.67407
FUN_022380-T1	PAV06G010740.1	NG86	0.0401	0.024	1.67083
FUN_023002-T1	PAV06G001750.1	NG86	0.0871	0.0522	1.66858
FUN_001747-T1	PAV01G024430.1	NG86	0.0354	0.0213	1.66197
FUN_021695-T1	PAV06G019490.1	NG86	0.0282	0.017	1.65882
FUN_015025-T1	PAV03G019010.1	NG86	0.0355	0.0215	1.65116
FUN_017486-T1	PAV03G047190.1	NG86	0.0122	0.0074	1.64865
FUN_025107-T1	PAV05G027970.1	NG86	0.0138	0.0084	1.64286
FUN_018775-T1	PAV06G058780.1	NG86	0.043	0.0262	1.64122
FUN_024050-T1	PAV05G004020.1	NG86	0.0105	0.0064	1.64062
FUN_022548-T1	PAV06G007640.1	NG86	0.0374	0.0228	1.64035
FUN_030384-T1	PAV08G044830.1	NG86	0.0129	0.0079	1.63291
FUN_002449-T1	PAV01G037820.1	NG86	0.097	0.0595	1.63025
FUN_009130-T1	PAV02G054200.1	NG86	0.1103	0.0678	1.62684
FUN_019210-T1	PAV06G052790.1	NG86	0.0343	0.0211	1.62559
FUN_019222-T1	PAV06G052790.1	NG86	0.0343	0.0211	1.62559
FUN_017910-T1	PAV03G052420.1	NG86	0.0091	0.0056	1.625
FUN_032104-T1	PAV04G006080.1	NG86	0.0169	0.0104	1.625
FUN_001183-T1	PAV01G016520.1	NG86	0.1258	0.0778	1.61697
FUN_029711-T1	PAV08G037760.1	NG86	0.0181	0.0112	1.61607
FUN_008712-T1	PAV02G061920.1	NG86	0.0395	0.0245	1.61224
FUN_012607-T1	PAV02G006560.1	NG86	0.0108	0.0067	1.61194
FUN_008843-T1	PAV02G059820.1	NG86	0.0251	0.0156	1.60897
FUN_036055-T1	PAV07G003010.1	NG86	0.1461	0.091	1.60549
FUN_022036-T1	PAV06G014800.1	NG86	0.0218	0.0136	1.60294
FUN_011357-T1	PAV02G021530.1	NG86	0.4477	0.2796	1.60122
FUN_004911-T1	PAV01G073390.1	NG86	0.008	0.005	1.6
FUN_012418-T1	PAV02G008720.2	NG86	0.0224	0.014	1.6
FUN_021197-T1	PAV06G026340.2	NG86	0.0056	0.0035	1.6
FUN_037108-T1	PAV07G019300.1	NG86	0.0754	0.0472	1.59746
FUN_008242-T1	PAV02G068050.1	NG86	0.0656	0.0411	1.59611
FUN_024743-T1	PAV05G022440.1	NG86	0.0134	0.0084	1.59524
FUN_037110-T1	PAV07G019290.1	NG86	0.0089	0.0056	1.58929
FUN_002339-T1	PAV01G034850.1	NG86	0.2051	0.1293	1.58623
FUN_030601-T1	PAV08G047150.1	NG86	0.0635	0.0402	1.5796
FUN_017649-T1	PAV03G049350.2	NG86	0.0074	0.0047	1.57447
FUN_031913-T1	PAV04G004150.1	NG86	0.0395	0.0251	1.57371
FUN_013862-T1	PAV03G006770.1	NG86	0.0292	0.0186	1.56989
FUN_021876-T1	PAV06G016680.1	NG86	0.1988	0.1269	1.56659
FUN_031719-T1	PAV04G002400.1	NG86	0.0336	0.0215	1.56279
FUN_003923-T1	PAV01G062730.1	NG86	0.0167	0.0107	1.56075
FUN_005806-T1	PAV01G082950.1	NG86	0.0092	0.0059	1.55932
FUN_027815-T1	PAV08G000600.1	NG86	0.0151	0.0097	1.5567
FUN_022601-T1	PAV06G007010.1	NG86	0.0224	0.0144	1.55556
FUN_000437-T1	PAV01G005280.1	NG86	0.0163	0.0105	1.55238
FUN_007474-T1	PAV01G100300.1	NG86	0.0183	0.0118	1.55085
FUN_033217-T1	PAV04G016780.1	NG86	0.1288	0.0833	1.54622
FUN_025648-T1	PAV05G034940.1	NG86	0.0807	0.0522	1.54598
FUN_039026-T1	PAV07G049700.1	NG86	0.0102	0.0066	1.54545
FUN_039264-T1	PAV07G052280.1	NG86	0.017	0.011	1.54545
FUN_029562-T1	PAV08G035570.1	NG86	0.0561	0.0363	1.54545
FUN_015684-T1	PAV03G028990.1	NG86	0.0089	0.0058	1.53448
FUN_033544-T1	PAV04G020750.2	NG86	0.0324	0.0212	1.5283
FUN_003681-T1	PAV01G059400.1	NG86	0.0235	0.0154	1.52597
FUN_024729-T1	PAV05G022170.1	NG86	0.0736	0.0483	1.52381
FUN_021066-T1	PAV06G027820.1	NG86	0.1021	0.0671	1.52161
FUN_026609-T1	PAV05G044550.1	NG86	0.0108	0.0071	1.52113
FUN_004244-T1	PAV01G066940.1	NG86	0.0044	0.0029	1.51724
FUN_013354-T1	PAV03G000350.1	NG86	0.0176	0.0116	1.51724
FUN_038862-T1	PAV07G048030.1	NG86	0.0605	0.0399	1.51629
FUN_011360-T1	PAV02G021500.1	NG86	0.4946	0.3262	1.51625
FUN_022362-T1	PAV06G010980.1	NG86	0.035	0.0231	1.51515
FUN_005750-T1	PAV01G082300.1	NG86	0.0421	0.0278	1.51439
FUN_025796-T1	PAV05G036640.1	NG86	0.0124	0.0082	1.5122
FUN_020058-T1	PAV06G041730.1	NG86	0.0148	0.0098	1.5102
FUN_014710-T1	PAV03G017710.1	NG86	0.0441	0.0293	1.50512
FUN_040156-T1	PAV06G003080.1	NG86	0.0214	0.0143	1.4965
FUN_016459-T1	PAV03G036570.1	NG86	0.0187	0.0125	1.496
FUN_024510-T1	PAV05G019170.1	NG86	0.0309	0.0207	1.49275
FUN_022174-T1	PAV06G013080.1	NG86	0.0085	0.0057	1.49123
FUN_010803-T1	PAV02G027070.1	NG86	0.048	0.0322	1.49068
FUN_004355-T1	PAV01G068240.1	NG86	0.0432	0.029	1.48966
FUN_014083-T1	PAV03G009280.4	NG86	0.0064	0.0043	1.48837
FUN_038886-T1	PAV07G048560.1	NG86	0.2247	0.1511	1.48709
FUN_030697-T1	PAV08G048290.1	NG86	0.0171	0.0115	1.48696
FUN_002568-T1	PAV01G039360.1	NG86	0.011	0.0074	1.48649
FUN_012820-T1	PAV02G003770.1	NG86	0.0193	0.013	1.48462
FUN_001483-T1	PAV01G020620.1	NG86	0.0215	0.0145	1.48276
FUN_027110-T1	PAV08G006510.1	NG86	0.0754	0.0509	1.48134
FUN_009834-T1	PAV02G046730.1	NG86	0.0714	0.0482	1.48133
FUN_001938-T1	PAV01G028390.2	NG86	0.0117	0.0079	1.48101
FUN_031745-T1	PAV04G002560.1	NG86	0.0145	0.0098	1.47959
FUN_025311-T1	PAV05G030830.1	NG86	0.0355	0.024	1.47917
FUN_019594-T1	PAV06G048020.1	NG86	0.0112	0.0076	1.47368
FUN_037102-T1	PAV07G019260.1	NG86	0.193	0.1311	1.47216
FUN_019185-T1	PAV06G053190.1	NG86	0.015	0.0102	1.47059
FUN_013895-T1	PAV03G007180.1	NG86	0.0292	0.0199	1.46734
FUN_019797-T1	PAV06G045880.1	NG86	0.0126	0.0086	1.46512
FUN_026300-T1	PAV05G041770.1	NG86	0.0104	0.0071	1.46479
FUN_029625-T1	PAV08G036810.1	NG86	0.0858	0.0586	1.46416
FUN_017645-T1	PAV03G049310.1	NG86	0.006	0.0041	1.46341
FUN_007308-T1	PAV01G102280.1	NG86	0.0098	0.0067	1.46269
FUN_025307-T1	PAV05G030770.1	NG86	0.1404	0.0961	1.46098
FUN_025303-T1	PAV05G030770.1	NG86	0.1404	0.0961	1.46098
FUN_013566-T1	PAV03G003020.1	NG86	0.0208	0.0143	1.45455
FUN_028185-T1	PAV08G017340.3	NG86	0.033	0.0227	1.45374
FUN_016183-T1	PAV03G033530.1	NG86	0.3232	0.2225	1.45258
FUN_034349-T1	PAV04G031630.1	NG86	0.0681	0.047	1.44894
FUN_032251-T1	PAV04G007620.1	NG86	0.0178	0.0123	1.44715
FUN_012408-T1	PAV02G008860.1	NG86	0.0068	0.0047	1.44681
FUN_019742-T1	PAV06G046760.1	NG86	0.06	0.0415	1.44578
FUN_019165-T1	PAV06G053390.1	NG86	0.0166	0.0115	1.44348
FUN_028814-T1	PAV08G025350.1	NG86	0.0459	0.0318	1.4434
FUN_030003-T1	PAV08G040260.1	NG86	0.2673	0.1852	1.4433
FUN_005166-T1	PAV01G076040.1	NG86	0.0189	0.0131	1.44275
FUN_000440-T1	PAV01G005310.1	NG86	0.0229	0.0159	1.44025
FUN_019247-T1	PAV06G052560.1	NG86	0.0072	0.005	1.44
FUN_022528-T1	PAV06G007970.1	NG86	0.0144	0.01	1.44
FUN_016175-T1	PAV03G033430.1	NG86	0.0423	0.0294	1.43878
FUN_007358-T1	PAV01G101750.1	NG86	0.0079	0.0055	1.43636
FUN_003932-T1	PAV01G062850.1	NG86	0.0155	0.0108	1.43519
FUN_026084-T1	PAV05G040030.1	NG86	0.0601	0.0419	1.43437
FUN_024127-T1	PAV05G002470.1	NG86	0.0109	0.0076	1.43421
FUN_030993-T1	PAV08G051950.1	NG86	0.0106	0.0074	1.43243
FUN_039544-T1	PAV07G055320.1	NG86	0.0484	0.0339	1.42773
FUN_032956-T1	PAV04G014530.1	NG86	0.0157	0.011	1.42727
FUN_016141-T1	PAV03G033530.1	NG86	0.3242	0.2272	1.42694
FUN_037589-T1	PAV07G032350.1	NG86	0.0144	0.0101	1.42574
FUN_024482-T1	PAV05G018720.1	NG86	0.0815	0.0572	1.42483
FUN_035101-T1	PAV04G043060.1	NG86	0.0231	0.0163	1.41718
FUN_035348-T1	PAV04G052120.1	NG86	0.0177	0.0125	1.416
FUN_031153-T1	PAV08G053520.1	NG86	0.0201	0.0142	1.41549
FUN_036807-T1	PAV07G012390.1	NG86	0.0713	0.0504	1.41468
FUN_039713-T1	PAV07G057220.1	NG86	0.0058	0.0041	1.41463
FUN_038885-T1	PAV07G048530.1	NG86	0.2071	0.1464	1.41462
FUN_010170-T1	PAV02G034980.1	NG86	0.0734	0.0519	1.41426
FUN_009380-T1	PAV02G049560.1	NG86	0.1175	0.0831	1.41396
FUN_011350-T1	PAV02G021580.1	NG86	0.0384	0.0272	1.41176
FUN_037146-T1	PAV07G020720.1	NG86	0.0573	0.0406	1.41133
FUN_010757-T1	PAV02G027750.1	NG86	0.0829	0.0588	1.40986
FUN_005658-T1	PAV01G081370.1	NG86	0.0152	0.0108	1.40741
FUN_032729-T1	PAV04G011780.2	NG86	0.1331	0.0946	1.40698
FUN_033469-T1	PAV04G019840.1	NG86	0.026	0.0185	1.40541
FUN_034876-T1	PAV04G038000.1	NG86	0.1803	0.1284	1.40421
FUN_022522-T1	PAV06G008780.1	NG86	0.2559	0.1823	1.40373
FUN_007534-T1	PAV01G099470.1	NG86	0.0122	0.0087	1.4023
FUN_010530-T1	PAV02G031970.1	NG86	0.0441	0.0315	1.4
FUN_014916-T1	PAV03G018230.1	NG86	0.0574	0.041	1.4
FUN_028998-T1	PAV08G028600.1	NG86	0.0628	0.0449	1.39866
FUN_039156-T1	PAV07G051080.1	NG86	0.0667	0.0477	1.39832
FUN_022411-T2	PAV06G010070.1	NG86	0.1198	0.0857	1.3979
FUN_031937-T1	PAV04G004380.1	NG86	0.0825	0.0591	1.39594
FUN_021246-T1	PAV06G025630.2	NG86	0.0198	0.0142	1.39437
FUN_034763-T1	PAV04G035490.1	NG86	0.0686	0.0492	1.39431
FUN_010357-T1	PAV02G033740.1	NG86	0.0336	0.0241	1.39419
FUN_035111-T1	PAV04G051480.2	NG86	0.1209	0.0868	1.39286
FUN_006042-T1	PAV01G085390.1	NG86	0.0579	0.0416	1.39183
FUN_008624-T1	PAV02G063260.1	NG86	0.1081	0.0777	1.39125
FUN_037619-T1	PAV07G032000.1	NG86	0.0513	0.0369	1.39024
FUN_032767-T1	PAV04G012230.2	NG86	0.0958	0.069	1.38841
FUN_037265-T1	PAV07G022720.1	NG86	0.1303	0.094	1.38617
FUN_027589-T1	PAV08G002460.1	NG86	0.0119	0.0086	1.38372
FUN_016774-T1	PAV03G040350.1	NG86	0.0682	0.0493	1.38337
FUN_011842-T1	PAV02G015210.1	NG86	0.0156	0.0113	1.38053
FUN_001485-T1	PAV01G020710.1	NG86	0.0127	0.0092	1.38043
FUN_033446-T1	PAV04G019420.1	NG86	0.0051	0.0037	1.37838
FUN_011241-T1	PAV02G022400.1	NG86	0.0511	0.0371	1.37736
FUN_012725-T1	PAV02G004980.1	NG86	0.143	0.1039	1.37632
FUN_010737-T1	PAV02G028010.1	NG86	0.0693	0.0504	1.375
FUN_028972-T1	PAV08G028410.1	NG86	0.0625	0.0455	1.37363
FUN_018774-T1	PAV06G058780.1	NG86	0.0359	0.0262	1.37023
FUN_030675-T1	PAV08G047900.1	NG86	0.0093	0.0068	1.36765
FUN_016749-T1	PAV03G040130.1	NG86	0.0108	0.0079	1.36709
FUN_026234-T1	PAV05G040960.1	NG86	0.019	0.0139	1.36691
FUN_009377-T1	PAV02G049720.1	NG86	0.3804	0.2784	1.36638
FUN_010971-T1	PAV02G025230.1	NG86	0.0153	0.0112	1.36607
FUN_010975-T1	PAV02G025230.1	NG86	0.0153	0.0112	1.36607
FUN_025057-T1	PAV05G027380.1	NG86	0.0224	0.0164	1.36585
FUN_014250-T1	PAV03G011000.1	NG86	0.0239	0.0175	1.36571
FUN_011684-T1	PAV02G017180.1	NG86	0.0337	0.0247	1.36437
FUN_030403-T1	PAV08G045150.1	NG86	0.0967	0.0709	1.36389
FUN_013667-T1	PAV03G004240.1	NG86	0.0165	0.0121	1.36364
FUN_008612-T1	PAV02G063260.1	NG86	0.1067	0.0783	1.36271
FUN_002585-T1	PAV01G039530.1	NG86	0.0873	0.0641	1.36193
FUN_000772-T1	PAV01G010520.1	NG86	0.0328	0.0241	1.361
FUN_022310-T1	PAV06G011650.1	NG86	0.0842	0.062	1.35806
FUN_019738-T1	PAV06G046800.1	NG86	0.0977	0.072	1.35694
FUN_002763-T1	PAV01G043340.1	NG86	0.064	0.0472	1.35593
FUN_010567-T1	PAV02G031230.1	NG86	0.1642	0.1211	1.3559
FUN_021516-T1	PAV06G022230.1	NG86	0.0183	0.0135	1.35556
FUN_032857-T1	PAV04G013380.1	NG86	0.0332	0.0245	1.3551
FUN_007062-T1	PAV01G095270.1	NG86	0.0191	0.0141	1.35461
FUN_034117-T1	PAV04G028790.1	NG86	0.092	0.068	1.35294
FUN_030205-T1	PAV08G042840.1	NG86	0.1151	0.0851	1.35253
FUN_039619-T1	PAV07G056160.1	NG86	0.0077	0.0057	1.35088
FUN_039257-T1	PAV07G052210.1	NG86	0.2118	0.1568	1.35077
FUN_032652-T1	PAV04G011780.2	NG86	0.135	0.1	1.35
FUN_033479-T1	PAV04G020030.1	NG86	0.0116	0.0086	1.34884
FUN_032772-T1	PAV04G012310.1	NG86	0.1338	0.0992	1.34879
FUN_032456-T1	PAV04G009660.1	NG86	0.0194	0.0144	1.34722
FUN_004765-T1	PAV01G072060.1	NG86	0.0276	0.0205	1.34634
FUN_039222-T1	PAV07G051740.1	NG86	0.0043	0.0032	1.34375
FUN_021588-T1	PAV06G021210.1	NG86	0.0652	0.0487	1.33881
FUN_026350-T1	PAV05G042180.1	NG86	0.0166	0.0124	1.33871
FUN_033108-T1	PAV04G015270.1	NG86	0.0479	0.0358	1.33799
FUN_000179-T1	PAV01G001940.1	NG86	0.0099	0.0074	1.33784
FUN_015046-T1	PAV03G019320.1	NG86	0.0862	0.0645	1.33643
FUN_040173-T1	PAV05G017700.1	NG86	0.029	0.0217	1.33641
FUN_017139-T1	PAV03G044320.1	NG86	0.0147	0.011	1.33636
FUN_023800-T1	PAV05G009590.1	NG86	0.0434	0.0325	1.33538
FUN_005539-T1	PAV01G080150.1	NG86	0.01	0.0075	1.33333
FUN_011666-T1	PAV02G017320.1	NG86	0.02	0.015	1.33333
FUN_014962-T1	PAV03G018730.1	NG86	0.0104	0.0078	1.33333
FUN_027267-T1	PAV08G006510.1	NG86	0.0676	0.0507	1.33333
FUN_039253-T1	PAV07G052080.1	NG86	0.1146	0.086	1.33256
FUN_033581-T1	PAV04G021720.1	NG86	0.0798	0.0601	1.32779
FUN_038679-T1	PAV07G045950.1	NG86	0.0122	0.0092	1.32609
FUN_021283-T1	PAV06G025100.1	NG86	0.0685	0.0517	1.32495
FUN_027178-T1	PAV08G007150.1	NG86	0.0147	0.0111	1.32432
FUN_016511-T1	PAV03G037280.1	NG86	0.0094	0.0071	1.32394
FUN_037804-T1	PAV07G028510.1	NG86	0.0209	0.0158	1.32278
FUN_033341-T1	PAV04G017900.1	NG86	0.0914	0.0691	1.32272
FUN_011647-T1	PAV02G017560.1	NG86	0.0156	0.0118	1.32203
FUN_002360-T1	PAV01G034970.1	NG86	0.3039	0.23	1.3213
FUN_037953-T1	PAV07G035910.1	NG86	0.0107	0.0081	1.32099
FUN_026186-T1	PAV05G040440.1	NG86	0.014	0.0106	1.32075
FUN_027444-T1	PAV08G004430.1	NG86	0.007	0.0053	1.32075
FUN_000724-T1	PAV01G009980.1	NG86	0.0646	0.049	1.31837
FUN_022415-T1	PAV06G010020.1	NG86	0.0087	0.0066	1.31818
FUN_007621-T1	PAV01G098750.1	NG86	0.0449	0.0341	1.31672
FUN_005126-T1	PAV01G075630.1	NG86	0.0154	0.0117	1.31624
FUN_005180-T1	PAV01G076230.1	NG86	0.0317	0.0241	1.31535
FUN_038075-T1	PAV07G037450.1	NG86	0.0547	0.0416	1.3149
FUN_039347-T1	PAV07G053240.1	NG86	0.0092	0.007	1.31429
FUN_016583-T1	PAV03G038270.1	NG86	0.0218	0.0166	1.31325
FUN_022581-T1	PAV06G007250.1	NG86	0.0689	0.0525	1.31238
FUN_029151-T1	PAV08G030370.1	NG86	0.0143	0.0109	1.31193
FUN_026602-T1	PAV05G044470.1	NG86	0.0346	0.0264	1.31061
FUN_037152-T1	PAV07G020780.1	NG86	0.1136	0.0867	1.31027
FUN_026699-T1	PAV05G045330.5	NG86	0.0203	0.0155	1.30968
FUN_004956-T1	PAV01G073890.1	NG86	0.0068	0.0052	1.30769
FUN_004448-T1	PAV01G069180.1	NG86	0.0166	0.0127	1.30709
FUN_026491-T1	PAV05G043690.1	NG86	0.0081	0.0062	1.30645
FUN_021529-T1	PAV06G022030.1	NG86	0.0094	0.0072	1.30556
FUN_040204-T1	PAV05G045010.1	NG86	0.0107	0.0082	1.30488
FUN_014080-T1	PAV03G009270.1	NG86	0.0631	0.0484	1.30372
FUN_034336-T1	PAV04G031450.1	NG86	0.0172	0.0132	1.30303
FUN_005235-T1	PAV01G076900.1	NG86	0.0284	0.0218	1.30275
FUN_011901-T1	PAV02G014870.1	NG86	0.0142	0.0109	1.30275
FUN_034829-T1	PAV04G037180.1	NG86	0.1012	0.0777	1.30245
FUN_001948-T1	PAV01G028450.1	NG86	0.0418	0.0321	1.30218
FUN_024906-T1	PAV05G024920.1	NG86	0.0428	0.0329	1.30091
FUN_022658-T1	PAV06G006490.1	NG86	0.026	0.02	1.3
FUN_022936-T1	PAV06G002540.1	NG86	0.0643	0.0495	1.29899
FUN_038418-T1	PAV07G042170.1	NG86	0.0222	0.0171	1.29825
FUN_005227-T1	PAV01G076890.1	NG86	0.0135	0.0104	1.29808
FUN_000931-T1	PAV01G012250.1	NG86	0.0183	0.0141	1.29787
FUN_013845-T1	PAV03G006580.1	NG86	0.0096	0.0074	1.2973
FUN_027266-T1	PAV08G006610.1	NG86	0.1009	0.0778	1.29692
FUN_006943-T1	PAV01G093780.1	NG86	0.0162	0.0125	1.296
FUN_001078-T1	PAV01G014940.1	NG86	0.0092	0.0071	1.29577
FUN_018903-T1	PAV06G057390.1	NG86	0.0092	0.0071	1.29577
FUN_014933-T1	PAV03G018440.1	NG86	0.0595	0.046	1.29348
FUN_025619-T1	PAV05G034700.1	NG86	0.0424	0.0328	1.29268
FUN_005740-T1	PAV01G082200.1	NG86	0.0137	0.0106	1.29245
FUN_013475-T1	PAV03G001470.1	NG86	0.1378	0.1067	1.29147
FUN_030031-T1	PAV08G040630.1	NG86	0.0445	0.0345	1.28986
FUN_024484-T1	PAV05G018720.1	NG86	0.1677	0.1301	1.28901
FUN_032081-T1	PAV04G005840.2	NG86	0.0058	0.0045	1.28889
FUN_025576-T1	PAV05G034340.1	NG86	0.0112	0.0087	1.28736
FUN_006331-T1	PAV01G088170.1	NG86	0.3563	0.277	1.28628
FUN_006539-T1	PAV01G089070.1	NG86	0.0648	0.0504	1.28571
FUN_010775-T1	PAV02G027550.1	NG86	0.0117	0.0091	1.28571
FUN_001188-T1	PAV01G016560.1	NG86	0.0428	0.0333	1.28529
FUN_021882-T1	PAV06G016580.2	NG86	0.0568	0.0442	1.28507
FUN_032072-T1	PAV04G005750.1	NG86	0.1153	0.0898	1.28396
FUN_001655-T1	PAV01G023340.1	NG86	0.0503	0.0392	1.28316
FUN_040327-T1	PAV07G052350.2	NG86	0.0059	0.0046	1.28261
FUN_014876-T1	PAV03G017630.1	NG86	0.0264	0.0206	1.28155
FUN_008673-T1	PAV02G062590.1	NG86	0.3197	0.2495	1.28136
FUN_038191-T1	PAV07G039140.1	NG86	0.0706	0.0551	1.28131
FUN_029767-T1	PAV08G038340.1	NG86	0.0325	0.0254	1.27953
FUN_007124-T1	PAV01G096000.1	NG86	0.02	0.0157	1.27389
FUN_040100-T1	PAV03G044620.2	NG86	0.0205	0.0161	1.27329
FUN_011115-T1	PAV02G023540.1	NG86	0.2934	0.2307	1.27178
FUN_030742-T1	PAV08G048880.1	NG86	0.1555	0.1223	1.27146
FUN_038997-T1	PAV07G049380.1	NG86	0.0508	0.04	1.27
FUN_038973-T1	PAV07G049380.1	NG86	0.0508	0.04	1.27
FUN_020422-T1	PAV06G036940.1	NG86	0.123	0.0969	1.26935
FUN_032171-T1	PAV04G006780.1	NG86	0.0732	0.0577	1.26863
FUN_038905-T1	PAV07G048700.1	NG86	0.0137	0.0108	1.26852
FUN_021934-T1	PAV03G044950.1	NG86	0.0738	0.0582	1.26804
FUN_029855-T1	PAV08G039050.1	NG86	0.0483	0.0381	1.26772
FUN_012418-T1	PAV02G008750.2	NG86	0.0242	0.0191	1.26702
FUN_021710-T1	PAV06G017820.1	NG86	0.0133	0.0105	1.26667
FUN_020510-T1	PAV06G035650.2	NG86	0.0191	0.0151	1.2649
FUN_026012-T1	PAV05G039070.1	NG86	0.0134	0.0106	1.26415
FUN_012169-T1	PAV02G011350.1	NG86	0.0757	0.0599	1.26377
FUN_000824-T1	PAV01G011040.1	NG86	0.0154	0.0122	1.2623
FUN_005966-T1	PAV01G084560.1	NG86	0.0146	0.0116	1.25862
FUN_003835-T1	PAV01G061630.1	NG86	0.3126	0.2486	1.25744
FUN_031249-T1	PAV08G054650.1	NG86	0.0127	0.0101	1.25743
FUN_021270-T1	PAV06G025120.1	NG86	0.0377	0.03	1.25667
FUN_003308-T1	PAV01G054700.1	NG86	0.0162	0.0129	1.25581
FUN_024106-T1	PAV05G002760.1	NG86	0.2093	0.1668	1.2548
FUN_039727-T1	PAV07G057380.1	NG86	0.0069	0.0055	1.25455
FUN_040336-T1	PAV07G058910.1	NG86	0.0138	0.011	1.25455
FUN_004757-T1	PAV01G071990.1	NG86	0.0074	0.0059	1.25424
FUN_005316-T1	PAV01G077780.1	NG86	0.0074	0.0059	1.25424
FUN_022133-T1	PAV06G013720.1	NG86	0.19	0.1515	1.25413
FUN_016265-T1	PAV03G034330.1	NG86	0.1047	0.0835	1.25389
FUN_025523-T1	PAV05G033720.1	NG86	0.0163	0.013	1.25385
FUN_005318-T1	PAV01G077800.1	NG86	0.0104	0.0083	1.25301
FUN_038675-T1	PAV07G045910.1	NG86	0.0368	0.0294	1.2517
FUN_026478-T1	PAV05G043570.1	NG86	0.0189	0.0151	1.25166
FUN_031901-T1	PAV04G003980.1	NG86	0.0399	0.0319	1.25078
FUN_027364-T1	PAV08G005740.1	NG86	0.1825	0.1461	1.24914
FUN_025587-T1	PAV05G034440.1	NG86	0.0655	0.0525	1.24762
FUN_037452-T1	PAV07G024630.1	NG86	0.1939	0.1557	1.24534
FUN_029889-T1	PAV08G039510.1	NG86	0.0594	0.0477	1.24528
FUN_006418-T1	PAV01G089260.1	NG86	0.2127	0.1709	1.24459
FUN_006569-T1	PAV01G089260.1	NG86	0.2127	0.1709	1.24459
FUN_034092-T1	PAV04G028100.1	NG86	0.0306	0.0246	1.2439
FUN_020829-T1	PAV06G030880.1	NG86	0.042	0.0338	1.2426
FUN_016907-T1	PAV03G041600.1	NG86	0.0622	0.0501	1.24152
FUN_030661-T1	PAV08G047680.1	NG86	0.0504	0.0406	1.24138
FUN_037986-T1	PAV07G036460.1	NG86	0.0103	0.0083	1.24096
FUN_002624-T1	PAV01G041770.1	NG86	0.0886	0.0714	1.2409
FUN_025931-T1	PAV05G038300.1	NG86	0.0268	0.0216	1.24074
FUN_002388-T1	PAV01G036450.1	NG86	0.186	0.15	1.24
FUN_038838-T1	PAV07G047900.1	NG86	0.0124	0.01	1.24
FUN_021282-T1	PAV06G025120.1	NG86	0.0779	0.0629	1.23847
FUN_019234-T1	PAV06G052650.1	NG86	0.0527	0.0426	1.23709
FUN_010566-T1	PAV02G031260.1	NG86	0.1591	0.1287	1.23621
FUN_025663-T1	PAV05G035090.1	NG86	0.0309	0.025	1.236
FUN_002215-T1	PAV01G033120.1	NG86	0.0456	0.0369	1.23577
FUN_020638-T1	PAV06G034810.1	NG86	0.0231	0.0187	1.23529
FUN_034961-T1	PAV04G039660.1	NG86	0.0143	0.0116	1.23276
FUN_005528-T1	PAV01G080050.1	NG86	0.0196	0.0159	1.2327
FUN_027647-T1	PAV08G002460.1	NG86	0.0106	0.0086	1.23256
FUN_001458-T1	PAV01G020320.1	NG86	0.1838	0.1493	1.23108
FUN_039437-T1	PAV07G054850.1	NG86	0.0541	0.044	1.22955
FUN_010766-T1	PAV02G027630.1	NG86	0.0226	0.0184	1.22826
FUN_016635-T1	PAV03G038860.1	NG86	0.007	0.0057	1.22807
FUN_004962-T1	PAV01G073950.1	NG86	0.4385	0.3572	1.2276
FUN_003854-T1	PAV01G061840.1	NG86	0.0222	0.0181	1.22652
FUN_010671-T1	PAV02G028870.1	NG86	0.154	0.1256	1.22611
FUN_000109-T1	PAV01G000890.1	NG86	0.0283	0.0231	1.22511
FUN_038987-T1	PAV07G049270.1	NG86	0.0452	0.0369	1.22493
FUN_006257-T1	PAV01G087500.1	NG86	0.006	0.0049	1.22449
FUN_018913-T1	PAV06G054830.1	NG86	0.1377	0.1125	1.224
FUN_005398-T1	PAV01G078750.1	NG86	0.1088	0.0889	1.22385
FUN_029901-T1	PAV08G039660.1	NG86	0.0269	0.022	1.22273
FUN_009943-T1	PAV02G038940.1	NG86	0.0291	0.0238	1.22269
FUN_012618-T1	PAV02G006460.1	NG86	0.0242	0.0198	1.22222
FUN_036065-T1	PAV07G003180.1	NG86	0.1095	0.0896	1.2221
FUN_038441-T1	PAV07G042390.1	NG86	0.2768	0.2265	1.22208
FUN_016783-T1	PAV03G040410.1	NG86	0.0485	0.0397	1.22166
FUN_003671-T1	PAV01G059280.1	NG86	0.067	0.0549	1.2204
FUN_038502-T1	PAV07G043510.1	NG86	0.01	0.0082	1.21951
FUN_027909-T1	PAV08G008430.1	NG86	0.01	0.0082	1.21951
FUN_037108-T1	PAV07G019240.1	NG86	0.0929	0.0762	1.21916
FUN_033370-T1	PAV04G018260.1	NG86	0.0217	0.0178	1.2191
FUN_016597-T1	PAV03G038450.1	NG86	0.2864	0.235	1.21872
FUN_025214-T1	PAV05G029390.1	NG86	0.1233	0.1012	1.21838
FUN_028243-T1	PAV08G018610.1	NG86	0.0536	0.044	1.21818
FUN_029404-T1	PAV08G033090.1	NG86	0.0436	0.0358	1.21788
FUN_029729-T1	PAV08G037960.1	NG86	0.0291	0.0239	1.21757
FUN_013824-T1	PAV03G006320.1	NG86	0.1209	0.0993	1.21752
FUN_032038-T1	PAV04G005290.1	NG86	0.1916	0.1574	1.21728
FUN_000507-T1	PAV01G006350.1	NG86	0.1228	0.101	1.21584
FUN_026666-T1	PAV05G044990.1	NG86	0.0914	0.0752	1.21543
FUN_005648-T1	PAV01G081300.1	NG86	0.0741	0.061	1.21475
FUN_015244-T1	PAV03G021630.1	NG86	0.0464	0.0382	1.21466
FUN_014219-T1	PAV03G011430.1	NG86	0.0085	0.007	1.21429
FUN_029924-T1	PAV08G039900.1	NG86	0.0148	0.0122	1.21311
FUN_029050-T1	PAV08G028940.1	NG86	0.0074	0.0061	1.21311
FUN_035563-T1	PAV04G044810.1	NG86	0.0205	0.0169	1.21302
FUN_012046-T1	PAV02G012890.1	NG86	0.0302	0.0249	1.21285
FUN_019023-T1	PAV06G055820.1	NG86	0.0417	0.0344	1.21221
FUN_005427-T1	PAV01G079050.1	NG86	0.016	0.0132	1.21212
FUN_022030-T1	PAV06G014850.1	NG86	0.071	0.0586	1.2116
FUN_019537-T1	PAV06G048740.1	NG86	0.039	0.0322	1.21118
FUN_002391-T1	PAV01G034500.1	NG86	0.2856	0.2359	1.21068
FUN_038789-T1	PAV07G047360.1	NG86	0.2467	0.2038	1.2105
FUN_001939-T1	PAV01G028400.1	NG86	0.0685	0.0566	1.21025
FUN_000620-T1	PAV01G007670.1	NG86	0.2408	0.199	1.21005
FUN_012282-T1	PAV02G010120.1	NG86	0.0098	0.0081	1.20988
FUN_002574-T1	PAV01G039460.1	NG86	0.0698	0.0577	1.20971
FUN_020886-T1	PAV06G030060.1	NG86	0.015	0.0124	1.20968
FUN_010749-T1	PAV02G027750.1	NG86	0.0787	0.0651	1.20891
FUN_016152-T1	PAV03G033530.1	NG86	0.3208	0.2655	1.20829
FUN_038459-T1	PAV07G042680.1	NG86	0.0471	0.039	1.20769
FUN_037866-T1	PAV08G005800.1	NG86	0.2909	0.2409	1.20756
FUN_039747-T1	PAV07G057630.1	NG86	0.1892	0.1568	1.20663
FUN_031191-T1	PAV08G053990.1	NG86	0.1572	0.1303	1.20645
FUN_011137-T1	PAV02G023650.1	NG86	0.0415	0.0344	1.2064
FUN_036857-T1	PAV07G012640.1	NG86	0.0767	0.0636	1.20597
FUN_004231-T1	PAV01G066730.1	NG86	0.01	0.0083	1.20482
FUN_001043-T1	PAV01G014320.2	NG86	0.0118	0.0098	1.20408
FUN_037984-T1	PAV07G036420.1	NG86	0.0337	0.028	1.20357
FUN_038923-T1	PAV07G048800.2	NG86	0.0632	0.0526	1.20152
FUN_029137-T1	PAV08G030010.1	NG86	0.0191	0.0159	1.20126
FUN_008577-T1	PAV02G063490.1	NG86	0.1107	0.0922	1.20065
FUN_002482-T1	PAV01G038370.1	NG86	0.1166	0.0972	1.19959
FUN_016190-T1	PAV03G033530.1	NG86	0.2336	0.1948	1.19918
FUN_001409-T1	PAV01G019750.1	NG86	0.0446	0.0372	1.19892
FUN_037644-T1	PAV07G031640.1	NG86	0.1674	0.1397	1.19828
FUN_008224-T1	PAV02G068160.1	NG86	0.2571	0.2147	1.19748
FUN_015090-T1	PAV03G019820.1	NG86	0.3461	0.2891	1.19716
FUN_012084-T1	PAV02G012600.2	NG86	0.0158	0.0132	1.19697
FUN_016658-T1	PAV03G038860.1	NG86	0.0553	0.0462	1.19697
FUN_025101-T1	PAV05G027910.1	NG86	0.0055	0.0046	1.19565
FUN_019240-T1	PAV06G052630.1	NG86	0.011	0.0092	1.19565
FUN_001916-T1	PAV01G028240.1	NG86	0.0798	0.0668	1.19461
FUN_026708-T1	PAV05G045420.1	NG86	0.0191	0.016	1.19375
FUN_017623-T1	PAV03G048980.1	NG86	0.0143	0.012	1.19167
FUN_029171-T1	PAV08G030740.1	NG86	0.0541	0.0455	1.18901
FUN_013785-T1	PAV03G005730.1	NG86	0.0441	0.0371	1.18868
FUN_038881-T1	PAV07G048230.1	NG86	0.4106	0.3456	1.18808
FUN_002536-T1	PAV01G038990.1	NG86	0.1044	0.0879	1.18771
FUN_004566-T1	PAV01G070510.1	NG86	0.0051	0.0043	1.18605
FUN_014260-T1	PAV03G010980.1	NG86	0.0275	0.0232	1.18534
FUN_037484-T1	PAV07G033780.2	NG86	0.0443	0.0374	1.18449
FUN_027275-T1	PAV08G006510.1	NG86	0.0598	0.0505	1.18416
FUN_004050-T1	PAV01G064550.1	NG86	0.0561	0.0474	1.18354
FUN_008017-T1	PAV02G071160.1	NG86	0.0246	0.0208	1.18269
FUN_026261-T1	PAV05G041330.1	NG86	0.0123	0.0104	1.18269
FUN_025377-T1	PAV05G031950.1	NG86	0.1468	0.1242	1.18196
FUN_003512-T1	PAV01G057360.1	NG86	0.0177	0.015	1.18
FUN_000523-T1	PAV01G006350.1	NG86	0.1003	0.085	1.18
FUN_022140-T1	PAV06G013590.1	NG86	0.0164	0.0139	1.17986
FUN_029241-T1	PAV08G031660.2	NG86	0.0099	0.0084	1.17857
FUN_005496-T1	PAV01G079700.1	NG86	0.0166	0.0141	1.1773
FUN_013942-T1	PAV03G007920.1	NG86	0.0087	0.0074	1.17568
FUN_025736-T1	PAV05G035990.1	NG86	0.0625	0.0532	1.17481
FUN_029856-T1	PAV08G039070.1	NG86	0.3455	0.2941	1.17477
FUN_013747-T1	PAV03G005280.1	NG86	0.0263	0.0224	1.17411
FUN_020114-T1	PAV06G040930.1	NG86	0.0271	0.0231	1.17316
FUN_028015-T1	PAV08G013530.1	NG86	0.0651	0.0555	1.17297
FUN_031152-T1	PAV08G053510.1	NG86	0.0068	0.0058	1.17241
FUN_003770-T1	PAV01G060850.1	NG86	0.032	0.0273	1.17216
FUN_005448-T1	PAV01G079240.1	NG86	0.0116	0.0099	1.17172
FUN_038881-T1	PAV07G048410.1	NG86	0.1838	0.1569	1.17145
FUN_029719-T1	PAV08G037870.1	NG86	0.2375	0.2029	1.17053
FUN_003965-T1	PAV01G063400.1	NG86	0.0158	0.0135	1.17037
FUN_019368-T1	PAV06G051170.1	NG86	0.0117	0.01	1.17
FUN_027586-T1	PAV08G002490.1	NG86	0.0124	0.0106	1.16981
FUN_022258-T1	PAV06G012230.1	NG86	0.0152	0.013	1.16923
FUN_027964-T1	PAV08G010160.1	NG86	0.2452	0.2099	1.16818
FUN_026405-T1	PAV05G042810.1	NG86	0.0795	0.0681	1.1674
FUN_017918-T1	PAV03G052490.1	NG86	0.007	0.006	1.16667
FUN_014279-T1	PAV03G010780.1	NG86	0.0098	0.0084	1.16667
FUN_024505-T1	PAV05G019090.1	NG86	0.0028	0.0024	1.16667
FUN_026641-T1	PAV05G044790.1	NG86	0.0119	0.0102	1.16667
FUN_033177-T1	PAV04G016090.1	NG86	0.1369	0.1174	1.1661
FUN_010782-T1	PAV02G027530.2	NG86	0.0799	0.0686	1.16472
FUN_030092-T1	PAV08G041490.3	NG86	0.1264	0.1086	1.1639
FUN_018841-T1	PAV06G058040.1	NG86	0.1265	0.1087	1.16375
FUN_026690-T1	PAV05G045240.1	NG86	0.0143	0.0123	1.1626
FUN_039692-T1	PAV07G056910.2	NG86	0.0837	0.072	1.1625
FUN_001272-T1	PAV01G017540.1	NG86	0.0179	0.0154	1.16234
FUN_015402-T1	PAV03G025210.1	NG86	0.048	0.0413	1.16223
FUN_017638-T1	PAV03G049260.1	NG86	0.0582	0.0501	1.16168
FUN_029855-T1	PAV08G039060.1	NG86	0.3442	0.2963	1.16166
FUN_011527-T1	PAV02G019000.1	NG86	0.2362	0.2034	1.16126
FUN_030633-T1	PAV08G047440.1	NG86	0.0116	0.01	1.16
FUN_030598-T1	PAV08G047130.1	NG86	0.0226	0.0195	1.15897
FUN_002234-T1	PAV01G033620.1	NG86	0.2329	0.2011	1.15813
FUN_027412-T1	PAV08G004970.3	NG86	0.0467	0.0404	1.15594
FUN_014112-T1	PAV03G009540.1	NG86	0.0052	0.0045	1.15556
FUN_030406-T1	PAV08G045150.1	NG86	0.1126	0.0975	1.15487
FUN_039720-T1	PAV07G057300.1	NG86	0.101	0.0875	1.15429
FUN_016966-T2	PAV03G042530.2	NG86	0.006	0.0052	1.15385
FUN_037956-T1	PAV07G035940.1	NG86	0.021	0.0182	1.15385
FUN_001458-T1	PAV01G020340.1	NG86	0.1388	0.1203	1.15378
FUN_003730-T1	PAV01G060170.1	NG86	0.0137	0.0119	1.15126
FUN_009886-T1	PAV02G045530.1	NG86	0.1005	0.0873	1.1512
FUN_018858-T1	PAV06G057860.1	NG86	0.0405	0.0352	1.15057
FUN_021281-T1	PAV06G025210.1	NG86	0.2788	0.2427	1.14874
FUN_037484-T1	PAV07G034250.2	NG86	0.0603	0.0525	1.14857
FUN_019021-T1	PAV06G056130.1	NG86	0.0178	0.0155	1.14839
FUN_034657-T2	PAV04G032460.1	NG86	0.0876	0.0763	1.1481
FUN_021900-T1	PAV06G016360.1	NG86	0.069	0.0601	1.14809
FUN_009493-T1	PAV02G047830.1	NG86	0.018	0.0157	1.1465
FUN_026497-T1	PAV05G043750.1	NG86	0.2432	0.2122	1.14609
FUN_026530-T1	PAV05G043750.1	NG86	0.2432	0.2122	1.14609
FUN_031438-T1	PAV08G056530.1	NG86	0.0102	0.0089	1.14607
FUN_012443-T1	PAV02G008480.2	NG86	0.0118	0.0103	1.14563
FUN_002386-T1	PAV01G036360.1	NG86	0.0398	0.0348	1.14368
FUN_028327-T1	PAV08G018820.1	NG86	0.0422	0.0369	1.14363
FUN_001193-T1	PAV01G016670.1	NG86	0.0842	0.0737	1.14247
FUN_005479-T1	PAV01G079540.1	NG86	0.0417	0.0365	1.14247
FUN_013497-T1	PAV03G001790.1	NG86	0.1035	0.0906	1.14238
FUN_022044-T1	PAV06G014710.1	NG86	0.1062	0.093	1.14194
FUN_009913-T1	PAV02G039970.1	NG86	0.1698	0.1487	1.1419
FUN_008743-T1	PAV02G061470.1	NG86	0.0371	0.0325	1.14154
FUN_003321-T1	PAV01G054830.1	NG86	0.0194	0.017	1.14118
FUN_011892-T1	PAV02G014910.1	NG86	0.1143	0.1002	1.14072
FUN_028662-T1	PAV08G024580.1	NG86	0.4509	0.3953	1.14065
FUN_017725-T1	PAV03G050270.1	NG86	0.1803	0.1582	1.1397
FUN_025820-T1	PAV05G036880.1	NG86	0.0082	0.0072	1.13889
FUN_001557-T1	PAV01G021710.2	NG86	0.5046	0.4432	1.13854
FUN_014468-T1	PAV03G013940.1	NG86	0.0223	0.0196	1.13776
FUN_030514-T1	PAV08G046360.1	NG86	0.4301	0.3781	1.13753
FUN_002340-T1	PAV01G033620.1	NG86	0.2301	0.2023	1.13742
FUN_022579-T1	PAV06G007290.1	NG86	0.3947	0.3475	1.13583
FUN_034951-T1	PAV04G043100.1	NG86	0.0711	0.0626	1.13578
FUN_001289-T1	PAV01G017760.1	NG86	0.14	0.1233	1.13544
FUN_003771-T1	PAV01G060860.1	NG86	0.0211	0.0186	1.13441
FUN_022497-T1	PAV06G009120.1	NG86	0.0076	0.0067	1.13433
FUN_040165-T1	PAV05G002980.2	NG86	0.2716	0.2395	1.13403
FUN_012887-T1	PAV02G003010.1	NG86	0.033	0.0291	1.13402
FUN_040173-T1	PAV05G017550.1	NG86	0.022	0.0194	1.13402
FUN_031076-T1	PAV08G052640.1	NG86	0.0483	0.0426	1.1338
FUN_038334-T1	PAV07G040730.1	NG86	0.2955	0.2607	1.13349
FUN_039483-T1	PAV07G054770.1	NG86	0.0214	0.0189	1.13228
FUN_014210-T1	PAV03G011540.1	NG86	0.0129	0.0114	1.13158
FUN_020901-T1	PAV06G030020.3	NG86	0.1007	0.089	1.13146
FUN_027575-T1	PAV08G002590.1	NG86	0.0165	0.0146	1.13014
FUN_027633-T1	PAV08G002590.1	NG86	0.0165	0.0146	1.13014
FUN_023013-T1	PAV06G001600.1	NG86	0.0148	0.0131	1.12977
FUN_005587-T1	PAV01G080680.1	NG86	0.0397	0.0352	1.12784
FUN_025338-T1	PAV05G031270.1	NG86	0.0053	0.0047	1.12766
FUN_030392-T1	PAV08G044960.1	NG86	0.0053	0.0047	1.12766
FUN_009993-T1	PAV02G037700.1	NG86	0.1116	0.099	1.12727
FUN_000389-T1	PAV01G004640.2	NG86	0.08	0.071	1.12676
FUN_004885-T1	PAV01G073130.1	NG86	0.0125	0.0111	1.12613
FUN_033303-T1	PAV04G017610.1	NG86	0.0396	0.0352	1.125
FUN_038835-T1	PAV07G047870.1	NG86	0.0225	0.02	1.125
FUN_030375-T1	PAV08G044710.1	NG86	0.1662	0.1479	1.12373
FUN_003171-T1	PAV01G052900.3	NG86	0.0654	0.0582	1.12371
FUN_020125-T1	PAV06G040670.1	NG86	0.0628	0.0559	1.12343
FUN_024908-T1	PAV05G024960.1	NG86	0.0492	0.0438	1.12329
FUN_031000-T1	PAV08G052090.1	NG86	0.062	0.0552	1.12319
FUN_022756-T1	PAV06G004420.1	NG86	0.0065	0.0058	1.12069
FUN_009911-T1	PAV02G045860.1	NG86	0.1156	0.1032	1.12016
FUN_018832-T1	PAV06G058120.2	NG86	0.1745	0.1558	1.12003
FUN_001853-T1	PAV01G026120.1	NG86	0.3529	0.3151	1.11996
FUN_001458-T1	PAV01G020370.1	NG86	0.1754	0.1567	1.11934
FUN_032956-T1	PAV04G014640.1	NG86	0.0122	0.0109	1.11927
FUN_036252-T1	PAV07G000400.1	NG86	0.0742	0.0663	1.11916
FUN_018733-T1	PAV06G059180.1	NG86	0.0085	0.0076	1.11842
FUN_030968-T1	PAV08G051650.1	NG86	0.0105	0.0094	1.11702
FUN_000205-T1	PAV01G002290.1	NG86	0.0259	0.0232	1.11638
FUN_003167-T1	PAV01G052910.1	NG86	0.4526	0.4055	1.11615
FUN_039025-T1	PAV07G049690.1	NG86	0.0058	0.0052	1.11538
FUN_015482-T1	PAV03G026570.1	NG86	0.0136	0.0122	1.11475
FUN_004591-T1	PAV01G070810.1	NG86	0.0127	0.0114	1.11404
FUN_015551-T1	PAV03G027370.1	NG86	0.0821	0.0738	1.11247
FUN_022910-T1	PAV06G002840.1	NG86	0.01	0.009	1.11111
FUN_038552-T1	PAV07G044060.1	NG86	0.008	0.0072	1.11111
FUN_031112-T1	PAV08G053050.1	NG86	0.1621	0.1459	1.11103
FUN_037362-T1	PAV07G023610.1	NG86	0.0543	0.0489	1.11043
FUN_034885-T1	PAV04G038170.2	NG86	0.0335	0.0302	1.10927
FUN_033574-T1	PAV04G021370.1	NG86	0.0325	0.0293	1.10922
FUN_010085-T1	PAV02G036780.1	NG86	0.0143	0.0129	1.10853
FUN_037816-T1	PAV07G028250.1	NG86	0.0184	0.0166	1.10843
FUN_029417-T1	PAV08G033810.1	NG86	0.0532	0.048	1.10833
FUN_015384-T1	PAV03G024610.1	NG86	0.1107	0.0999	1.10811
FUN_024958-T1	PAV05G025810.1	NG86	0.0072	0.0065	1.10769
FUN_038203-T1	PAV07G039270.1	NG86	0.0402	0.0363	1.10744
FUN_013899-T1	PAV03G007390.1	NG86	0.0701	0.0633	1.10742
FUN_025572-T1	PAV05G034310.1	NG86	0.0819	0.074	1.10676
FUN_011417-T1	PAV02G020580.1	NG86	0.0052	0.0047	1.10638
FUN_033427-T1	PAV04G019320.1	NG86	0.0157	0.0142	1.10563
FUN_029573-T1	PAV08G036050.1	NG86	0.0158	0.0143	1.1049
FUN_029573-T1	PAV08G035680.1	NG86	0.0158	0.0143	1.1049
FUN_021590-T1	PAV06G021130.1	NG86	0.0548	0.0496	1.10484
FUN_031374-T1	PAV08G055900.1	NG86	0.0116	0.0105	1.10476
FUN_032413-T1	PAV04G009020.1	NG86	0.1173	0.1062	1.10452
FUN_033037-T1	PAV04G014730.2	NG86	0.0053	0.0048	1.10417
FUN_035368-T1	PAV04G051940.1	NG86	0.1838	0.1665	1.1039
FUN_017305-T1	PAV03G045690.1	NG86	0.1811	0.1641	1.1036
FUN_030955-T1	PAV08G051420.1	NG86	0.0107	0.0097	1.10309
FUN_022622-T1	PAV06G006880.1	NG86	0.0118	0.0107	1.1028
FUN_032452-T1	PAV04G009620.1	NG86	0.026	0.0236	1.10169
FUN_007495-T1	PAV01G100060.1	NG86	0.0695	0.0631	1.10143
FUN_031298-T1	PAV08G055130.1	NG86	0.1833	0.1665	1.1009
FUN_032741-T1	PAV04G011920.1	NG86	0.0131	0.0119	1.10084
FUN_001493-T1	PAV01G020950.1	NG86	0.063	0.0573	1.09948
FUN_000620-T1	PAV01G007740.1	NG86	0.215	0.1957	1.09862
FUN_012622-T1	PAV02G006410.1	NG86	0.057	0.0519	1.09827
FUN_019546-T1	PAV06G048620.1	NG86	0.0112	0.0102	1.09804
FUN_031255-T1	PAV08G054710.1	NG86	0.1457	0.1327	1.09797
FUN_017716-T2	PAV03G050080.1	NG86	0.0303	0.0276	1.09783
FUN_015559-T1	PAV03G027670.1	NG86	0.0653	0.0595	1.09748
FUN_037326-T1	PAV07G023500.1	NG86	0.0136	0.0124	1.09677
FUN_029932-T1	PAV08G039940.1	NG86	0.0193	0.0176	1.09659
FUN_029776-T1	PAV08G038480.1	NG86	0.0209	0.0191	1.09424
FUN_004579-T1	PAV01G070670.1	NG86	0.0256	0.0234	1.09402
FUN_021883-T1	PAV06G016540.1	NG86	0.0163	0.0149	1.09396
FUN_024585-T1	PAV05G020090.1	NG86	0.0665	0.0608	1.09375
FUN_030262-T1	PAV08G043440.1	NG86	0.007	0.0064	1.09375
FUN_014700-T1	PAV03G017620.1	NG86	0.0176	0.0161	1.09317
FUN_025739-T1	PAV05G036000.1	NG86	0.234	0.2145	1.09091
FUN_001425-T1	PAV01G019940.1	NG86	0.0673	0.0617	1.09076
FUN_019124-T1	PAV06G053930.1	NG86	0.0609	0.0559	1.08945
FUN_017370-T1	PAV03G045690.1	NG86	0.1785	0.1639	1.08908
FUN_030898-T1	PAV08G050570.1	NG86	0.0538	0.0494	1.08907
FUN_037508-T1	PAV07G033270.3	NG86	0.0049	0.0045	1.08889
FUN_006869-T1	PAV01G092780.1	NG86	0.0345	0.0317	1.08833
FUN_016695-T1	PAV03G039210.1	NG86	0.0173	0.0159	1.08805
FUN_012793-T1	PAV02G004080.1	NG86	0.0521	0.0479	1.08768
FUN_001388-T1	PAV01G019510.1	NG86	0.0971	0.0893	1.08735
FUN_011575-T1	PAV02G018520.1	NG86	0.0137	0.0126	1.0873
FUN_037099-T1	PAV07G020220.1	NG86	0.0499	0.0459	1.08715
FUN_008895-T1	PAV02G056950.1	NG86	0.0961	0.0884	1.0871
FUN_013601-T1	PAV03G003350.1	NG86	0.0225	0.0207	1.08696
FUN_019579-T1	PAV06G048230.1	NG86	0.015	0.0138	1.08696
FUN_027919-T1	PAV08G008570.3	NG86	0.01	0.0092	1.08696
FUN_000177-T1	PAV01G001800.1	NG86	0.0366	0.0337	1.08605
FUN_001280-T1	PAV01G017620.1	NG86	0.0165	0.0152	1.08553
FUN_039305-T1	PAV07G052720.1	NG86	0.0319	0.0294	1.08503
FUN_038967-T1	PAV07G049270.1	NG86	0.0447	0.0412	1.08495
FUN_039417-T1	PAV07G054280.1	NG86	0.0466	0.043	1.08372
FUN_000330-T1	PAV01G003760.1	NG86	0.2709	0.25	1.0836
FUN_040283-T1	PAV04G030500.1	NG86	0.0091	0.0084	1.08333
FUN_010987-T1	PAV02G025160.1	NG86	0.0169	0.0156	1.08333
FUN_032779-T1	PAV04G012310.1	NG86	0.0316	0.0292	1.08219
FUN_033318-T1	PAV04G017870.1	NG86	0.0158	0.0146	1.08219
FUN_029376-T1	PAV08G032780.1	NG86	0.0079	0.0073	1.08219
FUN_021711-T1	PAV06G017830.1	NG86	0.053	0.049	1.08163
FUN_030235-T1	PAV08G043160.1	NG86	0.0294	0.0272	1.08088
FUN_029346-T1	PAV08G032440.1	NG86	0.0828	0.0767	1.07953
FUN_000698-T1	PAV01G009650.1	NG86	0.0137	0.0127	1.07874
FUN_040273-T1	PAV04G020330.1	NG86	0.0247	0.0229	1.0786
FUN_038864-T1	PAV07G048030.1	NG86	0.0662	0.0614	1.07818
FUN_009935-T1	PAV02G039630.1	NG86	0.2542	0.2358	1.07803
FUN_009935-T1	PAV02G044460.1	NG86	0.2542	0.2358	1.07803
FUN_028814-T1	PAV08G025590.1	NG86	0.1134	0.1052	1.07795
FUN_012710-T1	PAV02G005180.1	NG86	0.1941	0.1801	1.07773
FUN_033278-T1	PAV04G017320.1	NG86	0.049	0.0455	1.07692
FUN_023045-T1	PAV06G001320.1	NG86	0.1271	0.1181	1.07621
FUN_030729-T1	PAV08G048750.1	NG86	0.0212	0.0197	1.07614
FUN_005225-T1	PAV01G076850.1	NG86	0.0128	0.0119	1.07563
FUN_005233-T1	PAV01G076850.1	NG86	0.0128	0.0119	1.07563
FUN_001457-T1	PAV01G020340.1	NG86	0.1144	0.1064	1.07519
FUN_016138-T1	PAV03G033360.1	NG86	0.063	0.0586	1.07509
FUN_001623-T1	PAV01G022870.1	NG86	0.2774	0.2582	1.07436
FUN_013589-T1	PAV03G003210.1	NG86	0.0219	0.0204	1.07353
FUN_019962-T1	PAV06G043080.1	NG86	0.0382	0.0356	1.07303
FUN_024765-T1	PAV05G022620.1	NG86	0.0147	0.0137	1.07299
FUN_038901-T1	PAV07G048660.1	NG86	0.0074	0.0069	1.07246
FUN_001649-T1	PAV01G023310.1	NG86	0.5575	0.5202	1.0717
FUN_039076-T1	PAV07G050320.1	NG86	0.0136	0.0127	1.07087
FUN_004513-T1	PAV01G069950.1	NG86	0.0227	0.0212	1.07075
FUN_022284-T1	PAV06G011850.1	NG86	0.0167	0.0156	1.07051
FUN_029120-T1	PAV08G029730.1	NG86	0.0335	0.0313	1.07029
FUN_022210-T1	PAV06G012500.1	NG86	0.2933	0.2741	1.07005
FUN_029991-T1	PAV08G040070.1	NG86	0.0214	0.02	1.07
FUN_022125-T1	PAV06G013790.1	NG86	0.023	0.0215	1.06977
FUN_019408-T1	PAV06G050700.1	NG86	0.0092	0.0086	1.06977
FUN_038886-T1	PAV07G048430.1	NG86	0.2433	0.2275	1.06945
FUN_020071-T1	PAV06G041630.1	NG86	0.0745	0.0697	1.06887
FUN_016171-T1	PAV03G033380.1	NG86	0.1536	0.1438	1.06815
FUN_029861-T1	PAV08G039080.1	NG86	0.4357	0.408	1.06789
FUN_018434-T1	PAV06G062600.1	NG86	0.0537	0.0503	1.06759
FUN_034261-T1	PAV04G030480.1	NG86	0.2719	0.2548	1.06711
FUN_029124-T1	PAV08G029730.1	NG86	0.0335	0.0314	1.06688
FUN_012669-T1	PAV02G005620.1	NG86	0.0894	0.0838	1.06683
FUN_036091-T1	PAV07G003570.1	NG86	0.0096	0.009	1.06667
FUN_035110-T1	PAV04G051560.1	NG86	0.0209	0.0196	1.06633
FUN_005186-T1	PAV01G076280.1	NG86	0.1368	0.1283	1.06625
FUN_017039-T1	PAV03G043540.2	NG86	0.0391	0.0367	1.0654
FUN_032667-T1	PAV04G011930.1	NG86	0.1461	0.1372	1.06487
FUN_029218-T1	PAV08G031140.1	NG86	0.0148	0.0139	1.06475
FUN_016768-T1	PAV03G040300.1	NG86	0.0132	0.0124	1.06452
FUN_012369-T1	PAV02G009160.1	NG86	0.0911	0.0856	1.06425
FUN_019824-T1	PAV06G045370.1	NG86	0.0116	0.0109	1.06422
FUN_000380-T1	PAV01G004580.1	NG86	0.1516	0.1425	1.06386
FUN_006511-T1	PAV01G090150.1	NG86	0.0521	0.049	1.06327
FUN_006657-T1	PAV01G090150.1	NG86	0.0521	0.049	1.06327
FUN_019370-T1	PAV06G051140.1	NG86	0.0959	0.0902	1.06319
FUN_022951-T1	PAV06G002410.1	NG86	0.0505	0.0475	1.06316
FUN_016170-T1	PAV03G033360.1	NG86	0.0623	0.0586	1.06314
FUN_001933-T1	PAV01G028270.2	NG86	0.0102	0.0096	1.0625
FUN_006267-T1	PAV01G087590.1	NG86	0.0204	0.0192	1.0625
FUN_038473-T1	PAV07G042980.2	NG86	0.0205	0.0193	1.06218
FUN_027596-T1	PAV08G002320.1	NG86	0.2376	0.2237	1.06214
FUN_001351-T1	PAV01G019100.1	NG86	0.5116	0.4818	1.06185
FUN_018963-T1	PAV06G056820.1	NG86	0.0086	0.0081	1.06173
FUN_021996-T1	PAV06G015300.1	NG86	0.0191	0.018	1.06111
FUN_014283-T1	PAV03G010720.1	NG86	0.016	0.0151	1.0596
FUN_034889-T1	PAV04G038530.4	NG86	0.0143	0.0135	1.05926
FUN_037651-T1	PAV07G031540.2	NG86	0.0286	0.027	1.05926
FUN_004338-T1	PAV01G068050.1	NG86	0.0108	0.0102	1.05882
FUN_034250-T1	PAV04G030300.1	NG86	0.0144	0.0136	1.05882
FUN_007301-T1	PAV01G102410.1	NG86	0.018	0.017	1.05882
FUN_039947-T1	PAV01G068040.2	NG86	0.009	0.0085	1.05882
FUN_020609-T1	PAV06G034840.1	NG86	0.1186	0.1121	1.05798
FUN_039514-T1	PAV07G055050.1	NG86	0.011	0.0104	1.05769
FUN_002136-T1	PAV01G031140.1	NG86	0.1478	0.1398	1.05722
FUN_017000-T1	PAV03G043070.1	NG86	0.1907	0.1804	1.0571
FUN_006393-T1	PAV01G089070.1	NG86	0.0612	0.0579	1.05699
FUN_016442-T1	PAV03G036420.1	NG86	0.0297	0.0281	1.05694
FUN_023739-T1	PAV05G010440.1	NG86	0.1454	0.1376	1.05669
FUN_020130-T1	PAV06G040600.1	NG86	0.0301	0.0285	1.05614
FUN_014656-T1	PAV03G016750.1	NG86	0.0442	0.0419	1.05489
FUN_008296-T1	PAV02G067120.1	NG86	0.0773	0.0733	1.05457
FUN_032554-T1	PAV04G010750.1	NG86	0.124	0.1176	1.05442
FUN_003644-T1	PAV01G058840.1	NG86	0.0352	0.0334	1.05389
FUN_004851-T1	PAV01G072800.1	NG86	0.0158	0.015	1.05333
FUN_019533-T1	PAV06G048900.1	NG86	0.2603	0.2472	1.05299
FUN_009966-T1	PAV02G044030.1	NG86	0.128	0.1216	1.05263
FUN_009966-T1	PAV02G038160.1	NG86	0.128	0.1216	1.05263
FUN_022855-T1	PAV06G003350.1	NG86	0.0221	0.021	1.05238
FUN_026222-T1	PAV05G040780.1	NG86	0.0626	0.0595	1.0521
FUN_021591-T1	PAV06G021130.1	NG86	0.0386	0.0367	1.05177
FUN_005124-T1	PAV01G075600.1	NG86	0.0122	0.0116	1.05172
FUN_019877-T1	PAV06G043540.1	NG86	0.1954	0.1858	1.05167
FUN_009944-T1	PAV02G038930.1	NG86	0.0702	0.0668	1.0509
FUN_038396-T1	PAV07G041760.1	NG86	0.0713	0.0679	1.05007
FUN_014967-T1	PAV03G018860.1	NG86	0.082	0.0781	1.04994
FUN_001932-T1	PAV01G028450.1	NG86	0.0405	0.0386	1.04922
FUN_039569-T1	PAV07G055560.1	NG86	0.0904	0.0862	1.04872
FUN_024878-T1	PAV05G024450.1	NG86	0.013	0.0124	1.04839
FUN_026704-T1	PAV05G045390.1	NG86	0.0175	0.0167	1.0479
FUN_026142-T1	PAV05G040030.1	NG86	0.2981	0.2845	1.0478
FUN_008908-T1	PAV02G059330.1	NG86	0.199	0.19	1.04737
FUN_027557-T1	PAV07G057630.1	NG86	0.1416	0.1352	1.04734
FUN_022725-T1	PAV06G004790.1	NG86	0.0599	0.0572	1.0472
FUN_018344-T1	PAV06G063710.2	NG86	0.0267	0.0255	1.04706
FUN_036678-T1	PAV07G008590.2	NG86	0.0089	0.0085	1.04706
FUN_011239-T1	PAV02G022420.1	NG86	0.0223	0.0213	1.04695
FUN_008171-T1	PAV02G069410.1	NG86	0.1768	0.1689	1.04677
FUN_015034-T2	PAV03G019110.1	NG86	0.0919	0.0878	1.0467
FUN_016925-T1	PAV03G042020.1	NG86	0.0137	0.0131	1.0458
FUN_013734-T1	PAV03G005100.1	NG86	0.0297	0.0284	1.04577
FUN_008806-T1	PAV02G060220.1	NG86	0.0738	0.0706	1.04533
FUN_039588-T1	PAV07G055850.1	NG86	0.0162	0.0155	1.04516
FUN_022085-T1	PAV06G014290.1	NG86	0.0118	0.0113	1.04425
FUN_010117-T1	PAV02G035910.1	NG86	0.0189	0.0181	1.0442
FUN_039852-T1	PAV07G058730.1	NG86	0.0095	0.0091	1.04396
FUN_030744-T1	PAV08G048920.1	NG86	0.138	0.1322	1.04387
FUN_005381-T1	PAV01G078750.1	NG86	0.0597	0.0572	1.04371
FUN_002342-T1	PAV01G034850.1	NG86	0.012	0.0115	1.04348
FUN_001592-T1	PAV01G022320.1	NG86	0.0442	0.0424	1.04245
FUN_018594-T1	PAV06G060670.1	NG86	0.0295	0.0283	1.0424
FUN_030799-T1	PAV08G049570.1	NG86	0.0249	0.0239	1.04184
FUN_024902-T1	PAV05G024850.1	NG86	0.0075	0.0072	1.04167
FUN_022523-T1	PAV06G008030.1	NG86	0.0978	0.0939	1.04153
FUN_011641-T1	PAV02G017640.1	NG86	0.0201	0.0193	1.04145
FUN_014621-T1	PAV03G016460.1	NG86	0.3255	0.3126	1.04127
FUN_035052-T1	PAV04G041960.1	NG86	0.0128	0.0123	1.04065
FUN_015617-T1	PAV03G028410.1	NG86	0.0748	0.0719	1.04033
FUN_026484-T1	PAV05G043630.1	NG86	0.0466	0.0448	1.04018
FUN_004365-T1	PAV01G068270.1	NG86	0.0422	0.0406	1.03941
FUN_004671-T2	PAV01G071670.1	NG86	0.1276	0.1228	1.03909
FUN_010566-T1	PAV02G031350.1	NG86	0.0803	0.0773	1.03881
FUN_011619-T1	PAV02G017920.1	NG86	0.0108	0.0104	1.03846
FUN_017317-T1	PAV03G046110.1	NG86	0.019	0.0183	1.03825
FUN_017382-T1	PAV03G046110.1	NG86	0.019	0.0183	1.03825
FUN_017084-T1	PAV03G043920.1	NG86	0.0582	0.0561	1.03743
FUN_026591-T1	PAV05G044370.1	NG86	0.0111	0.0107	1.03738
FUN_030345-T1	PAV08G044380.1	NG86	0.1452	0.14	1.03714
FUN_000212-T1	PAV01G002340.1	NG86	0.0337	0.0325	1.03692
FUN_029931-T1	PAV08G039930.1	NG86	0.0454	0.0438	1.03653
FUN_003166-T2	PAV01G052900.3	NG86	0.0823	0.0794	1.03652
FUN_020391-T1	PAV04G043630.1	NG86	0.1611	0.1555	1.03601
FUN_002012-T1	PAV01G029880.1	NG86	0.2308	0.2228	1.03591
FUN_009790-T1	PAV02G047370.1	NG86	0.0175	0.0169	1.0355
FUN_033592-T1	PAV04G021920.1	NG86	0.0293	0.0283	1.03534
FUN_002801-T1	PAV01G045130.1	NG86	0.0851	0.0822	1.03528
FUN_017805-T1	PAV03G051450.1	NG86	0.0383	0.037	1.03514
FUN_014418-T1	PAV03G013110.1	NG86	0.062	0.0599	1.03506
FUN_002362-T1	PAV01G035080.1	NG86	0.086	0.0831	1.0349
FUN_010445-T1	PAV02G032620.1	NG86	0.0089	0.0086	1.03488
FUN_002148-T1	PAV01G031420.1	NG86	0.0181	0.0175	1.03429
FUN_017406-T1	PAV03G046340.1	NG86	0.0514	0.0497	1.03421
FUN_009014-T1	PAV02G055880.1	NG86	0.0577	0.0558	1.03405
FUN_033484-T2	PAV04G020120.1	NG86	0.0244	0.0236	1.0339
FUN_037334-T1	PAV07G023620.1	NG86	0.1083	0.1048	1.0334
FUN_010119-T1	PAV02G035890.1	NG86	0.0217	0.021	1.03333
FUN_021122-T1	PAV06G027040.1	NG86	0.0187	0.0181	1.03315
FUN_032072-T1	PAV04G005760.1	NG86	0.1685	0.1632	1.03248
FUN_037364-T1	PAV07G023620.1	NG86	0.1083	0.1049	1.03241
FUN_022985-T1	PAV06G002080.1	NG86	0.0418	0.0405	1.0321
FUN_001417-T1	PAV01G019750.1	NG86	0.0387	0.0375	1.032
FUN_003999-T1	PAV01G064050.1	NG86	0.4583	0.4442	1.03174
FUN_017428-T1	PAV03G046530.1	NG86	0.0866	0.084	1.03095
FUN_002397-T1	PAV01G036580.1	NG86	0.0206	0.02	1.03
FUN_034826-T1	PAV04G037070.1	NG86	0.1254	0.1218	1.02956
FUN_039488-T1	PAV07G054850.1	NG86	0.0211	0.0205	1.02927
FUN_037136-T1	PAV07G019860.1	NG86	0.0388	0.0377	1.02918
FUN_018739-T1	PAV06G059100.1	NG86	0.1776	0.1726	1.02897
FUN_022753-T1	PAV06G004450.1	NG86	0.0216	0.021	1.02857
FUN_013497-T1	PAV03G001890.1	NG86	0.0917	0.0893	1.02688
FUN_000371-T1	PAV01G004490.1	NG86	0.0115	0.0112	1.02679
FUN_022603-T1	PAV06G006990.1	NG86	0.1372	0.1337	1.02618
FUN_018703-T1	PAV06G059510.1	NG86	0.0554	0.054	1.02593
FUN_027630-T1	PAV08G002620.2	NG86	0.0649	0.0633	1.02528
FUN_012634-T1	PAV02G006280.1	NG86	0.0124	0.0121	1.02479
FUN_016325-T1	PAV03G034690.1	NG86	0.2041	0.1992	1.0246
FUN_030304-T1	PAV08G043890.1	NG86	0.0084	0.0082	1.02439
FUN_009320-T1	PAV02G052370.1	NG86	0.119	0.1162	1.0241
FUN_030760-T1	PAV08G049030.1	NG86	0.0639	0.0624	1.02404
FUN_024578-T1	PAV05G020090.1	NG86	0.0905	0.0884	1.02376
FUN_008464-T1	PAV02G064740.1	NG86	0.0216	0.0211	1.0237
FUN_014823-T1	PAV03G016750.1	NG86	0.1235	0.1207	1.0232
FUN_010919-T1	PAV02G025830.1	NG86	0.1745	0.1706	1.02286
FUN_000477-T1	PAV01G005830.1	NG86	0.0092	0.009	1.02222
FUN_002103-T1	PAV01G030900.1	NG86	0.0187	0.0183	1.02186
FUN_028236-T1	PAV08G017860.1	NG86	0.0187	0.0183	1.02186
FUN_039959-T1	PAV01G077490.1	NG86	0.0236	0.0231	1.02165
FUN_038560-T1	PAV07G044370.1	NG86	0.1043	0.1021	1.02155
FUN_030073-T1	PAV08G041270.1	NG86	0.0571	0.0559	1.02147
FUN_037365-T1	PAV07G023620.1	NG86	0.0977	0.0958	1.01983
FUN_006254-T1	PAV01G087470.1	NG86	0.0515	0.0505	1.0198
FUN_031392-T1	PAV08G056080.2	NG86	0.0265	0.026	1.01923
FUN_009284-T1	PAV02G052620.1	NG86	0.1968	0.1931	1.01916
FUN_023713-T1	PAV05G010960.1	NG86	0.2152	0.2112	1.01894
FUN_038918-T1	PAV07G048410.1	NG86	0.6844	0.6718	1.01876
FUN_014553-T1	PAV03G015220.1	NG86	0.0683	0.0671	1.01788
FUN_029346-T1	PAV08G032340.1	NG86	0.1825	0.1793	1.01785
FUN_012568-T1	PAV02G006820.1	NG86	0.0643	0.0632	1.01741
FUN_014155-T1	PAV03G010440.1	NG86	0.0177	0.0174	1.01724
FUN_014303-T1	PAV03G010440.1	NG86	0.0177	0.0174	1.01724
FUN_009959-T1	PAV02G038930.1	NG86	0.0593	0.0583	1.01715
FUN_026395-T1	PAV05G042640.1	NG86	0.0777	0.0764	1.01702
FUN_030737-T1	PAV08G048830.1	NG86	0.0509	0.0501	1.01597
FUN_038425-T1	PAV07G042250.1	NG86	0.0637	0.0627	1.01595
FUN_037173-T1	PAV07G020940.1	NG86	0.0255	0.0251	1.01594
FUN_003939-T1	PAV01G062990.1	NG86	0.0064	0.0063	1.01587
FUN_037949-T1	PAV07G035880.1	NG86	0.0066	0.0065	1.01538
FUN_030622-T1	PAV08G047340.1	NG86	0.1248	0.123	1.01463
FUN_032509-T1	PAV04G010250.1	NG86	0.0139	0.0137	1.0146
FUN_029211-T1	PAV08G031090.1	NG86	0.0144	0.0142	1.01408
FUN_039153-T1	PAV07G051050.1	NG86	0.0075	0.0074	1.01351
FUN_033459-T1	PAV04G019580.1	NG86	0.0635	0.0627	1.01276
FUN_014078-T1	PAV03G009280.4	NG86	0.0825	0.0815	1.01227
FUN_014618-T1	PAV03G016160.1	NG86	0.0508	0.0502	1.01195
FUN_028894-T1	PAV08G027400.1	NG86	0.1382	0.1366	1.01171
FUN_012941-T1	PAV02G002380.1	NG86	0.0962	0.0951	1.01157
FUN_012016-T1	PAV02G013310.3	NG86	0.1885	0.1864	1.01127
FUN_038444-T1	PAV07G042420.1	NG86	0.0639	0.0632	1.01108
FUN_013913-T1	PAV03G007550.2	NG86	0.1525	0.1509	1.0106
FUN_004616-T1	PAV01G071080.1	NG86	0.3905	0.3869	1.0093
FUN_002397-T1	PAV01G034610.1	NG86	0.1118	0.1108	1.00903
FUN_011006-T1	PAV02G024870.1	NG86	0.0339	0.0336	1.00893
FUN_016701-T1	PAV03G039420.1	NG86	0.0455	0.0451	1.00887
FUN_038927-T1	PAV07G048790.2	NG86	0.137	0.1358	1.00884
FUN_037618-T1	PAV07G032010.1	NG86	0.0235	0.0233	1.00858
FUN_039275-T1	PAV07G052410.1	NG86	0.0118	0.0117	1.00855
FUN_011361-T1	PAV02G021480.1	NG86	0.0363	0.036	1.00833
FUN_006352-T1	PAV01G088540.1	NG86	0.0126	0.0125	1.008
FUN_039556-T1	PAV07G055430.1	NG86	0.0128	0.0127	1.00787
FUN_003985-T1	PAV01G063660.1	NG86	0.2512	0.2493	1.00762
FUN_012017-T1	PAV02G013240.1	NG86	0.2794	0.2773	1.00757
FUN_038886-T1	PAV07G048280.1	NG86	0.2957	0.2935	1.0075
FUN_020988-T1	PAV06G028980.1	NG86	0.3637	0.3611	1.0072
FUN_038749-T1	PAV07G047010.1	NG86	0.2298	0.2282	1.00701
FUN_011008-T1	PAV02G024730.1	NG86	0.1015	0.1008	1.00694
FUN_019300-T1	PAV06G051900.1	NG86	0.1412	0.1403	1.00641
FUN_026085-T1	PAV05G040030.1	NG86	0.2874	0.2856	1.0063
FUN_012093-T1	PAV02G012350.1	NG86	0.0828	0.0823	1.00608
FUN_012482-T1	PAV02G008120.2	NG86	0.0174	0.0173	1.00578
FUN_026551-T1	PAV05G044010.1	NG86	0.1814	0.1804	1.00554
FUN_036076-T1	PAV07G003320.1	NG86	0.5039	0.5013	1.00519
FUN_010042-T1	PAV02G037700.1	NG86	0.1385	0.1378	1.00508
FUN_040165-T1	PAV05G003360.1	NG86	0.3197	0.3185	1.00377
FUN_037011-T1	PAV07G015420.1	NG86	0.1071	0.1067	1.00375
FUN_016485-T1	PAV03G037020.1	NG86	0.0272	0.0271	1.00369
FUN_016721-T1	PAV03G039700.1	NG86	0.1412	0.1407	1.00355
FUN_037342-T1	PAV07G023610.1	NG86	0.2723	0.2715	1.00295
FUN_025383-T1	PAV05G032120.1	NG86	0.2601	0.2594	1.0027
FUN_000857-T1	PAV01G011400.1	NG86	0.0405	0.0404	1.00248
FUN_013874-T1	PAV03G006910.1	NG86	0.0999	0.0997	1.00201
FUN_019842-T1	PAV06G045040.1	NG86	0.0711	0.071	1.00141
FUN_021818-T1	PAV06G017250.1	NG86	0.0969	0.0968	1.00103
FUN_017378-T1	PAV03G046030.1	NG86	0.2256	0.2254	1.00089
FUN_016595-T1	PAV03G038450.1	NG86	0.398	0.3978	1.0005
FUN_031102-T1	PAV08G052910.1	NG86	0.3446	0.3445	1.00029
FUN_001740-T1	PAV01G024360.1	NG86	0.0066	0.0066	1
FUN_011165-T1	PAV02G023340.1	NG86	0.0117	0.0117	1
FUN_013426-T1	PAV03G001100.1	NG86	0.0123	0.0123	1
FUN_016766-T1	PAV03G040280.1	NG86	0.0063	0.0063	1
FUN_025481-T1	PAV05G033260.1	NG86	0.0345	0.0345	1
FUN_025884-T1	PAV05G037660.1	NG86	0.0066	0.0066	1
FUN_026349-T1	PAV05G042170.1	NG86	0.011	0.011	1
FUN_026443-T1	PAV05G043220.1	NG86	0.0189	0.0189	1
FUN_026700-T1	PAV05G045340.1	NG86	0.0189	0.0189	1
FUN_025378-T1	PAV05G031970.2	NG86	0.0112	0.0112	1
FUN_021425-T1	PAV06G023440.1	NG86	0.0184	0.0184	1
FUN_022775-T1	PAV06G004230.1	NG86	0.0045	0.0045	1
FUN_019851-T1	PAV06G044750.1	NG86	0.0073	0.0073	1
FUN_038736-T1	PAV07G046580.1	NG86	0.0099	0.0099	1
FUN_038821-T1	PAV07G047670.1	NG86	0.0073	0.0073	1
FUN_030061-T1	PAV08G041100.1	NG86	0.0128	0.0128	1
FUN_030098-T1	PAV08G041490.3	NG86	0.1075	0.1075	1
FUN_030964-T1	PAV08G051600.1	NG86	0.0047	0.0047	1
FUN_031170-T1	PAV08G053680.1	NG86	0.1257	0.1258	0.999205
FUN_027943-T1	PAV08G008880.1	NG86	0.1038	0.1039	0.999038
FUN_038252-T1	PAV07G039770.2	NG86	0.0595	0.0596	0.998322
FUN_033808-T1	PAV04G023570.2	NG86	0.0507	0.0508	0.998031
FUN_014364-T1	PAV03G012550.1	NG86	0.0472	0.0473	0.997886
FUN_000347-T1	PAV01G004070.1	NG86	0.082	0.0822	0.997567
FUN_003631-T1	PAV01G058690.1	NG86	0.1595	0.1599	0.997498
FUN_024857-T1	PAV05G024060.1	NG86	0.039	0.0391	0.997442
FUN_016537-T1	PAV03G037750.1	NG86	0.0319	0.032	0.996875
FUN_000363-T1	PAV01G004290.1	NG86	0.3608	0.362	0.996685
FUN_008863-T1	PAV02G059650.2	NG86	0.025	0.0251	0.996016
FUN_011972-T1	PAV02G014000.1	NG86	0.1591	0.1598	0.99562
FUN_039418-T1	PAV07G054290.1	NG86	0.0202	0.0203	0.995074
FUN_010208-T1	PAV02G034400.1	NG86	0.2911	0.2927	0.994534
FUN_011013-T1	PAV02G024640.1	NG86	0.1368	0.1376	0.994186
FUN_012395-T1	PAV02G008930.1	NG86	0.1398	0.1407	0.993603
FUN_002086-T1	PAV01G031220.1	NG86	0.1184	0.1192	0.993289
FUN_032650-T1	PAV04G011760.1	NG86	0.2216	0.2231	0.993277
FUN_024491-T1	PAV05G018940.1	NG86	0.0145	0.0146	0.993151
FUN_018629-T1	PAV06G060360.1	NG86	0.1568	0.1579	0.993034
FUN_011136-T1	PAV02G023660.1	NG86	0.014	0.0141	0.992908
FUN_022784-T1	PAV06G004150.1	NG86	0.0546	0.055	0.992727
FUN_021589-T1	PAV06G021230.1	NG86	0.0948	0.0956	0.991632
FUN_022612-T1	PAV06G006900.1	NG86	0.023	0.0232	0.991379
FUN_022184-T1	PAV06G012840.1	NG86	0.0791	0.0798	0.991228
FUN_025616-T1	PAV05G034670.1	NG86	0.2431	0.2455	0.990224
FUN_014642-T1	PAV04G044890.1	NG86	0.1714	0.1731	0.990179
FUN_012930-T1	PAV02G002560.1	NG86	0.0194	0.0196	0.989796
FUN_013639-T1	PAV03G003900.1	NG86	0.0095	0.0096	0.989583
FUN_004755-T1	PAV01G071970.1	NG86	0.0189	0.0191	0.989529
FUN_019439-T1	PAV06G050430.1	NG86	0.0189	0.0191	0.989529
FUN_027453-T1	PAV08G004300.1	NG86	0.2251	0.2275	0.989451
FUN_023128-T1	PAV06G000310.1	NG86	0.0092	0.0093	0.989247
FUN_025264-T1	PAV05G030150.1	NG86	0.0173	0.0175	0.988571
FUN_012816-T1	PAV02G003820.1	NG86	0.0338	0.0342	0.988304
FUN_021204-T1	PAV06G026240.1	NG86	0.0168	0.017	0.988235
FUN_008590-T1	PAV02G063360.1	NG86	0.107	0.1083	0.987996
FUN_020636-T1	PAV06G034820.1	NG86	0.0326	0.033	0.987879
FUN_002293-T1	PAV01G035080.1	NG86	0.0881	0.0892	0.987668
FUN_015126-T1	PAV03G020210.1	NG86	0.0867	0.0878	0.987472
FUN_008174-T1	PAV02G069380.1	NG86	0.0704	0.0713	0.987377
FUN_000571-T1	PAV01G007010.1	NG86	0.0074	0.0075	0.986667
FUN_029693-T1	PAV08G037580.1	NG86	0.0586	0.0594	0.986532
FUN_022079-T1	PAV06G014350.1	NG86	0.2874	0.2914	0.986273
FUN_002039-T1	PAV01G030180.1	NG86	0.0069	0.007	0.985714
FUN_019585-T1	PAV06G048100.1	NG86	0.0138	0.014	0.985714
FUN_007993-T1	PAV02G071750.1	NG86	0.3025	0.3069	0.985663
FUN_000699-T1	PAV01G009680.3	NG86	0.0267	0.0271	0.98524
FUN_017878-T1	PAV03G052150.1	NG86	0.0133	0.0135	0.985185
FUN_018710-T1	PAV06G059420.1	NG86	0.0584	0.0593	0.984823
FUN_010802-T1	PAV02G027100.1	NG86	0.1164	0.1182	0.984772
FUN_022285-T1	PAV06G011840.1	NG86	0.0447	0.0454	0.984581
FUN_006678-T1	PAV01G090530.1	NG86	0.0127	0.0129	0.984496
FUN_008214-T1	PAV02G068340.2	NG86	0.0127	0.0129	0.984496
FUN_022185-T1	PAV06G012870.1	NG86	0.0814	0.0827	0.984281
FUN_016503-T1	PAV03G037220.1	NG86	0.1563	0.1588	0.984257
FUN_012931-T1	PAV02G002550.1	NG86	0.0243	0.0247	0.983806
FUN_009190-T1	PAV02G053310.1	NG86	0.1689	0.1717	0.983692
FUN_020164-T2	PAV06G040160.1	NG86	0.0232	0.0236	0.983051
FUN_040030-T1	PAV02G016140.1	NG86	0.3139	0.3194	0.98278
FUN_030565-T1	PAV08G046800.1	NG86	0.0564	0.0574	0.982578
FUN_017278-T1	PAV03G045350.1	NG86	0.0505	0.0514	0.98249
FUN_015939-T1	PAV03G031540.1	NG86	0.0376	0.0383	0.981723
FUN_038981-T1	PAV07G049130.1	NG86	0.1355	0.1381	0.981173
FUN_026658-T1	PAV05G044950.1	NG86	0.0156	0.0159	0.981132
FUN_011171-T1	PAV02G023270.1	NG86	0.0463	0.0472	0.980932
FUN_022518-T1	PAV06G005810.1	NG86	0.086	0.0877	0.980616
FUN_038919-T1	PAV07G048740.1	NG86	0.1656	0.1689	0.980462
FUN_019876-T1	PAV06G043410.1	NG86	0.0741	0.0756	0.980159
FUN_028493-T1	PAV08G022630.1	NG86	0.0245	0.025	0.98
FUN_030354-T1	PAV08G044270.1	NG86	0.4354	0.4444	0.979748
FUN_040034-T1	PAV02G013030.1	NG86	0.4351	0.4442	0.979514
FUN_018377-T1	PAV06G063340.1	NG86	0.0619	0.0632	0.97943
FUN_016625-T1	PAV03G038780.1	NG86	0.0328	0.0335	0.979104
FUN_028048-T1	PAV08G015170.1	NG86	0.1077	0.11	0.979091
FUN_029975-T1	PAV08G039910.1	NG86	0.0325	0.0332	0.978916
FUN_019662-T1	PAV06G047340.4	NG86	0.2202	0.225	0.978667
FUN_026432-T1	PAV05G043090.1	NG86	0.0353	0.0361	0.977839
FUN_019708-T1	PAV06G047230.1	NG86	0.0828	0.0847	0.977568
FUN_027354-T1	PAV08G005650.1	NG86	0.3125	0.3198	0.977173
FUN_039211-T1	PAV07G051620.1	NG86	0.0338	0.0346	0.976879
FUN_004024-T1	PAV01G064210.1	NG86	0.0821	0.0841	0.976219
FUN_007538-T1	PAV01G099390.1	NG86	0.0286	0.0293	0.976109
FUN_022793-T1	PAV06G004050.1	NG86	0.0081	0.0083	0.975904
FUN_024972-T1	PAV05G025980.1	NG86	0.0364	0.0373	0.975871
FUN_029542-T1	PAV08G035300.1	NG86	0.3104	0.3181	0.975794
FUN_004130-T1	PAV01G065500.1	NG86	0.0161	0.0165	0.975758
FUN_002053-T1	PAV01G030300.1	NG86	0.2172	0.2227	0.975303
FUN_039872-T1	PAV07G058960.1	NG86	0.3513	0.3603	0.975021
FUN_013495-T1	PAV03G001760.1	NG86	0.1027	0.1054	0.974383
FUN_001452-T1	PAV01G020320.1	NG86	0.1562	0.1604	0.973815
FUN_021905-T1	PAV06G016310.1	NG86	0.0297	0.0305	0.97377
FUN_030899-T1	PAV08G050630.1	NG86	0.5972	0.6135	0.973431
FUN_031556-T1	PAV04G000630.1	NG86	0.0108	0.0111	0.972973
FUN_031130-T1	PAV08G053240.1	NG86	0.12	0.1234	0.972447
FUN_009866-T1	PAV02G040030.1	NG86	0.3061	0.3148	0.972363
FUN_037964-T1	PAV07G036140.1	NG86	0.0456	0.0469	0.972281
FUN_025378-T1	PAV05G031960.1	NG86	0.1292	0.1329	0.97216
FUN_033562-T1	PAV04G021130.3	NG86	0.1813	0.1865	0.972118
FUN_000784-T1	PAV01G010650.1	NG86	0.3199	0.3291	0.972045
FUN_000594-T1	PAV01G007330.1	NG86	0.2756	0.2836	0.971791
FUN_006667-T1	PAV01G090360.1	NG86	0.0413	0.0425	0.971765
FUN_037431-T1	PAV07G024340.1	NG86	0.2486	0.2559	0.971473
FUN_003204-T1	PAV01G053210.1	NG86	0.0168	0.0173	0.971098
FUN_019001-T1	PAV06G056350.1	NG86	0.02	0.0206	0.970874
FUN_024441-T1	PAV05G018180.1	NG86	0.0558	0.0575	0.970435
FUN_001193-T1	PAV01G016550.1	NG86	0.1166	0.1202	0.97005
FUN_012527-T1	PAV02G007190.1	NG86	0.0064	0.0066	0.969697
FUN_027622-T1	PAV08G002700.1	NG86	0.2325	0.2398	0.969558
FUN_008008-T1	PAV02G071280.1	NG86	0.0191	0.0197	0.969543
FUN_011561-T1	PAV02G018730.1	NG86	0.0284	0.0293	0.969283
FUN_000949-T1	PAV01G012500.1	NG86	0.0464	0.0479	0.968685
FUN_022622-T1	PAV06G006800.1	NG86	0.034	0.0351	0.968661
FUN_006584-T1	PAV01G089420.1	NG86	0.0462	0.0477	0.968553
FUN_017448-T2	PAV03G046800.1	NG86	0.0829	0.0856	0.968458
FUN_010842-T1	PAV02G026590.1	NG86	0.0458	0.0473	0.968288
FUN_032446-T1	PAV04G009380.1	NG86	0.0363	0.0375	0.968
FUN_017534-T1	PAV03G047720.1	NG86	0.1085	0.1121	0.967886
FUN_011202-T1	PAV02G022800.1	NG86	0.051	0.0527	0.967742
FUN_013819-T1	PAV03G006280.1	NG86	0.06	0.062	0.967742
FUN_015162-T1	PAV03G020710.1	NG86	0.137	0.1416	0.967514
FUN_021275-T1	PAV06G025300.1	NG86	0.0739	0.0764	0.967277
FUN_028886-T1	PAV08G027400.1	NG86	0.1671	0.1728	0.967014
FUN_016852-T1	PAV03G041020.1	NG86	0.0205	0.0212	0.966981
FUN_039556-T1	PAV07G055440.1	NG86	0.1257	0.13	0.966923
FUN_017752-T1	PAV03G050960.1	NG86	0.379	0.3923	0.966097
FUN_009005-T1	PAV02G056030.1	NG86	0.1223	0.1266	0.966035
FUN_039582-T1	PAV07G055750.1	NG86	0.0085	0.0088	0.965909
FUN_018964-T1	PAV06G056810.1	NG86	0.2238	0.2317	0.965904
FUN_038885-T1	PAV07G048230.1	NG86	0.387	0.4007	0.96581
FUN_013167-T1	PAV02G000140.1	NG86	0.0112	0.0116	0.965517
FUN_015605-T1	PAV03G028410.1	NG86	0.1225	0.1269	0.965327
FUN_039646-T1	PAV07G056430.1	NG86	0.0551	0.0571	0.964974
FUN_030689-T1	PAV08G048200.2	NG86	0.011	0.0114	0.964912
FUN_037395-T1	PAV07G023840.2	NG86	0.0302	0.0313	0.964856
FUN_032726-T1	PAV04G011740.1	NG86	0.0274	0.0284	0.964789
FUN_008295-T1	PAV02G067130.1	NG86	0.0963	0.0999	0.963964
FUN_004819-T1	PAV01G072560.1	NG86	0.1521	0.1578	0.963878
FUN_021798-T1	PAV06G018910.1	NG86	0.3086	0.3202	0.963773
FUN_012637-T1	PAV02G006240.1	NG86	0.0186	0.0193	0.963731
FUN_002364-T1	PAV01G035080.1	NG86	0.1372	0.1424	0.963483
FUN_030095-T1	PAV08G041480.1	NG86	0.1684	0.1749	0.962836
FUN_025496-T1	PAV05G033450.1	NG86	0.0259	0.0269	0.962825
FUN_012567-T1	PAV02G006830.3	NG86	0.018	0.0187	0.962567
FUN_006007-T1	PAV01G085000.1	NG86	0.0154	0.016	0.9625
FUN_036915-T1	PAV07G013710.1	NG86	0.425	0.4416	0.962409
FUN_020342-T1	PAV06G037780.1	NG86	0.472	0.4905	0.962283
FUN_030257-T1	PAV08G043390.1	NG86	0.0354	0.0368	0.961957
FUN_039083-T1	PAV07G050370.1	NG86	0.0223	0.0232	0.961207
FUN_037572-T1	PAV07G032700.1	NG86	0.1107	0.1152	0.960938
FUN_040164-T1	PAV05G003100.1	NG86	0.0731	0.0761	0.960578
FUN_029684-T1	PAV08G037520.1	NG86	0.0459	0.0478	0.960251
FUN_032903-T1	PAV04G014160.1	NG86	0.4365	0.4546	0.960185
FUN_008863-T1	PAV02G057270.2	NG86	0.0241	0.0251	0.960159
FUN_022842-T1	PAV06G003570.1	NG86	0.0241	0.0251	0.960159
FUN_024068-T1	PAV05G003810.1	NG86	0.1759	0.1832	0.960153
FUN_000528-T1	PAV01G006640.1	NG86	0.0602	0.0627	0.960128
FUN_038906-T1	PAV07G048710.1	NG86	0.0072	0.0075	0.96
FUN_019201-T1	PAV06G052900.1	NG86	0.0191	0.0199	0.959799
FUN_023926-T1	PAV05G006590.1	NG86	0.0119	0.0124	0.959677
FUN_012754-T1	PAV02G004700.1	NG86	0.0095	0.0099	0.959596
FUN_027134-T1	PAV08G006610.1	NG86	0.0759	0.0791	0.959545
FUN_032654-T1	PAV04G011800.1	NG86	0.0569	0.0593	0.959528
FUN_003329-T1	PAV01G054960.1	NG86	0.0094	0.0098	0.959184
FUN_029857-T1	PAV08G039070.1	NG86	0.0846	0.0882	0.959184
FUN_007185-T1	PAV01G096690.1	NG86	0.1705	0.1778	0.958943
FUN_033518-T1	PAV04G020480.1	NG86	0.4041	0.4215	0.958719
FUN_022015-T1	PAV06G015030.1	NG86	0.0346	0.0361	0.958449
FUN_030584-T1	PAV08G046960.1	NG86	0.3597	0.3753	0.958433
FUN_022582-T1	PAV06G007210.1	NG86	0.0691	0.0721	0.958391
FUN_021302-T1	PAV06G024740.1	NG86	0.0985	0.1028	0.958171
FUN_021284-T1	PAV06G025210.1	NG86	0.2106	0.2198	0.958144
FUN_032063-T1	PAV04G005700.1	NG86	0.0206	0.0215	0.95814
FUN_029499-T1	PAV08G034710.1	NG86	0.1676	0.175	0.957714
FUN_038921-T1	PAV07G048790.2	NG86	0.0969	0.1012	0.95751
FUN_009829-T1	PAV02G040490.1	NG86	0.0045	0.0047	0.957447
FUN_025350-T1	PAV05G031360.1	NG86	0.0225	0.0235	0.957447
FUN_018717-T1	PAV06G059350.1	NG86	0.018	0.0188	0.957447
FUN_030096-T1	PAV08G041580.1	NG86	0.0356	0.0372	0.956989
FUN_000311-T1	PAV01G003580.1	NG86	0.0133	0.0139	0.956835
FUN_018382-T1	PAV06G063240.1	NG86	0.013	0.0136	0.955882
FUN_040138-T1	PAV06G025300.1	NG86	0.0689	0.0721	0.955617
FUN_013911-T1	PAV03G007550.2	NG86	0.1505	0.1575	0.955556
FUN_012025-T1	PAV02G013200.1	NG86	0.0706	0.0739	0.955345
FUN_017741-T1	PAV03G050830.1	NG86	0.0271	0.0284	0.954225
FUN_034364-T2	PAV04G031790.1	NG86	0.0746	0.0782	0.953964
FUN_024058-T1	PAV05G003870.1	NG86	0.1382	0.1449	0.953761
FUN_006980-T1	PAV01G094080.1	NG86	0.0165	0.0173	0.953757
FUN_035346-T1	PAV04G048040.1	NG86	0.0617	0.0647	0.953632
FUN_031172-T1	PAV08G053760.1	NG86	0.0185	0.0194	0.953608
FUN_004651-T1	PAV01G071490.1	NG86	0.0347	0.0364	0.953297
FUN_022580-T1	PAV06G007260.1	NG86	0.2568	0.2694	0.953229
FUN_035368-T1	PAV04G047480.1	NG86	0.0814	0.0854	0.953162
FUN_002589-T1	PAV01G039760.1	NG86	0.0283	0.0297	0.952862
FUN_001319-T1	PAV01G018440.1	NG86	0.095	0.0997	0.952859
FUN_016581-T1	PAV03G038160.1	NG86	0.1511	0.1586	0.952711
FUN_022354-T1	PAV06G011070.1	NG86	0.1582	0.1661	0.952438
FUN_025767-T1	PAV05G036330.1	NG86	0.026	0.0273	0.952381
FUN_026194-T1	PAV05G040520.1	NG86	0.0294	0.0309	0.951456
FUN_008398-T1	PAV02G065240.1	NG86	0.0176	0.0185	0.951351
FUN_015681-T1	PAV03G028960.1	NG86	0.0273	0.0287	0.95122
FUN_027469-T1	PAV08G003950.1	NG86	0.0604	0.0635	0.951181
FUN_039161-T1	PAV07G051190.1	NG86	0.5272	0.5543	0.95111
FUN_013679-T1	PAV03G004460.1	NG86	0.0096	0.0101	0.950495
FUN_011786-T1	PAV02G015860.1	NG86	0.0518	0.0545	0.950459
FUN_030728-T1	PAV08G048720.1	NG86	0.2844	0.2993	0.950217
FUN_009020-T1	PAV02G055760.1	NG86	0.0877	0.0923	0.950163
FUN_037103-T1	PAV07G020280.1	NG86	0.0911	0.0959	0.949948
FUN_009988-T1	PAV02G037810.1	NG86	0.0455	0.0479	0.949896
FUN_008389-T1	PAV02G065540.1	NG86	0.0303	0.0319	0.949843
FUN_039308-T1	PAV07G052720.1	NG86	0.2302	0.2424	0.94967
FUN_009740-T1	PAV02G041250.1	NG86	0.1596	0.1681	0.949435
FUN_008353-T1	PAV02G066310.2	NG86	0.0075	0.0079	0.949367
FUN_037354-T1	PAV07G023590.2	NG86	0.131	0.138	0.949275
FUN_012000-T1	PAV02G013600.1	NG86	0.1831	0.1929	0.949196
FUN_031914-T1	PAV04G004190.1	NG86	0.0112	0.0118	0.949153
FUN_017417-T1	PAV03G046370.1	NG86	0.0707	0.0745	0.948993
FUN_010203-T1	PAV02G034450.1	NG86	0.0074	0.0078	0.948718
FUN_017318-T1	PAV03G046140.1	NG86	0.0074	0.0078	0.948718
FUN_012761-T1	PAV02G004630.1	NG86	0.0165	0.0174	0.948276
FUN_005978-T1	PAV01G084710.1	NG86	0.0274	0.0289	0.948097
FUN_029985-T1	PAV08G040010.1	NG86	0.0855	0.0902	0.947894
FUN_012344-T1	PAV02G009500.1	NG86	0.0757	0.0799	0.947434
FUN_007403-T1	PAV01G101020.1	NG86	0.0054	0.0057	0.947368
FUN_011495-T1	PAV02G019490.1	NG86	0.018	0.019	0.947368
FUN_021853-T1	PAV06G016930.1	NG86	0.0142	0.015	0.946667
FUN_029975-T1	PAV08G039900.1	NG86	0.1597	0.1687	0.946651
FUN_038746-T1	PAV07G046690.1	NG86	0.0805	0.0851	0.945946
FUN_028241-T1	PAV08G018030.1	NG86	0.0695	0.0735	0.945578
FUN_019949-T1	PAV06G043200.1	NG86	0.2259	0.239	0.945188
FUN_003458-T1	PAV01G056830.1	NG86	0.0189	0.02	0.945
FUN_011792-T1	PAV02G015820.1	NG86	0.1082	0.1145	0.944978
FUN_016027-T1	PAV03G032080.1	NG86	0.06	0.0635	0.944882
FUN_008668-T1	PAV02G062650.4	NG86	0.0565	0.0598	0.944816
FUN_011560-T1	PAV02G018740.1	NG86	0.0307	0.0325	0.944615
FUN_027970-T1	PAV08G009610.2	NG86	0.1831	0.1939	0.944301
FUN_029469-T1	PAV08G034310.1	NG86	0.1458	0.1544	0.944301
FUN_003533-T1	PAV01G057680.1	NG86	0.0169	0.0179	0.944134
FUN_011366-T1	PAV02G021430.2	NG86	0.0218	0.0231	0.943723
FUN_011771-T1	PAV02G016020.1	NG86	0.072	0.0763	0.943644
FUN_010303-T1	PAV02G034270.1	NG86	0.085	0.0901	0.943396
FUN_002339-T1	PAV01G033250.1	NG86	0.0496	0.0526	0.942966
FUN_008512-T1	PAV02G064330.1	NG86	0.1882	0.1996	0.942886
FUN_004647-T1	PAV01G071460.1	NG86	0.0132	0.014	0.942857
FUN_000337-T1	PAV01G003830.1	NG86	0.0148	0.0157	0.942675
FUN_029992-T1	PAV08G040070.1	NG86	0.0328	0.0348	0.942529
FUN_015600-T1	PAV04G044890.1	NG86	0.1239	0.1315	0.942205
FUN_012677-T1	PAV02G005540.1	NG86	0.0065	0.0069	0.942029
FUN_025321-T1	PAV05G030960.1	NG86	0.0064	0.0068	0.941176
FUN_024238-T1	PAV05G000790.2	NG86	0.0688	0.0731	0.941176
FUN_021921-T1	PAV06G016190.1	NG86	0.008	0.0085	0.941176
FUN_039618-T1	PAV07G056150.1	NG86	0.0144	0.0153	0.941176
FUN_025954-T1	PAV05G038610.1	NG86	0.3915	0.4163	0.940428
FUN_031372-T1	PAV08G055880.1	NG86	0.0173	0.0184	0.940217
FUN_008597-T1	PAV02G063410.1	NG86	0.3787	0.4028	0.940169
FUN_017715-T1	PAV03G050070.1	NG86	0.0612	0.0651	0.940092
FUN_020120-T1	PAV06G040700.1	NG86	0.0109	0.0116	0.939655
FUN_037080-T1	PAV07G019020.1	NG86	0.0996	0.106	0.939623
FUN_020315-T1	PAV06G037430.1	NG86	0.1129	0.1202	0.939268
FUN_030336-T1	PAV08G044190.1	NG86	0.0479	0.051	0.939216
FUN_011957-T1	PAV02G014110.1	NG86	0.2391	0.2546	0.93912
FUN_009834-T1	PAV02G040360.1	NG86	0.2196	0.2339	0.938863
FUN_005250-T1	PAV01G077060.1	NG86	0.0046	0.0049	0.938776
FUN_015939-T1	PAV03G031460.1	NG86	0.118	0.1257	0.938743
FUN_001193-T1	PAV01G016580.1	NG86	0.0702	0.0748	0.938503
FUN_002459-T1	PAV01G037990.1	NG86	0.0183	0.0195	0.938462
FUN_008463-T1	PAV02G064750.2	NG86	0.0305	0.0325	0.938462
FUN_009142-T1	PAV02G054200.1	NG86	0.0349	0.0372	0.938172
FUN_003569-T1	PAV01G058180.1	NG86	0.1178	0.1256	0.937898
FUN_010802-T1	PAV02G027170.1	NG86	0.5207	0.5552	0.93786
FUN_006769-T1	PAV01G091600.1	NG86	0.0196	0.0209	0.937799
FUN_038352-T1	PAV07G041090.1	NG86	0.6566	0.7003	0.937598
FUN_031693-T1	PAV04G002140.1	NG86	0.0195	0.0208	0.9375
FUN_015685-T1	PAV03G029000.1	NG86	0.0477	0.0509	0.937132
FUN_028234-T1	PAV08G017840.1	NG86	0.0223	0.0238	0.936975
FUN_000262-T1	PAV01G002970.1	NG86	0.0193	0.0206	0.936893
FUN_002318-T1	PAV01G033120.1	NG86	0.0712	0.076	0.936842
FUN_030094-T1	PAV08G041450.2	NG86	0.1482	0.1582	0.936789
FUN_039977-T1	PAV01G090430.1	NG86	0.2604	0.278	0.936691
FUN_013497-T1	PAV03G001760.1	NG86	0.135	0.1442	0.9362
FUN_024350-T1	PAV05G016550.1	NG86	0.0044	0.0047	0.93617
FUN_024879-T1	PAV05G024460.1	NG86	0.0044	0.0047	0.93617
FUN_027353-T1	PAV08G005560.1	NG86	0.2051	0.2191	0.936102
FUN_031510-T1	PAV04G000130.1	NG86	0.1336	0.1428	0.935574
FUN_021349-T1	PAV06G024300.1	NG86	0.0784	0.0838	0.935561
FUN_037644-T1	PAV07G031650.1	NG86	0.0754	0.0806	0.935484
FUN_019391-T1	PAV06G050890.1	NG86	0.1811	0.1936	0.935434
FUN_001049-T1	PAV01G014480.1	NG86	0.0419	0.0448	0.935268
FUN_009995-T1	PAV02G038320.1	NG86	0.0836	0.0894	0.935123
FUN_030749-T1	PAV08G048930.1	NG86	0.2275	0.2433	0.93506
FUN_038924-T1	PAV07G048800.2	NG86	0.2327	0.2489	0.934914
FUN_026170-T1	PAV05G040320.1	NG86	0.0531	0.0568	0.934859
FUN_005063-T1	PAV01G075010.1	NG86	0.0286	0.0306	0.934641
FUN_001676-T1	PAV01G023450.1	NG86	0.0724	0.0775	0.934194
FUN_029927-T1	PAV08G039910.1	NG86	0.0453	0.0485	0.934021
FUN_031874-T1	PAV04G003740.1	NG86	0.4826	0.5169	0.933643
FUN_022634-T1	PAV06G006690.1	NG86	0.0576	0.0617	0.933549
FUN_002075-T1	PAV01G030710.1	NG86	0.1205	0.1291	0.933385
FUN_026209-T1	PAV05G040680.1	NG86	0.1289	0.1381	0.933382
FUN_016752-T1	PAV03G040160.1	NG86	0.028	0.03	0.933333
FUN_039374-T1	PAV07G053550.4	NG86	0.2419	0.2593	0.932896
FUN_025272-T1	PAV05G030230.1	NG86	0.0166	0.0178	0.932584
FUN_012036-T1	PAV02G013040.1	NG86	0.0843	0.0904	0.932522
FUN_014268-T1	PAV03G010900.1	NG86	0.0179	0.0192	0.932292
FUN_034834-T1	PAV04G037180.1	NG86	0.0591	0.0634	0.932177
FUN_007476-T1	PAV01G100280.1	NG86	0.0412	0.0442	0.932127
FUN_024482-T1	PAV05G018680.1	NG86	0.0915	0.0982	0.931772
FUN_009730-T1	PAV02G041250.1	NG86	0.0327	0.0351	0.931624
FUN_039942-T1	PAV01G065360.1	NG86	0.0027	0.0029	0.931034
FUN_003171-T1	PAV01G052970.2	NG86	0.0135	0.0145	0.931034
FUN_032410-T1	PAV04G008960.1	NG86	0.162	0.1741	0.9305
FUN_032562-T1	PAV04G010880.1	NG86	0.2032	0.2184	0.930403
FUN_010474-T1	PAV02G032350.1	NG86	0.0267	0.0287	0.930314
FUN_013895-T1	PAV03G007240.3	NG86	0.1467	0.1577	0.930247
FUN_022172-T1	PAV06G013120.1	NG86	0.0864	0.0929	0.930032
FUN_032454-T1	PAV04G009640.1	NG86	0.0382	0.0411	0.92944
FUN_022647-T1	PAV06G006580.1	NG86	0.0367	0.0395	0.929114
FUN_030504-T1	PAV08G046230.1	NG86	0.0668	0.0719	0.929068
FUN_004508-T1	PAV01G069890.1	NG86	0.0497	0.0535	0.928972
FUN_002797-T1	PAV01G044130.1	NG86	0.1484	0.1598	0.928661
FUN_006877-T1	PAV01G092890.1	NG86	0.0442	0.0476	0.928571
FUN_030053-T1	PAV08G041000.3	NG86	0.0429	0.0462	0.928571
FUN_027959-T1	PAV08G009880.1	NG86	0.1259	0.1356	0.928466
FUN_007270-T1	PAV01G102800.1	NG86	0.0467	0.0503	0.928429
FUN_028218-T1	PAV08G017730.1	NG86	0.0402	0.0433	0.928406
FUN_029405-T1	PAV08G033170.1	NG86	0.0233	0.0251	0.928287
FUN_008790-T1	PAV02G060700.1	NG86	0.1462	0.1575	0.928254
FUN_032496-T1	PAV04G010120.2	NG86	0.0142	0.0153	0.928105
FUN_014078-T1	PAV03G009240.3	NG86	0.0361	0.0389	0.928021
FUN_012779-T1	PAV02G004450.1	NG86	0.3077	0.3316	0.927925
FUN_018637-T1	PAV06G060160.1	NG86	0.1673	0.1803	0.927898
FUN_040181-T1	PAV05G028980.1	NG86	0.0321	0.0346	0.927746
FUN_011529-T1	PAV02G019000.1	NG86	0.0641	0.0691	0.927641
FUN_000175-T1	PAV01G001760.1	NG86	0.0152	0.0164	0.926829
FUN_032338-T1	PAV04G008130.2	NG86	0.0152	0.0164	0.926829
FUN_017136-T1	PAV03G044240.1	NG86	0.2123	0.2291	0.92667
FUN_016265-T1	PAV03G034290.3	NG86	0.1086	0.1172	0.926621
FUN_031294-T1	PAV08G055110.1	NG86	0.0164	0.0177	0.926554
FUN_016165-T1	PAV03G033310.1	NG86	0.1879	0.2029	0.926072
FUN_021905-T1	PAV06G016340.1	NG86	0.0325	0.0351	0.925926
FUN_016171-T1	PAV03G033550.1	NG86	0.2242	0.2422	0.925681
FUN_011953-T1	PAV02G014150.1	NG86	0.031	0.0335	0.925373
FUN_034282-T1	PAV04G030650.1	NG86	0.0248	0.0268	0.925373
FUN_019155-T1	PAV06G053550.1	NG86	0.0062	0.0067	0.925373
FUN_019147-T2	PAV06G053630.1	NG86	0.0136	0.0147	0.92517
FUN_016516-T1	PAV03G037370.1	NG86	0.042	0.0454	0.92511
FUN_021588-T1	PAV06G021150.1	NG86	0.0613	0.0663	0.924585
FUN_005644-T1	PAV01G081260.1	NG86	0.0404	0.0437	0.924485
FUN_012695-T1	PAV02G005350.1	NG86	0.0404	0.0437	0.924485
FUN_010926-T1	PAV02G025640.1	NG86	0.2225	0.2407	0.924387
FUN_039958-T1	PAV01G077250.1	NG86	0.0122	0.0132	0.924242
FUN_039481-T1	PAV07G054750.1	NG86	0.1256	0.1359	0.924209
FUN_018903-T1	PAV06G057400.1	NG86	0.0146	0.0158	0.924051
FUN_022931-T1	PAV06G002590.1	NG86	0.0182	0.0197	0.923858
FUN_029938-T1	PAV08G040010.1	NG86	0.0832	0.0901	0.923418
FUN_001655-T1	PAV01G023320.1	NG86	0.0638	0.0691	0.9233
FUN_036444-T1	PAV07G005960.1	NG86	0.3936	0.4263	0.923293
FUN_009841-T1	PAV02G040100.1	NG86	0.282	0.3055	0.923077
FUN_013457-T1	PAV03G001360.1	NG86	0.2352	0.255	0.922353
FUN_013935-T1	PAV03G007820.1	NG86	0.1233	0.1337	0.922214
FUN_021036-T1	PAV06G027940.2	NG86	0.1717	0.1862	0.922127
FUN_010554-T1	PAV02G031730.1	NG86	0.0142	0.0154	0.922078
FUN_019023-T1	PAV06G055740.1	NG86	0.0587	0.0637	0.921507
FUN_006347-T1	PAV01G088460.1	NG86	0.061	0.0662	0.92145
FUN_007753-T1	PAV01G097830.2	NG86	0.0457	0.0496	0.921371
FUN_034680-T1	PAV04G033330.1	NG86	0.7287	0.7909	0.921355
FUN_028515-T1	PAV08G022960.1	NG86	0.0643	0.0698	0.921203
FUN_024593-T1	PAV05G020190.2	NG86	0.0666	0.0723	0.921162
FUN_001258-T1	PAV01G017470.1	NG86	0.0105	0.0114	0.921053
FUN_037585-T1	PAV07G032400.1	NG86	0.3206	0.3481	0.921
FUN_021727-T1	PAV06G018160.1	NG86	0.2732	0.2967	0.920795
FUN_001430-T1	PAV01G019990.1	NG86	0.0093	0.0101	0.920792
FUN_010108-T1	PAV02G036140.1	NG86	0.2227	0.2419	0.920628
FUN_017314-T1	PAV03G046030.1	NG86	0.2214	0.2405	0.920582
FUN_033139-T1	PAV04G015420.1	NG86	0.0892	0.0969	0.920537
FUN_008480-T1	PAV02G064180.1	NG86	0.1076	0.1169	0.920445
FUN_025160-T1	PAV05G028520.1	NG86	0.0185	0.0201	0.920398
FUN_013958-T1	PAV03G008010.1	NG86	0.1732	0.1882	0.920298
FUN_005940-T1	PAV01G084240.1	NG86	0.0219	0.0238	0.920168
FUN_011566-T1	PAV02G018660.1	NG86	0.183	0.1989	0.92006
FUN_034004-T1	PAV04G026060.1	NG86	0.0713	0.0775	0.92
FUN_031425-T1	PAV08G056410.1	NG86	0.2575	0.2799	0.919971
FUN_012251-T1	PAV02G010480.1	NG86	0.0172	0.0187	0.919786
FUN_019288-T1	PAV06G052200.1	NG86	0.008	0.0087	0.91954
FUN_035062-T1	PAV04G042050.1	NG86	0.1211	0.1317	0.919514
FUN_006523-T1	PAV01G090430.1	NG86	0.0662	0.072	0.919444
FUN_014648-T1	PAV03G016750.1	NG86	0.0831	0.0904	0.919248
FUN_016189-T1	PAV03G033550.1	NG86	0.1897	0.2064	0.919089
FUN_037975-T1	PAV07G036310.1	NG86	0.0158	0.0172	0.918605
FUN_037506-T1	PAV07G033320.2	NG86	0.0687	0.0748	0.918449
FUN_032550-T1	PAV04G010760.1	NG86	0.055	0.0599	0.918197
FUN_029384-T1	PAV08G032860.1	NG86	0.2423	0.264	0.917803
FUN_037454-T1	PAV07G024630.1	NG86	0.1496	0.163	0.917791
FUN_013511-T1	PAV03G002170.1	NG86	0.4246	0.4629	0.917261
FUN_030814-T1	PAV08G049740.1	NG86	0.4322	0.4712	0.917233
FUN_017119-T1	PAV03G044000.1	NG86	0.0595	0.0649	0.916795
FUN_016057-T1	PAV03G032550.1	NG86	0.1129	0.1232	0.916396
FUN_016140-T1	PAV03G033550.1	NG86	0.2707	0.2954	0.916385
FUN_007512-T1	PAV01G099770.1	NG86	0.0394	0.043	0.916279
FUN_027105-T1	PAV08G006470.1	NG86	0.2107	0.23	0.916087
FUN_005959-T1	PAV01G084440.1	NG86	0.0109	0.0119	0.915966
FUN_014935-T1	PAV03G018440.1	NG86	0.0381	0.0416	0.915865
FUN_038109-T1	PAV07G038160.1	NG86	0.079	0.0863	0.915411
FUN_039807-T1	PAV07G058240.2	NG86	0.1519	0.166	0.91506
FUN_037099-T1	PAV07G019020.1	NG86	0.0913	0.0998	0.91483
FUN_011290-T1	PAV02G021860.1	NG86	0.3413	0.3732	0.914523
FUN_014047-T1	PAV03G008720.1	NG86	0.0202	0.0221	0.914027
FUN_030817-T1	PAV08G049740.1	NG86	0.2025	0.2216	0.913809
FUN_014018-T1	PAV03G008540.1	NG86	0.0159	0.0174	0.913793
FUN_010399-T1	PAV02G033370.1	NG86	0.0106	0.0116	0.913793
FUN_032611-T1	PAV04G011240.1	NG86	0.147	0.1609	0.913611
FUN_025508-T1	PAV05G033570.1	NG86	0.0074	0.0081	0.91358
FUN_019592-T1	PAV06G048030.2	NG86	0.0296	0.0324	0.91358
FUN_010711-T1	PAV02G028320.1	NG86	0.1183	0.1295	0.913514
FUN_027310-T1	PAV08G006240.1	NG86	0.5409	0.5923	0.91322
FUN_008154-T1	PAV02G069380.1	NG86	0.0704	0.0771	0.9131
FUN_002364-T1	PAV01G035960.1	NG86	0.2481	0.2718	0.912804
FUN_038639-T1	PAV07G045550.1	NG86	0.0104	0.0114	0.912281
FUN_029416-T1	PAV08G033710.1	NG86	0.0114	0.0125	0.912
FUN_027240-T1	PAV08G007030.1	NG86	0.0165	0.0181	0.911602
FUN_038472-T1	PAV07G042980.2	NG86	0.0175	0.0192	0.911458
FUN_038624-T1	PAV07G045280.1	NG86	0.0041	0.0045	0.911111
FUN_022491-T1	PAV06G006040.1	NG86	0.0674	0.074	0.910811
FUN_018439-T1	PAV06G062520.1	NG86	0.1143	0.1255	0.910757
FUN_023773-T1	PAV05G010030.1	NG86	0.252	0.2767	0.910734
FUN_025439-T1	PAV05G032600.1	NG86	0.0213	0.0234	0.910256
FUN_022380-T1	PAV06G010780.1	NG86	0.0213	0.0234	0.910256
FUN_010007-T1	PAV02G037600.1	NG86	0.0688	0.0756	0.910053
FUN_012450-T1	PAV02G008440.1	NG86	0.691	0.7593	0.910049
FUN_000287-T1	PAV01G003340.1	NG86	0.0718	0.0789	0.910013
FUN_005787-T1	PAV01G082680.1	NG86	0.0171	0.0188	0.909574
FUN_011308-T1	PAV02G021800.1	NG86	0.0181	0.0199	0.909548
FUN_008957-T1	PAV02G058640.1	NG86	0.0411	0.0452	0.909292
FUN_038971-T1	PAV07G049360.2	NG86	0.0902	0.0992	0.909274
FUN_013864-T1	PAV03G006790.1	NG86	0.1051	0.1156	0.90917
FUN_024725-T1	PAV05G022100.1	NG86	0.3875	0.4263	0.908984
FUN_014842-T1	PAV03G016950.1	NG86	0.0399	0.0439	0.908884
FUN_036086-T1	PAV07G003510.1	NG86	0.1865	0.2053	0.908427
FUN_008086-T1	PAV02G070220.1	NG86	0.0109	0.012	0.908333
FUN_002783-T1	PAV01G043540.1	NG86	0.2741	0.3019	0.907917
FUN_021708-T1	PAV06G017800.1	NG86	0.0059	0.0065	0.907692
FUN_029752-T1	PAV08G038280.1	NG86	0.1465	0.1614	0.907683
FUN_007750-T1	PAV01G097840.1	NG86	0.156	0.1719	0.907504
FUN_034886-T1	PAV04G038390.2	NG86	0.1016	0.112	0.907143
FUN_032721-T1	PAV04G011550.1	NG86	0.041	0.0452	0.90708
FUN_019154-T1	PAV06G053560.1	NG86	0.0068	0.0075	0.906667
FUN_001409-T1	PAV01G019770.1	NG86	0.0165	0.0182	0.906593
FUN_010713-T1	PAV02G028280.1	NG86	0.0281	0.031	0.906452
FUN_039065-T1	PAV07G050200.1	NG86	0.0775	0.0855	0.906433
FUN_025512-T1	PAV05G033610.1	NG86	0.0087	0.0096	0.90625
FUN_032820-T1	PAV04G012730.1	NG86	0.0116	0.0128	0.90625
FUN_004908-T1	PAV01G073360.1	NG86	0.3526	0.3891	0.906194
FUN_009830-T1	PAV02G040480.1	NG86	0.0527	0.0582	0.905498
FUN_030585-T1	PAV08G046970.2	NG86	0.217	0.2398	0.904921
FUN_032458-T1	PAV04G009690.1	NG86	0.0142	0.0157	0.904459
FUN_032472-T1	PAV04G009870.1	NG86	0.1882	0.2081	0.904373
FUN_026101-T1	PAV05G039340.1	NG86	0.0567	0.0627	0.904306
FUN_025943-T1	PAV05G038400.1	NG86	0.0066	0.0073	0.90411
FUN_027364-T1	PAV08G005560.1	NG86	0.0282	0.0312	0.903846
FUN_031162-T1	PAV08G053580.1	NG86	0.158	0.1749	0.903373
FUN_006240-T1	PAV01G087310.1	NG86	0.0859	0.0951	0.90326
FUN_005380-T1	PAV01G078740.1	NG86	0.0028	0.0031	0.903226
FUN_005380-T1	PAV01G078320.1	NG86	0.0028	0.0031	0.903226
FUN_039441-T1	PAV07G054810.1	NG86	0.0569	0.063	0.903175
FUN_017438-T1	PAV03G046670.1	NG86	0.0326	0.0361	0.903047
FUN_007482-T1	PAV01G100200.1	NG86	0.0344	0.0381	0.902887
FUN_013047-T1	PAV02G001250.1	NG86	0.0251	0.0278	0.902878
FUN_004375-T1	PAV01G068370.1	NG86	0.1598	0.177	0.902825
FUN_038958-T1	PAV07G049120.1	NG86	0.4745	0.5256	0.902778
FUN_011984-T1	PAV02G013820.1	NG86	0.0918	0.1017	0.902655
FUN_035183-T1	PAV04G050140.1	NG86	0.0527	0.0584	0.902397
FUN_010224-T1	PAV02G034270.1	NG86	0.0813	0.0901	0.902331
FUN_037592-T1	PAV07G032310.1	NG86	0.472	0.5233	0.901968
FUN_012676-T1	PAV02G005560.1	NG86	0.0184	0.0204	0.901961
FUN_000867-T1	PAV01G011460.1	NG86	0.0101	0.0112	0.901786
FUN_016288-T1	PAV03G034490.2	NG86	0.0559	0.062	0.901613
FUN_022939-T1	PAV06G002530.1	NG86	0.1874	0.2079	0.901395
FUN_011455-T1	PAV02G020150.1	NG86	0.0347	0.0385	0.901299
FUN_026091-T1	PAV05G039190.1	NG86	0.021	0.0233	0.901288
FUN_029904-T1	PAV08G039710.1	NG86	0.0146	0.0162	0.901235
FUN_011639-T1	PAV02G017690.1	NG86	0.2217	0.246	0.90122
FUN_024466-T1	PAV05G018470.1	NG86	0.0228	0.0253	0.901186
FUN_006745-T1	PAV01G091360.1	NG86	0.0082	0.0091	0.901099
FUN_018674-T1	PAV06G059740.1	NG86	0.0182	0.0202	0.90099
FUN_039599-T1	PAV07G055960.1	NG86	0.01	0.0111	0.900901
FUN_033497-T1	PAV04G020210.1	NG86	0.0526	0.0584	0.900685
FUN_021590-T1	PAV06G021150.1	NG86	0.0598	0.0664	0.900602
FUN_024970-T1	PAV05G025940.1	NG86	0.0543	0.0603	0.900498
FUN_029163-T1	PAV08G030610.1	NG86	0.0832	0.0924	0.900433
FUN_011677-T1	PAV02G017250.1	NG86	0.1835	0.2038	0.900393
FUN_039832-T1	PAV01G078470.1	NG86	0.2954	0.3281	0.900335
FUN_005123-T1	PAV01G075590.1	NG86	0.028	0.0311	0.900322
FUN_019316-T1	PAV06G051700.1	NG86	0.0072	0.008	0.9
FUN_020192-T1	PAV06G039640.1	NG86	0.2083	0.2315	0.899784
FUN_006062-T1	PAV01G085500.1	NG86	0.0215	0.0239	0.899582
FUN_012088-T1	PAV02G012370.1	NG86	0.3168	0.3522	0.899489
FUN_018339-T1	PAV06G063750.1	NG86	0.802	0.8917	0.899406
FUN_038674-T1	PAV07G045920.1	NG86	0.2672	0.2971	0.89936
FUN_010959-T1	PAV02G025340.1	NG86	0.0956	0.1063	0.899341
FUN_001197-T1	PAV01G016720.1	NG86	0.0125	0.0139	0.899281
FUN_030708-T1	PAV08G048390.1	NG86	0.0116	0.0129	0.899225
FUN_031561-T1	PAV04G000780.1	NG86	0.2165	0.2408	0.899086
FUN_039864-T1	PAV07G058860.1	NG86	0.0098	0.0109	0.899083
FUN_013819-T1	PAV03G006000.1	NG86	0.1023	0.1138	0.898946
FUN_003732-T1	PAV01G060190.1	NG86	0.0151	0.0168	0.89881
FUN_018566-T1	PAV06G060990.1	NG86	0.1735	0.1932	0.898033
FUN_026141-T1	PAV05G040040.1	NG86	0.029	0.0323	0.897833
FUN_022822-T1	PAV06G003800.1	NG86	0.0465	0.0518	0.897683
FUN_016030-T1	PAV03G032110.1	NG86	0.0614	0.0684	0.897661
FUN_004027-T1	PAV01G064260.1	NG86	0.0403	0.0449	0.89755
FUN_038426-T1	PAV07G042250.1	NG86	0.04	0.0446	0.896861
FUN_015662-T1	PAV03G028690.2	NG86	0.1285	0.1433	0.89672
FUN_039647-T1	PAV07G056440.1	NG86	0.0078	0.0087	0.896552
FUN_014373-T1	PAV03G012620.1	NG86	0.0537	0.0599	0.896494
FUN_008914-T1	PAV02G059330.1	NG86	0.0831	0.0927	0.89644
FUN_034886-T1	PAV04G038170.2	NG86	0.0389	0.0434	0.896313
FUN_010805-T1	PAV02G027100.1	NG86	0.0994	0.1109	0.896303
FUN_039486-T1	PAV07G054820.1	NG86	0.2003	0.2235	0.896197
FUN_030722-T1	PAV08G048520.1	NG86	0.0138	0.0154	0.896104
FUN_031049-T1	PAV08G052560.1	NG86	0.1443	0.1611	0.895717
FUN_030679-T1	PAV08G047940.1	NG86	0.0163	0.0182	0.895604
FUN_013828-T1	PAV03G006370.1	NG86	0.006	0.0067	0.895522
FUN_019794-T1	PAV06G045920.1	NG86	0.006	0.0067	0.895522
FUN_026299-T1	PAV05G041760.1	NG86	0.0214	0.0239	0.895397
FUN_015208-T1	PAV03G021020.1	NG86	0.0231	0.0258	0.895349
FUN_039452-T1	PAV07G054660.2	NG86	0.0248	0.0277	0.895307
FUN_003443-T1	PAV01G056580.1	NG86	0.0265	0.0296	0.89527
FUN_024128-T1	PAV05G002460.1	NG86	0.0094	0.0105	0.895238
FUN_036448-T1	PAV07G005970.1	NG86	0.0094	0.0105	0.895238
FUN_028844-T1	PAV08G026770.1	NG86	0.0188	0.021	0.895238
FUN_021396-T1	PAV06G023720.2	NG86	0.0299	0.0334	0.89521
FUN_022648-T1	PAV06G006570.1	NG86	0.0205	0.0229	0.895197
FUN_017373-T1	PAV03G045940.1	NG86	0.1509	0.1686	0.895018
FUN_024260-T1	PAV05G013750.1	NG86	0.0051	0.0057	0.894737
FUN_029685-T1	PAV08G037530.1	NG86	0.0849	0.0949	0.894626
FUN_029245-T1	PAV08G031700.1	NG86	0.028	0.0313	0.894569
FUN_018373-T1	PAV06G063380.1	NG86	0.2264	0.2531	0.894508
FUN_008082-T1	PAV02G070220.1	NG86	0.0703	0.0786	0.894402
FUN_030438-T1	PAV08G045360.1	NG86	0.116	0.1297	0.894372
FUN_029388-T1	PAV08G032920.1	NG86	0.0127	0.0142	0.894366
FUN_005487-T1	PAV01G079620.1	NG86	0.1433	0.1603	0.893949
FUN_014330-T1	PAV03G012210.1	NG86	0.0471	0.0527	0.893738
FUN_010706-T1	PAV02G028410.1	NG86	0.2389	0.2674	0.893418
FUN_013367-T1	PAV03G000470.1	NG86	0.0175	0.0196	0.892857
FUN_018403-T1	PAV06G063010.2	NG86	0.005	0.0056	0.892857
FUN_018548-T1	PAV06G061170.1	NG86	0.1428	0.16	0.8925
FUN_026498-T1	PAV05G043770.1	NG86	0.0639	0.0716	0.892458
FUN_008354-T1	PAV02G066300.2	NG86	0.1581	0.1773	0.891709
FUN_005698-T1	PAV01G081790.1	NG86	0.079	0.0886	0.891648
FUN_032505-T1	PAV04G010210.1	NG86	0.0345	0.0387	0.891473
FUN_000673-T1	PAV01G009350.1	NG86	0.0123	0.0138	0.891304
FUN_009135-T1	PAV02G054240.3	NG86	0.1364	0.1531	0.890921
FUN_021591-T1	PAV06G021140.1	NG86	0.0939	0.1054	0.890892
FUN_016490-T1	PAV03G037080.1	NG86	0.0996	0.1118	0.890877
FUN_023035-T1	PAV06G001430.3	NG86	0.0155	0.0174	0.890805
FUN_027619-T1	PAV07G057660.1	NG86	0.3067	0.3443	0.890793
FUN_033381-T1	PAV04G018460.1	NG86	0.0448	0.0503	0.890656
FUN_004102-T1	PAV01G065220.1	NG86	0.0114	0.0128	0.890625
FUN_004176-T1	PAV01G066120.1	NG86	0.0057	0.0064	0.890625
FUN_011515-T1	PAV02G019170.1	NG86	0.0423	0.0475	0.890526
FUN_004011-T1	PAV01G064050.1	NG86	0.2415	0.2712	0.890487
FUN_038500-T1	PAV07G043490.1	NG86	0.0308	0.0346	0.890173
FUN_018577-T1	PAV06G060910.1	NG86	0.2458	0.2762	0.889935
FUN_026117-T1	PAV05G039560.1	NG86	0.076	0.0854	0.88993
FUN_013960-T1	PAV03G008010.1	NG86	0.1775	0.1995	0.889724
FUN_005136-T1	PAV01G075730.1	NG86	0.1224	0.1376	0.889535
FUN_002340-T1	PAV01G034460.1	NG86	0.2076	0.2334	0.88946
FUN_027109-T1	PAV08G006500.1	NG86	0.3919	0.4407	0.889267
FUN_000306-T1	PAV01G003560.3	NG86	0.1325	0.149	0.889262
FUN_018748-T1	PAV06G059020.1	NG86	0.0578	0.065	0.889231
FUN_009296-T1	PAV02G052570.1	NG86	0.6465	0.7275	0.88866
FUN_017550-T1	PAV03G047870.1	NG86	0.047	0.0529	0.888469
FUN_033813-T1	PAV04G023640.1	NG86	0.069	0.0777	0.888031
FUN_006777-T1	PAV01G091760.1	NG86	0.0111	0.0125	0.888
FUN_037966-T1	PAV07G036170.1	NG86	0.088	0.0991	0.887992
FUN_020472-T1	PAV06G036160.1	NG86	0.2282	0.257	0.887938
FUN_033452-T1	PAV04G019470.1	NG86	0.0103	0.0116	0.887931
FUN_005310-T1	PAV01G077720.1	NG86	0.0158	0.0178	0.88764
FUN_030896-T1	PAV08G050570.1	NG86	0.0181	0.0204	0.887255
FUN_026647-T1	PAV05G044850.1	NG86	0.0598	0.0674	0.88724
FUN_020193-T1	PAV06G039570.1	NG86	0.1117	0.1259	0.887212
FUN_040271-T2	PAV04G018450.3	NG86	0.1219	0.1374	0.887191
FUN_009102-T1	PAV02G054510.1	NG86	0.1295	0.1461	0.886379
FUN_022384-T1	PAV06G010710.1	NG86	0.0195	0.022	0.886364
FUN_001802-T1	PAV01G025500.1	NG86	0.3775	0.426	0.88615
FUN_022723-T1	PAV06G004840.1	NG86	0.101	0.114	0.885965
FUN_013850-T1	PAV03G006610.1	NG86	0.1571	0.1774	0.885569
FUN_003857-T1	PAV01G062200.1	NG86	0.1677	0.1894	0.885428
FUN_010565-T1	PAV02G031530.1	NG86	0.0818	0.0924	0.885281
FUN_018941-T1	PAV06G057030.1	NG86	0.0162	0.0183	0.885246
FUN_002234-T1	PAV01G034460.1	NG86	0.2074	0.2343	0.88519
FUN_013478-T1	PAV03G001530.1	NG86	0.0131	0.0148	0.885135
FUN_012463-T1	PAV02G008300.1	NG86	0.02	0.0226	0.884956
FUN_000889-T1	PAV01G011780.1	NG86	0.1229	0.1389	0.884809
FUN_004801-T1	PAV01G072380.1	NG86	0.3716	0.42	0.884762
FUN_029091-T1	PAV08G029320.1	NG86	0.0652	0.0737	0.884668
FUN_039010-T1	PAV07G049530.1	NG86	0.0092	0.0104	0.884615
FUN_019381-T1	PAV06G050990.1	NG86	0.0695	0.0786	0.884224
FUN_012028-T1	PAV02G013150.1	NG86	0.1619	0.1831	0.884216
FUN_027495-T1	PAV08G003380.1	NG86	0.2359	0.2668	0.884183
FUN_038061-T1	PAV07G037270.1	NG86	0.0557	0.063	0.884127
FUN_034650-T1	PAV04G032410.1	NG86	0.1121	0.1268	0.884069
FUN_003999-T1	PAV01G063820.1	NG86	0.4131	0.4673	0.884015
FUN_025972-T1	PAV05G038750.1	NG86	0.0198	0.0224	0.883929
FUN_029080-T1	PAV08G029310.1	NG86	0.1741	0.197	0.883756
FUN_011531-T1	PAV02G018970.1	NG86	0.0266	0.0301	0.883721
FUN_001190-T1	PAV01G016550.1	NG86	0.1199	0.1357	0.883567
FUN_009019-T1	PAV02G055760.1	NG86	0.0751	0.085	0.883529
FUN_007350-T1	PAV01G101820.1	NG86	0.025	0.0283	0.883392
FUN_018341-T1	PAV06G063740.1	NG86	0.131	0.1483	0.883345
FUN_026683-T1	PAV05G045170.2	NG86	0.0106	0.012	0.883333
FUN_001023-T1	PAV01G014210.1	NG86	0.0348	0.0394	0.883249
FUN_025864-T1	PAV05G037450.1	NG86	0.1679	0.1901	0.883219
FUN_009840-T1	PAV02G046460.1	NG86	0.133	0.1506	0.883134
FUN_012678-T1	PAV02G005530.1	NG86	0.0559	0.0633	0.883096
FUN_018127-T1	PAV04G044890.1	NG86	0.0882	0.0999	0.882883
FUN_038921-T1	PAV07G048760.1	NG86	0.1935	0.2193	0.882353
FUN_029139-T1	PAV08G030030.1	NG86	0.1204	0.1365	0.882051
FUN_002098-T1	PAV01G030850.1	NG86	0.0314	0.0356	0.882022
FUN_037182-T1	PAV07G021240.2	NG86	0.0448	0.0508	0.88189
FUN_019025-T1	PAV06G055700.1	NG86	0.0082	0.0093	0.88172
FUN_034266-T1	PAV04G030550.1	NG86	0.3301	0.3746	0.881207
FUN_031868-T1	PAV04G003710.1	NG86	0.0126	0.0143	0.881119
FUN_000768-T1	PAV01G010480.1	NG86	0.0363	0.0412	0.881068
FUN_040209-T3	PAV08G006610.1	NG86	0.1177	0.1336	0.880988
FUN_012794-T1	PAV02G004070.1	NG86	0.0111	0.0126	0.880952
[truncated: 27,694 more rows]

## Sheet: Table S35
Table S35. Positively selected orthologous gene pairs between Prunus serrulata and P. pusilliflora.
Pser	Ppus	Model	Ka	Ks	Ka/Ks
EVM0027841.1	PAV01G079200.1	NG86	0.0076	0	NA
EVM0019942.1	PAV01G079240.1	NG86	0.0037	0	NA
EVM0013779.2	PAV01G079320.1	NG86	0	0	NA
EVM0008160.1	PAV01G081250.1	NG86	0.0076	0	NA
EVM0026819.1	PAV01G082280.1	NG86	0.0136	0	NA
EVM0024723.1	PAV01G083000.1	NG86	0.0159	0	NA
EVM0027045.1	PAV01G083010.1	NG86	0.0052	0	NA
EVM0008013.1	PAV01G083070.1	NG86	0.0055	0	NA
EVM0002317.1	PAV01G083480.1	NG86	0.0108	0	NA
EVM0017586.1	PAV01G083650.1	NG86	0	0	NA
EVM0028384.1	PAV01G086490.1	NG86	0.0173	0	NA
EVM0013531.1	PAV01G087970.1	NG86	0.0051	0	NA
EVM0024647.1	PAV01G088170.1	NG86	0	0	NA
EVM0028271.1	PAV01G089430.1	NG86	0.0029	0	NA
EVM0000232.2	PAV01G089640.1	NG86	0	0	NA
EVM0019037.1	PAV01G089660.1	NG86	0.0219	0	NA
EVM0000051.1	PAV01G090590.1	NG86	0.004	0	NA
EVM0016030.1	PAV01G090600.1	NG86	0.0038	0	NA
EVM0028486.1	PAV01G091030.1	NG86	0.0018	0	NA
EVM0007525.1	PAV01G091290.1	NG86	0.0031	0	NA
EVM0022556.1	PAV01G092500.1	NG86	0.0057	0	NA
EVM0015479.1	PAV01G092970.1	NG86	0.0115	0	NA
EVM0013792.1	PAV01G093320.1	NG86	0.0021	0	NA
EVM0013967.1	PAV01G093750.1	NG86	0.0144	0	NA
EVM0000075.1	PAV01G094040.1	NG86	0.003	0	NA
EVM0010852.1	PAV01G094700.1	NG86	0.0013	0	NA
EVM0020665.1	PAV01G097310.1	NG86	0	0	NA
EVM0018065.1	PAV01G098830.1	NG86	0.0012	0	NA
EVM0004504.4	PAV01G098930.1	NG86	0.0057	0	NA
EVM0008553.1	PAV01G099670.1	NG86	0.0035	0	NA
EVM0019354.1	PAV01G101610.1	NG86	0.0062	0	NA
EVM0028835.1	PAV01G101830.1	NG86	0	0	NA
EVM0003582.1	PAV01G102300.1	NG86	0.0024	0	NA
EVM0025920.1	PAV01G056520.1	NG86	0	0	NA
EVM0012488.1	PAV01G056550.1	NG86	0.0108	0	NA
EVM0007420.1	PAV01G056870.1	NG86	0	0	NA
EVM0007563.1	PAV01G057340.1	NG86	0	0	NA
EVM0000423.1	PAV01G057360.1	NG86	0.0155	0	NA
EVM0010762.1	PAV01G058180.1	NG86	0.0132	0	NA
EVM0006654.1	PAV01G059020.1	NG86	0.0028	0	NA
EVM0025417.1	PAV01G060090.1	NG86	0.006	0	NA
EVM0014004.1	PAV01G062370.1	NG86	0	0	NA
EVM0008830.1	PAV01G063900.1	NG86	0.0041	0	NA
EVM0028146.1	PAV01G065860.1	NG86	0	0	NA
EVM0025169.1	PAV01G066680.1	NG86	0.0178	0	NA
EVM0002012.1	PAV01G066700.1	NG86	0.0088	0	NA
EVM0005761.1	PAV01G068330.1	NG86	0.0033	0	NA
EVM0027466.1	PAV01G068740.1	NG86	0.002	0	NA
EVM0009519.1	PAV01G069740.1	NG86	0.0139	0	NA
EVM0006848.1	PAV01G069750.1	NG86	0.0143	0	NA
EVM0028375.2	PAV01G070200.1	NG86	0	0	NA
EVM0005340.1	PAV01G070260.1	NG86	0.0097	0	NA
EVM0004025.1	PAV01G070490.1	NG86	0.0039	0	NA
EVM0001932.1	PAV01G070640.1	NG86	0.0124	0	NA
EVM0017211.1	PAV01G070840.1	NG86	0.0177	0	NA
EVM0005230.1	PAV01G071420.1	NG86	0	0	NA
EVM0027595.1	PAV01G071810.1	NG86	0.0066	0	NA
EVM0018074.1	PAV01G072040.1	NG86	0.0073	0	NA
EVM0007251.1	PAV01G072160.1	NG86	0.0079	0	NA
EVM0021104.1	PAV01G072200.2	NG86	0	0	NA
EVM0009306.2	PAV01G072340.1	NG86	0.0054	0	NA
EVM0013436.1	PAV01G072860.1	NG86	0.0055	0	NA
EVM0021297.1	PAV01G073790.1	NG86	0.0084	0	NA
EVM0011210.1	PAV01G076150.1	NG86	0	0	NA
EVM0016295.1	PAV01G001980.1	NG86	0.0057	0	NA
EVM0019029.1	PAV01G002100.1	NG86	0.0155	0	NA
EVM0007943.1	PAV01G002180.1	NG86	0	0	NA
EVM0025410.1	PAV01G002370.1	NG86	0	0	NA
EVM0010811.1	PAV01G004020.1	NG86	0.0086	0	NA
EVM0012746.1	PAV01G005480.1	NG86	0	0	NA
EVM0024279.1	PAV01G005830.1	NG86	0.0122	0	NA
EVM0018961.1	PAV01G006230.1	NG86	0	0	NA
EVM0002234.1	PAV01G007420.1	NG86	0.0094	0	NA
EVM0000636.1	PAV01G007860.1	NG86	0.0043	0	NA
EVM0010463.1	PAV01G008060.1	NG86	0	0	NA
EVM0012942.1	PAV01G009510.1	NG86	0	0	NA
EVM0027618.1	PAV01G011200.1	NG86	0.0018	0	NA
EVM0025287.4	PAV01G011460.1	NG86	0.0014	0	NA
EVM0019512.1	PAV01G012000.1	NG86	0	0	NA
EVM0017015.1	PAV01G012040.1	NG86	0	0	NA
EVM0006512.1	PAV01G012100.1	NG86	0.0093	0	NA
EVM0019435.1	PAV01G012280.1	NG86	0.0097	0	NA
EVM0001159.1	PAV01G012570.1	NG86	0	0	NA
EVM0015614.1	PAV01G012970.1	NG86	0.002	0	NA
EVM0023885.1	PAV01G014800.1	NG86	0.0071	0	NA
EVM0015136.1	PAV01G015150.1	NG86	0.005	0	NA
EVM0014638.1	PAV01G015430.1	NG86	0	0	NA
EVM0014558.1	PAV01G015570.1	NG86	0.0089	0	NA
EVM0013658.1	PAV01G016800.1	NG86	0	0	NA
EVM0019961.1	PAV01G017840.1	NG86	0	0	NA
EVM0011386.1	PAV01G018950.1	NG86	0.0166	0	NA
EVM0017052.1	PAV01G019080.1	NG86	0	0	NA
EVM0009988.1	PAV01G019270.1	NG86	0.0069	0	NA
EVM0023933.1	PAV01G021440.1	NG86	0.0142	0	NA
EVM0010838.1	PAV01G023000.1	NG86	0.0032	0	NA
EVM0006255.1	PAV01G023210.1	NG86	0	0	NA
EVM0022123.1	PAV01G023340.1	NG86	0.0093	0	NA
EVM0014849.1	PAV01G023380.1	NG86	0.0112	0	NA
EVM0001388.2	PAV01G022950.1	NG86	0	0	NA
EVM0019184.2	PAV01G023210.1	NG86	0	0	NA
EVM0019817.1	PAV01G024380.1	NG86	0	0	NA
EVM0003011.1	PAV01G029880.1	NG86	0.0031	0	NA
EVM0017810.1	PAV01G029910.1	NG86	0	0	NA
EVM0014823.1	PAV01G030010.1	NG86	0.0079	0	NA
EVM0022261.1	PAV01G031260.1	NG86	0.0035	0	NA
EVM0024985.3	PAV01G033010.1	NG86	0	0	NA
EVM0002123.1	PAV01G079470.1	NG86	0	0	NA
EVM0020168.1	PAV01G035080.1	NG86	0.007	0	NA
EVM0013943.1	PAV01G039360.1	NG86	0.0066	0	NA
EVM0011176.1	PAV01G031000.1	NG86	0.0083	0	NA
EVM0003942.1	PAV01G018560.1	NG86	0.0183	0	NA
EVM0012448.1	PAV01G019750.1	NG86	0.0191	0	NA
EVM0016589.1	PAV01G067080.1	NG86	0	0	NA
EVM0007667.1	PAV01G090600.1	NG86	0	0	NA
EVM0000267.1	PAV01G101850.1	NG86	0.0026	0	NA
EVM0023126.1	PAV01G072780.1	NG86	0.0103	0	NA
EVM0006662.1	PAV01G077520.1	NG86	0.0036	0	NA
EVM0008669.1	PAV01G009010.1	NG86	0	0	NA
EVM0001875.3	PAV01G034840.1	NG86	0.0156	0	NA
EVM0007482.1	PAV01G041860.1	NG86	0	0	NA
EVM0018190.1	PAV01G019810.2	NG86	0.0137	0	NA
EVM0000016.1	PAV02G037170.1	NG86	0	0	NA
EVM0020295.1	PAV02G029420.1	NG86	0.0107	0	NA
EVM0014469.1	PAV02G026870.1	NG86	0.0032	0	NA
EVM0009025.1	PAV02G025540.1	NG86	0.0017	0	NA
EVM0013193.1	PAV02G025490.1	NG86	0	0	NA
EVM0010022.1	PAV02G023690.1	NG86	0	0	NA
EVM0023988.1	PAV02G022280.1	NG86	0.0022	0	NA
EVM0005640.1	PAV02G020970.1	NG86	0	0	NA
EVM0016467.1	PAV02G019740.1	NG86	0.0013	0	NA
EVM0010050.1	PAV02G019460.1	NG86	0.0061	0	NA
EVM0020650.1	PAV02G018710.1	NG86	0	0	NA
EVM0010763.1	PAV02G018690.1	NG86	0	0	NA
EVM0017396.1	PAV02G017650.1	NG86	0	0	NA
EVM0026226.1	PAV02G017610.1	NG86	0.003	0	NA
EVM0028394.1	PAV02G017350.2	NG86	0	0	NA
EVM0024692.2	PAV02G016790.1	NG86	0.0013	0	NA
EVM0010481.1	PAV02G014840.1	NG86	0.0071	0	NA
EVM0021567.2	PAV02G013910.1	NG86	0.0078	0	NA
EVM0014225.1	PAV02G012080.1	NG86	0	0	NA
EVM0019840.1	PAV02G011890.1	NG86	0.0019	0	NA
EVM0022008.1	PAV02G011740.1	NG86	0.0135	0	NA
EVM0017060.2	PAV02G011720.1	NG86	0.0076	0	NA
EVM0012997.1	PAV02G011020.1	NG86	0.0036	0	NA
EVM0004583.1	PAV02G010500.1	NG86	0.0029	0	NA
EVM0003647.1	PAV02G010270.1	NG86	0	0	NA
EVM0028469.1	PAV02G010190.1	NG86	0.0033	0	NA
EVM0011896.1	PAV02G010120.1	NG86	0.0144	0	NA
EVM0015449.1	PAV02G009800.1	NG86	0.0025	0	NA
EVM0009005.1	PAV02G008070.1	NG86	0.0061	0	NA
EVM0002137.1	PAV02G007840.1	NG86	0.0021	0	NA
EVM0001670.1	PAV02G007610.1	NG86	0	0	NA
EVM0006153.1	PAV02G007490.1	NG86	0.0389	0	NA
EVM0011989.1	PAV02G004120.1	NG86	0.0025	0	NA
EVM0007284.1	PAV02G003850.1	NG86	0	0	NA
EVM0021751.1	PAV02G002610.1	NG86	0	0	NA
EVM0011491.1	PAV02G000770.1	NG86	0.0035	0	NA
EVM0008056.1	PAV02G071370.1	NG86	0.0052	0	NA
EVM0009859.2	PAV02G068270.2	NG86	0	0	NA
EVM0028743.1	PAV02G028770.1	NG86	0.0082	0	NA
EVM0005570.1	PAV02G028330.1	NG86	0	0	NA
EVM0022006.1	PAV02G024740.1	NG86	0.0164	0	NA
EVM0005075.1	PAV02G061350.1	NG86	0.022	0	NA
EVM0011747.1	PAV02G005520.1	NG86	0.009	0	NA
EVM0013649.1	PAV02G066340.1	NG86	0.0048	0	NA
EVM0010393.1	PAV02G066120.1	NG86	0	0	NA
EVM0001284.1	PAV02G066750.1	NG86	0.0091	0	NA
EVM0024262.1	PAV02G044170.1	NG86	0.002	0	NA
EVM0008370.1	PAV03G000580.1	NG86	0.0025	0	NA
EVM0010353.1	PAV03G005090.1	NG86	0.0038	0	NA
EVM0015094.1	PAV03G005550.1	NG86	0.0032	0	NA
EVM0005198.1	PAV03G005730.1	NG86	0.0169	0	NA
EVM0025564.1	PAV03G006360.1	NG86	0.0034	0	NA
EVM0003811.1	PAV03G006840.1	NG86	0	0	NA
EVM0020664.1	PAV03G008430.1	NG86	0	0	NA
EVM0022644.1	PAV03G008980.1	NG86	0.0078	0	NA
EVM0025465.1	PAV03G010600.1	NG86	0	0	NA
EVM0002596.1	PAV03G010660.1	NG86	0	0	NA
EVM0015127.1	PAV03G011440.1	NG86	0	0	NA
EVM0016053.1	PAV03G012440.1	NG86	0.0045	0	NA
EVM0025017.1	PAV03G012660.1	NG86	0	0	NA
EVM0025209.1	PAV03G012770.1	NG86	0.0046	0	NA
EVM0027603.1	PAV03G016080.1	NG86	0.0063	0	NA
EVM0014554.1	PAV03G016440.1	NG86	0.0197	0	NA
EVM0000349.2	PAV03G017490.1	NG86	0.0059	0	NA
EVM0015346.1	PAV03G018370.1	NG86	0.0085	0	NA
EVM0018836.1	PAV03G018950.1	NG86	0.0071	0	NA
EVM0023765.1	PAV03G019630.1	NG86	0	0	NA
EVM0022619.1	PAV03G020120.1	NG86	0.0056	0	NA
EVM0010955.1	PAV03G021850.1	NG86	0.0079	0	NA
EVM0026327.1	PAV03G043840.1	NG86	0.0039	0	NA
EVM0009582.1	PAV03G043900.1	NG86	0.0023	0	NA
EVM0007118.1	PAV03G045260.1	NG86	0	0	NA
EVM0015014.1	PAV03G046140.1	NG86	0.0099	0	NA
EVM0005756.1	PAV03G047050.1	NG86	0	0	NA
EVM0008341.1	PAV03G049030.1	NG86	0.0063	0	NA
EVM0008494.1	PAV03G049430.1	NG86	0.0025	0	NA
EVM0028562.1	PAV03G050280.1	NG86	0	0	NA
EVM0022226.1	PAV03G051830.1	NG86	0.0069	0	NA
EVM0008913.1	PAV03G051940.1	NG86	0	0	NA
EVM0008030.1	PAV03G051980.1	NG86	0	0	NA
EVM0017737.1	PAV03G052090.1	NG86	0.0054	0	NA
EVM0022623.1	PAV03G036570.1	NG86	0	0	NA
EVM0011619.1	PAV03G037220.1	NG86	0.0387	0	NA
EVM0000252.1	PAV03G037700.1	NG86	0.0081	0	NA
EVM0014955.1	PAV03G038520.1	NG86	0	0	NA
EVM0023794.1	PAV03G040060.1	NG86	0	0	NA
EVM0027480.1	PAV03G040530.1	NG86	0.0041	0	NA
EVM0006094.1	PAV03G043180.1	NG86	0.0014	0	NA
EVM0000971.1	PAV03G043600.1	NG86	0.0011	0	NA
EVM0008663.1	PAV03G043630.1	NG86	0.0038	0	NA
EVM0004256.1	PAV03G043670.1	NG86	0.0062	0	NA
EVM0008984.1	PAV03G028650.1	NG86	0	0	NA
EVM0020502.1	PAV03G028880.1	NG86	0.0019	0	NA
EVM0003277.2	PAV03G028990.1	NG86	0.0089	0	NA
EVM0003946.1	PAV03G029000.1	NG86	0.0083	0	NA
EVM0008832.1	PAV03G029090.1	NG86	0.0094	0	NA
EVM0028465.1	PAV03G030050.1	NG86	0.0101	0	NA
EVM0006353.1	PAV03G031130.1	NG86	0	0	NA
EVM0009431.1	PAV03G033270.1	NG86	0.0125	0	NA
EVM0027501.1	PAV03G050420.1	NG86	0.0061	0	NA
EVM0012491.1	PAV03G027250.1	NG86	0.0078	0	NA
EVM0001543.1	PAV03G026800.1	NG86	0.0164	0	NA
EVM0019495.1	PAV04G000370.1	NG86	0.0026	0	NA
EVM0011015.1	PAV04G001350.1	NG86	0	0	NA
EVM0023558.1	PAV04G002090.1	NG86	0.0052	0	NA
EVM0008625.1	PAV04G002320.1	NG86	0.0039	0	NA
EVM0007172.1	PAV04G002360.1	NG86	0.0128	0	NA
EVM0018363.1	PAV04G002580.1	NG86	0.0138	0	NA
EVM0007038.1	PAV04G003310.1	NG86	0.0028	0	NA
EVM0001382.1	PAV04G004450.1	NG86	0	0	NA
EVM0003052.1	PAV04G004470.1	NG86	0.0117	0	NA
EVM0019976.1	PAV04G005050.1	NG86	0.0041	0	NA
EVM0008571.1	PAV04G005690.1	NG86	0.0348	0	NA
EVM0000366.1	PAV04G005780.1	NG86	0.0158	0	NA
EVM0011153.1	PAV04G005960.1	NG86	0.0059	0	NA
EVM0007506.1	PAV04G006220.1	NG86	0	0	NA
EVM0006317.1	PAV04G006320.1	NG86	0.0073	0	NA
EVM0021415.1	PAV04G006970.1	NG86	0	0	NA
EVM0009218.1	PAV04G007090.1	NG86	0.0027	0	NA
EVM0001069.1	PAV04G008280.2	NG86	0.0106	0	NA
EVM0011373.1	PAV04G008950.1	NG86	0.0098	0	NA
EVM0027527.1	PAV04G009950.1	NG86	0.0045	0	NA
EVM0004543.1	PAV04G010940.1	NG86	0.0061	0	NA
EVM0005091.1	PAV04G011530.2	NG86	0.0015	0	NA
EVM0007044.1	PAV04G011940.1	NG86	0.0029	0	NA
EVM0020699.1	PAV04G012480.1	NG86	0.0062	0	NA
EVM0017804.1	PAV04G013400.1	NG86	0.0092	0	NA
EVM0007470.1	PAV04G016150.1	NG86	0	0	NA
EVM0001613.1	PAV04G016190.1	NG86	0	0	NA
EVM0014173.1	PAV04G016940.1	NG86	0.0205	0	NA
EVM0024755.1	PAV04G019620.1	NG86	0.0013	0	NA
EVM0014254.1	PAV04G023610.1	NG86	0.0052	0	NA
EVM0005308.1	PAV04G023770.1	NG86	0.0056	0	NA
EVM0010708.1	PAV04G023600.2	NG86	0.0012	0	NA
EVM0023340.1	PAV04G024290.1	NG86	0	0	NA
EVM0015551.1	PAV04G024860.1	NG86	0.0123	0	NA
EVM0018208.1	PAV04G025000.1	NG86	0.0024	0	NA
EVM0011074.1	PAV04G026120.1	NG86	0.0279	0	NA
EVM0008988.1	PAV04G026140.1	NG86	0	0	NA
EVM0002311.1	PAV04G026480.1	NG86	0.0069	0	NA
EVM0015790.1	PAV04G028980.1	NG86	0.0065	0	NA
EVM0020012.1	PAV04G029070.1	NG86	0.0065	0	NA
EVM0022187.1	PAV04G030250.1	NG86	0	0	NA
EVM0020743.1	PAV04G030300.1	NG86	0.0036	0	NA
EVM0001741.1	PAV04G030950.1	NG86	0.0035	0	NA
EVM0007009.1	PAV04G031620.1	NG86	0	0	NA
EVM0018094.5	PAV04G031730.1	NG86	0	0	NA
EVM0001782.1	PAV04G031790.1	NG86	0.004	0	NA
EVM0013346.1	PAV04G035030.1	NG86	0	0	NA
EVM0013383.2	PAV04G035060.1	NG86	0.0038	0	NA
EVM0023479.1	PAV04G041820.1	NG86	0.0069	0	NA
EVM0018554.1	PAV04G043340.1	NG86	0	0	NA
EVM0015755.1	PAV04G045660.1	NG86	0.0063	0	NA
EVM0021062.1	PAV04G046170.1	NG86	0.0113	0	NA
EVM0017210.1	PAV04G048780.1	NG86	0	0	NA
EVM0020955.1	PAV04G028820.1	NG86	0.0042	0	NA
EVM0009164.1	PAV04G031490.1	NG86	0.0062	0	NA
EVM0021943.1	PAV04G010580.1	NG86	0	0	NA
EVM0000472.1	PAV04G013320.1	NG86	0	0	NA
EVM0026445.1	PAV04G008880.1	NG86	0.0303	0	NA
EVM0001910.1	PAV04G019320.1	NG86	0.0039	0	NA
EVM0005953.1	PAV04G019810.1	NG86	0.0165	0	NA
EVM0017718.1	PAV04G013100.1	NG86	0	0	NA
EVM0008167.1	PAV04G013260.1	NG86	0.0017	0	NA
EVM0013245.1	PAV04G043340.1	NG86	0	0	NA
EVM0025631.3	PAV05G023980.1	NG86	0	0	NA
EVM0028093.1	PAV05G024910.1	NG86	0.003	0	NA
EVM0020597.1	PAV05G027180.1	NG86	0.003	0	NA
EVM0009786.1	PAV05G027320.1	NG86	0.0059	0	NA
EVM0025453.1	PAV05G028440.1	NG86	0	0	NA
EVM0007441.1	PAV05G030010.1	NG86	0	0	NA
EVM0026310.1	PAV05G032970.1	NG86	0.0076	0	NA
EVM0016527.1	PAV05G033970.1	NG86	0	0	NA
EVM0019146.1	PAV05G034090.1	NG86	0.0077	0	NA
EVM0011705.1	PAV05G034220.1	NG86	0.0021	0	NA
EVM0003974.1	PAV05G034610.1	NG86	0.0036	0	NA
EVM0015141.1	PAV05G035270.1	NG86	0.0079	0	NA
EVM0011041.1	PAV05G036230.1	NG86	0	0	NA
EVM0009907.1	PAV05G036510.1	NG86	0.0149	0	NA
EVM0016356.1	PAV05G037760.1	NG86	0.008	0	NA
EVM0016221.1	PAV05G039350.1	NG86	0.0022	0	NA
EVM0007231.3	PAV05G039360.1	NG86	0.0031	0	NA
EVM0006513.1	PAV05G039730.1	NG86	0	0	NA
EVM0015542.1	PAV05G040060.1	NG86	0.0157	0	NA
EVM0018615.1	PAV05G040400.1	NG86	0	0	NA
EVM0027320.1	PAV05G040490.1	NG86	0.0048	0	NA
EVM0012798.1	PAV05G040520.1	NG86	0.0041	0	NA
EVM0027423.1	PAV05G042280.1	NG86	0.003	0	NA
EVM0024432.1	PAV05G042320.1	NG86	0.008	0	NA
EVM0000827.1	PAV05G042510.1	NG86	0	0	NA
EVM0015876.1	PAV05G042750.1	NG86	0	0	NA
EVM0007527.1	PAV05G043270.1	NG86	0	0	NA
EVM0014433.1	PAV05G044460.1	NG86	0.0022	0	NA
EVM0009985.1	PAV05G044840.1	NG86	0	0	NA
EVM0010430.1	PAV05G044950.1	NG86	0.0017	0	NA
EVM0027049.1	PAV05G045390.1	NG86	0.0106	0	NA
EVM0027132.1	PAV05G045530.2	NG86	0	0	NA
EVM0026605.1	PAV05G020630.1	NG86	0.0038	0	NA
EVM0013497.1	PAV05G020870.1	NG86	0.0129	0	NA
EVM0003130.1	PAV05G021050.1	NG86	0	0	NA
EVM0011799.1	PAV05G022610.1	NG86	0	0	NA
EVM0010714.1	PAV05G022840.2	NG86	0.0033	0	NA
EVM0020535.1	PAV05G023910.2	NG86	0	0	NA
EVM0002307.1	PAV05G004020.1	NG86	0.0041	0	NA
EVM0025545.1	PAV05G005270.1	NG86	0.035	0	NA
EVM0023158.1	PAV05G008020.1	NG86	0	0	NA
EVM0016989.1	PAV05G017480.1	NG86	0.0036	0	NA
EVM0002282.1	PAV05G018350.1	NG86	0.0071	0	NA
EVM0019187.1	PAV05G025870.1	NG86	0.0024	0	NA
EVM0018743.1	PAV05G028930.1	NG86	0.0041	0	NA
EVM0004764.1	PAV05G019290.2	NG86	0.0034	0	NA
EVM0018885.1	PAV05G019750.1	NG86	0.0039	0	NA
EVM0021540.1	PAV05G040060.1	NG86	0.0157	0	NA
EVM0019017.1	PAV05G044870.1	NG86	0.0098	0	NA
EVM0019110.1	PAV05G041000.1	NG86	0.0085	0	NA
EVM0014178.1	PAV05G029790.1	NG86	0.0074	0	NA
EVM0026939.1	PAV05G028440.1	NG86	0	0	NA
EVM0009682.1	PAV05G013690.1	NG86	0.0058	0	NA
EVM0027445.1	PAV05G044590.1	NG86	0.0053	0	NA
EVM0000774.1	PAV05G044610.1	NG86	0	0	NA
EVM0009100.1	PAV05G020030.1	NG86	0.0146	0	NA
EVM0008690.1	PAV06G061410.1	NG86	0.0036	0	NA
EVM0002365.1	PAV06G061280.1	NG86	0	0	NA
EVM0001560.1	PAV06G061270.1	NG86	0.0023	0	NA
EVM0013787.1	PAV06G061080.1	NG86	0	0	NA
EVM0023163.1	PAV06G061060.1	NG86	0.0042	0	NA
EVM0001429.1	PAV06G058670.1	NG86	0.0109	0	NA
EVM0022072.1	PAV06G058600.1	NG86	0	0	NA
EVM0019340.1	PAV06G058590.2	NG86	0	0	NA
EVM0011319.1	PAV06G058300.1	NG86	0.0044	0	NA
EVM0023501.1	PAV06G058130.1	NG86	0.0035	0	NA
EVM0021099.2	PAV06G057490.1	NG86	0	0	NA
EVM0023553.1	PAV06G057250.2	NG86	0	0	NA
EVM0004773.1	PAV06G056950.1	NG86	0.0023	0	NA
EVM0015692.1	PAV06G054430.1	NG86	0.0033	0	NA
EVM0001102.1	PAV06G053710.1	NG86	0.0072	0	NA
EVM0008814.1	PAV06G053670.1	NG86	0.003	0	NA
EVM0026950.1	PAV06G053640.1	NG86	0	0	NA
EVM0018367.1	PAV06G052830.1	NG86	0.0022	0	NA
EVM0028270.1	PAV06G051680.1	NG86	0.0097	0	NA
EVM0013014.1	PAV06G051100.1	NG86	0.0088	0	NA
EVM0009385.1	PAV06G050770.1	NG86	0.0064	0	NA
EVM0010074.1	PAV06G050280.1	NG86	0	0	NA
EVM0003164.1	PAV06G050130.1	NG86	0.0026	0	NA
EVM0023179.1	PAV06G048980.1	NG86	0.0056	0	NA
EVM0023210.1	PAV06G048230.1	NG86	0.0037	0	NA
EVM0022068.1	PAV06G047750.1	NG86	0	0	NA
EVM0022582.1	PAV06G047570.1	NG86	0	0	NA
EVM0011141.1	PAV06G047520.1	NG86	0	0	NA
EVM0000843.1	PAV06G047420.1	NG86	0.0051	0	NA
EVM0005093.1	PAV06G046890.1	NG86	0.0035	0	NA
EVM0019445.1	PAV06G046710.1	NG86	0	0	NA
EVM0014383.1	PAV06G046690.1	NG86	0.0101	0	NA
EVM0022964.1	PAV06G046370.1	NG86	0.008	0	NA
EVM0026666.2	PAV06G043580.1	NG86	0.0068	0	NA
EVM0021338.1	PAV06G042850.1	NG86	0.0058	0	NA
EVM0011699.1	PAV06G040930.1	NG86	0.0189	0	NA
EVM0002299.1	PAV06G032050.1	NG86	0.006	0	NA
EVM0023090.1	PAV06G030180.1	NG86	0.016	0	NA
EVM0007859.1	PAV06G028810.1	NG86	0	0	NA
EVM0009453.1	PAV06G027730.1	NG86	0.0121	0	NA
EVM0000115.1	PAV06G027720.1	NG86	0.0121	0	NA
EVM0002059.1	PAV06G027630.1	NG86	0.0292	0	NA
EVM0010902.1	PAV06G027460.1	NG86	0.0027	0	NA
EVM0026726.1	PAV06G026550.1	NG86	0	0	NA
EVM0014973.1	PAV06G025730.1	NG86	0.0017	0	NA
EVM0020885.1	PAV06G025580.1	NG86	0.0038	0	NA
EVM0012355.1	PAV06G024030.1	NG86	0	0	NA
EVM0020232.1	PAV06G023390.1	NG86	0.0034	0	NA
EVM0006521.3	PAV06G023360.2	NG86	0	0	NA
EVM0004208.1	PAV06G022850.1	NG86	0.0103	0	NA
EVM0026157.1	PAV06G022840.1	NG86	0	0	NA
EVM0010606.1	PAV06G022030.1	NG86	0.0037	0	NA
EVM0006067.1	PAV06G020070.1	NG86	0.0286	0	NA
EVM0009553.1	PAV06G014620.1	NG86	0	0	NA
EVM0012751.1	PAV06G013990.1	NG86	0.0161	0	NA
EVM0017310.1	PAV06G013890.1	NG86	0.0075	0	NA
EVM0025061.1	PAV06G013230.1	NG86	0.008	0	NA
EVM0002355.1	PAV06G011710.1	NG86	0	0	NA
EVM0012247.1	PAV06G011210.1	NG86	0.0098	0	NA
EVM0004865.1	PAV06G011030.1	NG86	0.0011	0	NA
EVM0023282.1	PAV06G010050.1	NG86	0	0	NA
EVM0017524.1	PAV06G004300.1	NG86	0.0037	0	NA
EVM0015045.1	PAV06G003780.1	NG86	0	0	NA
EVM0004811.1	PAV06G003220.1	NG86	0.0017	0	NA
EVM0023133.1	PAV06G002710.1	NG86	0.0064	0	NA
EVM0008388.1	PAV06G002440.1	NG86	0.0036	0	NA
EVM0009407.1	PAV06G002280.1	NG86	0.003	0	NA
EVM0001865.1	PAV06G002240.1	NG86	0	0	NA
EVM0027808.1	PAV06G001900.1	NG86	0	0	NA
EVM0018914.1	PAV06G017250.1	NG86	0.0083	0	NA
EVM0006717.2	PAV06G017100.1	NG86	0.003	0	NA
EVM0009558.1	PAV06G016480.1	NG86	0.0045	0	NA
EVM0006178.1	PAV06G015530.1	NG86	0.0259	0	NA
EVM0008455.1	PAV06G006610.1	NG86	0.006	0	NA
EVM0001005.1	PAV06G047750.1	NG86	0.0041	0	NA
EVM0025335.1	PAV06G058600.1	NG86	0.0094	0	NA
EVM0017049.1	PAV06G058050.1	NG86	0.0027	0	NA
EVM0026504.1	PAV06G013290.1	NG86	0	0	NA
EVM0013014.1	PAV06G051090.1	NG86	0.0088	0	NA
EVM0001485.1	PAV06G055540.1	NG86	0.0034	0	NA
EVM0025517.1	PAV06G007770.1	NG86	0	0	NA
EVM0013924.1	PAV06G020070.1	NG86	0.0113	0	NA
EVM0004447.1	PAV06G017250.1	NG86	0.0124	0	NA
EVM0021717.1	PAV06G048980.1	NG86	0.0056	0	NA
EVM0004561.1	PAV06G047570.1	NG86	0.009	0	NA
EVM0009453.1	PAV06G027720.1	NG86	0.0121	0	NA
EVM0003076.1	PAV06G010150.1	NG86	0	0	NA
EVM0016859.1	PAV07G042030.1	NG86	0.0084	0	NA
EVM0020732.1	PAV07G043440.1	NG86	0.0048	0	NA
EVM0028475.1	PAV07G043890.1	NG86	0.0022	0	NA
EVM0026341.1	PAV07G046970.1	NG86	0.0205	0	NA
EVM0022113.1	PAV07G046980.1	NG86	0	0	NA
EVM0014030.1	PAV07G047240.1	NG86	0	0	NA
EVM0007211.1	PAV07G047300.1	NG86	0.0012	0	NA
EVM0019939.1	PAV07G047850.1	NG86	0.0032	0	NA
EVM0009449.1	PAV07G049590.1	NG86	0.0167	0	NA
EVM0001567.2	PAV07G051010.1	NG86	0	0	NA
EVM0028472.1	PAV07G052260.1	NG86	0	0	NA
EVM0022071.1	PAV07G052770.1	NG86	0.0059	0	NA
EVM0011200.2	PAV07G052960.1	NG86	0	0	NA
EVM0013564.1	PAV07G053790.1	NG86	0	0	NA
EVM0012321.1	PAV07G054650.1	NG86	0.0125	0	NA
EVM0022939.1	PAV07G055750.1	NG86	0.0024	0	NA
EVM0009657.1	PAV07G055760.1	NG86	0	0	NA
EVM0026100.1	PAV07G056600.1	NG86	0.0044	0	NA
EVM0005467.1	PAV07G058140.1	NG86	0.0057	0	NA
EVM0025330.1	PAV07G058320.1	NG86	0.0041	0	NA
EVM0014316.1	PAV07G036610.1	NG86	0.0074	0	NA
EVM0019725.1	PAV07G036910.1	NG86	0.0025	0	NA
EVM0007109.1	PAV07G036920.1	NG86	0	0	NA
EVM0015462.1	PAV07G037060.1	NG86	0	0	NA
EVM0023262.1	PAV07G037330.1	NG86	0.0103	0	NA
EVM0011846.1	PAV07G038330.1	NG86	0.0068	0	NA
EVM0000352.1	PAV07G038440.1	NG86	0	0	NA
EVM0025069.1	PAV07G039210.1	NG86	0.0055	0	NA
EVM0008374.1	PAV07G040120.1	NG86	0.0026	0	NA
EVM0009946.1	PAV07G040840.1	NG86	0	0	NA
EVM0023849.1	PAV07G041500.1	NG86	0.0066	0	NA
EVM0015705.1	PAV07G030450.1	NG86	0	0	NA
EVM0012940.1	PAV07G031060.1	NG86	0	0	NA
EVM0008515.1	PAV07G031370.1	NG86	0.0052	0	NA
EVM0017242.1	PAV07G031730.1	NG86	0.0051	0	NA
EVM0022911.1	PAV07G032780.1	NG86	0.0088	0	NA
EVM0001409.1	PAV07G033100.1	NG86	0	0	NA
EVM0000681.1	PAV07G033230.1	NG86	0	0	NA
EVM0000359.1	PAV07G000610.1	NG86	0.003	0	NA
EVM0028656.1	PAV07G001370.1	NG86	0.0058	0	NA
EVM0029071.1	PAV07G001530.1	NG86	0	0	NA
EVM0014842.1	PAV07G001730.2	NG86	0.0013	0	NA
EVM0024557.1	PAV07G002410.1	NG86	0.0277	0	NA
EVM0010296.1	PAV07G002550.1	NG86	0	0	NA
EVM0018960.2	PAV07G002630.1	NG86	0.0056	0	NA
EVM0008848.1	PAV07G003720.1	NG86	0.0044	0	NA
EVM0016278.1	PAV07G005930.1	NG86	0	0	NA
EVM0020953.1	PAV07G006550.1	NG86	0	0	NA
EVM0023043.2	PAV07G020820.1	NG86	0.017	0	NA
EVM0001594.1	PAV07G021780.1	NG86	0	0	NA
EVM0010598.1	PAV07G024780.1	NG86	0	0	NA
EVM0026708.1	PAV07G025780.1	NG86	0.0041	0	NA
EVM0008312.1	PAV07G054760.1	NG86	0.0066	0	NA
EVM0019951.1	PAV07G012910.2	NG86	0.0152	0	NA
EVM0002560.1	PAV07G014810.1	NG86	0.0053	0	NA
EVM0016017.1	PAV07G037050.1	NG86	0	0	NA
EVM0007953.2	PAV07G049400.1	NG86	0	0	NA
EVM0004928.1	PAV07G002550.1	NG86	0	0	NA
EVM0006631.1	PAV07G019190.1	NG86	0.0208	0	NA
EVM0016071.1	PAV07G008490.1	NG86	0	0	NA
EVM0008681.1	PAV07G023110.1	NG86	0.0315	0	NA
EVM0002148.1	PAV08G024460.1	NG86	0.0046	0	NA
EVM0027434.1	PAV08G030010.1	NG86	0	0	NA
EVM0026875.1	PAV08G030610.1	NG86	0.0136	0	NA
EVM0026856.1	PAV08G032660.1	NG86	0.0091	0	NA
EVM0016259.1	PAV08G033510.1	NG86	0.0106	0	NA
EVM0011482.1	PAV08G035410.1	NG86	0.0164	0	NA
EVM0025446.1	PAV08G036120.1	NG86	0.0013	0	NA
EVM0016485.1	PAV08G036490.1	NG86	0.0012	0	NA
EVM0010757.1	PAV08G036870.1	NG86	0.0113	0	NA
EVM0024079.1	PAV08G037180.1	NG86	0	0	NA
EVM0006323.1	PAV08G039190.1	NG86	0.0043	0	NA
EVM0014551.1	PAV08G039750.1	NG86	0	0	NA
EVM0012234.1	PAV08G039940.1	NG86	0.0035	0	NA
EVM0012820.1	PAV08G040020.1	NG86	0.0034	0	NA
EVM0013143.1	PAV08G040620.1	NG86	0.004	0	NA
EVM0004352.1	PAV08G040860.1	NG86	0.0076	0	NA
EVM0019349.1	PAV08G046330.1	NG86	0.0095	0	NA
EVM0015826.1	PAV08G047080.1	NG86	0.0077	0	NA
EVM0024132.1	PAV08G047530.1	NG86	0.0036	0	NA
EVM0000492.1	PAV08G047590.1	NG86	0.0017	0	NA
EVM0011810.1	PAV08G047920.1	NG86	0.0068	0	NA
EVM0005030.1	PAV08G048920.1	NG86	0.0177	0	NA
EVM0004977.1	PAV08G049340.1	NG86	0.0136	0	NA
EVM0003980.1	PAV08G049440.1	NG86	0.0025	0	NA
EVM0014413.1	PAV08G049570.1	NG86	0.0149	0	NA
EVM0018928.1	PAV08G049900.1	NG86	0.0321	0	NA
EVM0009314.1	PAV08G049980.1	NG86	0.0099	0	NA
EVM0008897.1	PAV08G050130.1	NG86	0	0	NA
EVM0012990.1	PAV08G051440.1	NG86	0	0	NA
EVM0022120.1	PAV08G051670.1	NG86	0.0033	0	NA
EVM0028795.1	PAV08G052030.1	NG86	0.0061	0	NA
EVM0000475.1	PAV08G053200.1	NG86	0	0	NA
EVM0021981.1	PAV08G053250.1	NG86	0.0017	0	NA
EVM0011582.1	PAV08G053890.1	NG86	0.0173	0	NA
EVM0005054.1	PAV08G054450.1	NG86	0.0028	0	NA
EVM0003465.1	PAV08G054950.1	NG86	0	0	NA
EVM0005891.1	PAV08G055000.1	NG86	0.0058	0	NA
EVM0025822.1	PAV08G056510.1	NG86	0.009	0	NA
EVM0016742.1	PAV08G056530.1	NG86	0.0051	0	NA
EVM0007399.1	PAV08G000600.1	NG86	0.0075	0	NA
EVM0012687.1	PAV08G002590.1	NG86	0	0	NA
EVM0013774.1	PAV08G006440.1	NG86	0.0018	0	NA
EVM0005517.1	PAV08G007020.1	NG86	0	0	NA
EVM0012714.1	PAV08G035650.1	NG86	0	0	NA
EVM0027424.1	PAV08G038780.1	NG86	0.0174	0	NA
EVM0021381.1	PAV08G047860.1	NG86	0.0237	0	NA
EVM0018966.1	PAV08G002590.1	NG86	0.0206	0	NA
EVM0023578.1	PAV08G015960.1	NG86	0	0	NA
EVM0009916.1	PAV08G008840.1	NG86	0.0049	0	NA
EVM0022935.1	PAV08G029690.1	NG86	0.0146	0	NA
EVM0019121.1	PAV08G046300.1	NG86	0.0013	0	NA
EVM0020784.1	PAV08G019270.1	NG86	0.0036	0	NA
EVM0021765.1	PAV08G034200.1	NG86	0.0599	0.0069	8.68116
EVM0004975.1	PAV04G009630.1	NG86	0.0268	0.0041	6.53659
EVM0028039.1	PAV05G035990.1	NG86	0.0392	0.0085	4.61176
EVM0005840.1	PAV01G046690.1	NG86	0.0589	0.0131	4.49618
EVM0024582.1	PAV04G002210.1	NG86	0.0092	0.0021	4.38095
EVM0023498.1	PAV01G064430.1	NG86	0.027	0.0067	4.02985
EVM0024479.1	PAV04G006310.1	NG86	0.0278	0.007	3.97143
EVM0006348.1	PAV01G064920.1	NG86	0.0123	0.0031	3.96774
EVM0004806.1	PAV03G029780.1	NG86	0.2562	0.0665	3.85263
EVM0026147.1	PAV08G003050.1	NG86	0.0191	0.0053	3.60377
EVM0019462.1	PAV03G021430.1	NG86	0.0288	0.008	3.6
EVM0009666.1	PAV02G052630.1	NG86	0.0275	0.0077	3.57143
EVM0026094.1	PAV07G019490.1	NG86	0.0614	0.0173	3.54913
EVM0022821.1	PAV01G008250.1	NG86	0.0119	0.0034	3.5
EVM0022821.1	PAV01G008810.1	NG86	0.0119	0.0034	3.5
EVM0022273.1	PAV08G029310.1	NG86	0.0255	0.0074	3.44595
EVM0003491.1	PAV04G014050.1	NG86	0.0429	0.0125	3.432
EVM0011233.1	PAV05G018680.1	NG86	0.0227	0.0067	3.38806
EVM0017124.1	PAV07G045550.1	NG86	0.0192	0.0057	3.36842
EVM0017303.1	PAV03G029610.1	NG86	0.0083	0.0026	3.19231
EVM0021298.1	PAV04G021720.1	NG86	0.062	0.0195	3.17949
EVM0023237.1	PAV02G041460.1	NG86	0.0145	0.0046	3.15217
EVM0019798.1	PAV04G000780.1	NG86	0.025	0.008	3.125
EVM0012643.1	PAV08G033090.1	NG86	0.0355	0.0115	3.08696
EVM0001400.1	PAV05G018980.1	NG86	0.0064	0.0021	3.04762
EVM0024822.1	PAV03G006960.1	NG86	0.0687	0.0234	2.9359
EVM0003212.1	PAV01G023420.1	NG86	0.0088	0.003	2.93333
EVM0025935.1	PAV02G047140.1	NG86	0.0717	0.0247	2.90283
EVM0001973.1	PAV01G034850.1	NG86	0.2233	0.0779	2.8665
EVM0024523.1	PAV02G062970.1	NG86	0.061	0.0214	2.85047
EVM0015171.1	PAV02G032590.1	NG86	0.0357	0.0127	2.81102
EVM0003615.1	PAV01G098190.1	NG86	0.0085	0.0031	2.74194
EVM0025325.1	PAV08G048570.1	NG86	0.033	0.0121	2.72727
EVM0017477.1	PAV05G019110.1	NG86	0.0376	0.0139	2.70504
EVM0015197.1	PAV08G005520.1	NG86	0.0559	0.0207	2.70048
EVM0005256.1	PAV01G085890.1	NG86	0.0226	0.0084	2.69048
EVM0016295.1	PAV01G001860.1	NG86	0.0129	0.0048	2.6875
EVM0016670.1	PAV02G008140.1	NG86	0.0118	0.0044	2.68182
EVM0007861.1	PAV08G027300.1	NG86	0.0702	0.0262	2.67939
EVM0021179.1	PAV02G037150.1	NG86	0.0112	0.0042	2.66667
EVM0009721.3	PAV03G048750.1	NG86	0.0058	0.0022	2.63636
EVM0028403.1	PAV04G029230.1	NG86	0.0174	0.0066	2.63636
EVM0012469.1	PAV06G014440.1	NG86	0.116	0.0444	2.61261
EVM0028839.1	PAV01G009760.1	NG86	0.0355	0.0136	2.61029
EVM0014887.1	PAV02G011690.1	NG86	0.006	0.0023	2.6087
EVM0018760.1	PAV02G016760.2	NG86	0.0354	0.0136	2.60294
EVM0009996.1	PAV06G059670.1	NG86	0.046	0.0177	2.59887
EVM0019444.1	PAV06G002870.1	NG86	0.0083	0.0032	2.59375
EVM0026741.1	PAV03G037440.1	NG86	0.0398	0.0154	2.58442
EVM0026523.1	PAV06G017820.1	NG86	0.0133	0.0052	2.55769
EVM0016372.1	PAV03G041480.1	NG86	0.0048	0.0019	2.52632
EVM0021486.1	PAV01G095950.1	NG86	0.0135	0.0054	2.5
EVM0007616.1	PAV08G045150.1	NG86	0.0627	0.0252	2.4881
EVM0018293.1	PAV06G048890.1	NG86	0.0114	0.0046	2.47826
EVM0005886.1	PAV02G068430.1	NG86	0.1432	0.058	2.46897
EVM0024592.1	PAV06G006480.1	NG86	0.0722	0.0296	2.43919
EVM0025627.1	PAV05G017540.1	NG86	0.0378	0.0155	2.43871
EVM0027433.1	PAV08G050640.1	NG86	0.0595	0.0244	2.43852
EVM0028245.1	PAV08G056420.1	NG86	0.0109	0.0045	2.42222
EVM0026317.1	PAV05G029950.1	NG86	0.0128	0.0053	2.41509
EVM0026571.1	PAV01G057590.1	NG86	0.0359	0.0149	2.4094
EVM0016973.1	PAV08G045040.1	NG86	0.0224	0.0093	2.4086
EVM0024650.1	PAV02G021530.1	NG86	0.0233	0.0097	2.40206
EVM0007608.1	PAV01G066810.1	NG86	0.0144	0.006	2.4
EVM0026714.1	PAV05G045250.1	NG86	0.0165	0.0069	2.3913
EVM0002072.1	PAV07G019190.1	NG86	0.0273	0.0115	2.37391
EVM0001968.1	PAV06G051480.1	NG86	0.0237	0.01	2.37
EVM0027786.1	PAV01G092370.1	NG86	0.0052	0.0022	2.36364
EVM0001549.1	PAV02G071160.1	NG86	0.0245	0.0104	2.35577
EVM0023045.1	PAV06G015890.1	NG86	0.0073	0.0031	2.35484
EVM0015095.1	PAV08G000600.1	NG86	0.0228	0.0097	2.35052
EVM0008426.1	PAV01G097290.1	NG86	0.0126	0.0054	2.33333
EVM0029072.1	PAV01G076740.1	NG86	0.0079	0.0034	2.32353
EVM0024417.1	PAV06G014050.1	NG86	0.0065	0.0028	2.32143
EVM0024953.1	PAV06G022230.1	NG86	0.0104	0.0045	2.31111
EVM0014764.1	PAV02G028010.1	NG86	0.1085	0.047	2.30851
EVM0009141.2	PAV04G023340.1	NG86	0.006	0.0026	2.30769
EVM0016305.1	PAV02G021480.1	NG86	0.0184	0.008	2.3
EVM0004414.1	PAV08G052120.1	NG86	0.0355	0.0155	2.29032
EVM0011436.1	PAV02G069380.1	NG86	0.048	0.021	2.28571
EVM0028485.1	PAV06G014740.1	NG86	0.0214	0.0094	2.2766
EVM0010587.1	PAV02G007590.1	NG86	0.1219	0.0536	2.27425
EVM0010820.1	PAV08G005550.1	NG86	0.0259	0.0115	2.25217
EVM0017338.1	PAV04G031630.1	NG86	0.0299	0.0133	2.24812
EVM0024296.1	PAV08G052110.1	NG86	0.0123	0.0055	2.23636
EVM0023638.1	PAV01G019060.1	NG86	0.0238	0.0107	2.2243
EVM0027492.1	PAV07G046970.1	NG86	0.0274	0.0124	2.20968
EVM0012578.1	PAV06G004920.1	NG86	0.0064	0.0029	2.2069
EVM0023939.1	PAV03G047720.1	NG86	0.0194	0.0088	2.20455
EVM0017730.1	PAV01G011940.1	NG86	0.0378	0.0172	2.19767
EVM0017065.1	PAV05G040530.1	NG86	0.0116	0.0053	2.18868
EVM0006794.1	PAV08G007430.1	NG86	0.0345	0.0158	2.18354
EVM0001033.1	PAV01G101020.1	NG86	0.0063	0.0029	2.17241
EVM0019543.1	PAV08G007780.1	NG86	0.0054	0.0025	2.16
EVM0010356.1	PAV06G052800.1	NG86	0.0095	0.0044	2.15909
EVM0014700.1	PAV05G037500.1	NG86	0.0056	0.0026	2.15385
EVM0020927.3	PAV08G041830.1	NG86	0.0447	0.0208	2.14904
EVM0011258.1	PAV08G050570.1	NG86	0.0351	0.0164	2.14024
EVM0013232.1	PAV08G050680.2	NG86	0.0201	0.0094	2.1383
EVM0021558.3	PAV06G029900.1	NG86	0.0128	0.006	2.13333
EVM0028829.1	PAV01G076010.1	NG86	0.0819	0.0384	2.13281
EVM0013133.1	PAV01G014410.1	NG86	0.0295	0.0139	2.1223
EVM0000288.1	PAV04G006260.1	NG86	0.007	0.0033	2.12121
EVM0007372.1	PAV05G036700.1	NG86	0.0702	0.0334	2.1018
EVM0016347.1	PAV06G001370.1	NG86	0.0105	0.005	2.1
EVM0023289.1	PAV01G030450.1	NG86	0.0212	0.0101	2.09901
EVM0016241.1	PAV07G051480.1	NG86	0.0138	0.0066	2.09091
EVM0003595.1	PAV02G033740.1	NG86	0.0098	0.0047	2.08511
EVM0023475.1	PAV04G035270.1	NG86	0.015	0.0072	2.08333
EVM0016026.1	PAV07G035940.1	NG86	0.0131	0.0063	2.07937
EVM0016910.1	PAV03G015550.1	NG86	0.0236	0.0115	2.05217
EVM0017946.1	PAV04G019470.1	NG86	0.008	0.0039	2.05128
EVM0014208.1	PAV08G053100.1	NG86	0.0129	0.0063	2.04762
EVM0012143.1	PAV04G031600.1	NG86	0.0262	0.0128	2.04688
EVM0016310.1	PAV02G032820.1	NG86	0.0942	0.0461	2.04338
EVM0012856.1	PAV05G044320.1	NG86	0.0102	0.005	2.04
EVM0016588.3	PAV02G049560.1	NG86	0.2331	0.1143	2.03937
EVM0013462.1	PAV08G002460.1	NG86	0.035	0.0172	2.03488
EVM0003163.2	PAV05G044790.1	NG86	0.0191	0.0094	2.03191
EVM0004046.1	PAV01G002500.1	NG86	0.02	0.0099	2.0202
EVM0025087.1	PAV08G046870.1	NG86	0.0155	0.0077	2.01299
EVM0005790.1	PAV06G016530.1	NG86	0.0384	0.0191	2.01047
EVM0007040.1	PAV04G013530.1	NG86	0.0062	0.0031	2
EVM0017386.1	PAV06G002610.1	NG86	0.0124	0.0062	2
EVM0027339.1	PAV06G000910.1	NG86	0.0268	0.0134	2
EVM0009936.1	PAV08G044730.1	NG86	0.0082	0.0041	2
EVM0015148.1	PAV01G073130.1	NG86	0.0214	0.0108	1.98148
EVM0018422.1	PAV07G046250.1	NG86	0.0095	0.0048	1.97917
EVM0021813.1	PAV07G040130.1	NG86	0.0514	0.0261	1.96935
EVM0015011.1	PAV08G033620.1	NG86	0.0177	0.009	1.96667
EVM0015584.1	PAV04G031640.1	NG86	0.0883	0.0449	1.96659
EVM0022584.1	PAV05G036630.1	NG86	0.0257	0.0131	1.96183
EVM0018488.1	PAV01G004620.3	NG86	0.0102	0.0052	1.96154
EVM0003611.1	PAV02G033020.1	NG86	0.0224	0.0115	1.94783
EVM0003927.1	PAV01G077700.1	NG86	0.0035	0.0018	1.94444
EVM0010183.1	PAV03G017380.1	NG86	0.0272	0.014	1.94286
EVM0009834.1	PAV07G033270.3	NG86	0.0918	0.0473	1.9408
EVM0015316.1	PAV02G015240.1	NG86	0.0256	0.0132	1.93939
EVM0014810.1	PAV01G011930.1	NG86	0.0706	0.0365	1.93425
EVM0020587.1	PAV03G017330.1	NG86	0.0766	0.0398	1.92462
EVM0015874.1	PAV02G051890.1	NG86	0.0125	0.0065	1.92308
EVM0011399.1	PAV06G025510.1	NG86	0.0075	0.0039	1.92308
EVM0008313.1	PAV03G046840.1	NG86	0.0225	0.0117	1.92308
EVM0017121.1	PAV07G041530.1	NG86	0.0073	0.0038	1.92105
EVM0012443.1	PAV05G028410.1	NG86	0.009	0.0047	1.91489
EVM0011603.1	PAV06G056310.1	NG86	0.0172	0.009	1.91111
EVM0008479.1	PAV03G033430.1	NG86	0.0279	0.0146	1.91096
EVM0014811.1	PAV07G047990.1	NG86	0.0173	0.0091	1.9011
EVM0011048.1	PAV04G023790.1	NG86	0.0076	0.004	1.9
EVM0022512.1	PAV06G028360.3	NG86	0.0095	0.005	1.9
EVM0008781.1	PAV01G093930.1	NG86	0.034	0.0179	1.89944
EVM0002115.1	PAV08G040070.1	NG86	0.015	0.0079	1.89873
EVM0023489.1	PAV02G069330.1	NG86	0.0762	0.0402	1.89552
EVM0004390.1	PAV05G031090.1	NG86	0.014	0.0074	1.89189
EVM0008198.1	PAV02G019120.3	NG86	0.0136	0.0072	1.88889
EVM0020427.1	PAV07G042170.1	NG86	0.0314	0.0167	1.88024
EVM0006265.1	PAV01G009620.1	NG86	0.0361	0.0192	1.88021
EVM0004910.1	PAV07G014640.1	NG86	0.0137	0.0073	1.87671
EVM0021263.1	PAV08G016670.1	NG86	0.0486	0.026	1.86923
EVM0011869.1	PAV01G085610.1	NG86	0.0185	0.0099	1.86869
EVM0013307.1	PAV01G070530.1	NG86	0.0082	0.0044	1.86364
EVM0001882.1	PAV08G029730.1	NG86	0.0287	0.0154	1.86364
EVM0003306.1	PAV05G042710.1	NG86	0.0054	0.0029	1.86207
EVM0012508.1	PAV02G035530.1	NG86	0.0903	0.0486	1.85802
EVM0015630.1	PAV02G004650.1	NG86	0.0061	0.0033	1.84848
EVM0012272.1	PAV08G009000.1	NG86	0.0635	0.0345	1.84058
EVM0005477.1	PAV01G020170.1	NG86	0.1084	0.0589	1.84041
EVM0011069.1	PAV06G012180.1	NG86	0.0125	0.0068	1.83824
EVM0020371.1	PAV03G035110.1	NG86	0.0598	0.0326	1.83436
EVM0012448.1	PAV01G019710.1	NG86	0.0504	0.0276	1.82609
EVM0012817.1	PAV07G057300.1	NG86	0.1243	0.0683	1.81991
EVM0004121.1	PAV01G012070.1	NG86	0.0145	0.008	1.8125
EVM0009581.1	PAV04G014820.1	NG86	0.0228	0.0126	1.80952
EVM0022014.1	PAV01G011930.1	NG86	0.066	0.0365	1.80822
EVM0010765.1	PAV06G017090.1	NG86	0.0189	0.0105	1.8
EVM0019207.1	PAV02G021480.1	NG86	0.2032	0.1133	1.79347
EVM0027130.1	PAV02G049730.1	NG86	0.2623	0.1463	1.79289
EVM0025265.1	PAV07G055320.1	NG86	0.0769	0.0429	1.79254
EVM0003123.1	PAV07G050760.1	NG86	0.0163	0.0091	1.79121
EVM0020215.1	PAV05G017160.1	NG86	0.0295	0.0165	1.78788
EVM0004666.1	PAV01G027300.2	NG86	0.1978	0.1111	1.78038
EVM0023944.1	PAV06G052240.1	NG86	0.0322	0.0181	1.77901
EVM0016850.1	PAV07G023110.1	NG86	0.0261	0.0147	1.77551
EVM0019205.1	PAV04G019540.1	NG86	0.0149	0.0084	1.77381
EVM0028230.1	PAV06G055820.1	NG86	0.0448	0.0253	1.77075
EVM0024282.1	PAV07G036140.1	NG86	0.0226	0.0128	1.76562
EVM0010309.1	PAV07G045520.1	NG86	0.006	0.0034	1.76471
EVM0007572.1	PAV08G054580.1	NG86	0.0148	0.0084	1.7619
EVM0024642.1	PAV04G016800.1	NG86	0.1296	0.0736	1.76087
EVM0018122.1	PAV03G050690.1	NG86	0.044	0.0251	1.75299
EVM0009090.1	PAV02G012200.1	NG86	0.0156	0.0089	1.75281
EVM0017147.1	PAV07G042960.1	NG86	0.0133	0.0076	1.75
EVM0024642.1	PAV04G016780.1	NG86	0.1293	0.0742	1.74259
EVM0021323.1	PAV03G015250.1	NG86	0.0047	0.0027	1.74074
EVM0014759.1	PAV01G081240.1	NG86	0.0092	0.0053	1.73585
EVM0016173.1	PAV03G047510.1	NG86	0.0184	0.0106	1.73585
EVM0024058.1	PAV01G081740.1	NG86	0.0052	0.003	1.73333
EVM0005435.1	PAV04G011220.1	NG86	0.0258	0.0149	1.73154
EVM0007647.1	PAV06G035100.1	NG86	0.0242	0.014	1.72857
EVM0026650.1	PAV04G013350.1	NG86	0.0197	0.0114	1.72807
EVM0026964.1	PAV08G019030.1	NG86	0.0385	0.0223	1.72646
EVM0024366.2	PAV02G027860.1	NG86	0.0744	0.0431	1.72622
EVM0013682.1	PAV01G056600.2	NG86	0.01	0.0058	1.72414
EVM0017349.1	PAV08G039510.1	NG86	0.0453	0.0263	1.72243
EVM0028052.1	PAV01G086760.1	NG86	0.0124	0.0072	1.72222
EVM0014745.1	PAV08G050380.1	NG86	0.006	0.0035	1.71429
EVM0017556.1	PAV07G032200.2	NG86	0.0082	0.0048	1.70833
EVM0017184.1	PAV06G046000.1	NG86	0.0408	0.0239	1.70711
EVM0010308.1	PAV08G008660.1	NG86	0.1222	0.0716	1.7067
EVM0028701.1	PAV02G018490.1	NG86	0.0131	0.0077	1.7013
EVM0022251.1	PAV02G023620.1	NG86	0.0148	0.0087	1.70115
EVM0001348.1	PAV04G029420.1	NG86	0.0423	0.0249	1.6988
EVM0007249.1	PAV07G049370.2	NG86	0.0107	0.0063	1.69841
EVM0004641.1	PAV02G064120.1	NG86	0.0613	0.0361	1.69806
EVM0019507.1	PAV07G006160.1	NG86	0.0073	0.0043	1.69767
EVM0005335.1	PAV04G025770.1	NG86	0.012	0.0071	1.69014
EVM0004531.1	PAV03G030780.1	NG86	0.0289	0.0171	1.69006
EVM0000315.1	PAV01G006350.1	NG86	0.085	0.0503	1.68986
EVM0013707.1	PAV08G004380.1	NG86	0.1119	0.0663	1.68778
EVM0014708.1	PAV07G046560.1	NG86	0.0118	0.007	1.68571
EVM0006887.1	PAV08G031950.1	NG86	0.0182	0.0108	1.68519
EVM0018930.1	PAV04G003940.1	NG86	0.0089	0.0053	1.67925
EVM0013723.1	PAV05G025530.1	NG86	0.0129	0.0077	1.67532
EVM0017229.1	PAV02G004080.1	NG86	0.0225	0.0135	1.66667
EVM0027593.1	PAV01G079540.1	NG86	0.0183	0.011	1.66364
EVM0013347.1	PAV06G059240.1	NG86	0.0148	0.0089	1.66292
EVM0001801.1	PAV01G026060.1	NG86	0.0078	0.0047	1.65957
EVM0011306.1	PAV01G041710.1	NG86	0.0096	0.0058	1.65517
EVM0027130.1	PAV02G051460.1	NG86	0.0182	0.011	1.65455
EVM0017418.1	PAV03G033140.1	NG86	0.0223	0.0135	1.65185
EVM0017920.1	PAV06G056050.1	NG86	0.0376	0.0228	1.64912
EVM0027751.1	PAV02G018440.1	NG86	0.2086	0.1265	1.64901
EVM0017470.1	PAV04G008880.1	NG86	0.1087	0.066	1.64697
EVM0017575.1	PAV01G089130.1	NG86	0.093	0.0565	1.64602
EVM0025387.1	PAV06G013330.1	NG86	0.0265	0.0161	1.64596
EVM0001682.1	PAV01G010770.1	NG86	0.0074	0.0045	1.64444
EVM0022208.1	PAV01G095720.1	NG86	0.0116	0.0071	1.6338
EVM0017869.1	PAV07G041500.1	NG86	0.0165	0.0101	1.63366
EVM0003942.1	PAV01G018440.1	NG86	0.0885	0.0542	1.63284
EVM0013315.1	PAV06G002300.1	NG86	0.007	0.0043	1.62791
EVM0001062.1	PAV08G054420.1	NG86	0.1134	0.0697	1.62697
EVM0025935.1	PAV02G040700.1	NG86	0.1127	0.0693	1.62626
EVM0007326.1	PAV01G072570.1	NG86	0.0039	0.0024	1.625
EVM0022994.1	PAV01G034500.1	NG86	0.2129	0.1312	1.62271
EVM0024993.1	PAV02G021530.1	NG86	0.4464	0.2751	1.62268
EVM0019030.1	PAV06G015570.1	NG86	0.023	0.0142	1.61972
EVM0019991.1	PAV03G007120.1	NG86	0.01	0.0062	1.6129
EVM0009619.1	PAV02G018180.1	NG86	0.0203	0.0126	1.61111
EVM0020866.1	PAV06G050630.1	NG86	0.0116	0.0072	1.61111
EVM0003857.1	PAV04G033690.1	NG86	0.0159	0.0099	1.60606
EVM0026643.1	PAV02G024870.1	NG86	0.0569	0.0355	1.60282
EVM0002204.1	PAV03G049350.2	NG86	0.0075	0.0047	1.59574
EVM0021329.1	PAV06G055680.1	NG86	0.0418	0.0262	1.59542
EVM0000746.1	PAV01G009080.1	NG86	0.2839	0.1785	1.59048
EVM0018713.4	PAV05G024040.1	NG86	0.0186	0.0117	1.58974
EVM0004048.1	PAV06G052540.3	NG86	0.0027	0.0017	1.58824
EVM0003586.1	PAV06G047920.1	NG86	0.0433	0.0273	1.58608
EVM0004142.1	PAV03G015760.2	NG86	0.0065	0.0041	1.58537
EVM0017255.1	PAV07G042390.1	NG86	0.2195	0.1387	1.58255
EVM0005347.1	PAV06G060440.1	NG86	0.0618	0.0391	1.58056
EVM0024262.1	PAV02G039560.1	NG86	0.0079	0.005	1.58
EVM0022025.1	PAV08G005740.1	NG86	0.2092	0.1325	1.57887
EVM0005038.1	PAV08G046340.2	NG86	0.0161	0.0102	1.57843
EVM0005296.2	PAV03G019780.1	NG86	0.0153	0.0097	1.57732
EVM0004359.1	PAV01G071990.1	NG86	0.0093	0.0059	1.57627
EVM0013344.1	PAV08G022930.1	NG86	0.0052	0.0033	1.57576
EVM0000149.1	PAV07G051170.1	NG86	0.0244	0.0155	1.57419
EVM0008898.1	PAV05G029650.1	NG86	0.0412	0.0262	1.57252
EVM0006817.1	PAV01G064260.1	NG86	0.0402	0.0256	1.57031
EVM0018796.1	PAV08G052090.1	NG86	0.0549	0.035	1.56857
EVM0018104.1	PAV01G016740.1	NG86	0.0138	0.0088	1.56818
EVM0004166.1	PAV03G002160.1	NG86	0.0127	0.0081	1.5679
EVM0001008.1	PAV01G014440.1	NG86	0.0349	0.0223	1.56502
EVM0016331.1	PAV07G045270.1	NG86	0.0097	0.0062	1.56452
EVM0000986.1	PAV02G052370.1	NG86	0.0323	0.0207	1.56039
EVM0022543.1	PAV03G043810.1	NG86	0.0106	0.0068	1.55882
EVM0026038.1	PAV05G044600.1	NG86	0.0235	0.0151	1.55629
EVM0010378.1	PAV07G058200.1	NG86	0.0098	0.0063	1.55556
EVM0004946.1	PAV02G068190.2	NG86	0.0247	0.0159	1.55346
EVM0003718.2	PAV02G071920.1	NG86	0.0073	0.0047	1.55319
EVM0025997.1	PAV04G000820.1	NG86	0.0073	0.0047	1.55319
EVM0001188.1	PAV07G036460.1	NG86	0.0096	0.0062	1.54839
EVM0000504.1	PAV02G017030.1	NG86	0.0215	0.0139	1.54676
EVM0019207.1	PAV02G021500.1	NG86	0.4914	0.318	1.54528
EVM0017003.1	PAV02G031840.1	NG86	0.0071	0.0046	1.54348
EVM0014282.1	PAV02G009730.1	NG86	0.0097	0.0063	1.53968
EVM0022838.1	PAV03G007390.1	NG86	0.1218	0.0794	1.53401
EVM0028109.1	PAV02G061240.1	NG86	0.0095	0.0062	1.53226
EVM0023894.1	PAV03G030780.1	NG86	0.0262	0.0171	1.53216
EVM0011901.1	PAV01G011040.1	NG86	0.0697	0.0456	1.52851
EVM0013075.1	PAV04G008530.1	NG86	0.0081	0.0053	1.5283
EVM0004132.1	PAV01G089500.1	NG86	0.0301	0.0197	1.52792
EVM0027130.1	PAV02G049720.1	NG86	0.2928	0.1918	1.52659
EVM0021457.1	PAV06G051240.1	NG86	0.1667	0.1092	1.52656
EVM0017751.1	PAV03G000350.1	NG86	0.0177	0.0116	1.52586
EVM0003867.1	PAV04G019570.1	NG86	0.0845	0.0554	1.52527
EVM0002330.1	PAV06G017600.1	NG86	0.0416	0.0273	1.52381
EVM0010715.1	PAV02G026810.1	NG86	0.0135	0.0089	1.51685
EVM0019775.1	PAV04G040420.1	NG86	0.0156	0.0103	1.51456
EVM0028301.1	PAV04G014740.1	NG86	0.0062	0.0041	1.5122
EVM0028924.1	PAV04G038170.2	NG86	0.0071	0.0047	1.51064
EVM0013602.1	PAV08G035120.1	NG86	0.0345	0.0229	1.50655
EVM0023895.1	PAV03G014990.1	NG86	0.0259	0.0172	1.50581
EVM0022423.1	PAV08G023820.1	NG86	0.0614	0.0408	1.5049
EVM0023661.1	PAV08G054130.1	NG86	0.2983	0.1986	1.50201
EVM0020160.1	PAV01G034630.1	NG86	0.015	0.01	1.5
EVM0002653.1	PAV02G024630.1	NG86	0.0135	0.009	1.5
EVM0020442.1	PAV08G031660.2	NG86	0.0084	0.0056	1.5
EVM0021838.1	PAV08G036810.1	NG86	0.0531	0.0354	1.5
EVM0009862.1	PAV01G093860.1	NG86	0.009	0.006	1.5
EVM0012365.1	PAV02G010890.1	NG86	0.0048	0.0032	1.5
EVM0020398.1	PAV07G051790.2	NG86	0.0081	0.0054	1.5
EVM0002529.1	PAV06G021280.1	NG86	0.0235	0.0157	1.49682
EVM0002151.1	PAV06G021210.1	NG86	0.0567	0.038	1.49211
EVM0021406.1	PAV01G046790.1	NG86	0.017	0.0114	1.49123
EVM0012799.1	PAV08G028520.1	NG86	0.0155	0.0104	1.49038
EVM0014232.1	PAV01G085110.1	NG86	0.0192	0.0129	1.48837
EVM0027751.1	PAV02G018360.1	NG86	0.1801	0.1212	1.48597
EVM0004258.1	PAV01G014400.1	NG86	0.0199	0.0134	1.48507
EVM0009813.1	PAV07G043200.2	NG86	0.0083	0.0056	1.48214
EVM0021096.1	PAV07G048360.1	NG86	0.3051	0.2064	1.4782
EVM0008910.1	PAV06G007640.1	NG86	0.0337	0.0228	1.47807
EVM0001482.1	PAV06G007640.1	NG86	0.0337	0.0228	1.47807
EVM0001973.1	PAV01G033250.1	NG86	0.0856	0.0581	1.47332
EVM0001615.1	PAV08G004380.1	NG86	0.0847	0.0575	1.47304
EVM0024043.1	PAV02G016440.2	NG86	0.0471	0.032	1.47188
EVM0010000.1	PAV05G000840.1	NG86	0.0075	0.0051	1.47059
EVM0005248.1	PAV06G053190.1	NG86	0.015	0.0102	1.47059
EVM0027430.1	PAV01G088550.1	NG86	0.0238	0.0162	1.46914
EVM0002767.1	PAV06G003080.1	NG86	0.0589	0.0401	1.46883
EVM0011115.1	PAV07G031690.1	NG86	0.0182	0.0124	1.46774
EVM0011043.1	PAV07G042830.1	NG86	0.0113	0.0077	1.46753
EVM0016925.8	PAV06G027350.2	NG86	0.0088	0.006	1.46667
EVM0013541.1	PAV07G044730.1	NG86	0.011	0.0075	1.46667
EVM0016386.1	PAV07G020260.1	NG86	0.0668	0.0456	1.46491
EVM0014778.1	PAV08G048290.1	NG86	0.0186	0.0127	1.46457
EVM0006902.1	PAV06G004190.1	NG86	0.0341	0.0233	1.46352
EVM0022824.1	PAV03G037130.1	NG86	0.0121	0.0083	1.45783
EVM0001538.1	PAV01G096000.1	NG86	0.0134	0.0092	1.45652
EVM0026211.1	PAV01G093960.1	NG86	0.0083	0.0057	1.45614
EVM0017910.1	PAV02G033710.1	NG86	0.0115	0.0079	1.4557
EVM0027656.1	PAV02G011600.1	NG86	0.2125	0.146	1.45548
EVM0002357.1	PAV02G005770.1	NG86	0.0163	0.0112	1.45536
EVM0018900.1	PAV01G063890.1	NG86	0.0141	0.0097	1.45361
EVM0006128.1	PAV07G057450.1	NG86	0.0077	0.0053	1.45283
EVM0023010.1	PAV05G004490.1	NG86	0.0151	0.0104	1.45192
EVM0006057.1	PAV07G051510.1	NG86	0.0071	0.0049	1.44898
EVM0026960.1	PAV08G050550.1	NG86	0.0068	0.0047	1.44681
EVM0005893.1	PAV06G058050.1	NG86	0.0318	0.022	1.44545
EVM0003662.1	PAV04G010870.2	NG86	0.1319	0.0913	1.44469
EVM0012640.1	PAV01G077920.1	NG86	0.0052	0.0036	1.44444
EVM0003743.1	PAV02G021460.1	NG86	0.0494	0.0343	1.44023
EVM0019595.1	PAV07G041350.1	NG86	0.1205	0.0838	1.43795
EVM0020833.1	PAV04G007510.1	NG86	0.0092	0.0064	1.4375
EVM0019535.1	PAV07G014490.1	NG86	0.0125	0.0087	1.43678
EVM0014681.1	PAV01G005740.1	NG86	0.0159	0.0111	1.43243
EVM0020383.1	PAV01G075580.1	NG86	0.0209	0.0146	1.43151
EVM0003918.1	PAV01G023340.1	NG86	0.0306	0.0214	1.42991
EVM0006918.1	PAV02G018140.1	NG86	0.017	0.0119	1.42857
EVM0004640.1	PAV02G018140.1	NG86	0.017	0.0119	1.42857
EVM0009293.1	PAV07G032010.1	NG86	0.012	0.0084	1.42857
EVM0026369.1	PAV08G035290.1	NG86	0.079	0.0553	1.42857
EVM0010616.1	PAV01G096530.1	NG86	0.0304	0.0213	1.42723
EVM0014019.1	PAV01G071260.1	NG86	0.0111	0.0078	1.42308
EVM0011477.1	PAV08G010700.1	NG86	0.0037	0.0026	1.42308
EVM0026160.1	PAV01G064460.1	NG86	0.0165	0.0116	1.42241
EVM0018834.1	PAV08G031170.1	NG86	0.0115	0.0081	1.41975
EVM0022600.1	PAV06G064100.1	NG86	0.0065	0.0046	1.41304
EVM0006172.1	PAV07G020720.1	NG86	0.0134	0.0095	1.41053
EVM0018563.1	PAV04G031470.1	NG86	0.033	0.0234	1.41026
EVM0021836.1	PAV02G069380.1	NG86	0.1203	0.0854	1.40867
EVM0009266.1	PAV08G052090.1	NG86	0.1298	0.0923	1.40628
EVM0008358.1	PAV01G090270.1	NG86	0.1029	0.0732	1.40574
EVM0003574.1	PAV07G043770.1	NG86	0.114	0.0811	1.40567
EVM0002966.1	PAV01G037600.1	NG86	0.0118	0.0084	1.40476
EVM0010842.1	PAV06G055550.1	NG86	0.025	0.0178	1.40449
EVM0008948.1	PAV08G036050.1	NG86	0.0066	0.0047	1.40426
EVM0008948.1	PAV08G035680.1	NG86	0.0066	0.0047	1.40426
EVM0016479.1	PAV08G053680.1	NG86	0.0153	0.0109	1.40367
EVM0028107.1	PAV01G022830.1	NG86	0.0628	0.0448	1.40179
EVM0020371.1	PAV03G035120.1	NG86	0.0454	0.0324	1.40123
EVM0010058.1	PAV06G055550.1	NG86	0.0255	0.0182	1.4011
EVM0022490.1	PAV04G029390.1	NG86	0.0524	0.0374	1.40107
EVM0002434.1	PAV03G046300.1	NG86	0.0175	0.0125	1.4
EVM0028206.1	PAV05G009750.1	NG86	0.0077	0.0055	1.4
EVM0016929.1	PAV02G005720.1	NG86	0.0081	0.0058	1.39655
EVM0011948.1	PAV03G007470.1	NG86	0.006	0.0043	1.39535
EVM0003754.3	PAV01G077490.1	NG86	0.0106	0.0076	1.39474
EVM0005947.1	PAV02G014110.1	NG86	0.0195	0.014	1.39286
EVM0024593.1	PAV05G031960.1	NG86	0.1765	0.1269	1.39086
EVM0003184.1	PAV06G013290.1	NG86	0.0089	0.0064	1.39062
EVM0022564.1	PAV02G004480.1	NG86	0.0082	0.0059	1.38983
EVM0020477.1	PAV01G023250.1	NG86	0.01	0.0072	1.38889
EVM0000981.1	PAV01G099700.1	NG86	0.0375	0.027	1.38889
EVM0021664.1	PAV06G027760.1	NG86	0.0444	0.032	1.3875
EVM0000067.1	PAV07G024630.1	NG86	0.0909	0.0656	1.38567
EVM0024745.1	PAV06G061370.1	NG86	0.0205	0.0148	1.38514
EVM0022465.1	PAV08G039480.1	NG86	0.0454	0.0328	1.38415
EVM0025757.1	PAV05G023310.1	NG86	0.0155	0.0112	1.38393
EVM0006236.1	PAV06G038060.1	NG86	0.0047	0.0034	1.38235
EVM0015864.1	PAV05G001970.2	NG86	0.0076	0.0055	1.38182
EVM0028822.1	PAV03G051990.1	NG86	0.0989	0.0717	1.37936
EVM0008312.1	PAV07G054850.1	NG86	0.0211	0.0153	1.37908
EVM0000605.1	PAV04G047890.1	NG86	0.0433	0.0314	1.37898
EVM0017568.1	PAV08G056450.1	NG86	0.0193	0.014	1.37857
EVM0023920.1	PAV02G004010.1	NG86	0.0066	0.0048	1.375
EVM0005950.1	PAV05G025820.1	NG86	0.0055	0.004	1.375
EVM0009866.1	PAV02G018150.2	NG86	0.1003	0.073	1.37397
EVM0001580.1	PAV04G051480.2	NG86	0.1206	0.0879	1.37201
EVM0006967.1	PAV03G034920.1	NG86	0.01	0.0073	1.36986
EVM0024484.1	PAV03G016460.1	NG86	0.0141	0.0103	1.36893
EVM0017693.1	PAV08G043440.1	NG86	0.0086	0.0063	1.36508
EVM0022802.1	PAV01G082200.1	NG86	0.0075	0.0055	1.36364
EVM0028869.1	PAV03G021410.1	NG86	0.047	0.0345	1.36232
EVM0013794.1	PAV04G022430.1	NG86	0.0865	0.0635	1.3622
EVM0011380.1	PAV02G044230.2	NG86	0.0595	0.0437	1.36156
EVM0004136.1	PAV07G052370.1	NG86	0.0177	0.013	1.36154
EVM0015314.1	PAV06G050430.1	NG86	0.0113	0.0083	1.36145
EVM0019763.1	PAV01G056240.1	NG86	0.0095	0.007	1.35714
EVM0023907.1	PAV05G032120.1	NG86	0.0653	0.0482	1.35477
EVM0021341.1	PAV05G044820.2	NG86	0.0149	0.011	1.35455
EVM0020905.1	PAV08G030170.1	NG86	0.0776	0.0573	1.35428
EVM0027820.1	PAV04G042030.1	NG86	0.1327	0.098	1.35408
EVM0003296.1	PAV06G016130.1	NG86	0.0092	0.0068	1.35294
EVM0013710.1	PAV06G016130.1	NG86	0.0092	0.0068	1.35294
EVM0027240.1	PAV03G015320.1	NG86	0.0292	0.0216	1.35185
EVM0020248.1	PAV07G056160.1	NG86	0.0077	0.0057	1.35088
EVM0009750.1	PAV01G039440.1	NG86	0.0181	0.0134	1.35075
EVM0012872.1	PAV06G060040.1	NG86	0.0135	0.01	1.35
EVM0018372.1	PAV02G038160.1	NG86	0.0735	0.0545	1.34862
EVM0018372.1	PAV02G044030.1	NG86	0.0735	0.0545	1.34862
EVM0011398.1	PAV01G034890.1	NG86	0.0365	0.0271	1.34686
EVM0017454.1	PAV04G031300.1	NG86	0.1981	0.1471	1.3467
EVM0020307.1	PAV03G001160.1	NG86	0.0082	0.0061	1.34426
EVM0007970.1	PAV04G011190.1	NG86	0.0082	0.0061	1.34426
EVM0009014.1	PAV08G016160.1	NG86	0.0164	0.0122	1.34426
EVM0023269.1	PAV01G009560.1	NG86	0.034	0.0253	1.34387
EVM0022541.1	PAV06G044750.1	NG86	0.0098	0.0073	1.34247
EVM0014106.1	PAV04G017510.1	NG86	0.0051	0.0038	1.34211
EVM0010855.1	PAV07G052280.1	NG86	0.0059	0.0044	1.34091
EVM0004610.1	PAV01G086780.1	NG86	0.0256	0.0191	1.34031
EVM0010939.1	PAV07G019200.1	NG86	0.1091	0.0814	1.34029
EVM0008724.1	PAV06G062250.1	NG86	0.0615	0.0459	1.33987
EVM0005742.1	PAV01G091600.1	NG86	0.0158	0.0118	1.33898
EVM0012632.1	PAV02G038440.1	NG86	0.0802	0.0599	1.3389
EVM0023725.1	PAV02G022400.1	NG86	0.098	0.0732	1.3388
EVM0009696.1	PAV08G042840.1	NG86	0.1072	0.0801	1.33833
EVM0020104.1	PAV01G021800.1	NG86	0.0152	0.0114	1.33333
EVM0017927.1	PAV03G006340.1	NG86	0.0096	0.0072	1.33333
EVM0027626.1	PAV05G027220.1	NG86	0.0236	0.0177	1.33333
EVM0012838.1	PAV05G043500.1	NG86	0.016	0.012	1.33333
EVM0019580.1	PAV05G005110.1	NG86	0.0036	0.0027	1.33333
EVM0026976.1	PAV01G089210.1	NG86	0.0426	0.032	1.33125
EVM0026507.1	PAV01G016920.1	NG86	0.0628	0.0472	1.33051
EVM0005515.1	PAV04G026220.1	NG86	0.0306	0.023	1.33043
EVM0017712.1	PAV06G050410.1	NG86	0.0129	0.0097	1.3299
EVM0002848.1	PAV06G017630.1	NG86	0.0129	0.0097	1.3299
EVM0002848.1	PAV06G018850.1	NG86	0.0129	0.0097	1.3299
EVM0018412.4	PAV01G081920.1	NG86	0.0105	0.0079	1.32911
EVM0018747.1	PAV04G014160.1	NG86	0.0991	0.0746	1.32842
EVM0009903.1	PAV03G051720.1	NG86	0.0089	0.0067	1.32836
EVM0004483.1	PAV08G027750.1	NG86	0.0681	0.0513	1.32749
EVM0008788.1	PAV07G056670.1	NG86	0.0118	0.0089	1.32584
EVM0020636.1	PAV02G028320.1	NG86	0.1514	0.1144	1.32343
EVM0012893.1	PAV06G058910.1	NG86	0.3356	0.2536	1.32334
EVM0002825.1	PAV01G067410.1	NG86	0.0123	0.0093	1.32258
EVM0001536.1	PAV04G030090.2	NG86	0.0723	0.0547	1.32176
EVM0028642.1	PAV02G019020.1	NG86	0.0493	0.0373	1.32172
EVM0009191.1	PAV01G002890.1	NG86	0.0329	0.0249	1.32129
EVM0011108.1	PAV06G011770.1	NG86	0.0383	0.0291	1.31615
EVM0020804.1	PAV07G024630.1	NG86	0.043	0.0327	1.31498
EVM0017687.1	PAV08G050120.1	NG86	0.0202	0.0154	1.31169
EVM0004543.1	PAV04G010880.1	NG86	0.2551	0.1946	1.31089
EVM0011481.1	PAV03G027490.1	NG86	0.1059	0.0808	1.31064
EVM0027353.1	PAV04G028810.1	NG86	0.0038	0.0029	1.31034
EVM0008456.1	PAV06G032000.1	NG86	0.0427	0.0326	1.30982
EVM0021369.1	PAV01G064630.1	NG86	0.0258	0.0197	1.30964
EVM0014220.1	PAV03G051820.1	NG86	0.0199	0.0152	1.30921
EVM0008220.1	PAV06G013780.1	NG86	0.2065	0.1578	1.30862
EVM0002698.1	PAV06G030610.1	NG86	0.1796	0.1373	1.30808
EVM0023115.1	PAV02G021580.1	NG86	0.034	0.026	1.30769
EVM0002768.1	PAV06G046760.1	NG86	0.0541	0.0414	1.30676
EVM0007138.1	PAV03G052770.1	NG86	0.0213	0.0163	1.30675
EVM0021036.1	PAV05G038980.1	NG86	0.0098	0.0075	1.30667
EVM0015909.1	PAV06G025590.1	NG86	0.0226	0.0173	1.30636
EVM0004430.1	PAV05G019950.1	NG86	0.0145	0.0111	1.30631
EVM0014897.1	PAV05G040420.1	NG86	0.0064	0.0049	1.30612
EVM0019777.1	PAV01G085310.1	NG86	0.0184	0.0141	1.30496
EVM0016626.1	PAV01G037990.1	NG86	0.0296	0.0227	1.30396
EVM0028895.1	PAV07G025490.1	NG86	0.0125	0.0096	1.30208
EVM0006918.1	PAV02G018150.2	NG86	0.1779	0.1367	1.30139
EVM0012416.1	PAV03G047690.1	NG86	0.1276	0.0981	1.30071
EVM0003592.1	PAV03G036410.1	NG86	0.0199	0.0153	1.30065
EVM0027291.1	PAV07G056310.1	NG86	0.2001	0.1539	1.30019
EVM0005082.1	PAV04G003800.2	NG86	0.013	0.01	1.3
EVM0022776.1	PAV07G047390.1	NG86	0.0065	0.005	1.3
EVM0010334.1	PAV08G023680.1	NG86	0.0101	0.0078	1.29487
EVM0019589.1	PAV08G052770.1	NG86	0.0602	0.0465	1.29462
EVM0011674.1	PAV08G028370.1	NG86	0.051	0.0394	1.29442
EVM0021229.1	PAV06G020060.1	NG86	0.0207	0.016	1.29375
EVM0015322.1	PAV01G093950.1	NG86	0.0124	0.0096	1.29167
EVM0020225.1	PAV06G059050.1	NG86	0.0111	0.0086	1.2907
EVM0021900.1	PAV07G054550.1	NG86	0.0098	0.0076	1.28947
EVM0007236.1	PAV01G089780.1	NG86	0.0085	0.0066	1.28788
EVM0024167.1	PAV06G004840.1	NG86	0.0967	0.0751	1.28762
EVM0023901.1	PAV04G030140.1	NG86	0.0381	0.0296	1.28716
EVM0008331.1	PAV01G037710.1	NG86	0.1315	0.1022	1.28669
EVM0017118.1	PAV03G009240.3	NG86	0.0544	0.0424	1.28302
EVM0023291.1	PAV07G051700.1	NG86	0.0186	0.0145	1.28276
EVM0004665.1	PAV06G040390.1	NG86	0.0082	0.0064	1.28125
EVM0002590.1	PAV03G001790.1	NG86	0.026	0.0203	1.28079
EVM0028697.2	PAV06G012500.1	NG86	0.2327	0.1817	1.28068
EVM0019637.1	PAV05G034940.1	NG86	0.2464	0.1924	1.28067
EVM0027810.1	PAV07G048710.1	NG86	0.0096	0.0075	1.28
EVM0016969.1	PAV01G069840.1	NG86	0.0119	0.0093	1.27957
EVM0023345.1	PAV01G071490.1	NG86	0.0101	0.0079	1.27848
EVM0007196.1	PAV02G036780.1	NG86	0.0124	0.0097	1.27835
EVM0018121.1	PAV01G022960.1	NG86	0.0152	0.0119	1.27731
EVM0020052.1	PAV03G003860.1	NG86	0.0083	0.0065	1.27692
EVM0002283.1	PAV05G028410.1	NG86	0.006	0.0047	1.2766
EVM0026583.2	PAV08G041790.1	NG86	0.0504	0.0395	1.27595
EVM0009497.1	PAV01G069470.1	NG86	0.0362	0.0284	1.27465
EVM0011538.1	PAV07G015540.1	NG86	0.0293	0.023	1.27391
EVM0000076.1	PAV03G002350.1	NG86	0.0107	0.0084	1.27381
EVM0001336.1	PAV06G002540.1	NG86	0.0363	0.0285	1.27368
EVM0026080.1	PAV05G026330.1	NG86	0.0164	0.0129	1.27132
EVM0025653.1	PAV01G069130.1	NG86	0.0183	0.0144	1.27083
EVM0024921.1	PAV07G033370.2	NG86	0.0142	0.0112	1.26786
EVM0012285.1	PAV08G045520.1	NG86	0.1461	0.1153	1.26713
EVM0025048.1	PAV04G008680.1	NG86	0.0158	0.0125	1.264
EVM0014814.1	PAV03G033530.1	NG86	0.1798	0.1423	1.26353
EVM0020735.1	PAV04G020820.1	NG86	0.0288	0.0228	1.26316
EVM0012261.1	PAV01G080100.1	NG86	0.0087	0.0069	1.26087
EVM0023390.1	PAV04G005290.1	NG86	0.1809	0.1435	1.26063
EVM0002916.1	PAV06G031300.2	NG86	0.2877	0.2283	1.26018
EVM0009921.1	PAV01G088010.1	NG86	0.0083	0.0066	1.25758
EVM0023968.2	PAV08G004300.1	NG86	0.1158	0.0921	1.25733
EVM0026077.1	PAV01G061590.1	NG86	0.0044	0.0035	1.25714
EVM0023568.3	PAV08G022540.1	NG86	0.0044	0.0035	1.25714
EVM0002701.1	PAV03G026440.1	NG86	0.0827	0.0658	1.25684
EVM0022882.1	PAV04G021040.1	NG86	0.0906	0.0721	1.25659
EVM0026690.1	PAV05G021440.1	NG86	0.0883	0.0703	1.25605
EVM0009929.1	PAV01G067000.1	NG86	0.0108	0.0086	1.25581
EVM0017026.1	PAV02G027630.1	NG86	0.0236	0.0188	1.25532
EVM0014776.1	PAV03G004920.1	NG86	0.0374	0.0298	1.25503
EVM0008480.1	PAV02G005050.1	NG86	0.0138	0.011	1.25455
EVM0005500.1	PAV08G046460.1	NG86	0.0124	0.0099	1.25253
EVM0010771.1	PAV02G015050.1	NG86	0.0268	0.0214	1.25234
EVM0009278.1	PAV01G092780.1	NG86	0.0508	0.0406	1.25123
EVM0021466.1	PAV06G028220.2	NG86	0.0879	0.0703	1.25036
EVM0018816.1	PAV01G001470.1	NG86	0.005	0.004	1.25
EVM0027042.1	PAV04G025190.1	NG86	0.0675	0.054	1.25
EVM0006849.1	PAV04G031030.1	NG86	0.0115	0.0092	1.25
EVM0020984.1	PAV05G018580.1	NG86	0.1165	0.0933	1.24866
EVM0013675.1	PAV08G023820.1	NG86	0.0226	0.0181	1.24862
EVM0011240.1	PAV04G028790.1	NG86	0.0941	0.0754	1.24801
EVM0020239.1	PAV02G025640.1	NG86	0.1881	0.1509	1.24652
EVM0024095.1	PAV08G031160.1	NG86	0.0051	0.0041	1.2439
EVM0019228.1	PAV04G012680.1	NG86	0.0041	0.0033	1.24242
EVM0006243.1	PAV08G047160.1	NG86	0.0036	0.0029	1.24138
EVM0019141.1	PAV01G056670.1	NG86	0.0694	0.056	1.23929
EVM0020849.1	PAV05G036320.1	NG86	0.0171	0.0138	1.23913
EVM0017432.1	PAV04G013490.1	NG86	0.0587	0.0474	1.2384
EVM0002602.1	PAV03G041300.1	NG86	0.0073	0.0059	1.23729
EVM0017647.1	PAV03G040820.1	NG86	0.1268	0.1025	1.23707
EVM0008885.1	PAV03G003550.1	NG86	0.0463	0.0375	1.23467
EVM0001428.1	PAV04G002370.1	NG86	0.3238	0.2623	1.23446
EVM0012849.1	PAV07G058210.2	NG86	0.0127	0.0103	1.23301
EVM0016218.1	PAV06G003630.1	NG86	0.0106	0.0086	1.23256
EVM0026250.1	PAV01G067480.1	NG86	0.0297	0.0241	1.23237
EVM0027268.1	PAV01G090670.1	NG86	0.0069	0.0056	1.23214
EVM0019710.1	PAV07G037490.1	NG86	0.0292	0.0237	1.23207
EVM0007198.1	PAV01G097160.1	NG86	0.1155	0.0938	1.23134
EVM0022580.1	PAV05G043550.1	NG86	0.023	0.0187	1.22995
EVM0016059.1	PAV02G018730.1	NG86	0.0166	0.0135	1.22963
EVM0001724.1	PAV05G029900.2	NG86	0.0145	0.0118	1.22881
EVM0003889.1	PAV07G047620.1	NG86	0.0081	0.0066	1.22727
EVM0017443.1	PAV03G019320.1	NG86	0.0804	0.0656	1.22561
EVM0002319.1	PAV02G051430.1	NG86	0.0713	0.0582	1.22509
EVM0025741.1	PAV02G005620.1	NG86	0.0049	0.004	1.225
EVM0020240.1	PAV02G031260.1	NG86	0.1754	0.1433	1.22401
EVM0018877.1	PAV01G065260.1	NG86	0.029	0.0237	1.22363
EVM0004701.1	PAV08G054150.1	NG86	0.0126	0.0103	1.2233
EVM0007828.1	PAV07G053260.1	NG86	0.0149	0.0122	1.22131
EVM0000261.1	PAV06G056000.1	NG86	0.052	0.0426	1.22066
EVM0022421.1	PAV06G052790.1	NG86	0.026	0.0213	1.22066
EVM0019969.1	PAV07G058430.1	NG86	0.0155	0.0127	1.22047
EVM0010087.1	PAV03G007180.1	NG86	0.0183	0.015	1.22
EVM0001986.1	PAV08G041490.3	NG86	0.0822	0.0674	1.21958
EVM0001706.1	PAV08G029940.1	NG86	0.0189	0.0155	1.21935
EVM0017972.1	PAV02G025010.1	NG86	0.0206	0.0169	1.21893
EVM0004792.1	PAV03G030840.1	NG86	0.0078	0.0064	1.21875
EVM0017922.1	PAV05G038430.1	NG86	0.0078	0.0064	1.21875
EVM0021730.1	PAV06G020010.1	NG86	0.0078	0.0064	1.21875
EVM0011258.1	PAV08G050640.1	NG86	0.0262	0.0215	1.2186
EVM0019240.1	PAV08G046980.1	NG86	0.0544	0.0447	1.217
EVM0019367.1	PAV08G007640.1	NG86	0.0533	0.0438	1.21689
EVM0024639.1	PAV01G084790.1	NG86	0.0107	0.0088	1.21591
EVM0014140.1	PAV08G035350.2	NG86	0.0062	0.0051	1.21569
EVM0020735.1	PAV04G021370.1	NG86	0.0317	0.0261	1.21456
EVM0028265.2	PAV07G053410.1	NG86	0.0102	0.0084	1.21429
EVM0015015.1	PAV06G005720.2	NG86	0.2495	0.2056	1.21352
EVM0017911.1	PAV03G028410.1	NG86	0.0961	0.0792	1.21338
EVM0011049.1	PAV02G025510.1	NG86	0.0097	0.008	1.2125
EVM0002381.1	PAV04G020340.1	NG86	0.0434	0.0358	1.21229
EVM0007778.1	PAV07G013510.1	NG86	0.0732	0.0604	1.21192
EVM0028100.1	PAV06G016340.1	NG86	0.0293	0.0242	1.21074
EVM0007753.1	PAV05G019270.1	NG86	0.2208	0.1824	1.21053
EVM0018310.1	PAV01G002880.1	NG86	0.0884	0.0732	1.20765
EVM0000431.1	PAV04G013470.1	NG86	0.0064	0.0053	1.20755
EVM0007494.1	PAV08G008430.1	NG86	0.0099	0.0082	1.20732
EVM0003449.1	PAV07G023610.1	NG86	0.0852	0.0706	1.2068
EVM0016985.1	PAV08G030980.1	NG86	0.1006	0.0834	1.20624
EVM0028100.1	PAV06G016350.1	NG86	0.0544	0.0451	1.20621
EVM0003862.1	PAV05G034700.1	NG86	0.0264	0.0219	1.20548
EVM0015015.1	PAV06G008800.1	NG86	0.2435	0.2021	1.20485
EVM0014598.1	PAV04G026070.1	NG86	0.0556	0.0462	1.20346
EVM0023367.1	PAV06G063710.2	NG86	0.0226	0.0188	1.20213
EVM0001021.1	PAV04G025040.1	NG86	0.0501	0.0417	1.20144
EVM0015756.1	PAV07G035380.1	NG86	0.0376	0.0313	1.20128
EVM0023184.1	PAV02G019080.1	NG86	0.0191	0.0159	1.20126
EVM0019870.1	PAV04G012850.1	NG86	0.006	0.005	1.2
EVM0023562.1	PAV04G014710.1	NG86	0.0144	0.012	1.2
EVM0006728.1	PAV06G048760.1	NG86	0.0126	0.0105	1.2
EVM0021193.1	PAV06G017800.1	NG86	0.0078	0.0065	1.2
EVM0022465.1	PAV08G039510.1	NG86	0.0234	0.0195	1.2
EVM0000424.1	PAV08G040910.1	NG86	0.0721	0.0601	1.19967
EVM0015514.1	PAV04G011780.2	NG86	0.1304	0.1087	1.19963
EVM0007695.1	PAV01G088550.1	NG86	0.1162	0.0969	1.19917
EVM0002882.1	PAV05G040290.1	NG86	0.0151	0.0126	1.19841
EVM0000218.1	PAV08G006780.1	NG86	0.0442	0.0369	1.19783
EVM0021997.1	PAV04G001800.1	NG86	0.0067	0.0056	1.19643
EVM0021849.1	PAV03G020140.1	NG86	0.0055	0.0046	1.19565
EVM0026703.1	PAV06G052630.1	NG86	0.011	0.0092	1.19565
EVM0011064.1	PAV08G016920.1	NG86	0.0147	0.0123	1.19512
EVM0028642.1	PAV02G019000.1	NG86	0.2046	0.1712	1.19509
EVM0010733.1	PAV01G001800.1	NG86	0.0313	0.0262	1.19466
EVM0002174.1	PAV08G044270.1	NG86	0.1635	0.137	1.19343
EVM0013048.1	PAV07G024760.1	NG86	0.0445	0.0373	1.19303
EVM0021274.1	PAV05G028660.1	NG86	0.0613	0.0514	1.19261
EVM0019943.1	PAV06G007270.1	NG86	0.049	0.0411	1.19221
EVM0000214.1	PAV06G025540.1	NG86	0.1866	0.1566	1.19157
EVM0016532.1	PAV01G082680.1	NG86	0.0075	0.0063	1.19048
EVM0028924.1	PAV04G038390.2	NG86	0.0569	0.0478	1.19038
EVM0028295.1	PAV08G004970.3	NG86	0.0401	0.0337	1.18991
EVM0011536.1	PAV01G066130.2	NG86	0.037	0.0311	1.18971
EVM0021874.1	PAV08G041290.2	NG86	0.0107	0.009	1.18889
EVM0010635.1	PAV03G036420.1	NG86	0.1079	0.0908	1.18833
EVM0021391.1	PAV03G040160.1	NG86	0.0221	0.0186	1.18817
EVM0010496.1	PAV06G054830.1	NG86	0.1336	0.1125	1.18756
EVM0005126.1	PAV01G085500.1	NG86	0.0273	0.023	1.18696
EVM0011433.1	PAV01G016520.1	NG86	0.0885	0.0746	1.18633
EVM0012967.1	PAV05G034310.1	NG86	0.0728	0.0614	1.18567
EVM0003318.1	PAV01G013530.1	NG86	0.0198	0.0167	1.18563
EVM0003815.2	PAV01G027180.1	NG86	0.1936	0.1633	1.18555
EVM0006151.1	PAV08G053520.1	NG86	0.0275	0.0232	1.18534
EVM0004790.1	PAV07G022720.1	NG86	0.1249	0.1054	1.18501
EVM0005497.1	PAV04G015710.1	NG86	0.0494	0.0417	1.18465
EVM0026483.1	PAV07G058190.1	NG86	0.1194	0.1008	1.18452
EVM0007396.1	PAV01G017130.1	NG86	0.109	0.0921	1.1835
EVM0020898.1	PAV04G013320.1	NG86	0.0207	0.0175	1.18286
EVM0020774.1	PAV01G083990.2	NG86	0.0589	0.0498	1.18273
EVM0001086.1	PAV07G036490.1	NG86	0.2093	0.1771	1.18182
EVM0003899.1	PAV04G002750.1	NG86	0.0489	0.0414	1.18116
EVM0026954.1	PAV07G048360.1	NG86	0.3952	0.3348	1.18041
EVM0018940.1	PAV04G003290.1	NG86	0.0367	0.0311	1.18006
EVM0023067.1	PAV08G029250.1	NG86	0.0236	0.02	1.18
EVM0022633.1	PAV06G013590.1	NG86	0.0164	0.0139	1.17986
EVM0016684.1	PAV03G050120.1	NG86	0.1588	0.1346	1.17979
EVM0020101.1	PAV03G044060.1	NG86	0.0046	0.0039	1.17949
EVM0025451.1	PAV04G007620.1	NG86	0.0112	0.0095	1.17895
EVM0026094.1	PAV07G019250.1	NG86	0.0418	0.0355	1.17746
EVM0017532.1	PAV08G032270.1	NG86	0.0113	0.0096	1.17708
EVM0011803.1	PAV01G000890.1	NG86	0.0273	0.0232	1.17672
EVM0014135.1	PAV01G006310.1	NG86	0.008	0.0068	1.17647
EVM0027198.1	PAV02G024730.1	NG86	0.0851	0.0724	1.17541
EVM0016229.1	PAV03G041840.1	NG86	0.1598	0.136	1.175
EVM0016257.1	PAV07G056680.1	NG86	0.0687	0.0585	1.17436
EVM0027319.1	PAV06G028590.1	NG86	0.0764	0.0651	1.17358
EVM0022049.1	PAV05G001740.1	NG86	0.0088	0.0075	1.17333
EVM0025960.1	PAV01G098470.1	NG86	0.0149	0.0127	1.17323
EVM0005604.1	PAV08G041650.1	NG86	0.0692	0.059	1.17288
EVM0004657.1	PAV02G038940.1	NG86	0.0347	0.0296	1.1723
EVM0003045.1	PAV02G065960.1	NG86	0.1662	0.1418	1.17207
EVM0019289.1	PAV02G055250.1	NG86	0.0472	0.0403	1.17122
EVM0009800.1	PAV06G053840.1	NG86	0.0199	0.017	1.17059
EVM0028811.1	PAV07G038350.1	NG86	0.2151	0.1838	1.17029
EVM0028639.1	PAV01G077440.1	NG86	0.029	0.0248	1.16935
EVM0012103.1	PAV03G046730.1	NG86	0.0076	0.0065	1.16923
EVM0001847.1	PAV06G010980.1	NG86	0.0271	0.0232	1.1681
EVM0007746.1	PAV08G056380.1	NG86	0.0195	0.0167	1.16766
EVM0009283.1	PAV06G009480.1	NG86	0.0098	0.0084	1.16667
EVM0026570.1	PAV08G039610.1	NG86	0.0105	0.009	1.16667
EVM0007458.1	PAV01G075840.1	NG86	0.0042	0.0036	1.16667
EVM0023611.1	PAV02G028160.1	NG86	0.0133	0.0114	1.16667
EVM0024191.1	PAV03G045310.1	NG86	0.0252	0.0216	1.16667
EVM0012919.2	PAV06G058820.1	NG86	0.0084	0.0072	1.16667
EVM0004851.5	PAV07G000360.1	NG86	0.1141	0.0978	1.16667
EVM0003490.1	PAV03G047710.1	NG86	0.0169	0.0145	1.16552
EVM0014435.1	PAV05G030150.1	NG86	0.0134	0.0115	1.16522
EVM0009894.1	PAV07G038480.1	NG86	0.2705	0.2324	1.16394
EVM0004861.1	PAV08G053940.1	NG86	0.0057	0.0049	1.16327
EVM0018596.1	PAV01G005610.1	NG86	0.0122	0.0105	1.1619
EVM0009363.1	PAV08G039060.1	NG86	0.0496	0.0427	1.16159
EVM0010495.1	PAV05G044050.2	NG86	0.0087	0.0075	1.16
EVM0023971.1	PAV05G036170.1	NG86	0.0138	0.0119	1.15966
EVM0012267.1	PAV07G051690.1	NG86	0.0109	0.0094	1.15957
EVM0018781.1	PAV04G013700.1	NG86	0.008	0.0069	1.15942
EVM0012880.1	PAV01G063070.1	NG86	0.0262	0.0226	1.15929
EVM0026076.1	PAV04G017320.1	NG86	0.0527	0.0455	1.15824
EVM0028320.1	PAV07G030190.1	NG86	0.0857	0.0741	1.15655
EVM0011609.1	PAV03G050960.1	NG86	0.2248	0.1944	1.15638
EVM0014645.1	PAV01G089860.1	NG86	0.0148	0.0128	1.15625
EVM0023305.1	PAV07G023620.1	NG86	0.1817	0.1572	1.15585
EVM0017335.1	PAV08G052420.1	NG86	0.0089	0.0077	1.15584
EVM0020900.1	PAV05G032920.1	NG86	0.0067	0.0058	1.15517
EVM0006749.1	PAV01G091110.1	NG86	0.006	0.0052	1.15385
EVM0013244.1	PAV07G054660.2	NG86	0.0248	0.0215	1.15349
EVM0007969.1	PAV08G037870.1	NG86	0.3497	0.3034	1.1526
EVM0019218.1	PAV05G030770.1	NG86	0.1339	0.1162	1.15232
EVM0012148.1	PAV06G057710.1	NG86	0.2	0.1736	1.15207
EVM0010689.1	PAV06G028930.1	NG86	0.0213	0.0185	1.15135
EVM0003683.1	PAV02G012100.1	NG86	0.0061	0.0053	1.15094
EVM0001838.1	PAV07G014820.1	NG86	0.0084	0.0073	1.15068
EVM0019143.1	PAV03G007140.1	NG86	0.0123	0.0107	1.14953
EVM0005859.1	PAV06G059630.1	NG86	0.0108	0.0094	1.14894
EVM0028571.1	PAV02G019170.1	NG86	0.0843	0.0734	1.1485
EVM0022635.1	PAV02G051680.1	NG86	0.0062	0.0054	1.14815
EVM0008624.1	PAV01G069950.1	NG86	0.0793	0.0691	1.14761
EVM0026736.1	PAV08G053990.1	NG86	0.1627	0.1418	1.14739
EVM0009326.1	PAV03G013880.1	NG86	0.0109	0.0095	1.14737
EVM0024737.1	PAV02G000860.1	NG86	0.0039	0.0034	1.14706
EVM0002590.1	PAV03G001760.1	NG86	0.0531	0.0463	1.14687
EVM0008801.1	PAV06G053780.1	NG86	0.1502	0.131	1.14656
EVM0000963.1	PAV01G026120.1	NG86	0.3474	0.303	1.14653
EVM0015180.1	PAV06G021150.1	NG86	0.0556	0.0485	1.14639
EVM0009089.1	PAV07G057220.1	NG86	0.0047	0.0041	1.14634
EVM0009866.1	PAV02G018140.1	NG86	0.0912	0.0796	1.14573
EVM0016379.1	PAV08G054180.1	NG86	0.0244	0.0213	1.14554
EVM0002182.1	PAV03G033260.1	NG86	0.6176	0.5394	1.14498
EVM0013191.1	PAV05G031610.1	NG86	0.1335	0.1166	1.14494
EVM0023928.1	PAV01G090260.1	NG86	0.0207	0.0181	1.14365
EVM0026129.1	PAV08G039070.1	NG86	0.2586	0.2262	1.14324
EVM0028680.1	PAV06G030730.1	NG86	0.0551	0.0482	1.14315
EVM0024198.1	PAV06G015590.1	NG86	0.3819	0.3341	1.14307
EVM0028519.1	PAV05G040760.1	NG86	0.0152	0.0133	1.14286
EVM0026018.1	PAV05G038340.1	NG86	0.0841	0.0736	1.14266
EVM0006073.1	PAV05G040630.1	NG86	0.0097	0.0085	1.14118
EVM0028628.1	PAV05G028970.1	NG86	0.0081	0.0071	1.14085
EVM0016616.1	PAV01G023180.1	NG86	0.1183	0.1037	1.14079
EVM0007933.1	PAV01G078130.1	NG86	0.013	0.0114	1.14035
EVM0010465.1	PAV04G024760.1	NG86	0.0277	0.0243	1.13992
EVM0001047.1	PAV06G030740.1	NG86	0.0237	0.0208	1.13942
EVM0015377.1	PAV01G009020.1	NG86	0.018	0.0158	1.13924
EVM0014126.1	PAV03G043540.2	NG86	0.0387	0.034	1.13824
EVM0026106.3	PAV03G033070.1	NG86	0.2018	0.1773	1.13818
EVM0011900.1	PAV08G035570.1	NG86	0.0577	0.0507	1.13807
EVM0010598.1	PAV07G024630.1	NG86	0.0805	0.0708	1.13701
EVM0007176.1	PAV07G038640.1	NG86	0.026	0.0229	1.13537
EVM0004008.1	PAV02G003420.1	NG86	0.0126	0.0111	1.13514
EVM0011599.1	PAV01G023310.1	NG86	0.1127	0.0993	1.13494
EVM0004533.1	PAV01G101560.1	NG86	0.1164	0.1026	1.1345
EVM0006736.1	PAV05G036800.1	NG86	0.0051	0.0045	1.13333
EVM0020020.1	PAV02G010980.1	NG86	0.0077	0.0068	1.13235
EVM0020240.1	PAV02G031350.1	NG86	0.153	0.1353	1.13082
EVM0017989.1	PAV02G009290.1	NG86	0.0139	0.0123	1.13008
EVM0000628.1	PAV04G008130.2	NG86	0.0113	0.01	1.13
EVM0015007.1	PAV03G042660.2	NG86	0.0487	0.0431	1.12993
EVM0027936.1	PAV04G023570.2	NG86	0.0507	0.0449	1.12918
EVM0009776.1	PAV07G054030.2	NG86	0.0507	0.0449	1.12918
EVM0010734.1	PAV07G041510.1	NG86	0.007	0.0062	1.12903
EVM0020580.1	PAV01G023180.1	NG86	0.1086	0.0962	1.1289
EVM0000310.1	PAV04G017610.1	NG86	0.0396	0.0351	1.12821
EVM0028223.1	PAV05G030280.1	NG86	0.0405	0.0359	1.12813
EVM0025702.1	PAV01G075420.1	NG86	0.0053	0.0047	1.12766
EVM0016919.1	PAV02G008860.1	NG86	0.0106	0.0094	1.12766
EVM0026491.1	PAV06G060020.3	NG86	0.106	0.094	1.12766
EVM0020479.1	PAV08G038890.1	NG86	0.1357	0.1204	1.12708
EVM0024411.1	PAV06G017850.1	NG86	0.0071	0.0063	1.12698
EVM0008202.1	PAV08G031980.1	NG86	0.0213	0.0189	1.12698
EVM0026730.1	PAV01G012250.1	NG86	0.0348	0.0309	1.12621
EVM0026623.1	PAV05G041130.1	NG86	0.0358	0.0318	1.12579
EVM0013034.1	PAV03G033060.1	NG86	0.0108	0.0096	1.125
EVM0002984.1	PAV01G039460.1	NG86	0.0315	0.028	1.125
EVM0001618.1	PAV04G015240.1	NG86	0.0099	0.0088	1.125
EVM0022584.1	PAV05G036650.1	NG86	0.0297	0.0264	1.125
EVM0016597.1	PAV06G023280.1	NG86	0.0045	0.004	1.125
EVM0006337.1	PAV01G101600.1	NG86	0.0515	0.0458	1.12445
EVM0018445.1	PAV03G011000.1	NG86	0.0299	0.0266	1.12406
EVM0024398.1	PAV02G024340.1	NG86	0.0082	0.0073	1.12329
EVM0017878.1	PAV08G046350.1	NG86	0.0392	0.0349	1.12321
EVM0024904.1	PAV06G001320.1	NG86	0.0986	0.0878	1.12301
EVM0015480.1	PAV08G045520.1	NG86	0.1455	0.1296	1.12269
EVM0001749.1	PAV01G006350.1	NG86	0.1778	0.1586	1.12106
EVM0006754.1	PAV04G029300.3	NG86	0.0225	0.0201	1.1194
EVM0023662.1	PAV01G100660.1	NG86	0.0047	0.0042	1.11905
EVM0016551.1	PAV02G029040.1	NG86	0.066	0.059	1.11864
EVM0012217.1	PAV05G038800.1	NG86	0.1406	0.1257	1.11854
EVM0020068.3	PAV01G042580.3	NG86	0.0246	0.022	1.11818
EVM0011154.1	PAV06G002410.1	NG86	0.0455	0.0407	1.11794
EVM0007725.2	PAV01G003760.1	NG86	0.0095	0.0085	1.11765
EVM0010590.1	PAV03G019270.1	NG86	0.0257	0.023	1.11739
EVM0021315.1	PAV06G051240.1	NG86	0.0229	0.0205	1.11707
EVM0011398.1	PAV01G033750.1	NG86	0.0105	0.0094	1.11702
EVM0007725.2	PAV01G003730.1	NG86	0.2834	0.254	1.11575
EVM0025178.2	PAV03G000410.1	NG86	0.0058	0.0052	1.11538
EVM0019921.1	PAV04G017070.1	NG86	0.0029	0.0026	1.11538
EVM0025931.1	PAV04G008350.1	NG86	0.0117	0.0105	1.11429
EVM0008137.1	PAV03G040490.1	NG86	0.0078	0.007	1.11429
EVM0008926.1	PAV04G019340.1	NG86	0.0157	0.0141	1.11348
EVM0023907.1	PAV05G032100.1	NG86	0.2414	0.2168	1.11347
EVM0017448.1	PAV05G020330.1	NG86	0.0324	0.0291	1.1134
EVM0016110.1	PAV04G037180.1	NG86	0.0501	0.045	1.11333
EVM0005156.1	PAV07G056000.1	NG86	0.0059	0.0053	1.11321
EVM0014373.1	PAV01G077980.1	NG86	0.0522	0.0469	1.11301
EVM0005172.1	PAV03G020210.1	NG86	0.0169	0.0152	1.11184
EVM0000372.1	PAV03G037750.1	NG86	0.0409	0.0368	1.11141
EVM0028481.1	PAV01G094010.2	NG86	0.025	0.0225	1.11111
EVM0009638.1	PAV03G031550.1	NG86	0.006	0.0054	1.11111
EVM0007917.1	PAV01G005220.1	NG86	0.013	0.0117	1.11111
EVM0021305.1	PAV04G009790.1	NG86	0.0331	0.0298	1.11074
EVM0026542.1	PAV06G021210.1	NG86	0.0622	0.056	1.11071
EVM0025437.1	PAV08G033810.1	NG86	0.0532	0.0479	1.11065
EVM0019790.1	PAV01G090430.1	NG86	0.092	0.0829	1.10977
EVM0017920.1	PAV06G055820.1	NG86	0.0233	0.021	1.10952
EVM0001936.1	PAV06G059730.1	NG86	0.0669	0.0603	1.10945
EVM0005687.1	PAV06G025760.1	NG86	0.0183	0.0165	1.10909
EVM0025744.1	PAV08G054130.1	NG86	0.0722	0.0651	1.10906
EVM0017886.1	PAV07G032000.1	NG86	0.0346	0.0312	1.10897
EVM0022988.1	PAV08G045150.1	NG86	0.0809	0.073	1.10822
EVM0006904.1	PAV07G024630.1	NG86	0.1286	0.1161	1.10767
EVM0023959.2	PAV03G036560.1	NG86	0.0134	0.0121	1.10744
EVM0000094.1	PAV08G009610.2	NG86	0.1805	0.163	1.10736
EVM0000969.1	PAV03G020710.1	NG86	0.1301	0.1175	1.10723
EVM0020497.1	PAV02G054200.1	NG86	0.1473	0.1331	1.10669
EVM0023643.1	PAV01G036100.1	NG86	0.1661	0.1502	1.10586
EVM0015542.1	PAV05G040030.1	NG86	0.2991	0.2705	1.10573
EVM0026646.1	PAV07G045720.1	NG86	0.0137	0.0124	1.10484
EVM0005854.1	PAV07G036680.1	NG86	0.0053	0.0048	1.10417
EVM0016923.1	PAV06G059470.1	NG86	0.0405	0.0367	1.10354
EVM0022994.1	PAV01G034460.1	NG86	0.2303	0.2087	1.1035
EVM0025046.1	PAV01G079170.1	NG86	0.0853	0.0773	1.10349
EVM0010068.1	PAV02G008690.1	NG86	0.045	0.0408	1.10294
EVM0000261.1	PAV06G055700.1	NG86	0.0302	0.0274	1.10219
EVM0015176.1	PAV02G023290.1	NG86	0.0162	0.0147	1.10204
EVM0012431.1	PAV03G043540.2	NG86	0.0368	0.0334	1.1018
EVM0021752.1	PAV04G020750.2	NG86	0.0271	0.0246	1.10163
EVM0012366.1	PAV04G009170.2	NG86	0.1216	0.1105	1.10045
EVM0012601.1	PAV01G082950.1	NG86	0.0077	0.007	1.1
EVM0008059.2	PAV07G058730.1	NG86	0.0066	0.006	1.1
EVM0010455.1	PAV01G026920.1	NG86	0.0155	0.0141	1.09929
EVM0011418.1	PAV03G048250.1	NG86	0.0443	0.0403	1.09926
EVM0011908.1	PAV02G022760.1	NG86	0.0843	0.0767	1.09909
EVM0004841.1	PAV07G049030.1	NG86	0.03	0.0273	1.0989
EVM0012335.1	PAV05G018580.1	NG86	0.1158	0.1054	1.09867
EVM0010367.1	PAV04G016450.2	NG86	0.0682	0.0621	1.09823
EVM0005363.1	PAV04G006010.1	NG86	0.0157	0.0143	1.0979
EVM0010412.1	PAV06G036190.1	NG86	0.0532	0.0485	1.09691
EVM0002676.1	PAV01G076390.1	NG86	0.0182	0.0166	1.09639
EVM0014210.1	PAV06G058780.1	NG86	0.0387	0.0353	1.09632
EVM0026716.1	PAV07G048280.1	NG86	0.4303	0.3925	1.09631
EVM0022053.1	PAV03G031330.1	NG86	0.0103	0.0094	1.09574
EVM0025423.1	PAV01G015130.1	NG86	0.0195	0.0178	1.09551
EVM0008854.1	PAV06G044780.1	NG86	0.0161	0.0147	1.09524
EVM0026005.1	PAV08G041490.3	NG86	0.1232	0.1125	1.09511
EVM0000643.1	PAV06G053390.1	NG86	0.0334	0.0305	1.09508
EVM0000944.1	PAV04G016970.1	NG86	0.0622	0.0568	1.09507
EVM0003921.1	PAV07G052340.1	NG86	0.0093	0.0085	1.09412
EVM0004463.1	PAV08G031830.1	NG86	0.0844	0.0772	1.09326
EVM0022722.4	PAV01G060190.1	NG86	0.0223	0.0204	1.09314
EVM0001380.1	PAV08G052880.1	NG86	0.0272	0.0249	1.09237
EVM0016994.1	PAV01G098950.1	NG86	0.0343	0.0314	1.09236
EVM0010541.1	PAV06G043080.1	NG86	0.0805	0.0737	1.09227
EVM0016168.1	PAV04G013490.1	NG86	0.0474	0.0434	1.09217
EVM0017204.1	PAV02G037140.1	NG86	0.1244	0.114	1.09123
EVM0018976.1	PAV05G040480.1	NG86	0.1137	0.1042	1.09117
EVM0013945.1	PAV02G026540.1	NG86	0.1632	0.1496	1.09091
EVM0000277.1	PAV08G049980.1	NG86	0.0132	0.0121	1.09091
EVM0028230.1	PAV06G055740.1	NG86	0.0799	0.0733	1.09004
EVM0023719.1	PAV08G034650.1	NG86	0.0097	0.0089	1.08989
EVM0015574.1	PAV03G007410.1	NG86	0.0767	0.0704	1.08949
EVM0021835.1	PAV06G048850.1	NG86	0.0501	0.046	1.08913
EVM0011696.1	PAV03G039210.1	NG86	0.0196	0.018	1.08889
EVM0002248.1	PAV03G041670.1	NG86	0.0294	0.027	1.08889
EVM0028386.1	PAV01G005520.1	NG86	0.0221	0.0203	1.08867
EVM0019062.1	PAV04G025180.1	NG86	0.0418	0.0384	1.08854
EVM0008917.1	PAV02G049560.1	NG86	0.1085	0.0997	1.08826
EVM0006031.1	PAV01G090480.1	NG86	0.005	0.0046	1.08696
EVM0003838.1	PAV06G004450.1	NG86	0.0138	0.0127	1.08661
EVM0003622.1	PAV05G034460.1	NG86	0.1218	0.1121	1.08653
EVM0027072.1	PAV07G052790.1	NG86	0.0327	0.0301	1.08638
EVM0024309.1	PAV01G023280.1	NG86	0.1033	0.0951	1.08623
EVM0003182.1	PAV01G079700.1	NG86	0.0152	0.014	1.08571
EVM0008197.1	PAV05G020090.1	NG86	0.0711	0.0655	1.0855
EVM0027444.1	PAV01G073610.1	NG86	0.0548	0.0505	1.08515
EVM0028556.1	PAV07G048360.1	NG86	0.2066	0.1904	1.08508
EVM0004919.1	PAV04G035490.1	NG86	0.0319	0.0294	1.08503
EVM0015627.1	PAV05G044640.1	NG86	0.0039	0.0036	1.08333
EVM0028538.1	PAV08G048570.1	NG86	0.0248	0.0229	1.08297
EVM0020975.1	PAV02G021430.2	NG86	0.4989	0.461	1.08221
EVM0014268.1	PAV02G017200.1	NG86	0.0185	0.0171	1.08187
EVM0012207.1	PAV02G035910.1	NG86	0.0106	0.0098	1.08163
EVM0017512.1	PAV01G006120.1	NG86	0.0146	0.0135	1.08148
EVM0021826.1	PAV04G029940.1	NG86	0.0253	0.0234	1.0812
EVM0016983.1	PAV07G031640.1	NG86	0.0533	0.0493	1.08114
EVM0008695.1	PAV02G018150.2	NG86	0.0928	0.0859	1.08033
EVM0028691.1	PAV07G022770.1	NG86	0.1511	0.1399	1.08006
EVM0026444.1	PAV03G044620.2	NG86	0.0216	0.02	1.08
EVM0017094.1	PAV06G060930.1	NG86	0.0203	0.0188	1.07979
EVM0022994.1	PAV01G036540.1	NG86	0.2351	0.2178	1.07943
EVM0026587.1	PAV02G031230.1	NG86	0.2592	0.2402	1.0791
EVM0020515.1	PAV01G054700.1	NG86	0.0205	0.019	1.07895
EVM0017795.1	PAV03G046330.1	NG86	0.2369	0.2198	1.0778
EVM0011940.1	PAV01G085470.1	NG86	0.0308	0.0286	1.07692
EVM0002089.1	PAV07G048530.1	NG86	0.469	0.4355	1.07692
EVM0003263.1	PAV07G032810.1	NG86	0.1723	0.16	1.07688
EVM0020145.1	PAV01G082300.1	NG86	0.0861	0.08	1.07625
EVM0004522.1	PAV01G069400.1	NG86	0.0664	0.0617	1.07618
EVM0022550.1	PAV06G016680.1	NG86	0.0284	0.0264	1.07576
EVM0028735.2	PAV01G014320.2	NG86	0.0745	0.0693	1.07504
EVM0022503.1	PAV07G042840.1	NG86	0.0688	0.064	1.075
EVM0010953.1	PAV05G040780.1	NG86	0.0476	0.0443	1.07449
EVM0002238.1	PAV06G016990.1	NG86	0.0683	0.0636	1.0739
EVM0018142.1	PAV07G057200.1	NG86	0.2255	0.21	1.07381
EVM0016243.1	PAV07G056320.1	NG86	0.0073	0.0068	1.07353
EVM0024485.1	PAV01G023970.1	NG86	0.0177	0.0165	1.07273
EVM0002614.1	PAV02G011150.1	NG86	0.1254	0.1169	1.07271
EVM0020498.1	PAV07G019770.1	NG86	0.0194	0.0181	1.07182
EVM0008350.1	PAV06G019810.1	NG86	0.1629	0.152	1.07171
EVM0008350.1	PAV06G019110.1	NG86	0.1629	0.152	1.07171
EVM0025800.1	PAV01G044130.1	NG86	0.2542	0.2372	1.07167
EVM0009290.1	PAV01G010390.1	NG86	0.181	0.1689	1.07164
EVM0027635.1	PAV01G080050.1	NG86	0.066	0.0616	1.07143
EVM0024970.1	PAV01G009800.1	NG86	0.0076	0.0071	1.07042
EVM0026575.1	PAV05G025370.1	NG86	0.0441	0.0412	1.07039
EVM0018494.1	PAV02G033680.1	NG86	0.0107	0.01	1.07
EVM0024352.1	PAV07G023840.2	NG86	0.0344	0.0322	1.06832
EVM0009415.1	PAV02G028260.1	NG86	0.0141	0.0132	1.06818
EVM0025838.1	PAV03G012210.1	NG86	0.0477	0.0447	1.06711
EVM0005611.1	PAV01G021180.1	NG86	0.0114	0.0107	1.06542
EVM0015377.1	PAV01G009080.1	NG86	0.3592	0.3374	1.06461
EVM0020073.1	PAV02G018190.1	NG86	0.0066	0.0062	1.06452
EVM0012058.1	PAV01G039460.1	NG86	0.1331	0.1251	1.06395
EVM0026424.1	PAV06G007140.1	NG86	0.0566	0.0532	1.06391
EVM0015165.1	PAV06G002080.1	NG86	0.0311	0.0293	1.06143
EVM0024400.1	PAV03G019040.1	NG86	0.2428	0.2288	1.06119
EVM0024624.1	PAV05G027900.1	NG86	0.0193	0.0182	1.06044
EVM0017736.1	PAV04G017560.1	NG86	0.0053	0.005	1.06
EVM0028042.1	PAV08G030980.1	NG86	0.3295	0.3109	1.05983
EVM0016321.1	PAV03G003500.1	NG86	0.1331	0.1256	1.05971
EVM0010026.1	PAV07G052870.1	NG86	0.0071	0.0067	1.0597
EVM0014651.1	PAV01G004630.1	NG86	0.0605	0.0571	1.05954
EVM0013055.1	PAV03G012610.1	NG86	0.1284	0.1213	1.05853
EVM0022123.1	PAV01G023320.1	NG86	0.0778	0.0735	1.0585
EVM0020882.1	PAV08G040630.1	NG86	0.0579	0.0547	1.0585
EVM0026291.1	PAV07G055960.1	NG86	0.0236	0.0223	1.0583
EVM0002533.1	PAV01G058690.1	NG86	0.0418	0.0395	1.05823
EVM0026194.1	PAV07G041390.1	NG86	0.0474	0.0448	1.05804
EVM0016496.1	PAV08G009030.1	NG86	0.0292	0.0276	1.05797
EVM0002686.1	PAV04G011780.2	NG86	0.1297	0.1226	1.05791
EVM0019734.1	PAV03G018400.1	NG86	0.0259	0.0245	1.05714
EVM0015834.1	PAV07G029700.1	NG86	0.1246	0.1179	1.05683
EVM0026264.1	PAV06G021230.1	NG86	0.0466	0.0441	1.05669
EVM0026736.1	PAV08G054000.1	NG86	0.1908	0.1807	1.05589
EVM0026817.1	PAV05G015260.2	NG86	0.0095	0.009	1.05556
EVM0006845.2	PAV06G047060.1	NG86	0.2173	0.2059	1.05537
EVM0019149.1	PAV03G011040.3	NG86	0.0153	0.0145	1.05517
EVM0000830.1	PAV06G040670.1	NG86	0.0556	0.0527	1.05503
EVM0005368.1	PAV08G003950.1	NG86	0.06	0.0569	1.05448
EVM0018340.1	PAV04G036720.1	NG86	0.0447	0.0424	1.05425
EVM0017085.1	PAV03G007010.1	NG86	0.0078	0.0074	1.05405
EVM0023843.1	PAV04G031670.1	NG86	0.0059	0.0056	1.05357
EVM0019949.1	PAV01G009020.1	NG86	0.269	0.2555	1.05284
EVM0014589.1	PAV06G003350.1	NG86	0.0221	0.021	1.05238
EVM0021849.1	PAV03G020250.1	NG86	0.0101	0.0096	1.05208
EVM0023264.1	PAV08G046920.1	NG86	0.0081	0.0077	1.05195
EVM0006806.1	PAV05G042160.1	NG86	0.0143	0.0136	1.05147
EVM0001899.1	PAV06G043090.1	NG86	0.0144	0.0137	1.05109
EVM0023272.1	PAV02G066000.1	NG86	0.1842	0.1753	1.05077
EVM0002174.1	PAV08G044380.1	NG86	0.1412	0.1344	1.0506
EVM0015286.1	PAV04G028640.1	NG86	0.0187	0.0178	1.05056
EVM0024906.1	PAV06G052390.1	NG86	0.0125	0.0119	1.05042
EVM0001329.1	PAV01G056130.1	NG86	0.0169	0.0161	1.04969
EVM0008034.1	PAV01G100470.1	NG86	0.0233	0.0222	1.04955
EVM0018292.1	PAV03G014100.1	NG86	0.0404	0.0385	1.04935
EVM0007443.1	PAV02G013480.1	NG86	0.0341	0.0325	1.04923
EVM0027083.1	PAV06G023460.1	NG86	0.0128	0.0122	1.04918
EVM0019613.1	PAV06G018690.1	NG86	0.0064	0.0061	1.04918
EVM0018285.1	PAV07G028600.1	NG86	0.1346	0.1283	1.0491
EVM0017338.1	PAV04G031640.1	NG86	0.2762	0.2635	1.0482
EVM0005537.1	PAV01G088000.1	NG86	0.0175	0.0167	1.0479
EVM0022882.1	PAV04G021130.3	NG86	0.0591	0.0564	1.04787
EVM0027686.1	PAV06G012840.1	NG86	0.0703	0.0671	1.04769
EVM0005251.1	PAV01G088680.1	NG86	0.1254	0.1197	1.04762
EVM0027897.1	PAV02G023540.1	NG86	0.0198	0.0189	1.04762
EVM0011397.1	PAV04G041970.1	NG86	0.0309	0.0295	1.04746
EVM0016438.1	PAV02G001140.1	NG86	0.009	0.0086	1.04651
EVM0000847.1	PAV07G048760.1	NG86	0.1406	0.1344	1.04613
EVM0016462.1	PAV08G039060.1	NG86	0.3906	0.3734	1.04606
EVM0020539.1	PAV06G045880.1	NG86	0.0159	0.0152	1.04605
EVM0016994.1	PAV01G098960.1	NG86	0.0368	0.0352	1.04545
EVM0016617.1	PAV02G033730.1	NG86	0.0345	0.033	1.04545
EVM0004279.1	PAV07G000400.1	NG86	0.0696	0.0666	1.04505
EVM0024561.1	PAV07G049580.1	NG86	0.0119	0.0114	1.04386
EVM0005293.1	PAV01G101080.1	NG86	0.0717	0.0687	1.04367
EVM0009849.1	PAV07G020260.1	NG86	0.082	0.0786	1.04326
EVM0014221.1	PAV01G019100.1	NG86	0.4983	0.4777	1.04312
EVM0013565.1	PAV08G017580.1	NG86	0.0293	0.0281	1.0427
EVM0026155.1	PAV08G044190.1	NG86	0.0098	0.0094	1.04255
EVM0000006.1	PAV01G092110.1	NG86	0.0246	0.0236	1.04237
EVM0023905.1	PAV08G037530.1	NG86	0.0812	0.0779	1.04236
EVM0012935.1	PAV07G048800.2	NG86	0.0821	0.0788	1.04188
EVM0027162.1	PAV08G035570.1	NG86	0.1448	0.139	1.04173
EVM0020804.1	PAV07G024780.1	NG86	0.0924	0.0887	1.04171
EVM0002741.1	PAV02G017930.1	NG86	0.01	0.0096	1.04167
EVM0007453.1	PAV05G039330.1	NG86	0.015	0.0144	1.04167
EVM0028493.1	PAV05G003100.1	NG86	0.0464	0.0446	1.04036
EVM0023014.1	PAV01G081970.2	NG86	0.0362	0.0348	1.04023
EVM0003083.1	PAV06G010980.1	NG86	0.0724	0.0696	1.04023
EVM0026359.1	PAV04G013000.1	NG86	0.3014	0.2898	1.04003
EVM0002151.1	PAV06G021130.1	NG86	0.0364	0.035	1.04
EVM0012448.1	PAV01G019910.1	NG86	0.0522	0.0502	1.03984
EVM0017968.1	PAV01G069180.1	NG86	0.0132	0.0127	1.03937
EVM0026131.1	PAV01G004580.1	NG86	0.1473	0.1418	1.03879
EVM0000308.1	PAV02G037890.1	NG86	0.0376	0.0362	1.03867
EVM0002987.1	PAV03G012060.1	NG86	0.1007	0.097	1.03814
EVM0025382.1	PAV03G034330.1	NG86	0.1313	0.1265	1.03794
EVM0005417.1	PAV02G017740.1	NG86	0.0222	0.0214	1.03738
EVM0023342.1	PAV02G063410.1	NG86	0.4935	0.4758	1.0372
EVM0014266.1	PAV01G090740.1	NG86	0.0112	0.0108	1.03704
EVM0019909.1	PAV06G002060.2	NG86	0.0084	0.0081	1.03704
EVM0022774.1	PAV06G043200.1	NG86	0.0254	0.0245	1.03673
EVM0029075.1	PAV01G085800.1	NG86	0.0544	0.0525	1.03619
EVM0001437.1	PAV01G052900.3	NG86	0.0546	0.0527	1.03605
EVM0026852.1	PAV03G039410.1	NG86	0.0891	0.086	1.03605
EVM0006954.1	PAV05G033450.1	NG86	0.0144	0.0139	1.03597
EVM0022229.1	PAV04G046930.1	NG86	0.1873	0.1808	1.03595
EVM0000315.1	PAV01G006470.1	NG86	0.0924	0.0892	1.03587
EVM0015746.1	PAV06G042790.1	NG86	0.0058	0.0056	1.03571
EVM0025800.1	PAV01G045050.1	NG86	0.2317	0.2238	1.0353
EVM0025800.1	PAV01G045060.1	NG86	0.2317	0.2238	1.0353
EVM0005348.1	PAV02G032620.1	NG86	0.0089	0.0086	1.03488
EVM0011675.1	PAV04G017880.1	NG86	0.0425	0.0411	1.03406
EVM0012085.1	PAV01G019190.1	NG86	0.0554	0.0536	1.03358
EVM0024578.1	PAV03G017260.1	NG86	0.1512	0.1463	1.03349
EVM0028870.1	PAV03G017450.2	NG86	0.0062	0.006	1.03333
EVM0005923.1	PAV04G008290.1	NG86	0.0124	0.012	1.03333
EVM0016949.1	PAV03G050870.1	NG86	0.0628	0.0608	1.03289
EVM0014597.1	PAV04G047980.1	NG86	0.016	0.0155	1.03226
EVM0028015.1	PAV04G007180.1	NG86	0.1698	0.1645	1.03222
EVM0004280.1	PAV04G017870.1	NG86	0.0754	0.0731	1.03146
EVM0004487.1	PAV01G027230.1	NG86	0.0334	0.0324	1.03086
EVM0014657.1	PAV04G038390.2	NG86	0.0234	0.0227	1.03084
EVM0024238.1	PAV01G008220.1	NG86	0.1576	0.1529	1.03074
EVM0018192.1	PAV02G014110.1	NG86	0.2477	0.2404	1.03037
EVM0013697.1	PAV01G088470.1	NG86	0.0577	0.056	1.03036
EVM0013977.1	PAV03G016640.1	NG86	0.0102	0.0099	1.0303
EVM0008903.1	PAV07G019300.1	NG86	0.082	0.0796	1.03015
EVM0025665.1	PAV08G005650.1	NG86	0.3292	0.3196	1.03004
EVM0027236.2	PAV01G075280.4	NG86	0.09	0.0874	1.02975
EVM0015277.1	PAV06G011100.1	NG86	0.0104	0.0101	1.0297
EVM0009463.2	PAV01G010650.1	NG86	0.3199	0.3107	1.02961
EVM0006253.1	PAV08G047950.1	NG86	0.0873	0.0848	1.02948
EVM0026750.1	PAV02G041440.1	NG86	0.0911	0.0885	1.02938
EVM0025248.1	PAV04G051560.1	NG86	0.025	0.0243	1.02881
EVM0009709.1	PAV01G075200.1	NG86	0.165	0.1604	1.02868
EVM0012896.1	PAV02G052280.1	NG86	0.0181	0.0176	1.02841
EVM0020763.1	PAV03G007990.1	NG86	0.0109	0.0106	1.0283
EVM0022327.1	PAV01G014780.1	NG86	0.0329	0.032	1.02812
EVM0009404.1	PAV01G092770.2	NG86	0.011	0.0107	1.02804
EVM0005111.1	PAV01G026120.1	NG86	0.3526	0.3431	1.02769
EVM0017961.1	PAV05G000040.1	NG86	0.5915	0.5759	1.02709
EVM0013979.1	PAV02G068190.2	NG86	0.2392	0.2329	1.02705
EVM0026241.1	PAV01G071550.1	NG86	0.0076	0.0074	1.02703
EVM0006215.1	PAV05G033260.1	NG86	0.0347	0.0338	1.02663
EVM0010424.1	PAV03G001140.2	NG86	0.0477	0.0465	1.02581
EVM0024738.1	PAV01G055570.1	NG86	0.0611	0.0596	1.02517
EVM0009290.1	PAV01G010250.1	NG86	0.0779	0.076	1.025
EVM0015015.1	PAV06G008290.1	NG86	0.2215	0.2161	1.02499
EVM0027314.1	PAV04G026030.2	NG86	0.0616	0.0601	1.02496
EVM0006631.1	PAV07G020030.1	NG86	0.2144	0.2092	1.02486
EVM0001477.1	PAV01G090570.1	NG86	0.0165	0.0161	1.02484
EVM0010227.1	PAV02G003000.1	NG86	0.0083	0.0081	1.02469
EVM0020079.1	PAV01G012110.1	NG86	0.0084	0.0082	1.02439
EVM0007112.1	PAV08G046360.1	NG86	0.0084	0.0082	1.02439
EVM0020360.1	PAV02G008100.1	NG86	0.0085	0.0083	1.0241
EVM0013290.1	PAV01G093040.1	NG86	0.0086	0.0084	1.02381
EVM0006393.1	PAV01G054830.1	NG86	0.0086	0.0084	1.02381
EVM0025588.1	PAV03G017330.1	NG86	0.0831	0.0812	1.0234
EVM0000274.1	PAV03G029980.1	NG86	0.0132	0.0129	1.02326
EVM0007315.1	PAV01G074740.1	NG86	0.0133	0.013	1.02308
EVM0024104.1	PAV01G017810.1	NG86	0.049	0.0479	1.02296
EVM0007088.1	PAV02G059330.1	NG86	0.072	0.0704	1.02273
EVM0008918.1	PAV07G042300.1	NG86	0.009	0.0088	1.02273
EVM0011136.1	PAV01G007430.1	NG86	0.0229	0.0224	1.02232
EVM0025269.1	PAV04G001000.1	NG86	0.0232	0.0227	1.02203
EVM0017646.1	PAV05G034480.1	NG86	0.0141	0.0138	1.02174
EVM0020216.1	PAV01G032730.1	NG86	0.0803	0.0786	1.02163
EVM0009971.1	PAV08G044380.1	NG86	0.0995	0.0974	1.02156
EVM0027611.1	PAV02G026700.1	NG86	0.0435	0.0426	1.02113
EVM0005337.1	PAV01G089010.1	NG86	0.0052	0.0051	1.01961
EVM0024185.1	PAV01G089460.1	NG86	0.0111	0.0109	1.01835
EVM0007672.2	PAV04G003340.1	NG86	0.0335	0.0329	1.01824
EVM0025523.1	PAV06G018910.1	NG86	0.2819	0.2771	1.01732
EVM0019150.1	PAV02G054240.3	NG86	0.0364	0.0358	1.01676
EVM0017884.1	PAV03G021630.1	NG86	0.0826	0.0813	1.01599
EVM0028101.1	PAV01G028670.2	NG86	0.0446	0.0439	1.01595
EVM0021096.1	PAV07G048280.1	NG86	0.2576	0.2536	1.01577
EVM0009742.1	PAV02G023010.1	NG86	0.0129	0.0127	1.01575
EVM0002335.1	PAV06G011010.1	NG86	0.0196	0.0193	1.01554
EVM0001836.1	PAV04G022840.1	NG86	0.073	0.0719	1.0153
EVM0015904.1	PAV05G036090.1	NG86	0.0284	0.028	1.01429
EVM0023204.1	PAV05G043710.2	NG86	0.0577	0.0569	1.01406
EVM0011103.1	PAV05G036110.1	NG86	0.1518	0.1497	1.01403
EVM0026935.1	PAV01G093740.1	NG86	0.0073	0.0072	1.01389
EVM0007241.1	PAV08G055880.1	NG86	0.0074	0.0073	1.0137
EVM0004686.1	PAV01G045060.1	NG86	0.2529	0.2495	1.01363
EVM0017178.1	PAV06G049520.1	NG86	0.0447	0.0441	1.01361
EVM0009766.1	PAV01G100850.1	NG86	0.0076	0.0075	1.01333
EVM0029092.1	PAV08G015700.1	NG86	0.0077	0.0076	1.01316
EVM0022301.1	PAV04G008970.2	NG86	0.088	0.0869	1.01266
EVM0011207.1	PAV08G037210.1	NG86	0.0244	0.0241	1.01245
EVM0026904.1	PAV01G045470.1	NG86	0.0086	0.0085	1.01176
EVM0025305.1	PAV05G026390.1	NG86	0.1635	0.1617	1.01113
EVM0020523.1	PAV01G086830.1	NG86	0.0183	0.0181	1.01105
EVM0022690.1	PAV08G051600.1	NG86	0.0094	0.0093	1.01075
EVM0021897.1	PAV03G045350.1	NG86	0.0477	0.0472	1.01059
EVM0013407.1	PAV07G024090.1	NG86	0.0099	0.0098	1.0102
EVM0000959.1	PAV07G054620.1	NG86	0.0101	0.01	1.01
EVM0008320.1	PAV06G004320.2	NG86	0.0406	0.0402	1.00995
EVM0006905.2	PAV05G039310.1	NG86	0.0457	0.0453	1.00883
EVM0002151.1	PAV06G021150.1	NG86	0.0579	0.0574	1.00871
EVM0024547.1	PAV08G040010.1	NG86	0.0832	0.0825	1.00848
EVM0028974.1	PAV05G035060.1	NG86	0.0969	0.0961	1.00832
EVM0020045.1	PAV06G045990.1	NG86	0.0123	0.0122	1.0082
EVM0008568.1	PAV04G009660.1	NG86	0.0145	0.0144	1.00694
EVM0005125.1	PAV03G028690.2	NG86	0.0449	0.0446	1.00673
EVM0008731.1	PAV04G013040.1	NG86	0.2767	0.2753	1.00509
EVM0025919.1	PAV01G072700.1	NG86	0.1428	0.1421	1.00493
EVM0021614.1	PAV06G031310.1	NG86	0.0636	0.0633	1.00474
EVM0020891.1	PAV01G092340.1	NG86	0.0889	0.0885	1.00452
EVM0001024.1	PAV04G010750.1	NG86	0.1825	0.1818	1.00385
EVM0025008.1	PAV02G028230.1	NG86	0.0294	0.0293	1.00341
EVM0025401.1	PAV03G047610.1	NG86	0.0601	0.0599	1.00334
EVM0003440.1	PAV04G019850.1	NG86	0.3753	0.3742	1.00294
EVM0014670.1	PAV03G008010.1	NG86	0.1709	0.1704	1.00293
EVM0022334.1	PAV04G001810.1	NG86	0.0344	0.0343	1.00292
EVM0004357.1	PAV04G007600.1	NG86	0.1586	0.1582	1.00253
EVM0019127.1	PAV03G046030.1	NG86	0.2141	0.2136	1.00234
EVM0019625.1	PAV04G009360.1	NG86	0.1301	0.1298	1.00231
EVM0001842.1	PAV03G049260.1	NG86	0.058	0.0579	1.00173
EVM0025187.1	PAV01G084140.1	NG86	0.015	0.015	1
EVM0000150.1	PAV01G085530.1	NG86	0.0946	0.0946	1
EVM0027275.1	PAV01G070610.1	NG86	0.0088	0.0088	1
EVM0012765.1	PAV01G012600.1	NG86	0.0027	0.0027	1
EVM0008775.1	PAV02G032280.1	NG86	0.0061	0.0061	1
EVM0007257.1	PAV02G015870.1	NG86	0.0215	0.0215	1
EVM0009173.1	PAV03G009820.1	NG86	0.0311	0.0311	1
EVM0011750.1	PAV03G035060.1	NG86	0.0726	0.0726	1
EVM0027128.1	PAV04G050030.1	NG86	0.2273	0.2273	1
EVM0019046.1	PAV05G032360.1	NG86	0.0106	0.0106	1
EVM0009510.2	PAV06G032360.2	NG86	0.0075	0.0075	1
EVM0013440.1	PAV06G022740.1	NG86	0.0077	0.0077	1
EVM0007600.1	PAV07G047700.1	NG86	0.0883	0.0883	1
EVM0020393.1	PAV07G054410.1	NG86	0.0092	0.0092	1
EVM0004503.1	PAV08G006400.1	NG86	0.0029	0.0029	1
EVM0011788.1	PAV08G038790.1	NG86	0.0115	0.0115	1
EVM0009877.1	PAV08G031730.1	NG86	0.1912	0.1914	0.998955
EVM0011977.1	PAV06G024740.1	NG86	0.0627	0.0628	0.998408
EVM0000312.1	PAV02G054240.3	NG86	0.1175	0.1177	0.998301
EVM0006615.1	PAV01G026690.1	NG86	0.1737	0.174	0.998276
EVM0003768.1	PAV03G011430.1	NG86	0.0407	0.0408	0.997549
EVM0008168.1	PAV01G021240.1	NG86	0.3016	0.3025	0.997025
EVM0008236.1	PAV07G056130.1	NG86	0.0585	0.0587	0.996593
EVM0008791.1	PAV05G019380.1	NG86	0.1271	0.1276	0.996082
EVM0011508.1	PAV04G013060.1	NG86	0.1222	0.1227	0.995925
EVM0017758.1	PAV04G023910.1	NG86	0.1455	0.1461	0.995893
EVM0004630.1	PAV08G051870.1	NG86	0.0224	0.0225	0.995556
EVM0006872.1	PAV07G058050.1	NG86	0.0212	0.0213	0.995305
EVM0017601.1	PAV05G020940.1	NG86	0.254	0.2554	0.994518
EVM0028339.1	PAV08G039080.1	NG86	0.4363	0.4388	0.994303
EVM0012044.1	PAV04G013140.1	NG86	0.0171	0.0172	0.994186
EVM0025621.1	PAV08G055930.1	NG86	0.0161	0.0162	0.993827
EVM0013498.1	PAV06G043080.1	NG86	0.252	0.2536	0.993691
EVM0017678.1	PAV03G007410.1	NG86	0.0785	0.079	0.993671
EVM0023503.1	PAV07G019340.1	NG86	0.1209	0.1217	0.993426
EVM0014204.1	PAV01G088510.1	NG86	0.0299	0.0301	0.993355
EVM0018638.1	PAV04G035540.1	NG86	0.0146	0.0147	0.993197
EVM0023233.1	PAV08G055320.1	NG86	0.0289	0.0291	0.993127
EVM0005566.1	PAV04G051130.1	NG86	0.0139	0.014	0.992857
EVM0009174.1	PAV05G025940.1	NG86	0.0138	0.0139	0.992806
EVM0014486.1	PAV07G040700.1	NG86	0.0667	0.0672	0.99256
EVM0021071.1	PAV08G049920.1	NG86	0.0891	0.0898	0.992205
EVM0004706.1	PAV04G008940.1	NG86	0.0125	0.0126	0.992063
EVM0010591.1	PAV01G084420.2	NG86	0.0987	0.0995	0.99196
EVM0013615.1	PAV08G052910.1	NG86	0.4281	0.4316	0.991891
EVM0006285.1	PAV02G028490.1	NG86	0.0117	0.0118	0.991525
EVM0022881.1	PAV02G008940.1	NG86	0.0233	0.0235	0.991489
EVM0021996.1	PAV05G044530.1	NG86	0.0114	0.0115	0.991304
EVM0025142.1	PAV06G008990.1	NG86	0.0439	0.0443	0.990971
EVM0002460.1	PAV04G023570.2	NG86	0.0516	0.0521	0.990403
EVM0006082.1	PAV05G036840.1	NG86	0.01	0.0101	0.990099
EVM0023654.1	PAV05G042520.1	NG86	0.01	0.0101	0.990099
EVM0015350.1	PAV06G020050.1	NG86	0.0098	0.0099	0.989899
EVM0020418.1	PAV08G023450.2	NG86	0.0097	0.0098	0.989796
EVM0001507.1	PAV08G055920.1	NG86	0.0374	0.0378	0.989418
EVM0021551.1	PAV01G004070.1	NG86	0.0467	0.0472	0.989407
EVM0019624.1	PAV05G019880.1	NG86	0.0641	0.0648	0.989198
EVM0016199.1	PAV06G020180.1	NG86	0.0091	0.0092	0.98913
EVM0012053.1	PAV01G083140.1	NG86	0.0264	0.0267	0.988764
EVM0002500.1	PAV06G064010.1	NG86	0.0085	0.0086	0.988372
EVM0022390.1	PAV04G049700.1	NG86	0.0387	0.0392	0.987245
EVM0025493.1	PAV05G043680.1	NG86	0.0303	0.0307	0.986971
EVM0017601.1	PAV05G020890.1	NG86	0.2017	0.2044	0.986791
EVM0027200.1	PAV01G001520.1	NG86	0.0958	0.0971	0.986612
EVM0003864.1	PAV06G007450.1	NG86	0.0221	0.0224	0.986607
EVM0027754.1	PAV03G048270.1	NG86	0.0147	0.0149	0.986577
EVM0018667.1	PAV02G023620.1	NG86	0.0216	0.0219	0.986301
EVM0008512.1	PAV01G017470.1	NG86	0.0212	0.0215	0.986047
EVM0009250.1	PAV06G034820.1	NG86	0.1825	0.1851	0.985954
EVM0002229.1	PAV01G014070.1	NG86	0.0631	0.064	0.985938
EVM0021389.1	PAV01G036570.1	NG86	0.327	0.3318	0.985533
EVM0005363.1	PAV04G005980.1	NG86	0.1143	0.116	0.985345
EVM0003610.1	PAV04G048000.1	NG86	0.0067	0.0068	0.985294
EVM0011483.1	PAV01G028510.1	NG86	0.0727	0.0738	0.985095
EVM0010100.1	PAV06G052370.1	NG86	0.0383	0.0389	0.984576
EVM0023079.1	PAV01G076870.1	NG86	0.0125	0.0127	0.984252
EVM0016229.1	PAV03G041850.1	NG86	0.1057	0.1074	0.984171
EVM0004426.1	PAV01G056480.1	NG86	0.0303	0.0308	0.983766
EVM0015961.1	PAV08G007910.1	NG86	0.0235	0.0239	0.983264
EVM0010890.1	PAV02G022310.1	NG86	0.088	0.0895	0.98324
EVM0004056.1	PAV01G043520.1	NG86	0.3282	0.3339	0.982929
EVM0013900.1	PAV03G012560.1	NG86	0.1122	0.1142	0.982487
EVM0008903.1	PAV07G019020.1	NG86	0.1042	0.1061	0.982092
EVM0028931.1	PAV08G047150.1	NG86	0.2076	0.2114	0.982025
EVM0014879.1	PAV02G004880.1	NG86	0.0209	0.0213	0.981221
EVM0010795.1	PAV07G055510.1	NG86	0.0101	0.0103	0.980583
EVM0003887.1	PAV01G069890.1	NG86	0.0496	0.0506	0.980237
EVM0003845.1	PAV04G010880.1	NG86	0.0245	0.025	0.98
EVM0026015.1	PAV04G031660.1	NG86	0.0245	0.025	0.98
EVM0024579.1	PAV02G027820.1	NG86	0.0048	0.0049	0.979592
EVM0001849.1	PAV03G012210.1	NG86	0.0665	0.0679	0.979381
EVM0020746.1	PAV01G088360.1	NG86	0.0327	0.0334	0.979042
EVM0014345.1	PAV02G012850.1	NG86	0.0093	0.0095	0.978947
EVM0026265.1	PAV03G015010.1	NG86	0.2163	0.221	0.978733
EVM0024149.1	PAV07G046210.1	NG86	0.0364	0.0372	0.978495
EVM0007907.1	PAV01G020320.1	NG86	0.0362	0.037	0.978378
EVM0001955.1	PAV06G002560.1	NG86	0.0181	0.0185	0.978378
EVM0009020.2	PAV01G003580.1	NG86	0.0494	0.0505	0.978218
EVM0010459.1	PAV01G023320.1	NG86	0.0352	0.036	0.977778
EVM0026712.1	PAV01G043030.1	NG86	0.0044	0.0045	0.977778
EVM0012035.1	PAV02G048940.1	NG86	0.0088	0.009	0.977778
EVM0028026.1	PAV01G063500.1	NG86	0.0473	0.0484	0.977273
EVM0018442.1	PAV01G066950.1	NG86	0.0257	0.0263	0.977186
EVM0026443.1	PAV08G047560.1	NG86	0.0128	0.0131	0.977099
EVM0013530.1	PAV02G011120.1	NG86	0.0084	0.0086	0.976744
EVM0011508.1	PAV04G013040.1	NG86	0.1926	0.1972	0.976673
EVM0005338.1	PAV04G005680.1	NG86	0.0541	0.0554	0.976534
EVM0016871.1	PAV03G021600.1	NG86	0.0039	0.004	0.975
EVM0005153.1	PAV01G030190.1	NG86	0.2514	0.258	0.974419
EVM0019770.1	PAV07G052350.2	NG86	0.0304	0.0312	0.974359
EVM0000141.1	PAV01G095980.1	NG86	0.0112	0.0115	0.973913
EVM0014393.1	PAV02G025810.1	NG86	0.044	0.0452	0.973451
EVM0015079.1	PAV03G006580.1	NG86	0.0072	0.0074	0.972973
EVM0015364.1	PAV03G046810.1	NG86	0.0036	0.0037	0.972973
EVM0013951.1	PAV03G012620.1	NG86	0.1102	0.1133	0.972639
EVM0003360.1	PAV01G028130.1	NG86	0.3007	0.3092	0.97251
EVM0019201.1	PAV05G013100.1	NG86	0.0241	0.0248	0.971774
EVM0010083.1	PAV05G022660.2	NG86	0.0137	0.0141	0.971631
EVM0002870.1	PAV02G015500.1	NG86	0.0539	0.0555	0.971171
EVM0024631.1	PAV07G006030.2	NG86	0.0067	0.0069	0.971014
EVM0008082.1	PAV02G013050.1	NG86	0.02	0.0206	0.970874
EVM0017260.1	PAV01G056530.1	NG86	0.0232	0.0239	0.970711
EVM0011677.1	PAV06G058120.2	NG86	0.1721	0.1773	0.970671
EVM0011427.1	PAV08G046950.1	NG86	0.1087	0.112	0.970536
EVM0028449.1	PAV06G021840.4	NG86	0.0294	0.0303	0.970297
EVM0006805.1	PAV06G048550.1	NG86	0.1594	0.1643	0.970177
EVM0003630.1	PAV07G047000.1	NG86	0.1592	0.1642	0.969549
EVM0007735.1	PAV06G025710.1	NG86	0.0063	0.0065	0.969231
EVM0023342.1	PAV02G063270.1	NG86	0.203	0.2096	0.968511
EVM0014430.1	PAV07G054910.1	NG86	0.0123	0.0127	0.968504
EVM0018396.1	PAV03G006450.1	NG86	0.0153	0.0158	0.968354
EVM0016666.1	PAV08G049740.1	NG86	0.1243	0.1284	0.968069
EVM0028642.1	PAV02G019050.1	NG86	0.1506	0.1556	0.967866
EVM0010342.1	PAV03G033550.1	NG86	0.1807	0.1867	0.967863
EVM0007056.1	PAV03G032110.1	NG86	0.0716	0.074	0.967568
EVM0013238.1	PAV01G075760.1	NG86	0.0178	0.0184	0.967391
EVM0016457.1	PAV04G002740.1	NG86	0.0059	0.0061	0.967213
EVM0010617.1	PAV04G021360.1	NG86	0.0471	0.0487	0.967146
EVM0017614.1	PAV06G060460.1	NG86	0.0116	0.012	0.966667
EVM0021814.2	PAV01G001790.1	NG86	0.133	0.1376	0.96657
EVM0026383.1	PAV03G052520.1	NG86	0.0546	0.0565	0.966372
EVM0018289.1	PAV07G019300.1	NG86	0.068	0.0704	0.965909
EVM0000040.1	PAV04G006000.1	NG86	0.0422	0.0437	0.965675
EVM0026116.1	PAV08G009610.2	NG86	0.0305	0.0316	0.96519
EVM0006688.1	PAV01G038170.1	NG86	0.0083	0.0086	0.965116
EVM0000785.1	PAV06G015030.1	NG86	0.0192	0.0199	0.964824
EVM0024783.1	PAV01G024130.1	NG86	0.1426	0.1478	0.964817
EVM0019965.1	PAV07G013980.2	NG86	0.0109	0.0113	0.964602
EVM0000556.1	PAV03G017380.1	NG86	0.0272	0.0282	0.964539
EVM0021782.1	PAV04G025910.1	NG86	0.323	0.3349	0.964467
EVM0002173.1	PAV01G017690.1	NG86	0.0108	0.0112	0.964286
EVM0020134.1	PAV01G087940.1	NG86	0.0617	0.064	0.964062
EVM0003729.1	PAV06G061530.2	NG86	0.0589	0.0611	0.963993
EVM0006578.1	PAV03G030950.1	NG86	0.0588	0.061	0.963934
EVM0013577.1	PAV05G009630.1	NG86	0.0481	0.0499	0.963928
EVM0006474.1	PAV05G036630.1	NG86	0.0559	0.058	0.963793
EVM0009789.1	PAV03G025980.1	NG86	0.018	0.0187	0.962567
EVM0016886.1	PAV01G074600.1	NG86	0.0179	0.0186	0.962366
EVM0019231.1	PAV01G059960.1	NG86	0.0127	0.0132	0.962121
EVM0010244.1	PAV03G029580.1	NG86	0.0203	0.0211	0.962085
EVM0026301.1	PAV06G010950.1	NG86	0.0227	0.0236	0.961864
EVM0003984.1	PAV08G048730.1	NG86	0.0451	0.0469	0.96162
EVM0009359.1	PAV03G038280.1	NG86	0.0075	0.0078	0.961538
EVM0027999.1	PAV06G057400.1	NG86	0.0371	0.0386	0.96114
EVM0006892.1	PAV02G006240.1	NG86	0.0123	0.0128	0.960938
EVM0014425.1	PAV07G042600.1	NG86	0.0994	0.1035	0.960386
EVM0028996.1	PAV01G093780.1	NG86	0.0121	0.0126	0.960317
EVM0024617.1	PAV04G037180.1	NG86	0.0934	0.0973	0.959918
EVM0009844.1	PAV01G092270.1	NG86	0.038	0.0396	0.959596
EVM0010706.1	PAV08G056310.1	NG86	0.0095	0.0099	0.959596
EVM0013540.1	PAV02G024580.1	NG86	0.1089	0.1135	0.959471
EVM0022073.1	PAV01G075490.1	NG86	0.0047	0.0049	0.959184
EVM0000979.1	PAV07G042010.1	NG86	0.0094	0.0098	0.959184
EVM0005552.1	PAV08G052560.1	NG86	0.0372	0.0388	0.958763
EVM0021795.1	PAV05G032550.1	NG86	0.0069	0.0072	0.958333
EVM0015235.1	PAV08G034350.1	NG86	0.0115	0.012	0.958333
EVM0016685.1	PAV05G016250.1	NG86	0.4069	0.4246	0.958314
EVM0017892.1	PAV02G048920.1	NG86	0.0551	0.0575	0.958261
EVM0010612.1	PAV04G019550.1	NG86	0.0993	0.1037	0.95757
EVM0025862.1	PAV03G002260.2	NG86	0.0334	0.0349	0.95702
EVM0023874.14	PAV01G087720.1	NG86	0.0221	0.0231	0.95671
EVM0005252.1	PAV02G071380.1	NG86	0.0022	0.0023	0.956522
EVM0025510.1	PAV02G018060.1	NG86	0.0022	0.0023	0.956522
EVM0024763.1	PAV04G013450.1	NG86	0.0044	0.0046	0.956522
EVM0010803.1	PAV06G046580.1	NG86	0.0528	0.0552	0.956522
EVM0018191.1	PAV06G037920.1	NG86	0.3595	0.3759	0.956371
EVM0015685.1	PAV07G051030.1	NG86	0.0109	0.0114	0.95614
EVM0024170.1	PAV05G036640.1	NG86	0.05	0.0523	0.956023
EVM0016703.1	PAV02G056470.1	NG86	0.0976	0.1021	0.955926
EVM0008704.1	PAV05G036980.1	NG86	0.0065	0.0068	0.955882
EVM0008536.1	PAV04G003030.3	NG86	0.0236	0.0247	0.955466
EVM0001092.1	PAV02G019810.2	NG86	0.0193	0.0202	0.955446
EVM0002728.1	PAV08G025650.1	NG86	0.0514	0.0538	0.95539
EVM0021294.1	PAV07G047860.1	NG86	0.0492	0.0515	0.95534
EVM0020899.1	PAV03G007550.2	NG86	0.1505	0.1576	0.954949
EVM0024858.1	PAV04G020520.1	NG86	0.036	0.0377	0.954907
EVM0027606.1	PAV08G007200.1	NG86	0.0799	0.0837	0.9546
EVM0007498.1	PAV04G020360.1	NG86	0.0063	0.0066	0.954545
EVM0009217.1	PAV01G084110.1	NG86	0.0042	0.0044	0.954545
EVM0010409.1	PAV02G032510.2	NG86	0.0042	0.0044	0.954545
EVM0008805.1	PAV06G048320.1	NG86	0.0457	0.0479	0.954071
EVM0009243.1	PAV01G029870.1	NG86	0.0269	0.0282	0.953901
EVM0022942.1	PAV01G078690.1	NG86	0.0226	0.0237	0.953586
EVM0000414.1	PAV05G036130.1	NG86	0.0041	0.0043	0.953488
EVM0011031.1	PAV06G059780.1	NG86	0.0123	0.0129	0.953488
EVM0028148.1	PAV05G043960.1	NG86	0.0081	0.0085	0.952941
EVM0012048.1	PAV06G002530.1	NG86	0.0788	0.0827	0.952842
EVM0018663.1	PAV02G014220.1	NG86	0.1189	0.1248	0.952724
EVM0004625.1	PAV02G068480.1	NG86	0.0962	0.101	0.952475
EVM0012282.1	PAV08G035120.1	NG86	0.2442	0.2564	0.952418
EVM0028120.1	PAV02G068570.2	NG86	0.016	0.0168	0.952381
EVM0023059.1	PAV08G026770.1	NG86	0.016	0.0168	0.952381
EVM0009483.1	PAV03G021840.1	NG86	0.0079	0.0083	0.951807
EVM0021784.1	PAV05G044580.1	NG86	0.0118	0.0124	0.951613
EVM0017759.1	PAV06G023720.2	NG86	0.0118	0.0124	0.951613
EVM0008067.1	PAV06G006060.1	NG86	0.3819	0.4015	0.951183
EVM0021814.2	PAV01G001770.1	NG86	0.0175	0.0184	0.951087
EVM0023009.1	PAV03G014990.1	NG86	0.2527	0.2657	0.951073
EVM0019996.1	PAV01G091620.1	NG86	0.0369	0.0388	0.951031
EVM0004055.1	PAV04G036920.1	NG86	0.0097	0.0102	0.95098
EVM0000841.2	PAV02G014050.1	NG86	0.0058	0.0061	0.95082
EVM0024409.1	PAV01G063120.1	NG86	0.0785	0.0826	0.950363
EVM0016523.1	PAV01G020180.1	NG86	0.1431	0.1506	0.950199
EVM0016489.1	PAV08G007820.1	NG86	0.0433	0.0456	0.949561
EVM0028847.1	PAV07G045930.1	NG86	0.015	0.0158	0.949367
EVM0024141.1	PAV03G052200.1	NG86	0.4592	0.4837	0.949349
EVM0017158.1	PAV04G028850.1	NG86	0.0056	0.0059	0.949153
EVM0007372.1	PAV05G036650.1	NG86	0.0652	0.0687	0.949054
EVM0011849.1	PAV02G031350.1	NG86	0.2345	0.2471	0.949008
EVM0013153.1	PAV06G052560.1	NG86	0.0167	0.0176	0.948864
EVM0025546.1	PAV05G024040.1	NG86	0.0055	0.0058	0.948276
EVM0028737.1	PAV07G035920.1	NG86	0.0055	0.0058	0.948276
EVM0028784.1	PAV07G049120.1	NG86	0.4468	0.4712	0.948217
EVM0005038.1	PAV08G046350.1	NG86	0.0421	0.0444	0.948198
EVM0002043.1	PAV02G064190.2	NG86	0.0878	0.0926	0.948164
EVM0018957.1	PAV08G051570.1	NG86	0.0091	0.0096	0.947917
EVM0010363.1	PAV01G088650.1	NG86	0.2344	0.2474	0.947454
EVM0024936.1	PAV01G097820.1	NG86	0.0036	0.0038	0.947368
EVM0023590.1	PAV04G017070.1	NG86	0.0648	0.0684	0.947368
EVM0018391.1	PAV06G005810.1	NG86	0.0898	0.0948	0.947257
EVM0023354.1	PAV07G032170.1	NG86	0.0125	0.0132	0.94697
EVM0022965.1	PAV03G050950.1	NG86	0.0106	0.0112	0.946429
EVM0016107.1	PAV02G017020.1	NG86	0.1465	0.1548	0.946382
EVM0026642.1	PAV03G038810.1	NG86	0.0457	0.0483	0.94617
EVM0025836.1	PAV01G082460.1	NG86	0.0491	0.0519	0.94605
EVM0014485.1	PAV02G055760.1	NG86	0.0577	0.061	0.945902
EVM0010851.1	PAV01G055760.1	NG86	0.0262	0.0277	0.945848
EVM0025900.1	PAV04G018410.1	NG86	0.054	0.0571	0.945709
EVM0003034.1	PAV02G026590.1	NG86	0.0414	0.0438	0.945205
EVM0014298.1	PAV08G041550.1	NG86	0.1029	0.1089	0.944904
EVM0019072.1	PAV07G040620.1	NG86	0.0222	0.0235	0.944681
EVM0028897.1	PAV03G046870.1	NG86	0.1074	0.1137	0.944591
EVM0005654.1	PAV07G019200.1	NG86	0.0983	0.1041	0.944284
EVM0019599.1	PAV05G042110.1	NG86	0.015	0.0159	0.943396
EVM0011845.1	PAV01G035080.1	NG86	0.0783	0.083	0.943373
EVM0025640.1	PAV08G004290.1	NG86	0.0216	0.0229	0.943231
EVM0019667.1	PAV01G085230.2	NG86	0.0033	0.0035	0.942857
EVM0020180.1	PAV06G051670.1	NG86	0.0132	0.014	0.942857
EVM0001660.1	PAV02G068590.1	NG86	0.0279	0.0296	0.942568
EVM0010145.1	PAV01G046310.1	NG86	0.0082	0.0087	0.942529
EVM0011889.1	PAV03G048480.1	NG86	0.0672	0.0713	0.942496
EVM0024220.1	PAV01G060850.1	NG86	0.0228	0.0242	0.942149
EVM0014868.1	PAV01G005630.1	NG86	0.013	0.0138	0.942029
EVM0003342.1	PAV01G071080.1	NG86	0.2801	0.2974	0.941829
EVM0021890.1	PAV08G046980.1	NG86	0.2137	0.2269	0.941825
EVM0010038.1	PAV05G008910.1	NG86	0.0983	0.1044	0.941571
EVM0027844.1	PAV05G002950.1	NG86	0.0817	0.0868	0.941244
EVM0012455.1	PAV03G004460.1	NG86	0.0048	0.0051	0.941176
EVM0000854.1	PAV06G056350.1	NG86	0.0223	0.0237	0.940928
EVM0018790.1	PAV02G068200.1	NG86	0.0554	0.0589	0.940577
EVM0028728.1	PAV03G001530.1	NG86	0.0079	0.0084	0.940476
EVM0004569.1	PAV04G014500.1	NG86	0.0079	0.0084	0.940476
EVM0001653.1	PAV04G013570.1	NG86	0.3975	0.4227	0.940383
EVM0003680.1	PAV06G003300.1	NG86	0.0883	0.0939	0.940362
EVM0013042.1	PAV06G058390.1	NG86	0.1082	0.1151	0.940052
EVM0010161.1	PAV08G041010.1	NG86	0.0141	0.015	0.94
EVM0020736.1	PAV08G006610.1	NG86	0.1441	0.1533	0.939987
EVM0000238.1	PAV03G013570.1	NG86	0.0922	0.0981	0.939857
EVM0017293.1	PAV02G030200.2	NG86	0.3937	0.4189	0.939842
EVM0015702.1	PAV01G023600.2	NG86	0.0795	0.0846	0.939716
EVM0008898.1	PAV05G029510.1	NG86	0.111	0.1182	0.939086
EVM0003080.1	PAV06G011050.1	NG86	0.0077	0.0082	0.939024
EVM0006228.1	PAV06G020980.1	NG86	0.0569	0.0606	0.938944
EVM0025603.1	PAV08G048730.1	NG86	0.2967	0.316	0.938924
EVM0022865.1	PAV01G005640.1	NG86	0.3266	0.3479	0.938776
EVM0023029.1	PAV01G023450.1	NG86	0.0781	0.0832	0.938702
EVM0017956.1	PAV06G027300.1	NG86	0.026	0.0277	0.938628
EVM0002495.1	PAV06G004790.1	NG86	0.0489	0.0521	0.93858
EVM0010291.1	PAV01G064360.1	NG86	0.0869	0.0926	0.938445
EVM0025239.1	PAV08G047900.1	NG86	0.0259	0.0276	0.938406
EVM0019699.1	PAV02G031970.1	NG86	0.0655	0.0698	0.938395
EVM0014639.1	PAV01G064090.1	NG86	0.0213	0.0227	0.938326
EVM0021460.1	PAV01G092890.1	NG86	0.0152	0.0162	0.938272
EVM0009650.1	PAV08G056190.1	NG86	0.0075	0.008	0.9375
EVM0011604.1	PAV03G007910.1	NG86	0.1029	0.1098	0.937158
EVM0015991.1	PAV04G000130.1	NG86	0.1337	0.1427	0.936931
EVM0018937.1	PAV04G038860.1	NG86	0.3186	0.3401	0.936783
EVM0020456.1	PAV02G068480.1	NG86	0.0903	0.0964	0.936722
EVM0019660.1	PAV04G009620.1	NG86	0.0222	0.0237	0.936709
EVM0001108.1	PAV01G008320.1	NG86	0.025	0.0267	0.93633
EVM0026542.1	PAV06G021150.1	NG86	0.0599	0.064	0.935937
EVM0015860.1	PAV08G055760.1	NG86	0.061	0.0652	0.935583
EVM0002580.1	PAV08G056000.1	NG86	0.0058	0.0062	0.935484
EVM0017801.1	PAV04G021040.1	NG86	0.114	0.1219	0.935193
EVM0012396.1	PAV07G030500.1	NG86	0.0101	0.0108	0.935185
[truncated: 27,299 more rows]

## Sheet: Table S36
Table S36. The annotation information for transcription factor from positively selected gene pairs (Ka/Ks>1) between Prunus pusilliflora and P. avium.
Ppus_Pavi	Family	Pfam	Annotation
PAV08G051950.1	C2H2	zf-C2H2_6	SUP_ARATH Transcriptional regulator SUPERMAN OS=Arabidopsis thaliana GN=SUP PE=1 SV=1
PAV08G036050.1	B3	B3	Y1235_ORYSJ B3 domain-containing protein Os01g0723500 OS=Oryza sativa subsp. japonica GN=Os01g0723500 PE=3 SV=1
PAV08G035680.1	B3	B3	Y1235_ORYSJ B3 domain-containing protein Os01g0723500 OS=Oryza sativa subsp. japonica GN=Os01g0723500 PE=3 SV=1
PAV08G031140.1	DBB	zf-B_box	BBX20_ARATH B-box zinc finger protein 20 OS=Arabidopsis thaliana GN=BBX20 PE=1 SV=1
PAV07G057220.1	TALE	ELK/Homeobox_KN/KNOX1/KNOX2	KNAT3_ARATH Homeobox protein knotted-1-like 3 OS=Arabidopsis thaliana GN=KNAT3 PE=1 SV=1
PAV07G052370.1	HRT-like	GIY_YIG_domain	ET2_ARATH Protein EFFECTOR OF TRANSCRIPTION 2 OS=Arabidopsis thaliana GN=ET2 PE=1 SV=1
PAV07G051080.1	MYB_related	Myb_DNA-binding	MYB5_ARATH Transcription repressor MYB5 OS=Arabidopsis thaliana GN=MYB5 PE=1 SV=1
PAV07G051050.1	MYB	Myb_DNA-binding	MYBC_MAIZE Anthocyanin regulatory C1 protein OS=Zea mays GN=C1 PE=2 SV=1
PAV07G046580.1	WOX	Homeodomain	WUS_PETHY Protein WUSCHEL OS=Petunia hybrida GN=WUS PE=2 SV=1
PAV07G044060.1	HD-ZIP	Homeodomain	ATB40_ARATH Homeobox-leucine zipper protein ATHB-40 OS=Arabidopsis thaliana GN=ATHB-40 PE=2 SV=3
PAV07G039140.1	ERF	AP2	ERF24_ARATH Ethylene-responsive transcription factor ERF024 OS=Arabidopsis thaliana GN=ERF024 PE=2 SV=1
PAV07G003570.1	NAC	NAM	NAC74_ORYSJ NAC domain-containing protein 74 OS=Oryza sativa subsp. japonica GN=NAC74 PE=2 SV=1
PAV06G058120.2	LBD	LOB	LBD12_ARATH LOB domain-containing protein 12 OS=Arabidopsis thaliana GN=LBD12 PE=2 SV=2
PAV06G053390.1	WOX	Homeodomain	WOX2_ARATH WUSCHEL-related homeobox 2 OS=Arabidopsis thaliana GN=WOX2 PE=2 SV=1
PAV06G046800.1	M-type_MADS	SRF-TF	AGL61_ARATH Agamous-like MADS-box protein AGL61 OS=Arabidopsis thaliana GN=AGL61 PE=1 SV=1
PAV06G023440.1	M-type_MADS	SRF-TF	AGL61_ARATH Agamous-like MADS-box protein AGL61 OS=Arabidopsis thaliana GN=AGL61 PE=1 SV=1
PAV06G016810.1	E2F/DP	DP/E2F_TDP	DPB_ARATH Transcription factor-like protein DPB OS=Arabidopsis thaliana GN=DPB PE=1 SV=1
PAV06G016580.2	G2-like	-	ARR21_ARATH Putative two-component response regulator ARR21 OS=Arabidopsis thaliana GN=ARR21 PE=2 SV=3
PAV06G016160.1	WRKY	WRKY	WRK49_ARATH Probable WRKY transcription factor 49 OS=Arabidopsis thaliana GN=WRKY49 PE=2 SV=1
PAV06G013080.1	G2-like	Myb_DNA-binding	PHL7_ARATH Myb family transcription factor PHL7 OS=Arabidopsis thaliana GN=PHL7 PE=2 SV=1
PAV06G009120.1	M-type_MADS	SRF-TF	AGL80_ARATH Agamous-like MADS-box protein AGL80 OS=Arabidopsis thaliana GN=AGL80 PE=1 SV=1
PAV06G007970.1	C3H	zf-U1	C3H3_ORYSJ Zinc finger CCCH domain-containing protein 3 OS=Oryza sativa subsp. japonica GN=Os01g0252200 PE=2 SV=2													SV=2
PAV06G004420.1	NF-YC	CBFD_NFYB_HMF	NFYC3_ARATH Nuclear transcription factor Y subunit C-3 OS=Arabidopsis thaliana GN=NFYC3 PE=1 SV=1
PAV05G045340.1	M-type_MADS	SRF-TF	AGL62_ARATH Agamous-like MADS-box protein AGL62 OS=Arabidopsis thaliana GN=AGL62 PE=1 SV=1
PAV05G044790.1	G2-like	Myb_DNA-binding	KAN1_ARATH Transcription repressor KAN1 OS=Arabidopsis thaliana GN=KAN1 PE=1 SV=1
PAV05G041330.1	C2H2	zf-C2H2_6	ZAT4_ARATH Zinc finger protein ZAT4 OS=Arabidopsis thaliana GN=ZAT4 PE=2 SV=1
PAV05G040440.1	Nin-like	RWP-RK	RKD1_ARATH Protein RKD1 OS=Arabidopsis thaliana GN=RKD1 PE=3 SV=1
PAV05G036000.1	C3H	zf-CCCH	C3H43_ARATH Zinc finger CCCH domain-containing protein 43 OS=Arabidopsis thaliana GN=At3g48440 PE=2 SV=1
PAV05G034340.1	bHLH	HLH	BH137_ARATH Transcription factor bHLH137 OS=Arabidopsis thaliana GN=BHLH137 PE=2 SV=1
PAV05G034090.1	ERF	AP2	EF114_ARATH Ethylene-responsive transcription factor ERF114 OS=Arabidopsis thaliana GN=ERF114 PE=1 SV=1
PAV05G032360.1	MYB	Myb_DNA-binding	MYB5_ARATH Transcription repressor MYB5 OS=Arabidopsis thaliana GN=MYB5 PE=1 SV=1
PAV05G022440.1	MYB	Myb_DNA-binding	MYB23_ARATH Transcription factor MYB23 OS=Arabidopsis thaliana GN=MYB23 PE=1 SV=1
PAV04G043060.1	HB-other	Homeodomain	RLT1_ARATH Homeobox-DDT domain protein RLT1 OS=Arabidopsis thaliana GN=RLT1 PE=1 SV=1
PAV04G024500.1	B3	B3	Y1235_ORYSJ B3 domain-containing protein Os01g0723500 OS=Oryza sativa subsp. japonica GN=Os01g0723500 PE=3 SV=1
PAV04G014730.2	MYB	Myb_DNA-binding	MYB86_ARATH Transcription factor MYB86 OS=Arabidopsis thaliana GN=MYB86 PE=2 SV=1
PAV03G040410.1	bHLH	HLH	ILR3_ARATH Transcription factor ILR3 OS=Arabidopsis thaliana GN=ILR3 PE=1 SV=1
PAV03G031460.1	MYB	Myb_DNA-binding	MY113_ARATH Transcription factor MYB113 OS=Arabidopsis thaliana GN=MYB113 PE=1 SV=1
PAV03G018230.1	M-type_MADS	SRF-TF	AG103_ARATH Agamous-like MADS-box protein AGL103 OS=Arabidopsis thaliana GN=AGL103 PE=1 SV=1
PAV03G009540.1	bHLH	-	BH068_ARATH Transcription factor bHLH68 OS=Arabidopsis thaliana GN=BHLH68 PE=2 SV=2
PAV03G003210.1	ERF	AP2	CRF4_ARATH Ethylene-responsive transcription factor CRF4 OS=Arabidopsis thaliana GN=CRF4 PE=1 SV=2
PAV03G002380.1	HD-ZIP	Homeodomain	ROC8_ORYSJ Homeobox-leucine zipper protein ROC8 OS=Oryza sativa subsp. japonica GN=ROC8 PE=2 SV=2
PAV02G069410.1	C3H	zf-CCCH_2/zf-CCCH_4/zf-RING_2	C3H69_ARATH Putative RING-type E3 ubiquitin transferase C3H69 OS=Arabidopsis thaliana GN=At3g63550 PE=3 SV=1
PAV02G068430.1	LBD	LOB	LBD24_ARATH LOB domain-containing protein 24 OS=Arabidopsis thaliana GN=LBD24 PE=2 SV=1
PAV02G018520.1	WRKY	WRKY	WRK53_ARATH Probable WRKY transcription factor 53 OS=Arabidopsis thaliana GN=WRKY53 PE=1 SV=1
PAV02G017320.1	HD-ZIP	Homeodomain	ATB12_ARATH Homeobox-leucine zipper protein ATHB-12 OS=Arabidopsis thaliana GN=ATHB-12 PE=1 SV=1
PAV02G012100.1	bHLH	-	BH113_ARATH Transcription factor bHLH113 OS=Arabidopsis thaliana GN=BHLH113 PE=2 SV=1
PAV02G006560.1	ERF	AP2	EF106_ARATH Ethylene-responsive transcription factor ERF106 OS=Arabidopsis thaliana GN=ERF106 PE=2 SV=1
PAV02G004880.1	bHLH	HLH	BH120_ARATH Transcription factor bHLH120 OS=Arabidopsis thaliana GN=BHLH120 PE=2 SV=2
PAV01G082200.1	MYB_related	Myb_DNA-binding	MYBS3_ORYSJ Transcription factor MYBS3 OS=Oryza sativa subsp. japonica GN=MYBS3 PE=2 SV=1
PAV01G081370.1	MYB	Myb_DNA-binding	MYB3_ARATH Transcription factor MYB3 OS=Arabidopsis thaliana GN=MYB3 PE=1 SV=1
PAV01G080050.1	WRKY	WRKY	WRK40_ARATH Probable WRKY transcription factor 40 OS=Arabidopsis thaliana GN=WRKY40 PE=1 SV=1
PAV01G079540.1	B3	B3	Y1235_ORYSJ B3 domain-containing protein Os01g0723500 OS=Oryza sativa subsp. japonica GN=Os01g0723500 PE=3 SV=1
PAV01G077490.1	MIKC_MADS	SRF-TF	DEFA_ANTMA Floral homeotic protein DEFICIENS OS=Antirrhinum majus GN=DEFA PE=1 SV=1
PAV01G076230.1	bZIP	bZIP_1	FD_ARATH Protein FD OS=Arabidopsis thaliana GN=FD PE=1 SV=1
PAV01G073890.1	bHLH	-	BH111_ARATH Transcription factor bHLH111 OS=Arabidopsis thaliana GN=BHLH111 PE=2 SV=1
PAV01G070510.1	ERF	AP2	EF118_ARATH Ethylene-responsive transcription factor ERF118 OS=Arabidopsis thaliana GN=ERF118 PE=2 SV=1
PAV01G068270.1	YABBY	YABBY	YABDL_ORYSJ Protein DROOPING LEAF OS=Oryza sativa subsp. japonica GN=DL PE=1 SV=1
PAV01G062730.1	MYB	Myb_DNA-binding	WER_ARATH Transcription factor WER OS=Arabidopsis thaliana GN=WER PE=1 SV=1
PAV01G039360.1	FAR1	FAR1	FRS5_ARATH Protein FAR1-RELATED SEQUENCE 5 OS=Arabidopsis thaliana GN=FRS5 PE=2 SV=1

## Sheet: Table S37
Table S37. The annotation information for transcription factor from positively selected gene pairs (Ka/Ks>1) between Prunus pusilliflora and P. serrulata.
Ppus_Pser	Family	Pfam	Annotation
PAV08G056420.1	MYB	Myb_DNA-binding	MYB12_ARATH Transcription factor MYB12 OS=Arabidopsis thaliana GN=MYB12 PE=1 SV=1
PAV08G036050.1	B3	B3	Y1235_ORYSJ B3 domain-containing protein Os01g0723500 OS=Oryza sativa subsp. japonica GN=Os01g0723500 PE=3 SV=1
PAV08G035680.1	B3	B3	Y1235_ORYSJ B3 domain-containing protein Os01g0723500 OS=Oryza sativa subsp. japonica GN=Os01g0723500 PE=3 SV=1
PAV08G010700.1	NAC	NAM	NAC17_ARATH NAC domain-containing protein 17 OS=Arabidopsis thaliana GN=NAC017 PE=2 SV=1
PAV07G057220.1	TALE	ELK/Homeobox_KN/KNOX1/KNOX2	KNAT3_ARATH Homeobox protein knotted-1-like 3 OS=Arabidopsis thaliana GN=KNAT3 PE=1 SV=1
PAV07G052790.1	MYB	Myb_DNA-binding	RAX3_ARATH Transcription factor RAX3 OS=Arabidopsis thaliana GN=RAX3 PE=2 SV=1
PAV07G052370.1	HRT-like	GIY_YIG_domain	ET2_ARATH Protein EFFECTOR OF TRANSCRIPTION 2 OS=Arabidopsis thaliana GN=ET2 PE=1 SV=1
PAV07G052340.1	MYB_related	Myb_DNA-binding	MYBS3_ORYSJ Transcription factor MYBS3 OS=Oryza sativa subsp. japonica GN=MYBS3 PE=2 SV=1
PAV07G051690.1	HSF	HSF_DNA-bind	HSFA2_ARATH Heat stress transcription factor A-2 OS=Arabidopsis thaliana GN=HSFA2 PE=1 SV=1
PAV07G041510.1	bHLH	HLH	HEC2_ARATH Transcription factor HEC2 OS=Arabidopsis thaliana GN=HEC2 PE=1 SV=1
PAV07G030190.1	NAC	NAM	NAC10_ORYSI NAC transcription factor ONAC010 OS=Oryza sativa subsp. indica GN=ONAC010 PE=3 SV=1
PAV07G014640.1	M-type_MADS	SRF-TF	AGL82_ARATH Agamous-like MADS-box protein AGL82 OS=Arabidopsis thaliana GN=AGL82 PE=1 SV=1
PAV06G059050.1	MYB_related	Myb_DNA-binding	TERF1_MOUSE Telomeric repeat-binding factor 1 OS=Mus musculus GN=Terf1 PE=1 SV=1
PAV06G053390.1	WOX	Homeodomain	WOX2_ARATH WUSCHEL-related homeobox 2 OS=Arabidopsis thaliana GN=WOX2 PE=2 SV=1
PAV06G050630.1	NF-YC	CBFD_NFYB_HMF	NFYC1_ARATH Nuclear transcription factor Y subunit C-1 OS=Arabidopsis thaliana GN=NFYC1 PE=1 SV=1
PAV06G023280.1	MYB	Myb_DNA-binding	RAX3_ARATH Transcription factor RAX3 OS=Arabidopsis thaliana GN=RAX3 PE=2 SV=1
PAV06G015570.1	C2H2	zf-C2H2_6	ZFP10_ARATH Zinc finger protein 10 OS=Arabidopsis thaliana GN=ZFP10 PE=2 SV=1
PAV05G044790.1	G2-like	Myb_DNA-binding	KAN1_ARATH Transcription repressor KAN1 OS=Arabidopsis thaliana GN=KAN1 PE=1 SV=1
PAV05G044320.1	WOX	Homeodomain	WOX1_ARATH WUSCHEL-related homeobox 1 OS=Arabidopsis thaliana GN=WOX1 PE=2 SV=2
PAV05G040630.1	NAC	NAM	NC100_ARATH NAC domain-containing protein 100 OS=Arabidopsis thaliana GN=NAC100 PE=2 SV=1
PAV05G033450.1	NAC	NAM	NAC14_ARATH NAC domain-containing protein 14 OS=Arabidopsis thaliana GN=NAC014 PE=2 SV=1
PAV05G032920.1	GRF	QLQ/WRC	GRF8_ARATH Growth-regulating factor 8 OS=Arabidopsis thaliana GN=GRF8 PE=2 SV=1
PAV05G032360.1	MYB	Myb_DNA-binding	MYB5_ARATH Transcription repressor MYB5 OS=Arabidopsis thaliana GN=MYB5 PE=1 SV=1
PAV05G029950.1	bZIP	bZIP_1	TAF1_TOBAC Transcriptional activator TAF-1 (Fragment) OS=Nicotiana tabacum GN=TAF1 PE=2 SV=1
PAV05G026390.1	ERF	AP2	ERF24_ARATH Ethylene-responsive transcription factor ERF024 OS=Arabidopsis thaliana GN=ERF024 PE=2 SV=1
PAV05G026330.1	ERF	AP2	DRE1D_ARATH Dehydration-responsive element-binding protein 1D OS=Arabidopsis thaliana GN=DREB1D PE=2 SV=1
PAV05G009750.1	G2-like	Myb_CC_LHEQLE	PHLB_ARATH Myb family transcription factor PHL11 OS=Arabidopsis thaliana GN=PHL11 PE=2 SV=1
PAV04G047890.1	G2-like	-	ERF83_ARATH Ethylene-responsive transcription factor 7 OS=Arabidopsis thaliana GN=ERF7 PE=1 SV=1
PAV04G031670.1	ERF	AP2	NAC42_ARATH Transcription factor JUNGBRUNNEN 1 OS=Arabidopsis thaliana GN=JUB1 PE=1 SV=1
PAV04G017560.1	NAC	NAM	BH112_ARATH Transcription factor bHLH112 OS=Arabidopsis thaliana GN=BHLH112 PE=2 SV=1
PAV04G003340.1	bHLH	-	DYT1_ARATH Transcription factor DYT1 OS=Arabidopsis thaliana GN=DYT1 PE=2 SV=1
PAV04G003290.1	bHLH	HLH	AGL8_SOLLC Agamous-like MADS-box protein AGL8 homolog OS=Solanum lycopersicum GN=TDR4 PE=2 SV=1
PAV03G051820.1	MIKC_MADS	SRF-TF	MYB15_ANTMA Myb-related protein 315 OS=Antirrhinum majus GN=MYB315 PE=2 SV=1
PAV03G050870.1	MYB	Myb_DNA-binding	STK_SOLTU STOREKEEPER protein OS=Solanum tuberosum GN=STK PE=2 SV=1
PAV03G040490.1	GeBP	DUF573	ERF03_ARATH Ethylene-responsive transcription factor ERF003 OS=Arabidopsis thaliana GN=ERF003 PE=2 SV=1
PAV03G015320.1	ERF	AP2	MYB6_ARATH Transcription repressor MYB6 OS=Arabidopsis thaliana GN=MYB6 PE=1 SV=1
PAV03G006340.1	MYB	Myb_DNA-binding	RVE1_ARATH Protein REVEILLE 1 OS=Arabidopsis thaliana GN=RVE1 PE=2 SV=1
PAV03G002350.1	MYB_related	Myb_DNA-binding	LBD24_ARATH LOB domain-containing protein 24 OS=Arabidopsis thaliana GN=LBD24 PE=2 SV=1
PAV02G068430.1	LBD	LOB	ERF34_ARATH Ethylene-responsive transcription factor ERF034 OS=Arabidopsis thaliana GN=ERF034 PE=2 SV=2
PAV02G028160.1	ERF	AP2	ERF2_TOBAC Ethylene-responsive transcription factor 2 OS=Nicotiana tabacum GN=ERF2 PE=2 SV=1
PAV02G026540.1	ERF	AP2	BH113_ARATH Transcription factor bHLH113 OS=Arabidopsis thaliana GN=BHLH113 PE=2 SV=1
PAV02G012100.1	bHLH	-	LBD33_ARATH LOB domain-containing protein 33 OS=Arabidopsis thaliana GN=LBD33 PE=2 SV=1
PAV02G010980.1	LBD	LOB	C3H48_ARATH Zinc finger CCCH domain-containing protein 48 OS=Arabidopsis thaliana GN=ZFWD1 PE=2 SV=1
PAV02G004650.1	C3H	WD40/zf_CCCH_4	REM14_ARATH B3 domain-containing protein REM14 OS=Arabidopsis thaliana GN=REM14 PE=2 SV=2
PAV01G093860.1	B3	B3	MYBS3_ORYSJ Transcription factor MYBS3 OS=Oryza sativa subsp. japonica GN=MYBS3 PE=2 SV=1
PAV01G082200.1	MYB_related	Myb_DNA-binding	HSF30_SOLPE Heat shock factor protein HSF30 OS=Solanum peruvianum GN=HSF30 PE=2 SV=1
PAV01G081920.1	HSF	HSF_DNA-bind	WRK40_ARATH Probable WRKY transcription factor 40 OS=Arabidopsis thaliana GN=WRKY40 PE=1 SV=1
PAV01G080050.1	WRKY	WRKY	Y1235_ORYSJ B3 domain-containing protein Os01g0723500 OS=Oryza sativa subsp. japonica GN=Os01g0723500 PE=3 SV=1
PAV01G079540.1	B3	B3	DEFA_ANTMA Floral homeotic protein DEFICIENS OS=Antirrhinum majus GN=DEFA PE=1 SV=1
PAV01G077490.1	MIKC_MADS	SRF-TF	CDF2_ARATH Cyclic dof factor 2 OS=Arabidopsis thaliana GN=CDF2 PE=1 SV=2
PAV01G076740.1	Dof	zf-Dof	NFYB5_ARATH Nuclear transcription factor Y subunit B-5 OS=Arabidopsis thaliana GN=NFYB5 PE=2 SV=1
PAV01G021800.1	NF-YB	CBFD_NFYB_HMF	HAT14_ARATH Homeobox-leucine zipper protein HAT14 OS=Arabidopsis thaliana GN=HAT14 PE=2 SV=3
PAV01G009760.1	HD-ZIP	Homeodomain	MYB15_ARATH Transcription factor MYB15 OS=Arabidopsis thaliana GN=MYB15 PE=1 SV=1
PAV01G005220.1	MYB	Myb_DNA-binding
