# Supplementary material for: Chromosome-scale genome assembly of Prunus pusilliflora provides novel insights into genome evolution, disease resistance, and dormancy release in Cerasus L
Source: Hortic Res. 2023 Apr 10;10(5):uhad062. doi: 10.1093/hr/uhad062 (PMC10200261; doi:10.1093/hr/uhad062)
Supplement: Web_Material_uhad062 [file web_material_uhad062.zip › Table S38-S39.xlsx]

## Sheet: Table S38
Table S38. The ks_peak values of paralogs among Ppus and other species.
Taxa_id	Color	Linestyle	Y	X	Area	Y2	X2	Area2
Ppus_Ppus	red	Solid lines	1.28802	1.50171	0.277314
Pavi_Pavi	black	Solid lines	2.52759	1.4104	0.208769
Pper_Pper	blue	dotted lines	2.58841	1.37369	0.199697
Rchi_Rchi	green	Solid lines	3.31322	1.51533	0.16269
Pser_Pser	blue	Solid lines	2.73951	1.49484	0.202426
Parm_Parm	purple	Solid lines	4.09897	1.44102	0.109305
Pdul_Pdul	orange	Solid lines	2.60103	1.45428	0.177479
Atha_Atha	grey	Solid lines	2.16235	1.23879	0.252665	1.15166	1.7668	0.520578
Vvin_Vvin	green	dotted lines	5.84567	0.809651	0.0842

## Sheet: Table S39
Table S39. The ks_peak values of orthologs among Ppus and other species.
Taxa_id	Color	Linestyle	Y	X	Area
Ppus_Atha	grey	dotted lines	2.00986	1.77078	0.267408
Ppus_Vvin	green	dotted lines	5.70583	0.937715	0.0872627
Ppus_Rchi	orange	dotted lines	6.57221	0.485189	0.0788609
Ppus_Parm	black	dotted lines	4.64653	0.060168	0.105518
Ppus_Pdul	purple	Solid lines	5.86299	0.0548115	0.0889828
Ppus_Pper	green	Solid lines	4.78268	0.0545597	0.103828
Ppus_Pavi	red	Solid lines	7.00247	0.0368324	0.0743995
Ppus_Pser	black	Solid lines	5.41983	0.0319603	0.0952568
Ppus_Pyed	blue	Solid lines	23.1922	0.0325888	0.0224035
