# Supplementary material for: Chromosome-scale genome assembly of Prunus pusilliflora provides novel insights into genome evolution, disease resistance, and dormancy release in Cerasus L
Source: Hortic Res. 2023 Apr 10;10(5):uhad062. doi: 10.1093/hr/uhad062 (PMC10200261; doi:10.1093/hr/uhad062)
Supplement: Web_Material_uhad062 [file web_material_uhad062.zip › Table S40.xlsx]

## Sheet: Table S40
Table S40. Identification of disease-resistance gene (R-gene) families in P. pusilliflora.
Gene ID	Chr	Start	End	Strand	NBS_type	RGA_type
PAV01G046580.1	chr1	26970005	26971111	-	CN	NBS
PAV01G056280.1	chr1	32389856	32392441	+	CN	NBS
PAV01G006390.1	chr1	3889825	3891766	+	CN	NBS
PAV01G007200.1	chr1	4309926	4313245	+	CN	NBS
PAV01G007500.1	chr1	4436785	4437444	-	CN	NBS
PAV01G094880.1	chr1	53657399	53662309	-	CN	NBS
PAV02G063860.1	chr2	4765624	4770244	-	CN	NBS
PAV02G061420.2	chr2	6205239	6209015	-	CN	NBS
PAV02G061420.1	chr2	6205260	6209178	-	CN	NBS
PAV02G059540.1	chr2	7310108	7310941	+	CN	NBS
PAV02G058970.1	chr2	7596547	7597839	+	CN	NBS
PAV02G055580.2	chr2	9519752	9522512	+	CN	NBS
PAV02G055530.1	chr2	9540386	9543140	+	CN	NBS
PAV03G005980.1	chr3	3618620	3620143	-	CN	NBS
PAV04G019580.1	chr4	11069448	11070843	-	CN	NBS
PAV06G045520.1	chr6	11499422	11500360	-	CN	NBS
PAV06G018390.1	chr6	27647046	27650136	+	CN	NBS
PAV07G019250.1	chr7	11496164	11496977	-	CN	NBS
PAV07G031990.1	chr7	19278837	19279984	+	CN	NBS
PAV07G032010.1	chr7	19285428	19286776	+	CN	NBS
PAV08G029300.1	chr8	17230690	17252661	+	CN	NBS
PAV08G029330.2	chr8	17274095	17275022	+	CN	NBS
PAV00G008910.1	Scaffold37	4491	5919	-	CN	NBS
PAV00G025050.1	Scaffold60	437439	439294	+	CN	NBS
PAV00G025110.1	Scaffold60	466563	467972	+	CN	NBS
PAV00G025280.1	Scaffold60	518176	528705	+	CN	NBS
PAV00G025280.2	Scaffold60	527479	529178	+	CN	NBS
PAV01G025750.1	chr1	15333001	15340649	+	CNL	NBS
PAV01G006640.1	chr1	3982822	3986376	-	CNL	NBS
PAV01G007070.1	chr1	4270330	4273641	+	CNL	NBS
PAV02G069530.1	chr2	1336973	1339009	-	CNL	NBS
PAV02G069490.1	chr2	1369132	1371477	-	CNL	NBS
PAV02G032520.1	chr2	22847337	22852527	+	CNL	NBS
PAV02G066400.1	chr2	3164319	3167535	+	CNL	NBS
PAV02G006280.1	chr2	37826006	37829276	-	CNL	NBS
PAV02G063660.1	chr2	4902608	4906664	+	CNL	NBS
PAV02G062650.4	chr2	5553021	5557092	+	CNL	NBS
PAV02G059570.1	chr2	7287951	7298772	+	CNL	NBS
PAV02G056960.1	chr2	8663786	8665785	+	CNL	NBS
PAV02G056830.1	chr2	8715195	8717255	+	CNL	NBS
PAV03G008050.1	chr3	4855070	4858173	-	CNL	NBS
PAV03G012210.1	chr3	7694681	7697344	+	CNL	NBS
PAV03G014420.1	chr3	8969142	8977467	+	CNL	NBS
PAV04G028890.1	chr4	16448986	16452304	+	CNL	NBS
PAV06G018370.1	chr6	27657269	27661664	+	CNL	NBS
PAV06G018310.1	chr6	27695874	27699914	+	CNL	NBS
PAV07G020260.1	chr7	12170298	12172607	-	CNL	NBS
PAV08G001860.1	chr8	1151886	1154807	-	CNL	NBS
PAV08G002090.1	chr8	1274756	1279290	+	CNL	NBS
PAV08G029330.1	chr8	17273969	17283435	+	CNL	NBS
PAV08G029340.1	chr8	17285454	17288977	+	CNL	NBS
PAV08G035320.1	chr8	20554868	20565903	+	CNL	NBS
PAV08G006610.1	chr8	4174250	4177461	-	CNL	NBS
PAV00G019120.1	Scaffold53	446809	447714	+	CNL	NBS
PAV00G028760.1	Scaffold64	462944	467014	+	CNL	NBS
PAV00G028770.1	Scaffold64	492555	496424	+	CNL	NBS
PAV01G026560.1	chr1	15757775	15764836	-	NBS	NBS
PAV01G038990.1	chr1	22785690	22792544	-	NBS	NBS
PAV01G039530.1	chr1	23029659	23030885	+	NBS	NBS
PAV01G039580.1	chr1	23050397	23050924	+	NBS	NBS
PAV01G039590.1	chr1	23050930	23051412	+	NBS	NBS
PAV01G041240.1	chr1	23937499	23938435	+	NBS	NBS
PAV01G042280.1	chr1	24553276	24553719	-	NBS	NBS
PAV01G005450.1	chr1	3336886	3340395	+	NBS	NBS
PAV01G005630.1	chr1	3452017	3454349	-	NBS	NBS
PAV01G006190.1	chr1	3773369	3775475	+	NBS	NBS
PAV01G007180.1	chr1	4306642	4307453	+	NBS	NBS
PAV01G097000.1	chr1	55221916	55222551	+	NBS	NBS
PAV02G054260.1	chr2	10181298	10185656	+	NBS	NBS
PAV02G067810.1	chr2	2380029	2380968	-	NBS	NBS
PAV02G028870.1	chr2	24849022	24851290	-	NBS	NBS
PAV02G027240.3	chr2	25830493	25834178	+	NBS	NBS
PAV02G005130.1	chr2	38400259	38401062	+	NBS	NBS
PAV02G060890.1	chr2	6526966	6530933	+	NBS	NBS
PAV02G059220.1	chr2	7480500	7480982	+	NBS	NBS
PAV03G030320.1	chr3	18191047	18194695	+	NBS	NBS
PAV03G033380.1	chr3	20109891	20111923	+	NBS	NBS
PAV03G033500.1	chr3	20169046	20175270	+	NBS	NBS
PAV03G033520.1	chr3	20186199	20187807	+	NBS	NBS
PAV03G033550.1	chr3	20209547	20213808	+	NBS	NBS
PAV03G006010.1	chr3	3630341	3642306	-	NBS	NBS
PAV03G006050.1	chr3	3672233	3675074	-	NBS	NBS
PAV03G012270.1	chr3	7727332	7731839	+	NBS	NBS
PAV03G014440.1	chr3	8998067	8998822	-	NBS	NBS
PAV03G001670.1	chr3	953526	954200	+	NBS	NBS
PAV04G019550.1	chr4	11053273	11054144	+	NBS	NBS
PAV05G017550.4	chr5	10647033	10650061	+	NBS	NBS
PAV05G029460.1	chr5	17460238	17461525	+	NBS	NBS
PAV05G029500.1	chr5	17485027	17485951	+	NBS	NBS
PAV05G029550.1	chr5	17509559	17510542	+	NBS	NBS
PAV05G029660.1	chr5	17542723	17543613	+	NBS	NBS
PAV05G029670.1	chr5	17551968	17554087	+	NBS	NBS
PAV05G008880.1	chr5	4969240	4970239	+	NBS	NBS
PAV06G040660.1	chr6	14630520	14631227	-	NBS	NBS
PAV06G040640.1	chr6	14645291	14646192	-	NBS	NBS
PAV06G025300.2	chr6	23629762	23631825	+	NBS	NBS
PAV06G025190.1	chr6	23676440	23677765	+	NBS	NBS
PAV06G024190.2	chr6	24362003	24364071	-	NBS	NBS
PAV07G019030.1	chr7	11349821	11350096	-	NBS	NBS
PAV07G019340.1	chr7	11573897	11574367	-	NBS	NBS
PAV07G019480.1	chr7	11624696	11625304	-	NBS	NBS
PAV07G019790.1	chr7	11812922	11813188	+	NBS	NBS
PAV07G020010.1	chr7	12017789	12018082	+	NBS	NBS
PAV07G020220.1	chr7	12140672	12141475	-	NBS	NBS
PAV07G020590.1	chr7	12349626	12350285	+	NBS	NBS
PAV07G029080.1	chr7	17495252	17496384	+	NBS	NBS
PAV07G033000.1	chr7	19915914	19916894	-	NBS	NBS
PAV07G042690.1	chr7	25368356	25370617	-	NBS	NBS
PAV08G037270.1	chr8	21760561	21763931	-	NBS	NBS
PAV08G037270.2	chr8	21761797	21770046	-	NBS	NBS
PAV08G038610.1	chr8	22544976	22545491	-	NBS	NBS
PAV08G003850.1	chr8	2417327	2425633	-	NBS	NBS
PAV08G041910.1	chr8	24444325	24473034	-	NBS	NBS
PAV08G041910.2	chr8	24446484	24446927	-	NBS	NBS
PAV08G046460.1	chr8	26954985	26956436	-	NBS	NBS
PAV00G019110.1	Scaffold53	446418	446807	+	NBS	NBS
PAV00G024600.1	Scaffold60	238585	239031	+	NBS	NBS
PAV00G025150.1	Scaffold60	488288	489692	+	NBS	NBS
PAV00G025380.1	Scaffold60	592683	593713	+	NBS	NBS
PAV00G032900.1	Scaffold66	1144229	1144459	-	NBS	NBS
PAV00G032910.1	Scaffold66	1144652	1145137	-	NBS	NBS
PAV01G026060.1	chr1	15522048	15525606	-	NL	NBS
PAV01G026530.1	chr1	15741131	15744013	-	NL	NBS
PAV01G027260.1	chr1	16065015	16068836	-	NL	NBS
PAV01G029770.1	chr1	17460052	17465302	-	NL	NBS
PAV01G038970.1	chr1	22774837	22778160	+	NL	NBS
PAV01G046570.1	chr1	26965032	26968195	-	NL	NBS
PAV01G005770.1	chr1	3546650	3550458	-	NL	NBS
PAV01G064660.1	chr1	36971088	36975053	+	NL	NBS
PAV01G006350.1	chr1	3878449	3881865	+	NL	NBS
PAV01G006470.1	chr1	3922620	3925973	-	NL	NBS
PAV01G098300.1	chr1	56114769	56118887	-	NL	NBS
PAV01G098390.3	chr1	56163254	56168618	-	NL	NBS
PAV01G015050.2	chr1	9225677	9230766	+	NL	NBS
PAV01G015050.1	chr1	9225677	9230766	+	NL	NBS
PAV01G001520.1	chr1	973049	992132	+	NL	NBS
PAV02G054260.3	chr2	10175718	10185151	+	NL	NBS
PAV02G054260.2	chr2	10181298	10185151	+	NL	NBS
PAV02G053430.1	chr2	10667049	10675819	-	NL	NBS
PAV02G052760.1	chr2	11123607	11127130	-	NL	NBS
PAV02G069450.1	chr2	1382808	1396097	-	NL	NBS
PAV02G029040.1	chr2	24748155	24756330	-	NL	NBS
PAV02G027240.2	chr2	25830493	25836166	+	NL	NBS
PAV02G027240.1	chr2	25830493	25837045	+	NL	NBS
PAV02G027030.1	chr2	25919993	25922972	+	NL	NBS
PAV02G027020.1	chr2	25930205	25933382	+	NL	NBS
PAV02G026990.1	chr2	25947541	25951638	+	NL	NBS
PAV02G066470.1	chr2	3139467	3142633	+	NL	NBS
PAV02G066020.1	chr2	3415582	3419167	-	NL	NBS
PAV02G065570.1	chr2	3637486	3641979	+	NL	NBS
PAV02G065550.1	chr2	3646951	3650738	+	NL	NBS
PAV02G064950.1	chr2	4019733	4027732	+	NL	NBS
PAV02G063160.1	chr2	5195538	5200206	-	NL	NBS
PAV02G062610.1	chr2	5583861	5587828	+	NL	NBS
PAV02G059330.2	chr2	7444958	7447647	+	NL	NBS
PAV02G058960.1	chr2	7597860	7602115	+	NL	NBS
PAV02G057570.1	chr2	8345166	8347348	+	NL	NBS
PAV02G054660.2	chr2	9966021	9972468	+	NL	NBS
PAV03G030260.1	chr3	18168466	18171212	-	NL	NBS
PAV03G005970.1	chr3	3617117	3618508	-	NL	NBS
PAV03G006030.1	chr3	3656514	3660124	-	NL	NBS
PAV03G006280.1	chr3	3755779	3760471	-	NL	NBS
PAV03G008030.1	chr3	4851510	4853317	-	NL	NBS
PAV04G004260.1	chr4	2117556	2120036	-	NL	NBS
PAV04G016050.1	chr4	8898431	8903885	-	NL	NBS
PAV05G029130.1	chr5	17299764	17302682	+	NL	NBS
PAV05G029130.2	chr5	17299874	17301863	+	NL	NBS
PAV05G029310.1	chr5	17376481	17379028	-	NL	NBS
PAV05G043880.1	chr5	24899159	24901259	+	NL	NBS
PAV05G010530.1	chr5	6021916	6032394	+	NL	NBS
PAV05G010650.1	chr5	6082035	6085559	+	NL	NBS
PAV05G010660.1	chr5	6086181	6088445	-	NL	NBS
PAV05G010840.1	chr5	6165321	6167549	+	NL	NBS
PAV05G010860.1	chr5	6196673	6198937	+	NL	NBS
PAV06G045440.1	chr6	11537127	11541660	-	NL	NBS
PAV06G045420.2	chr6	11545765	11552446	-	NL	NBS
PAV06G045420.1	chr6	11546846	11552446	-	NL	NBS
PAV06G025300.1	chr6	23629062	23632044	+	NL	NBS
PAV06G025120.1	chr6	23736049	23744953	+	NL	NBS
PAV06G024190.1	chr6	24361770	24364756	-	NL	NBS
PAV06G018350.1	chr6	27668826	27672162	+	NL	NBS
PAV06G018340.1	chr6	27678067	27688658	+	NL	NBS
PAV07G019200.1	chr7	11462511	11464955	-	NL	NBS
PAV07G019240.1	chr7	11491683	11496119	-	NL	NBS
PAV07G019300.1	chr7	11526398	11529461	-	NL	NBS
PAV07G042400.1	chr7	25239579	25241793	-	NL	NBS
PAV08G001600.1	chr8	1023932	1026685	-	NL	NBS
PAV08G001720.1	chr8	1072742	1074964	-	NL	NBS
PAV08G001740.1	chr8	1083344	1087371	+	NL	NBS
PAV08G002160.1	chr8	1301971	1305126	+	NL	NBS
PAV08G029320.1	chr8	17268552	17270879	+	NL	NBS
PAV08G029710.1	chr8	17452986	17454299	+	NL	NBS
PAV08G029930.1	chr8	17568651	17573469	+	NL	NBS
PAV08G035240.2	chr8	20500303	20506692	+	NL	NBS
PAV08G035240.3	chr8	20500303	20506693	+	NL	NBS
PAV08G035560.1	chr8	20712969	20715907	-	NL	NBS
PAV08G035570.1	chr8	20723560	20739106	-	NL	NBS
PAV08G038200.1	chr8	22281211	22283542	+	NL	NBS
PAV08G038960.1	chr8	22750642	22760661	-	NL	NBS
PAV08G038990.1	chr8	22770685	22773485	-	NL	NBS
PAV08G044380.1	chr8	25812037	25815243	-	NL	NBS
PAV08G044430.1	chr8	25840346	25849036	-	NL	NBS
PAV08G045530.2	chr8	26476715	26488165	-	NL	NBS
PAV08G004360.1	chr8	2752488	2756484	-	NL	NBS
PAV08G006540.1	chr8	4154325	4156855	-	NL	NBS
PAV08G000740.3	chr8	449921	453831	+	NL	NBS
PAV08G009590.1	chr8	5862641	5866905	+	NL	NBS
PAV08G011900.1	chr8	7092013	7094196	+	NL	NBS
PAV08G012870.1	chr8	7556724	7558751	-	NL	NBS
PAV00G002530.1	Scaffold31	958087	966279	-	NL	NBS
PAV00G015490.1	Scaffold50	318706	320914	+	NL	NBS
PAV00G019090.1	Scaffold53	412154	416260	+	NL	NBS
PAV00G020020.1	Scaffold53	965823	970512	+	NL	NBS
PAV00G024700.1	Scaffold60	272875	274281	+	NL	NBS
PAV00G028220.1	Scaffold64	104273	108944	-	NL	NBS
PAV00G032980.1	Scaffold66	1169729	1180349	-	NL	NBS
PAV01G027260.2	chr1	16065146	16070340	-	OTHER	NBS
PAV01G038110.1	chr1	22221956	22224870	+	OTHER	NBS
PAV02G032460.1	chr2	22877993	22881331	-	OTHER	NBS
PAV08G024760.1	chr8	14437639	14440894	+	OTHER	NBS
PAV08G024760.2	chr8	14437639	14441552	+	OTHER	NBS
PAV08G037340.1	chr8	21795176	21800549	-	OTHER	NBS
PAV08G045400.1	chr8	26382603	26394309	-	OTHER	NBS
PAV08G045460.1	chr8	26436514	26439496	-	OTHER	NBS
PAV08G045480.1	chr8	26446829	26450825	-	OTHER	NBS
PAV08G009610.1	chr8	5877959	5883287	+	OTHER	NBS
PAV08G009610.4	chr8	5878753	5882205	+	OTHER	NBS
PAV05G032510.1	chr5	19011614	19015237	+	RN	NBS
PAV06G045430.1	chr6	11541749	11542645	-	RN	NBS
PAV07G029160.1	chr7	17524673	17526492	+	RN	NBS
PAV07G030220.1	chr7	18101735	18103402	-	RN	NBS
PAV07G042430.1	chr7	25260400	25261631	-	RN	NBS
PAV07G042450.2	chr7	25269003	25272216	-	RN	NBS
PAV07G042560.1	chr7	25298992	25302957	-	RN	NBS
PAV07G042590.1	chr7	25320293	25325839	-	RN	NBS
PAV07G042590.2	chr7	25321407	25325873	-	RN	NBS
PAV07G042660.1	chr7	25350498	25353469	-	RN	NBS
PAV00G024610.1	Scaffold60	246550	249161	+	RN	NBS
PAV00G024610.2	Scaffold60	246703	248500	+	RN	NBS
PAV00G025310.1	Scaffold60	556570	558395	+	RN	NBS
PAV01G079690.1	chr1	44964818	44968001	-	RNL	NBS
PAV04G001070.1	chr4	540053	543688	+	RNL	NBS
PAV07G042390.1	chr7	25230244	25237751	-	RNL	NBS
PAV07G042420.1	chr7	25250404	25253670	-	RNL	NBS
PAV07G042440.1	chr7	25262756	25267682	-	RNL	NBS
PAV07G042450.1	chr7	25268921	25272216	-	RNL	NBS
PAV07G042570.1	chr7	25304958	25308445	-	RNL	NBS
PAV07G042600.1	chr7	25330957	25334606	-	RNL	NBS
PAV07G042670.1	chr7	25358612	25362889	-	RNL	NBS
PAV07G042680.1	chr7	25363717	25366997	-	RNL	NBS
PAV07G045710.1	chr7	26948142	26952150	+	RNL	NBS
PAV01G026410.1	chr1	15691648	15695269	-	TN	NBS
PAV01G026670.1	chr1	15813994	15817194	-	TN	NBS
PAV01G098020.1	chr1	55938986	55940468	-	TN	NBS
PAV01G098050.1	chr1	55966582	55968077	+	TN	NBS
PAV01G098400.2	chr1	56170038	56174294	-	TN	NBS
PAV01G099290.1	chr1	56761355	56777471	-	TN	NBS
PAV02G054350.1	chr2	10109961	10111975	+	TN	NBS
PAV02G054240.2	chr2	10199938	10206021	+	TN	NBS
PAV02G054170.1	chr2	10244375	10246448	+	TN	NBS
PAV02G053830.1	chr2	10470564	10474061	-	TN	NBS
PAV02G053770.2	chr2	10504032	10508826	-	TN	NBS
PAV02G053770.1	chr2	10504171	10508826	-	TN	NBS
PAV02G052630.1	chr2	11214444	11217561	+	TN	NBS
PAV02G027590.5	chr2	25595909	25598288	+	TN	NBS
PAV02G027440.4	chr2	25683817	25687183	+	TN	NBS
PAV02G027440.3	chr2	25683817	25687189	+	TN	NBS
PAV02G027380.2	chr2	25735194	25744808	+	TN	NBS
PAV02G027380.1	chr2	25735194	25746715	+	TN	NBS
PAV02G027260.1	chr2	25802445	25813130	+	TN	NBS
PAV02G067430.1	chr2	2587727	2589086	-	TN	NBS
PAV02G026950.3	chr2	25959288	25961775	+	TN	NBS
PAV02G054790.1	chr2	9887864	9893980	+	TN	NBS
PAV03G019050.1	chr3	11595422	11596515	+	TN	NBS
PAV05G017550.1	chr5	10646928	10649381	+	TN	NBS
PAV05G017550.2	chr5	10646928	10651105	+	TN	NBS
PAV05G017550.3	chr5	10646928	10651259	+	TN	NBS
PAV05G017760.1	chr5	10765008	10769300	-	TN	NBS
PAV05G017760.2	chr5	10766184	10769217	-	TN	NBS
PAV05G017760.3	chr5	10766846	10769300	-	TN	NBS
PAV05G017790.3	chr5	10781852	10784109	-	TN	NBS
PAV05G006130.3	chr5	3554722	3561434	+	TN	NBS
PAV05G006130.4	chr5	3554722	3561434	+	TN	NBS
PAV06G040880.1	chr6	14508808	14512133	+	TN	NBS
PAV06G059790.1	chr6	2829365	2832364	+	TN	NBS
PAV06G048900.1	chr6	9160354	9199840	-	TN	NBS
PAV07G019730.1	chr7	11752623	11761286	+	TN	NBS
PAV07G020470.1	chr7	12290330	12297673	+	TN	NBS
PAV07G002940.1	chr7	1869247	1870937	+	TN	NBS
PAV08G035240.1	chr8	20500303	20503433	+	TN	NBS
PAV08G035280.1	chr8	20524109	20526708	+	TN	NBS
PAV08G035430.1	chr8	20641674	20643179	-	TN	NBS
PAV08G037260.1	chr8	21752826	21757905	-	TN	NBS
PAV08G037380.2	chr8	21827104	21830387	-	TN	NBS
PAV08G044350.1	chr8	25793777	25795166	-	TN	NBS
PAV08G045530.1	chr8	26475722	26481114	-	TN	NBS
PAV08G046400.1	chr8	26912567	26916434	+	TN	NBS
PAV08G004390.1	chr8	2772211	2773813	-	TN	NBS
PAV08G004400.1	chr8	2787026	2788643	-	TN	NBS
PAV08G004450.1	chr8	2820279	2821345	-	TN	NBS
PAV08G004460.3	chr8	2832088	2833734	-	TN	NBS
PAV08G000740.1	chr8	449351	450177	+	TN	NBS
PAV00G012910.1	Scaffold46	12790	18879	-	TN	NBS
PAV00G012940.2	Scaffold46	38098	40554	-	TN	NBS
PAV01G002550.1	chr1	1548107	1552262	-	TNL	NBS
PAV01G026680.1	chr1	15819761	15832382	-	TNL	NBS
PAV01G042710.1	chr1	24838645	24841767	-	TNL	NBS
PAV01G064670.1	chr1	36975153	36980711	+	TNL	NBS
PAV01G064750.1	chr1	37007677	37013334	+	TNL	NBS
PAV01G082060.1	chr1	46282437	46287784	+	TNL	NBS
PAV01G082060.2	chr1	46282575	46287784	+	TNL	NBS
PAV01G096620.1	chr1	54928010	54932716	+	TNL	NBS
PAV01G098040.1	chr1	55949952	55954194	-	TNL	NBS
PAV01G098320.1	chr1	56127865	56141363	-	TNL	NBS
PAV01G099210.1	chr1	56685433	56692105	-	TNL	NBS
PAV01G099290.2	chr1	56771554	56777471	-	TNL	NBS
PAV01G099290.3	chr1	56771608	56777471	-	TNL	NBS
PAV02G054520.2	chr2	10033064	10041404	+	TNL	NBS
PAV02G054520.1	chr2	10033064	10041738	+	TNL	NBS
PAV02G054240.3	chr2	10199938	10205774	+	TNL	NBS
PAV02G054240.1	chr2	10199938	10206021	+	TNL	NBS
PAV02G054200.2	chr2	10221034	10225383	+	TNL	NBS
PAV02G054200.1	chr2	10221034	10225958	+	TNL	NBS
PAV02G052400.1	chr2	11401798	11406890	-	TNL	NBS
PAV02G027590.4	chr2	25595909	25599845	+	TNL	NBS
PAV02G027590.3	chr2	25595909	25600365	+	TNL	NBS
PAV02G027590.2	chr2	25595909	25600602	+	TNL	NBS
PAV02G027590.1	chr2	25595909	25600602	+	TNL	NBS
PAV02G027560.4	chr2	25617247	25624949	+	TNL	NBS
PAV02G027560.3	chr2	25617247	25625316	+	TNL	NBS
PAV02G027560.2	chr2	25617247	25625352	+	TNL	NBS
PAV02G027560.1	chr2	25620956	25625352	+	TNL	NBS
PAV02G027530.2	chr2	25651070	25669774	+	TNL	NBS
PAV02G027530.3	chr2	25660128	25664897	+	TNL	NBS
PAV02G027530.1	chr2	25660128	25669774	+	TNL	NBS
PAV02G027070.1	chr2	25903347	25907951	+	TNL	NBS
PAV02G026950.2	chr2	25959288	25963003	+	TNL	NBS
PAV02G025190.1	chr2	27106794	27113640	-	TNL	NBS
PAV02G024260.2	chr2	27720366	27725663	-	TNL	NBS
PAV02G064920.3	chr2	4042520	4045729	+	TNL	NBS
PAV02G064920.1	chr2	4042520	4047579	+	TNL	NBS
PAV02G064920.2	chr2	4043352	4046401	+	TNL	NBS
PAV02G054790.2	chr2	9887864	9891644	+	TNL	NBS
PAV02G054660.1	chr2	9968687	9972468	+	TNL	NBS
PAV03G001470.1	chr3	826010	830242	+	TNL	NBS
PAV03G001470.2	chr3	826052	829073	+	TNL	NBS
PAV03G001490.1	chr3	849704	852122	+	TNL	NBS
PAV03G001490.2	chr3	849704	853789	+	TNL	NBS
PAV03G001490.3	chr3	849780	852778	+	TNL	NBS
PAV04G048140.1	chr4	28017537	28021972	+	TNL	NBS
PAV05G017700.1	chr5	10743345	10747839	-	TNL	NBS
PAV05G017700.2	chr5	10743446	10747839	-	TNL	NBS
PAV05G017700.3	chr5	10744515	10747604	-	TNL	NBS
PAV05G017700.4	chr5	10745208	10747839	-	TNL	NBS
PAV05G017790.1	chr5	10779857	10784109	-	TNL	NBS
PAV05G020820.1	chr5	12566269	12570471	+	TNL	NBS
PAV05G023780.1	chr5	14291457	14305931	-	TNL	NBS
PAV05G023790.1	chr5	14307297	14313415	-	TNL	NBS
PAV05G006130.1	chr5	3554722	3559665	+	TNL	NBS
PAV05G006130.2	chr5	3554722	3560753	+	TNL	NBS
PAV07G030280.1	chr7	18139758	18146617	-	TNL	NBS
PAV07G004210.1	chr7	2634885	2645098	+	TNL	NBS
PAV07G004210.2	chr7	2634885	2645098	+	TNL	NBS
PAV08G035390.1	chr8	20618894	20623354	-	TNL	NBS
PAV08G035770.1	chr8	20852327	20856762	-	TNL	NBS
PAV08G035910.1	chr8	20909790	20913983	-	TNL	NBS
PAV08G035910.2	chr8	20910001	20913983	-	TNL	NBS
PAV08G035940.1	chr8	20933111	20938396	-	TNL	NBS
PAV08G044840.1	chr8	26059722	26095931	+	TNL	NBS
PAV08G044940.1	chr8	26123685	26127187	+	TNL	NBS
PAV08G044950.1	chr8	26128115	26133848	+	TNL	NBS
PAV08G045520.1	chr8	26465848	26469943	-	TNL	NBS
PAV08G004280.1	chr8	2685852	2695055	-	TNL	NBS
PAV08G046370.1	chr8	26895291	26898672	+	TNL	NBS
PAV08G046410.1	chr8	26919232	26922590	+	TNL	NBS
PAV08G004280.2	chr8	2692308	2695055	-	TNL	NBS
PAV08G004300.1	chr8	2701424	2713861	-	TNL	NBS
PAV08G004310.1	chr8	2721913	2725679	-	TNL	NBS
PAV08G052950.1	chr8	30383135	30388040	+	TNL	NBS
PAV08G000740.2	chr8	449351	453831	+	TNL	NBS
PAV08G010160.1	chr8	6155829	6159564	+	TNL	NBS
PAV08G010160.2	chr8	6155970	6159564	+	TNL	NBS
PAV00G011170.1	Scaffold42	237054	241298	-	TNL	NBS
PAV00G012940.1	Scaffold46	37440	40470	-	TNL	NBS
PAV00G017010.1	Scaffold52	533987	539832	-	TNL	NBS
PAV01G064650.1	chr1	36962510	36969273	+	TX	NBS
PAV01G098030.1	chr1	55943614	55945333	+	TX	NBS
PAV02G054350.2	chr2	10109701	10110548	+	TX	NBS
PAV02G053630.1	chr2	10569058	10570279	-	TX	NBS
PAV02G053290.1	chr2	10729861	10731622	-	TX	NBS
PAV02G029470.1	chr2	24522733	24527029	-	TX	NBS
PAV02G027040.1	chr2	25912254	25912691	+	TX	NBS
PAV02G027010.1	chr2	25936149	25936661	+	TX	NBS
PAV04G025690.1	chr4	14449789	14450771	+	TX	NBS
PAV04G004540.1	chr4	2261643	2262346	-	TX	NBS
PAV05G028230.1	chr5	16752355	16757092	+	TX	NBS
PAV05G028230.2	chr5	16752617	16757092	+	TX	NBS
PAV07G019310.1	chr7	11541831	11544851	-	TX	NBS
PAV07G020280.1	chr7	12181063	12182246	-	TX	NBS
PAV07G033390.1	chr7	20146620	20147242	-	TX	NBS
PAV08G036800.1	chr8	21465406	21466362	+	TX	NBS
PAV08G012490.1	chr8	7365065	7368373	-	TX	NBS
PAV00G015630.1	Scaffold50	414521	415338	+	TX	NBS
PAV00G016980.1	Scaffold52	501248	504576	+	TX	NBS
PAV01G017890.1	chr1	10897410	10904118	+		RLK
PAV01G022260.1	chr1	13253783	13256489	-		RLK
PAV01G028950.1	chr1	17040110	17042008	+		RLK
PAV01G029020.1	chr1	17060217	17063410	-		RLK
PAV01G031310.1	chr1	18481360	18484987	+		RLK
PAV01G036720.1	chr1	21467625	21470216	+		RLK
PAV01G036860.1	chr1	21543813	21547300	+		RLK
PAV01G037290.1	chr1	21765747	21768000	+		RLK
PAV01G037420.1	chr1	21809976	21813386	+		RLK
PAV01G003580.1	chr1	2205859	2210077	+		RLK
PAV01G038700.1	chr1	22648131	22650306	-		RLK
PAV01G038710.1	chr1	22653080	22656746	-		RLK
PAV01G043950.1	chr1	25574556	25586601	+		RLK
PAV01G045900.1	chr1	26629245	26641843	-		RLK
PAV01G056170.1	chr1	32331775	32334950	+		RLK
PAV01G056170.2	chr1	32331777	32334950	+		RLK
PAV01G058210.1	chr1	33536338	33539928	-		RLK
PAV01G060020.1	chr1	34557729	34562810	+		RLK
PAV01G061670.1	chr1	35431500	35434989	+		RLK
PAV01G061860.1	chr1	35563856	35567100	+		RLK
PAV01G061870.2	chr1	35568097	35572373	+		RLK
PAV01G061870.1	chr1	35568097	35572373	+		RLK
PAV01G061870.3	chr1	35568098	35572373	+		RLK
PAV01G062190.2	chr1	35642529	35646183	+		RLK
PAV01G062190.1	chr1	35642529	35646245	+		RLK
PAV01G062190.3	chr1	35643305	35646245	+		RLK
PAV01G062310.1	chr1	35726470	35731897	-		RLK
PAV01G062650.1	chr1	35885589	35889400	-		RLK
PAV01G063000.1	chr1	36062941	36065659	+		RLK
PAV01G064470.1	chr1	36862470	36864278	+		RLK
PAV01G064960.1	chr1	37124631	37126574	-		RLK
PAV01G065670.1	chr1	37478535	37482123	-		RLK
PAV01G068060.1	chr1	38705549	38708959	+		RLK
PAV01G069250.1	chr1	39351874	39355790	-		RLK
PAV01G069650.1	chr1	39573402	39578488	+		RLK
PAV01G071060.1	chr1	40323396	40325971	-		RLK
PAV01G071090.1	chr1	40336229	40338720	-		RLK
PAV01G071150.1	chr1	40367203	40374159	-		RLK
PAV01G071250.1	chr1	40405713	40408713	+		RLK
PAV01G071460.1	chr1	40528044	40529468	-		RLK
PAV01G073590.1	chr1	41651209	41654478	-		RLK
PAV01G074200.1	chr1	42005680	42009523	-		RLK
PAV01G074250.1	chr1	42028166	42033506	+		RLK
PAV01G076560.1	chr1	43290052	43294155	+		RLK
PAV01G076750.2	chr1	43377806	43384281	-		RLK
PAV01G076750.3	chr1	43377806	43384283	-		RLK
PAV01G077390.1	chr1	43757251	43760634	-		RLK
PAV01G078270.1	chr1	44206295	44210731	+		RLK
PAV01G078690.1	chr1	44413677	44418098	+		RLK
PAV01G079350.1	chr1	44782447	44787008	-		RLK
PAV01G080030.1	chr1	45170658	45171848	+		RLK
PAV01G080340.1	chr1	45344914	45357799	+		RLK
PAV01G082010.1	chr1	46259242	46261221	-		RLK
PAV01G082120.2	chr1	46318773	46326481	+		RLK
PAV01G083750.1	chr1	47182976	47194031	-		RLK
PAV01G084000.1	chr1	47308450	47317120	+		RLK
PAV01G084100.1	chr1	47364429	47367148	+		RLK
PAV01G084290.1	chr1	47464231	47467133	+		RLK
PAV01G008000.1	chr1	4770831	4776318	+		RLK
PAV01G008000.2	chr1	4771726	4776318	+		RLK
PAV01G085500.1	chr1	48168559	48171228	-		RLK
PAV01G085760.1	chr1	48328828	48331940	-		RLK
PAV01G085930.1	chr1	48429940	48433517	+		RLK
PAV01G086480.1	chr1	48742566	48746611	-		RLK
PAV01G008240.1	chr1	4895806	4899746	-		RLK
PAV01G008240.2	chr1	4895806	4899746	-		RLK
PAV01G086910.1	chr1	49008980	49011801	+		RLK
PAV01G087180.1	chr1	49177252	49180384	+		RLK
PAV01G088240.1	chr1	49829778	49837194	+		RLK
PAV01G089030.1	chr1	50297215	50301743	+		RLK
PAV01G089050.1	chr1	50309040	50312935	+		RLK
PAV01G089360.1	chr1	50460757	50463199	-		RLK
PAV01G089620.1	chr1	50602634	50606932	+		RLK
PAV01G090190.1	chr1	50944088	50947890	+		RLK
PAV01G090760.1	chr1	51324013	51325866	-		RLK
PAV01G091350.1	chr1	51665037	51668598	-		RLK
PAV01G008800.1	chr1	5169142	5173079	-		RLK
PAV01G008800.2	chr1	5169142	5173079	-		RLK
PAV01G091940.2	chr1	52011328	52017686	+		RLK
PAV01G091940.1	chr1	52011328	52017686	+		RLK
PAV01G093270.1	chr1	52865416	52868945	+		RLK
PAV01G093400.1	chr1	52933566	52937353	-		RLK
PAV01G093690.2	chr1	53026946	53030842	-		RLK
PAV01G093690.3	chr1	53029241	53030842	-		RLK
PAV01G093710.1	chr1	53037718	53039366	-		RLK
PAV01G009330.1	chr1	5481603	5485189	+		RLK
PAV01G096930.1	chr1	55168935	55172368	+		RLK
PAV01G096970.1	chr1	55186909	55191004	+		RLK
PAV01G099070.1	chr1	56560887	56561159	+		RLK
PAV01G099080.1	chr1	56564207	56570163	-		RLK
PAV01G009800.1	chr1	5764862	5768482	-		RLK
PAV01G100720.1	chr1	57694295	57697561	-		RLK
PAV01G101800.1	chr1	58384204	58389406	-		RLK
PAV01G010580.1	chr1	6274989	6277346	-		RLK
PAV01G012540.1	chr1	7693579	7706084	+		RLK
PAV01G015320.1	chr1	9342810	9347664	-		RLK
PAV01G016410.1	chr1	9967762	9971921	+		RLK
PAV02G053050.1	chr2	10908384	10911702	+		RLK
PAV02G049400.2	chr2	13248233	13254592	-		RLK
PAV02G049400.1	chr2	13248233	13254594	-		RLK
PAV02G035760.1	chr2	20908664	20910618	-		RLK
PAV02G035760.2	chr2	20908664	20910618	-		RLK
PAV02G035740.1	chr2	20915173	20917869	+		RLK
PAV02G035740.2	chr2	20915173	20917869	+		RLK
PAV02G035580.1	chr2	20991484	20993427	+		RLK
PAV02G035520.1	chr2	21026000	21034328	+		RLK
PAV02G035390.1	chr2	21085269	21088620	+		RLK
PAV02G035380.1	chr2	21089887	21093777	-		RLK
PAV02G035370.1	chr2	21095499	21098011	+		RLK
PAV02G035220.1	chr2	21158133	21160751	-		RLK
PAV02G035210.1	chr2	21161491	21164051	+		RLK
PAV02G034980.1	chr2	21295032	21295754	-		RLK
PAV02G034880.1	chr2	21351484	21353425	-		RLK
PAV02G034150.1	chr2	21790418	21797988	+		RLK
PAV02G032320.1	chr2	22982779	22984503	-		RLK
PAV02G032310.1	chr2	22987349	22988930	+		RLK
PAV02G031540.1	chr2	23426433	23427272	-		RLK
PAV02G029160.2	chr2	24659981	24668861	-		RLK
PAV02G029160.1	chr2	24665470	24668876	-		RLK
PAV02G023730.1	chr2	28062209	28066150	+		RLK
PAV02G022860.1	chr2	28607953	28610013	+		RLK
PAV02G020200.1	chr2	30167064	30168848	-		RLK
PAV02G019840.1	chr2	30376862	30380190	-		RLK
PAV02G018180.1	chr2	31358961	31360876	-		RLK
PAV02G017220.1	chr2	31945468	31949743	+		RLK
PAV02G016240.1	chr2	32489428	32492380	+		RLK
PAV02G013230.1	chr2	34285031	34285911	-		RLK
PAV02G013150.1	chr2	34319574	34323857	+		RLK
PAV02G013140.1	chr2	34343431	34348510	+		RLK
PAV02G013130.1	chr2	34356832	34361689	+		RLK
PAV02G013090.1	chr2	34381573	34385629	+		RLK
PAV02G013050.1	chr2	34406120	34409886	+		RLK
PAV02G013040.1	chr2	34416149	34421607	+		RLK
PAV02G012160.1	chr2	34877419	34879794	+		RLK
PAV02G010830.1	chr2	35571198	35573659	+		RLK
PAV02G009930.1	chr2	36019206	36031549	-		RLK
PAV02G009690.1	chr2	36170160	36172589	-		RLK
PAV02G009220.1	chr2	36429091	36433209	-		RLK
PAV02G008900.1	chr2	36587577	36590539	-		RLK
PAV02G008510.1	chr2	36799052	36801572	+		RLK
PAV02G008260.1	chr2	36929275	36933782	-		RLK
PAV02G008060.3	chr2	37025875	37028324	-		RLK
PAV02G008060.2	chr2	37025875	37028472	-		RLK
PAV02G008060.1	chr2	37025875	37029720	-		RLK
PAV02G006490.1	chr2	37733284	37735978	+		RLK
PAV02G006210.1	chr2	37859586	37863856	+		RLK
PAV02G005550.1	chr2	38158337	38171213	+		RLK
PAV02G005320.1	chr2	38298158	38301734	+		RLK
PAV02G005080.1	chr2	38413282	38419772	-		RLK
PAV02G004910.1	chr2	38491099	38493111	+		RLK
PAV02G004110.1	chr2	38887562	38891173	+		RLK
PAV02G002800.1	chr2	39504211	39507716	+		RLK
PAV02G002630.1	chr2	39583260	39586230	+		RLK
PAV02G002630.2	chr2	39583260	39586230	+		RLK
PAV02G060840.1	chr2	6553283	6557789	+		RLK
PAV02G058430.1	chr2	7987705	7990586	-		RLK
PAV02G056780.1	chr2	8736514	8738709	+		RLK
PAV02G056650.1	chr2	8797906	8800785	+		RLK
PAV02G056360.1	chr2	8988572	8992475	-		RLK
PAV03G016940.1	chr3	10334172	10337645	-		RLK
PAV03G019560.1	chr3	11850541	11853574	-		RLK
PAV03G019820.1	chr3	12076709	12087004	+		RLK
PAV03G026120.1	chr3	15571817	15573889	+		RLK
PAV03G026330.1	chr3	15681396	15683750	-		RLK
PAV03G026580.1	chr3	15794165	15796573	-		RLK
PAV03G026940.1	chr3	16046788	16050996	+		RLK
PAV03G002940.1	chr3	1727260	1731094	-		RLK
PAV03G029300.1	chr3	17566528	17570236	-		RLK
PAV03G029400.1	chr3	17622716	17624705	-		RLK
PAV03G029410.1	chr3	17626814	17628897	-		RLK
PAV03G029600.1	chr3	17737346	17740841	+		RLK
PAV03G031650.1	chr3	19081056	19085404	-		RLK
PAV03G032360.1	chr3	19493842	19498407	-		RLK
PAV03G032360.2	chr3	19494222	19498407	-		RLK
PAV03G032360.3	chr3	19494222	19498407	-		RLK
PAV03G032370.1	chr3	19511729	19515416	-		RLK
PAV03G032500.1	chr3	19588628	19596367	+		RLK
PAV03G032970.1	chr3	19849176	19866359	-		RLK
PAV03G033240.1	chr3	20008840	20013228	-		RLK
PAV03G034110.1	chr3	20504680	20508413	-		RLK
PAV03G034130.1	chr3	20514214	20516920	-		RLK
PAV03G034190.1	chr3	20556927	20558804	-		RLK
PAV03G034240.1	chr3	20575910	20578562	-		RLK
PAV03G034260.1	chr3	20593584	20594562	-		RLK
PAV03G034280.1	chr3	20607899	20625144	-		RLK
PAV03G034290.3	chr3	20636527	20637932	-		RLK
PAV03G034310.1	chr3	20652718	20656030	-		RLK
PAV03G034330.1	chr3	20664056	20665455	-		RLK
PAV03G003920.1	chr3	2352021	2354976	-		RLK
PAV03G040390.1	chr3	23903873	23906696	+		RLK
PAV03G040850.1	chr3	24109844	24115416	-		RLK
PAV03G040850.2	chr3	24109844	24115422	-		RLK
PAV03G040990.1	chr3	24178633	24183895	+		RLK
PAV03G041020.1	chr3	24198383	24201582	-		RLK
PAV03G041070.1	chr3	24238384	24243022	-		RLK
PAV03G041150.1	chr3	24284486	24286107	-		RLK
PAV03G041210.1	chr3	24329625	24333730	-		RLK
PAV03G041220.1	chr3	24336248	24362987	-		RLK
PAV03G041230.1	chr3	24364476	24369037	-		RLK
PAV03G041230.2	chr3	24364476	24369037	-		RLK
PAV03G041290.1	chr3	24411645	24414437	-		RLK
PAV03G004060.1	chr3	2487177	2494411	-		RLK
PAV03G042170.1	chr3	24898769	24905268	-		RLK
PAV03G042170.2	chr3	24898769	24905563	-		RLK
PAV03G043460.1	chr3	25672699	25678249	-		RLK
PAV03G043800.1	chr3	25875658	25879080	+		RLK
PAV03G043930.1	chr3	25948714	25958764	-		RLK
PAV03G044170.1	chr3	26054839	26058357	+		RLK
PAV03G044680.1	chr3	26336810	26366906	+		RLK
PAV03G044980.1	chr3	26548512	26552987	-		RLK
PAV03G004440.1	chr3	2753785	2761452	+		RLK
PAV03G047700.1	chr3	27968625	27970439	-		RLK
PAV03G048310.1	chr3	28293057	28298237	+		RLK
PAV03G048380.1	chr3	28330830	28333672	-		RLK
PAV03G049020.1	chr3	28663876	28667221	+		RLK
PAV03G051290.1	chr3	29714535	29719065	+		RLK
PAV03G052450.1	chr3	30242463	30245232	-		RLK
PAV03G005450.1	chr3	3337904	3340488	+		RLK
PAV03G007150.1	chr3	4275200	4280192	+		RLK
PAV03G007150.2	chr3	4275200	4280192	+		RLK
PAV03G008000.1	chr3	4835060	4839171	-		RLK
PAV03G008150.1	chr3	4956036	4961001	+		RLK
PAV03G008270.1	chr3	5056141	5060370	+		RLK
PAV03G008620.1	chr3	5259696	5265695	+		RLK
PAV03G010830.1	chr3	6793221	6796540	-		RLK
PAV03G012890.1	chr3	8073737	8077240	-		RLK
PAV03G013950.2	chr3	8701110	8703378	-		RLK
PAV03G001570.1	chr3	897648	903438	+		RLK
PAV03G015270.1	chr3	9407148	9410700	+		RLK
PAV03G015990.5	chr3	9879856	9904645	-		RLK
PAV03G016070.2	chr3	9951419	9953575	+		RLK
PAV03G016070.1	chr3	9951419	9953575	+		RLK
PAV04G018430.1	chr4	10439600	10449000	-		RLK
PAV04G019150.1	chr4	10855219	10860072	-		RLK
PAV04G020170.1	chr4	11425869	11428031	-		RLK
PAV04G020650.1	chr4	11694490	11701061	-		RLK
PAV04G020650.2	chr4	11694490	11701061	-		RLK
PAV04G020720.1	chr4	11747373	11754814	-		RLK
PAV04G020750.2	chr4	11786852	11791794	-		RLK
PAV04G020750.3	chr4	11786852	11796408	-		RLK
PAV04G020750.1	chr4	11786852	11796408	-		RLK
PAV04G020930.2	chr4	11890625	11898551	-		RLK
PAV04G020930.3	chr4	11890625	11898706	-		RLK
PAV04G020930.4	chr4	11890625	11901716	-		RLK
PAV04G020930.7	chr4	11890625	11901716	-		RLK
PAV04G020930.5	chr4	11890625	11901775	-		RLK
PAV04G020930.6	chr4	11890625	11901775	-		RLK
PAV04G021040.1	chr4	11938614	11945498	-		RLK
PAV04G021040.2	chr4	11938614	11945499	-		RLK
PAV04G021040.3	chr4	11938614	11947900	-		RLK
PAV04G021050.1	chr4	11957062	11967530	-		RLK
PAV04G021050.2	chr4	11957062	11973607	-		RLK
PAV04G021050.4	chr4	11957074	11973607	-		RLK
PAV04G021130.2	chr4	12007164	12010833	-		RLK
PAV04G021130.3	chr4	12007164	12019922	-		RLK
PAV04G021130.5	chr4	12007164	12019986	-		RLK
PAV04G021130.4	chr4	12007164	12019986	-		RLK
PAV04G023900.1	chr4	13519308	13521425	+		RLK
PAV04G023910.1	chr4	13525070	13533429	+		RLK
PAV04G023930.1	chr4	13536741	13538806	+		RLK
PAV04G023970.1	chr4	13554209	13558602	+		RLK
PAV04G002780.1	chr4	1359797	1362657	+		RLK
PAV04G024190.1	chr4	13605445	13619160	+		RLK
PAV04G002790.1	chr4	1363520	1366638	+		RLK
PAV04G002790.2	chr4	1363890	1366638	+		RLK
PAV04G024410.1	chr4	13739217	13742351	-		RLK
PAV04G002930.2	chr4	1409861	1418681	+		RLK
PAV04G002930.3	chr4	1414252	1425043	+		RLK
PAV04G003010.1	chr4	1456442	1465104	+		RLK
PAV04G003030.3	chr4	1476741	1488066	+		RLK
PAV04G026730.2	chr4	15156523	15160207	+		RLK
PAV04G026730.3	chr4	15164402	15167979	+		RLK
PAV04G026730.4	chr4	15164402	15171014	+		RLK
PAV04G026750.1	chr4	15179678	15183324	+		RLK
PAV04G027070.1	chr4	15374339	15385198	+		RLK
PAV04G003180.1	chr4	1546794	1549352	-		RLK
PAV04G027670.1	chr4	15663925	15667047	+		RLK
PAV04G027680.1	chr4	15673082	15676900	+		RLK
PAV04G027680.2	chr4	15673085	15676900	+		RLK
PAV04G027680.3	chr4	15673471	15676900	+		RLK
PAV04G027690.1	chr4	15686282	15690100	+		RLK
PAV04G027690.2	chr4	15686411	15690100	+		RLK
PAV04G027760.1	chr4	15723941	15740761	+		RLK
PAV04G027760.2	chr4	15723941	15740761	+		RLK
PAV04G027760.3	chr4	15724880	15734342	+		RLK
PAV04G027850.1	chr4	15799718	15805860	+		RLK
PAV04G027850.2	chr4	15799718	15805860	+		RLK
PAV04G027850.3	chr4	15801972	15805833	+		RLK
PAV04G027850.4	chr4	15801972	15805833	+		RLK
PAV04G027850.6	chr4	15802513	15805860	+		RLK
PAV04G027890.1	chr4	15838898	15842057	+		RLK
PAV04G027900.1	chr4	15843115	15846248	+		RLK
PAV04G027920.1	chr4	15848428	15853289	+		RLK
PAV04G027920.2	chr4	15848969	15853289	+		RLK
PAV04G027920.3	chr4	15848969	15853581	+		RLK
PAV04G027930.1	chr4	15857843	15860818	-		RLK
PAV04G028660.1	chr4	16337689	16342466	+		RLK
PAV04G003420.1	chr4	1665554	1674672	-		RLK
PAV04G003420.2	chr4	1670945	1674674	-		RLK
PAV04G003440.1	chr4	1681288	1684840	+		RLK
PAV04G003470.1	chr4	1691101	1693156	+		RLK
PAV04G003480.1	chr4	1695471	1697981	+		RLK
PAV04G003490.1	chr4	1698763	1709719	-		RLK
PAV04G003490.2	chr4	1704341	1711686	-		RLK
PAV04G030230.1	chr4	17393803	17398270	+		RLK
PAV04G003530.1	chr4	1746816	1750758	-		RLK
PAV04G003530.2	chr4	1746816	1755121	-		RLK
PAV04G031040.1	chr4	17882562	17884106	-		RLK
PAV04G035600.1	chr4	20444120	20448415	-		RLK
PAV04G037080.1	chr4	21234884	21238696	-		RLK
PAV04G004430.1	chr4	2199350	2205648	-		RLK
PAV04G039600.1	chr4	22857471	22860443	-		RLK
PAV04G041070.1	chr4	23700709	23704116	+		RLK
PAV04G041170.1	chr4	23744010	23747297	-		RLK
PAV04G047910.1	chr4	27830454	27833044	+		RLK
PAV04G005610.1	chr4	2848679	2850796	+		RLK
PAV04G050630.1	chr4	29506366	29520175	-		RLK
PAV04G050630.2	chr4	29506366	29520175	-		RLK
PAV04G006090.1	chr4	3120518	3123741	+		RLK
PAV04G006100.1	chr4	3127295	3128290	+		RLK
PAV04G006610.1	chr4	3342059	3346867	-		RLK
PAV04G007160.1	chr4	3634171	3640194	+		RLK
PAV04G007160.2	chr4	3634172	3640194	+		RLK
PAV04G007200.1	chr4	3649826	3651286	-		RLK
PAV04G007360.1	chr4	3764252	3766607	+		RLK
PAV04G007420.2	chr4	3817914	3826467	+		RLK
PAV04G007420.3	chr4	3822438	3826667	+		RLK
PAV04G007950.2	chr4	4085675	4093110	+		RLK
PAV04G007950.1	chr4	4085675	4093110	+		RLK
PAV04G007950.3	chr4	4085678	4093110	+		RLK
PAV04G007980.1	chr4	4127453	4137279	+		RLK
PAV04G007980.3	chr4	4127520	4142158	+		RLK
PAV04G007980.5	chr4	4131415	4151567	+		RLK
PAV04G007990.1	chr4	4152295	4158862	+		RLK
PAV04G008000.1	chr4	4163463	4170576	+		RLK
PAV04G008010.1	chr4	4174313	4179465	+		RLK
PAV04G008850.1	chr4	4564978	4569485	-		RLK
PAV04G009970.1	chr4	5140080	5145810	+		RLK
PAV04G010670.1	chr4	5568193	5572981	+		RLK
PAV04G010670.2	chr4	5568254	5576966	+		RLK
PAV04G010670.3	chr4	5568286	5572981	+		RLK
PAV04G010730.1	chr4	5609737	5616358	-		RLK
PAV04G010760.1	chr4	5632111	5639895	-		RLK
PAV04G010880.1	chr4	5727475	5730436	-		RLK
PAV04G011000.1	chr4	5798498	5802841	-		RLK
PAV04G011020.1	chr4	5808493	5847200	-		RLK
PAV04G011080.1	chr4	5876548	5898229	-		RLK
PAV04G011110.1	chr4	5913956	5931448	-		RLK
PAV04G011120.1	chr4	5933174	5936241	-		RLK
PAV04G011130.1	chr4	5936852	5943365	-		RLK
PAV04G012300.2	chr4	6627596	6644119	+		RLK
PAV04G012300.3	chr4	6627596	6644119	+		RLK
PAV04G012300.6	chr4	6631547	6643916	+		RLK
PAV04G012300.8	chr4	6631547	6644119	+		RLK
PAV04G012300.10	chr4	6640768	6644119	+		RLK
PAV04G014750.1	chr4	8089525	8093925	+		RLK
PAV04G014890.1	chr4	8165563	8170013	-		RLK
PAV04G001680.1	chr4	819425	825029	-		RLK
PAV04G015430.1	chr4	8585977	8588317	+		RLK
PAV04G016100.1	chr4	8939542	8949230	-		RLK
PAV04G016130.1	chr4	8964457	8967707	-		RLK
PAV04G017080.2	chr4	9533191	9536529	+		RLK
PAV04G017080.1	chr4	9533191	9536529	+		RLK
PAV04G017210.1	chr4	9602035	9609824	+		RLK
PAV04G017400.1	chr4	9763204	9772483	+		RLK
PAV05G019420.1	chr5	11672731	11676980	-		RLK
PAV05G020090.1	chr5	12106541	12111254	-		RLK
PAV05G020100.1	chr5	12121695	12124697	-		RLK
PAV05G020190.1	chr5	12170718	12174061	-		RLK
PAV05G020190.2	chr5	12170718	12174799	-		RLK
PAV05G002170.1	chr5	1256219	1260623	+		RLK
PAV05G024310.1	chr5	14662142	14665707	+		RLK
PAV05G025420.1	chr5	15141494	15145233	+		RLK
PAV05G025420.2	chr5	15141555	15145233	+		RLK
PAV05G026070.1	chr5	15474386	15476290	+		RLK
PAV05G026740.1	chr5	15880779	15886214	+		RLK
PAV05G027530.1	chr5	16329786	16334673	-		RLK
PAV05G030000.1	chr5	17728018	17732185	+		RLK
PAV05G030360.1	chr5	17920931	17923321	-		RLK
PAV05G030400.1	chr5	17942462	17949392	-		RLK
PAV05G030730.1	chr5	18107068	18108477	-		RLK
PAV05G030780.1	chr5	18127967	18130316	-		RLK
PAV05G030790.1	chr5	18133461	18135323	-		RLK
PAV05G030800.1	chr5	18135799	18139620	-		RLK
PAV05G030820.1	chr5	18151676	18154358	-		RLK
PAV05G030840.1	chr5	18156284	18159235	-		RLK
PAV05G033700.1	chr5	19664918	19669051	+		RLK
PAV05G035330.1	chr5	20504800	20508945	-		RLK
PAV05G036330.1	chr5	20990538	20992397	-		RLK
PAV05G036990.1	chr5	21267737	21269188	+		RLK
PAV05G037140.1	chr5	21351256	21354057	+		RLK
PAV05G037430.1	chr5	21483865	21488390	+		RLK
PAV05G037620.1	chr5	21570921	21573889	+		RLK
PAV05G037870.1	chr5	21701631	21703270	-		RLK
PAV05G038320.1	chr5	21971749	21974582	-		RLK
PAV05G039280.1	chr5	22455434	22459429	+		RLK
PAV05G040940.1	chr5	23278515	23281655	-		RLK
PAV05G041020.1	chr5	23334865	23338707	+		RLK
PAV05G043540.1	chr5	24715571	24726669	+		RLK
PAV05G043550.1	chr5	24727099	24732385	-		RLK
PAV05G044230.1	chr5	25058244	25066268	+		RLK
PAV05G044230.2	chr5	25058283	25066268	+		RLK
PAV05G044570.1	chr5	25234275	25237420	-		RLK
PAV05G006250.1	chr5	3626494	3639598	-		RLK
PAV05G014100.1	chr5	8485640	8488513	-		RLK
PAV05G015200.1	chr5	9161874	9165359	-		RLK
PAV06G046440.3	chr6	10939189	10943948	+		RLK
PAV06G046440.1	chr6	10939189	10944111	+		RLK
PAV06G046440.2	chr6	10939189	10944111	+		RLK
PAV06G046440.4	chr6	10941720	10943528	+		RLK
PAV06G045530.5	chr6	11482467	11493606	+		RLK
PAV06G045530.2	chr6	11482467	11493797	+		RLK
PAV06G045530.1	chr6	11482467	11493797	+		RLK
PAV06G045530.3	chr6	11482467	11493797	+		RLK
PAV06G045530.4	chr6	11487207	11493606	+		RLK
PAV06G045530.6	chr6	11491402	11493185	+		RLK
PAV06G062270.1	chr6	1224083	1256383	-		RLK
PAV06G043690.1	chr6	12574235	12576541	+		RLK
PAV06G043230.1	chr6	12827015	12830194	-		RLK
PAV06G043080.1	chr6	12936822	12939129	-		RLK
PAV06G043020.1	chr6	12961425	12967988	-		RLK
PAV06G042780.1	chr6	13154476	13159283	-		RLK
PAV06G040350.1	chr6	14860590	14866139	+		RLK
PAV06G039260.3	chr6	15368007	15372415	+		RLK
PAV06G039260.1	chr6	15368007	15375573	+		RLK
PAV06G039260.2	chr6	15370362	15372415	+		RLK
PAV06G038530.2	chr6	15756826	15758635	-		RLK
PAV06G061680.1	chr6	1690481	1697552	+		RLK
PAV06G061580.1	chr6	1722593	1748752	-		RLK
PAV06G061510.1	chr6	1780214	1795536	+		RLK
PAV06G061240.1	chr6	1989584	1991287	+		RLK
PAV06G028250.2	chr6	21970642	21973612	+		RLK
PAV06G028220.2	chr6	21998908	22001821	+		RLK
PAV06G028200.4	chr6	22012685	22015358	+		RLK
PAV06G028200.3	chr6	22012685	22015829	+		RLK
PAV06G028200.1	chr6	22012685	22015959	+		RLK
PAV06G028200.2	chr6	22012850	22015829	+		RLK
PAV06G027930.1	chr6	22131589	22135904	+		RLK
PAV06G027800.1	chr6	22213469	22215263	+		RLK
PAV06G027030.1	chr6	22600049	22609386	-		RLK
PAV06G060550.1	chr6	2362095	2366081	+		RLK
PAV06G024170.1	chr6	24381387	24383144	-		RLK
PAV06G024020.1	chr6	24483404	24489825	-		RLK
PAV06G023590.1	chr6	24794470	24798407	+		RLK
PAV06G023540.1	chr6	24856594	24860528	+		RLK
PAV06G023490.1	chr6	24908470	24911823	+		RLK
PAV06G021360.1	chr6	26135714	26138142	-		RLK
PAV06G021230.1	chr6	26199751	26201226	+		RLK
PAV06G021200.1	chr6	26211962	26213275	+		RLK
PAV06G021180.1	chr6	26216498	26218535	+		RLK
PAV06G021150.1	chr6	26225676	26228195	+		RLK
PAV06G021140.1	chr6	26230449	26234499	+		RLK
PAV06G021130.1	chr6	26238280	26240817	+		RLK
PAV06G021120.1	chr6	26242796	26245207	+		RLK
PAV06G021020.1	chr6	26312084	26315417	+		RLK
PAV06G020830.1	chr6	26403250	26406162	+		RLK
PAV06G019040.1	chr6	27309822	27313616	+		RLK
PAV06G018940.1	chr6	27358080	27361631	+		RLK
PAV06G018930.1	chr6	27368257	27371563	+		RLK
PAV06G018170.1	chr6	27781210	27788024	+		RLK
PAV06G017730.1	chr6	28029668	28031326	-		RLK
PAV06G015840.1	chr6	29017298	29021730	-		RLK
PAV06G015810.1	chr6	29041765	29043744	-		RLK
PAV06G015710.1	chr6	29057137	29060305	-		RLK
PAV06G015700.1	chr6	29062215	29064221	-		RLK
PAV06G015620.1	chr6	29077582	29079459	-		RLK
PAV06G015430.1	chr6	29149345	29152312	+		RLK
PAV06G015310.1	chr6	29195999	29207280	+		RLK
PAV06G015310.2	chr6	29204202	29207229	+		RLK
PAV06G059630.1	chr6	2927163	2932032	-		RLK
PAV06G015160.1	chr6	29308940	29312258	-		RLK
PAV06G015040.1	chr6	29384189	29386806	+		RLK
PAV06G013530.1	chr6	30175116	30178217	+		RLK
PAV06G013510.1	chr6	30187172	30190312	+		RLK
PAV06G013420.1	chr6	30220462	30222169	+		RLK
PAV06G012060.1	chr6	30900535	30903746	-		RLK
PAV06G059330.2	chr6	3108715	3117207	-		RLK
PAV06G059330.1	chr6	3108715	3117526	-		RLK
PAV06G059300.1	chr6	3134736	3139373	+		RLK
PAV06G011220.1	chr6	31353795	31356433	+		RLK
PAV06G010870.1	chr6	31514198	31518642	-		RLK
PAV06G010220.1	chr6	31832892	31835570	+		RLK
PAV06G010180.2	chr6	31850840	31855011	-		RLK
PAV06G010180.1	chr6	31850840	31855013	-		RLK
PAV06G010120.2	chr6	31882374	31889020	+		RLK
PAV06G010120.1	chr6	31882374	31889228	+		RLK
PAV06G008970.1	chr6	32424795	32429205	+		RLK
PAV06G005840.1	chr6	33958235	33962636	+		RLK
PAV06G058800.1	chr6	3406661	3409247	-		RLK
PAV06G004670.1	chr6	34580278	34583770	+		RLK
PAV06G004330.1	chr6	34733749	34737267	+		RLK
PAV06G002680.1	chr6	35561079	35563712	+		RLK
PAV06G001720.1	chr6	36012709	36016094	-		RLK
PAV06G001480.1	chr6	36165949	36170036	+		RLK
PAV06G001370.1	chr6	36212147	36215072	-		RLK
PAV06G001110.1	chr6	36309423	36311807	+		RLK
PAV06G057840.1	chr6	3952682	3957275	+		RLK
PAV06G057560.1	chr6	4108472	4109962	-		RLK
PAV06G050430.3	chr6	8137202	8142023	-		RLK
PAV06G050430.2	chr6	8137202	8142604	-		RLK
PAV06G050430.1	chr6	8137202	8143124	-		RLK
PAV06G049780.2	chr6	8521775	8528064	-		RLK
PAV06G049780.1	chr6	8521775	8529344	-		RLK
PAV06G049530.1	chr6	8680511	8682349	+		RLK
PAV07G022820.1	chr7	13824522	13828568	+		RLK
PAV07G023040.1	chr7	13939270	13942503	+		RLK
PAV07G002720.1	chr7	1728326	1734966	+		RLK
PAV07G029620.1	chr7	17770400	17772567	+		RLK
PAV07G030330.1	chr7	18182388	18186400	-		RLK
PAV07G030330.2	chr7	18182388	18186400	-		RLK
PAV07G030730.1	chr7	18515641	18518834	+		RLK
PAV07G031010.1	chr7	18692251	18695891	+		RLK
PAV07G031440.1	chr7	18915519	18920873	-		RLK
PAV07G031920.1	chr7	19230682	19232682	-		RLK
PAV07G035870.1	chr7	21481865	21485723	+		RLK
PAV07G039550.1	chr7	23564231	23566989	+		RLK
PAV07G041440.1	chr7	24676716	24679589	+		RLK
PAV07G043850.1	chr7	26007965	26009824	+		RLK
PAV07G043870.1	chr7	26015387	26017510	-		RLK
PAV07G043880.1	chr7	26018088	26023147	-		RLK
PAV07G044880.1	chr7	26524429	26535851	+		RLK
PAV07G044880.2	chr7	26531824	26535851	+		RLK
PAV07G046350.1	chr7	27271725	27274025	+		RLK
PAV07G047520.1	chr7	27867414	27869998	-		RLK
PAV07G049030.1	chr7	28687632	28691395	-		RLK
PAV07G049650.1	chr7	28969954	28973438	+		RLK
PAV07G052780.1	chr7	30674442	30678810	+		RLK
PAV07G053090.1	chr7	30841019	30844635	-		RLK
PAV07G053100.1	chr7	30845985	30849541	-		RLK
PAV07G053140.1	chr7	30863174	30866647	-		RLK
PAV07G054530.1	chr7	31578081	31580115	+		RLK
PAV07G054700.1	chr7	31658433	31663060	+		RLK
PAV07G055150.1	chr7	31879216	31882726	+		RLK
PAV07G055450.1	chr7	32033724	32037854	+		RLK
PAV07G056620.1	chr7	32605611	32609791	+		RLK
PAV07G056620.2	chr7	32605611	32609791	+		RLK
PAV07G056620.3	chr7	32605887	32609791	+		RLK
PAV07G056950.1	chr7	32767390	32771244	-		RLK
PAV07G057620.1	chr7	33053575	33062652	-		RLK
PAV07G057640.1	chr7	33067055	33071298	-		RLK
PAV07G058000.1	chr7	33283167	33285740	+		RLK
PAV07G058350.1	chr7	33437464	33440708	-		RLK
PAV07G008340.1	chr7	4921765	4926662	-		RLK
PAV07G008340.2	chr7	4921765	4926662	-		RLK
PAV07G008340.3	chr7	4922138	4926299	-		RLK
PAV07G013820.1	chr7	8664404	8668573	+		RLK
PAV07G013820.3	chr7	8664404	8669418	+		RLK
PAV07G013820.2	chr7	8664404	8669418	+		RLK
PAV07G013820.4	chr7	8664599	8669418	+		RLK
PAV07G013820.5	chr7	8665770	8669418	+		RLK
PAV08G018820.1	chr8	10733629	10737159	-		RLK
PAV08G023960.1	chr8	13976734	13980342	+		RLK
PAV08G002690.3	chr8	1691768	1695745	-		RLK
PAV08G002710.1	chr8	1698008	1702315	-		RLK
PAV08G002710.2	chr8	1698008	1702315	-		RLK
PAV08G029660.1	chr8	17416537	17417478	-		RLK
PAV08G032780.2	chr8	19181512	19188441	+		RLK
PAV08G032780.1	chr8	19181512	19188441	+		RLK
PAV08G032940.1	chr8	19257296	19261527	+		RLK
PAV08G033020.1	chr8	19335463	19339172	-		RLK
PAV08G033020.2	chr8	19337204	19339172	-		RLK
PAV08G038320.1	chr8	22336676	22342225	-		RLK
PAV08G038320.2	chr8	22337568	22342225	-		RLK
PAV08G038320.3	chr8	22338196	22342225	-		RLK
PAV08G038320.4	chr8	22338619	22342225	-		RLK
PAV08G039170.1	chr8	22852432	22858172	-		RLK
PAV08G039880.2	chr8	23288680	23293593	-		RLK
PAV08G039880.3	chr8	23290441	23293593	-		RLK
PAV08G041650.1	chr8	24293088	24296058	-		RLK
PAV08G042490.1	chr8	24779863	24783325	-		RLK
PAV08G043130.1	chr8	25092011	25095040	+		RLK
PAV08G004020.1	chr8	2524935	2528851	-		RLK
PAV08G046170.1	chr8	26808414	26811195	+		RLK
PAV08G046590.1	chr8	27042756	27045839	-		RLK
PAV08G048260.1	chr8	27858614	27863115	-		RLK
PAV08G048990.1	chr8	28251230	28254335	-		RLK
PAV08G049080.1	chr8	28292331	28295983	+		RLK
PAV08G049590.1	chr8	28537735	28542817	-		RLK
PAV08G050050.1	chr8	28797227	28800913	+		RLK
PAV08G050370.1	chr8	28953728	28957622	+		RLK
PAV08G052690.1	chr8	30211224	30220026	+		RLK
PAV08G054400.1	chr8	31044073	31046034	-		RLK
PAV08G007770.1	chr8	4873777	4877095	-		RLK
PAV08G008830.1	chr8	5493166	5496630	+		RLK
PAV08G016150.1	chr8	9255703	9256503	+		RLK
PAV08G016590.1	chr8	9502675	9510708	+		RLK
PAV00G003120.1	Scaffold31	1383107	1386135	+		RLK
PAV00G003610.1	Scaffold31	1687731	1688694	-		RLK
PAV00G001980.1	Scaffold31	554868	559488	-		RLK
PAV00G002050.1	Scaffold31	606854	608341	-		RLK
PAV00G002100.1	Scaffold31	646217	647197	-		RLK
PAV00G002150.1	Scaffold31	678130	715567	-		RLK
PAV00G002220.1	Scaffold31	757719	760402	-		RLK
PAV00G002280.1	Scaffold31	784182	786629	-		RLK
PAV00G004000.1	Scaffold32	104544	105262	+		RLK
PAV00G004230.1	Scaffold32	190750	192087	-		RLK
PAV00G004240.1	Scaffold32	192773	198319	+		RLK
PAV00G004240.2	Scaffold32	196403	198319	+		RLK
PAV00G004530.1	Scaffold32	320857	322729	-		RLK
PAV00G004540.1	Scaffold32	323997	324770	+		RLK
PAV00G003860.1	Scaffold32	37094	37822	+		RLK
PAV00G004770.1	Scaffold32	434076	437243	+		RLK
PAV00G005190.1	Scaffold33	148868	168750	-		RLK
PAV00G005190.2	Scaffold33	148893	154795	-		RLK
PAV00G005190.3	Scaffold33	148893	155075	-		RLK
PAV00G005190.4	Scaffold33	148893	155075	-		RLK
PAV00G005190.5	Scaffold33	158539	168750	-		RLK
PAV00G005190.6	Scaffold33	158539	168995	-		RLK
PAV00G005370.1	Scaffold33	244254	249807	-		RLK
PAV00G008570.1	Scaffold36	1178592	1182236	+		RLK
PAV00G008570.2	Scaffold36	1178592	1182236	+		RLK
PAV00G008590.2	Scaffold36	1185054	1194011	+		RLK
PAV00G011190.1	Scaffold42	253930	258356	-		RLK
PAV00G011240.1	Scaffold42	289962	293261	-		RLK
PAV00G011830.1	Scaffold43	132690	135595	-		RLK
PAV00G011950.2	Scaffold44	50420	61887	+		RLK
PAV00G011970.1	Scaffold44	69105	70929	-		RLK
PAV00G015590.1	Scaffold50	390863	394780	-		RLK
PAV00G020110.1	Scaffold53	1024364	1026217	-		RLK
PAV00G028120.1	Scaffold64	15511	20139	+		RLK
PAV00G030980.1	Scaffold65	1075598	1077571	+		RLK
PAV00G030980.2	Scaffold65	1075598	1077571	+		RLK
PAV00G031070.1	Scaffold65	1108626	1110288	-		RLK
PAV00G030060.1	Scaffold65	588245	590182	+		RLK
PAV00G030380.1	Scaffold65	756987	759462	-		RLK
PAV00G030410.1	Scaffold65	784974	787538	-		RLK
PAV00G030420.1	Scaffold65	788292	790896	+		RLK
PAV00G030510.1	Scaffold65	863166	864633	-		RLK
PAV00G030530.1	Scaffold65	869671	871398	+		RLK
PAV00G030730.1	Scaffold65	924663	926739	-		RLK
PAV00G030740.1	Scaffold65	932064	934045	+		RLK
PAV00G030740.2	Scaffold65	932064	934045	+		RLK
PAV01G025970.1	chr1	15489901	15494480	-		RLP
PAV01G041250.1	chr1	23938548	23941720	+		RLP
PAV01G047120.1	chr1	27219516	27221327	+		RLP
PAV01G056680.1	chr1	32621985	32624194	+		RLP
PAV01G061250.1	chr1	35201722	35203978	+		RLP
PAV01G063910.2	chr1	36561592	36566470	-		RLP
PAV01G069870.1	chr1	39698145	39700649	-		RLP
PAV01G070090.1	chr1	39835698	39840650	+		RLP
PAV01G073310.1	chr1	41495830	41497461	-		RLP
PAV01G074210.1	chr1	42013193	42014323	-		RLP
PAV01G089570.1	chr1	50576557	50581247	-		RLP
PAV01G091560.1	chr1	51814186	51817030	+		RLP
PAV01G093700.1	chr1	53033907	53037431	-		RLP
PAV01G096690.1	chr1	54946438	54949534	+		RLP
PAV01G096880.1	chr1	55115672	55116430	+		RLP
PAV01G101310.1	chr1	58083047	58090886	-		RLP
PAV02G046710.1	chr2	14686975	14687772	-		RLP
PAV02G046520.1	chr2	14762726	14763514	-		RLP
PAV02G046100.1	chr2	15041739	15042335	+		RLP
PAV02G046060.1	chr2	15084845	15085141	+		RLP
PAV02G045860.1	chr2	15190326	15192582	+		RLP
PAV02G045580.1	chr2	15396420	15398696	+		RLP
PAV02G045080.1	chr2	15698333	15702668	+		RLP
PAV02G041010.1	chr2	17955658	17958401	-		RLP
PAV02G040320.1	chr2	18336575	18336985	+		RLP
PAV02G040070.1	chr2	18458154	18459023	+		RLP
PAV02G068480.1	chr2	1912199	1914382	-		RLP
PAV02G033220.1	chr2	22387618	22393154	+		RLP
PAV02G027550.1	chr2	25637702	25642416	+		RLP
PAV02G026770.1	chr2	26061428	26079709	+		RLP
PAV02G026700.1	chr2	26113637	26116546	+		RLP
PAV02G026630.1	chr2	26150729	26175664	+		RLP
PAV02G026220.1	chr2	26394393	26395048	-		RLP
PAV02G025870.4	chr2	26604380	26615129	-		RLP
PAV02G025870.3	chr2	26604380	26615194	-		RLP
PAV02G025870.2	chr2	26609947	26626099	-		RLP
PAV02G067060.1	chr2	2832254	2835132	-		RLP
PAV02G022210.1	chr2	28952232	28953337	+		RLP
PAV02G022120.1	chr2	28990949	28992216	+		RLP
PAV02G021240.1	chr2	29582079	29584698	-		RLP
PAV02G021160.1	chr2	29620031	29621188	-		RLP
PAV02G020420.1	chr2	30024247	30027240	+		RLP
PAV02G020350.1	chr2	30057961	30059453	-		RLP
PAV02G006870.1	chr2	37512838	37515307	+		RLP
PAV02G006840.1	chr2	37532784	37540264	+		RLP
PAV02G063870.1	chr2	4758950	4764701	-		RLP
PAV03G030220.1	chr3	18132583	18138080	-		RLP
PAV03G032550.1	chr3	19625525	19626790	+		RLP
PAV03G003670.1	chr3	2197047	2200586	-		RLP
PAV03G003730.1	chr3	2218511	2228503	-		RLP
PAV03G008130.1	chr3	4904129	4905165	+		RLP
PAV03G008260.1	chr3	5040884	5045839	+		RLP
PAV04G019440.1	chr4	10984097	10987003	-		RLP
PAV04G021490.1	chr4	12200971	12201942	-		RLP
PAV04G022300.1	chr4	12607447	12609694	+		RLP
PAV04G022420.1	chr4	12663734	12665997	+		RLP
PAV04G022420.2	chr4	12663749	12665989	+		RLP
PAV04G022430.1	chr4	12667947	12668516	-		RLP
PAV04G034000.1	chr4	19579628	19583243	-		RLP
PAV04G034410.1	chr4	19798032	19800284	+		RLP
PAV04G035320.1	chr4	20283292	20284362	-		RLP
PAV04G036160.1	chr4	20719174	20719464	+		RLP
PAV04G005880.1	chr4	2997949	3003494	+		RLP
PAV04G007230.1	chr4	3680540	3682507	+		RLP
PAV04G007340.1	chr4	3735329	3748869	+		RLP
PAV04G007400.1	chr4	3785344	3789427	-		RLP
PAV04G007470.1	chr4	3841894	3842640	-		RLP
PAV04G007970.1	chr4	4112478	4117874	+		RLP
PAV04G012230.2	chr4	6588517	6599808	+		RLP
PAV04G012300.1	chr4	6627596	6642309	+		RLP
PAV04G014290.1	chr4	7851916	7852506	-		RLP
PAV04G014920.1	chr4	8186508	8199142	+		RLP
PAV04G015080.1	chr4	8276840	8307402	+		RLP
PAV04G016080.1	chr4	8922172	8925489	-		RLP
PAV04G016500.1	chr4	9177372	9191820	-		RLP
PAV05G037570.1	chr5	21544619	21547279	+		RLP
PAV05G042710.1	chr5	24271715	24273354	-		RLP
PAV06G045760.1	chr6	11339204	11339842	+		RLP
PAV06G062450.1	chr6	1134713	1137500	-		RLP
PAV06G062440.1	chr6	1138076	1140232	-		RLP
PAV06G031680.1	chr6	19805866	19808460	+		RLP
PAV06G022940.1	chr6	25239835	25240662	-		RLP
PAV06G012520.1	chr6	30631453	30638946	+		RLP
PAV06G012480.1	chr6	30658361	30660781	+		RLP
PAV06G012410.1	chr6	30701659	30704895	+		RLP
PAV06G012390.1	chr6	30708993	30710411	+		RLP
PAV06G057930.1	chr6	3904214	3904651	-		RLP
PAV06G054080.1	chr6	5902509	5904894	+		RLP
PAV06G053150.1	chr6	6424582	6426524	+		RLP
PAV06G063350.1	chr6	658439	670553	+		RLP
PAV06G052500.1	chr6	6791612	6795300	-		RLP
PAV07G033060.1	chr7	19943093	19947927	-		RLP
PAV07G038970.1	chr7	23210364	23219379	+		RLP
PAV07G038970.2	chr7	23210364	23219379	+		RLP
PAV07G052910.1	chr7	30761483	30763398	+		RLP
PAV07G007930.1	chr7	4713428	4713652	-		RLP
PAV07G001090.1	chr7	577452	586722	-		RLP
PAV07G013980.2	chr7	8721653	8724131	+		RLP
PAV08G017540.1	chr8	10049627	10050619	+		RLP
PAV08G017960.1	chr8	10304034	10307717	+		RLP
PAV08G018030.1	chr8	10335517	10337925	+		RLP
PAV08G018180.1	chr8	10392102	10395529	+		RLP
PAV08G018290.1	chr8	10465238	10465885	+		RLP
PAV08G018340.1	chr8	10488779	10491187	+		RLP
PAV08G018490.1	chr8	10540031	10540873	+		RLP
PAV08G046530.1	chr8	26989070	26989912	-		RLP
PAV08G046560.1	chr8	27006083	27022868	-		RLP
PAV08G046580.1	chr8	27034924	27041712	-		RLP
PAV08G050830.1	chr8	29187806	29189212	+		RLP
PAV08G051420.1	chr8	29485612	29487768	+		RLP
PAV08G005070.1	chr8	3230008	3230424	-		RLP
PAV08G009610.2	chr8	5877959	5884131	+		RLP
PAV08G009610.3	chr8	5877959	5884915	+		RLP
PAV00G008630.1	Scaffold36	1202924	1204938	-		RLP
PAV00G008680.1	Scaffold36	1218635	1231812	-		RLP
PAV00G011200.1	Scaffold42	261083	264398	-		RLP
PAV00G011310.1	Scaffold42	321415	324631	-		RLP
PAV00G013000.1	Scaffold46	74586	76132	+		RLP
PAV00G014650.1	Scaffold49	196333	199725	+		RLP
PAV00G014740.1	Scaffold49	238167	238802	+		RLP
PAV00G014920.1	Scaffold49	304616	305623	+		RLP
PAV00G020940.1	Scaffold54	16265	21091	+		RLP
PAV00G024150.1	Scaffold60	4236	6005	-		RLP
PAV00G025400.1	Scaffold60	604611	606169	+		RLP
PAV00G032200.1	Scaffold66	755435	755767	+		RLP
PAV00G032430.1	Scaffold66	911311	912070	+		RLP
PAV01G003450.1	chr1	2121400	2125222	-		RPW8
PAV02G053000.1	chr2	10939901	10940436	-		RPW8
PAV02G017470.3	chr2	31757090	31763810	-		RPW8
PAV02G017470.2	chr2	31757090	31763810	-		RPW8
PAV02G017470.1	chr2	31757090	31764029	-		RPW8
PAV02G062650.2	chr2	5553153	5558523	+		RPW8
PAV02G060080.1	chr2	6892375	6898047	+		RPW8
PAV02G060070.1	chr2	6904373	6905120	+		RPW8
PAV02G059230.1	chr2	7479962	7480330	+		RPW8
PAV02G055040.1	chr2	9735873	9736408	+		RPW8
PAV02G054940.1	chr2	9813049	9813503	+		RPW8
PAV04G047480.1	chr4	27624873	27625286	-		RPW8
PAV04G047880.1	chr4	27822436	27822825	-		RPW8
PAV04G051940.1	chr4	30327138	30327527	-		RPW8
PAV07G042360.1	chr7	25211732	25214709	-		RPW8
PAV07G042370.1	chr7	25220569	25221180	-		RPW8
PAV07G042380.1	chr7	25225053	25228581	-		RPW8
PAV07G042410.1	chr7	25243697	25249020	-		RPW8
PAV07G042720.1	chr7	25378064	25378564	-		RPW8
PAV07G042800.1	chr7	25408057	25408641	-		RPW8
PAV07G042810.1	chr7	25411849	25412748	-		RPW8
PAV07G042830.1	chr7	25422511	25423092	-		RPW8
PAV08G043180.1	chr8	25119684	25121756	+		RPW8
PAV01G022810.1	chr1	13566906	13570477	-		TM-CC
PAV01G026430.1	chr1	15701136	15704455	-		TM-CC
PAV01G037630.1	chr1	21962496	21968619	-		TM-CC
PAV01G042480.1	chr1	24640522	24645687	-		TM-CC
PAV01G048720.1	chr1	28037242	28039848	-		TM-CC
PAV01G053080.2	chr1	30535952	30551692	-		TM-CC
PAV01G063690.1	chr1	36442035	36444194	-		TM-CC
PAV01G064340.1	chr1	36779752	36782374	+		TM-CC
PAV01G070440.2	chr1	40006386	40008048	-		TM-CC
PAV01G077610.1	chr1	43874193	43875047	-		TM-CC
PAV01G078440.1	chr1	44289502	44293297	-		TM-CC
PAV01G080060.1	chr1	45193327	45202272	-		TM-CC
PAV01G083720.1	chr1	47173927	47175773	+		TM-CC
PAV01G084320.1	chr1	47488054	47493838	+		TM-CC
PAV01G087730.1	chr1	49501156	49502869	+		TM-CC
PAV01G087900.1	chr1	49613322	49627244	+		TM-CC
PAV01G087900.2	chr1	49614044	49627811	+		TM-CC
PAV01G089070.1	chr1	50322274	50323347	-		TM-CC
PAV01G089280.1	chr1	50418981	50426244	+		TM-CC
PAV01G092650.1	chr1	52424856	52430001	+		TM-CC
PAV01G092650.2	chr1	52424856	52430001	+		TM-CC
PAV01G093730.1	chr1	53050099	53055230	+		TM-CC
PAV01G096470.1	chr1	54820154	54822150	+		TM-CC
PAV01G100940.2	chr1	57856028	57859616	-		TM-CC
PAV02G053560.1	chr2	10614032	10618052	+		TM-CC
PAV02G069800.1	chr2	1159239	1169569	+		TM-CC
PAV02G043470.1	chr2	16596760	16601096	+		TM-CC
PAV02G041460.1	chr2	17683567	17685991	+		TM-CC
PAV02G041240.1	chr2	17780343	17782900	+		TM-CC
PAV02G041140.1	chr2	17843279	17852119	+		TM-CC
PAV02G031250.1	chr2	23575754	23578066	-		TM-CC
PAV02G028210.1	chr2	25213765	25219947	+		TM-CC
PAV02G027750.1	chr2	25499029	25500438	+		TM-CC
PAV02G022870.1	chr2	28598105	28605307	+		TM-CC
PAV02G016030.1	chr2	32624855	32627915	-		TM-CC
PAV02G015230.1	chr2	33005135	33008887	-		TM-CC
PAV02G012190.1	chr2	34864694	34872968	+		TM-CC
PAV02G006130.1	chr2	37902104	37909283	-		TM-CC
PAV02G003720.2	chr2	39069788	39076930	+		TM-CC
PAV02G060220.1	chr2	6840765	6843110	+		TM-CC
PAV02G058800.1	chr2	7760948	7763116	+		TM-CC
PAV03G030500.1	chr3	18268010	18271091	+		TM-CC
PAV03G030500.2	chr3	18268010	18271267	+		TM-CC
PAV03G033080.1	chr3	19918881	19920563	-		TM-CC
PAV03G003660.1	chr3	2187693	2196583	+		TM-CC
PAV03G003660.2	chr3	2187850	2195322	+		TM-CC
PAV03G042160.1	chr3	24894263	24897946	-		TM-CC
PAV03G004070.1	chr3	2494512	2498682	-		TM-CC
PAV03G004070.2	chr3	2494514	2498682	-		TM-CC
PAV03G004150.1	chr3	2537951	2544202	+		TM-CC
PAV03G051330.1	chr3	29732268	29734303	+		TM-CC
PAV03G006180.1	chr3	3724015	3725610	-		TM-CC
PAV03G007440.1	chr3	4453146	4461506	-		TM-CC
PAV03G009240.3	chr3	5620370	5625729	+		TM-CC
PAV03G009690.1	chr3	5923351	5925351	-		TM-CC
PAV03G014230.1	chr3	8879907	8881613	+		TM-CC
PAV04G023710.2	chr4	13427922	13437379	-		TM-CC
PAV04G029600.1	chr4	16966256	16972506	-		TM-CC
PAV04G004390.1	chr4	2170004	2174752	-		TM-CC
PAV04G000980.1	chr4	502210	505037	+		TM-CC
PAV04G009860.1	chr4	5089376	5092922	-		TM-CC
PAV04G012580.1	chr4	6809686	6816987	-		TM-CC
PAV04G012610.1	chr4	6851174	6858526	-		TM-CC
PAV04G012650.1	chr4	6895787	6901363	-		TM-CC
PAV05G001930.1	chr5	1071381	1073367	+		TM-CC
PAV05G021080.1	chr5	12715818	12720235	-		TM-CC
PAV05G023320.1	chr5	14026683	14030310	+		TM-CC
PAV05G027230.1	chr5	16184968	16189605	-		TM-CC
PAV05G027230.2	chr5	16185673	16189605	-		TM-CC
PAV05G028610.1	chr5	16999664	17000773	+		TM-CC
PAV05G000480.1	chr5	176391	183583	-		TM-CC
PAV05G000480.3	chr5	176391	183584	-		TM-CC
PAV05G003360.1	chr5	2067969	2070100	-		TM-CC
PAV05G038740.1	chr5	22194348	22197028	+		TM-CC
PAV05G039020.1	chr5	22329123	22330646	+		TM-CC
PAV05G039110.1	chr5	22371438	22372944	-		TM-CC
PAV05G040190.1	chr5	22870036	22875062	-		TM-CC
PAV05G040930.1	chr5	23276869	23278142	+		TM-CC
PAV05G045130.1	chr5	25577265	25582098	+		TM-CC
PAV05G045250.1	chr5	25633695	25634593	-		TM-CC
PAV05G000690.1	chr5	329747	336870	-		TM-CC
PAV05G000690.2	chr5	331544	336870	-		TM-CC
PAV05G000690.3	chr5	331852	336870	-		TM-CC
PAV05G000690.4	chr5	331852	337321	-		TM-CC
PAV05G006230.1	chr5	3609890	3612916	+		TM-CC
PAV05G000880.1	chr5	471790	475490	-		TM-CC
PAV05G011380.1	chr5	6476469	6500172	-		TM-CC
PAV05G013560.1	chr5	8149970	8160601	+		TM-CC
PAV05G015440.1	chr5	9318499	9326624	+		TM-CC
PAV05G016200.1	chr5	9760054	9761546	-		TM-CC
PAV06G030010.2	chr6	20790790	20801356	+		TM-CC
PAV06G030010.1	chr6	20790790	20801423	+		TM-CC
PAV06G023100.1	chr6	25171088	25172425	-		TM-CC
PAV06G020900.1	chr6	26368395	26369579	-		TM-CC
PAV06G013270.1	chr6	30285959	30290024	-		TM-CC
PAV06G010140.1	chr6	31870971	31874325	-		TM-CC
PAV06G004120.2	chr6	34841066	34844963	-		TM-CC
PAV06G004120.3	chr6	34841073	34844289	-		TM-CC
PAV06G004120.1	chr6	34841073	34844963	-		TM-CC
PAV06G003770.1	chr6	35038323	35043027	+		TM-CC
PAV06G001730.1	chr6	36003557	36012143	+		TM-CC
PAV06G001730.2	chr6	36003557	36012143	+		TM-CC
PAV06G056320.1	chr6	4770653	4773110	+		TM-CC
PAV06G050810.1	chr6	7864825	7869691	-		TM-CC
PAV06G062900.1	chr6	857032	860721	+		TM-CC
PAV06G047860.1	chr6	9896065	9900201	+		TM-CC
PAV07G023620.1	chr7	14319006	14320921	+		TM-CC
PAV07G032120.1	chr7	19363544	19366725	-		TM-CC
PAV07G033460.1	chr7	20167896	20178959	+		TM-CC
PAV07G036680.1	chr7	21953326	21963307	-		TM-CC
PAV07G042380.1	chr7	25225053	25228581	-		TM-CC
PAV07G042840.1	chr7	25423549	25424641	-		TM-CC
PAV07G045630.1	chr7	26920896	26922683	+		TM-CC
PAV07G046090.1	chr7	27122494	27126831	+		TM-CC
PAV07G047090.1	chr7	27638448	27640658	-		TM-CC
PAV07G054640.1	chr7	31633911	31635987	-		TM-CC
PAV07G056570.1	chr7	32577035	32579759	-		TM-CC
PAV07G057010.1	chr7	32798656	32801511	-		TM-CC
PAV07G057480.1	chr7	32995184	33001292	+		TM-CC
PAV07G058280.1	chr7	33399456	33404513	+		TM-CC
PAV07G058480.1	chr7	33527433	33532148	+		TM-CC
PAV07G058550.1	chr7	33557866	33563634	-		TM-CC
PAV07G005820.1	chr7	3470982	3472253	-		TM-CC
PAV08G001750.1	chr8	1091908	1098284	-		TM-CC
PAV08G028930.1	chr8	16986462	16997330	+		TM-CC
PAV08G029270.1	chr8	17208183	17210623	-		TM-CC
PAV08G033720.1	chr8	19711811	19714201	-		TM-CC
PAV08G033810.1	chr8	19765534	19767916	-		TM-CC
PAV08G034040.1	chr8	19889196	19892281	-		TM-CC
PAV08G034490.1	chr8	20176017	20178159	-		TM-CC
PAV08G034530.1	chr8	20206194	20208332	-		TM-CC
PAV08G034590.1	chr8	20220493	20221437	-		TM-CC
PAV08G034640.1	chr8	20237767	20239902	-		TM-CC
PAV08G046430.1	chr8	26933223	26938054	+		TM-CC
PAV08G049960.1	chr8	28753797	28762367	+		TM-CC
PAV08G050200.1	chr8	28869632	28874185	+		TM-CC
PAV08G052650.1	chr8	30185186	30186529	-		TM-CC
PAV08G056090.1	chr8	31855023	31858059	-		TM-CC
PAV08G006720.1	chr8	4243843	4251069	+		TM-CC
PAV08G008430.1	chr8	5239379	5246166	-		TM-CC
PAV00G003470.1	Scaffold31	1602416	1607725	-		TM-CC
PAV00G008050.1	Scaffold36	877529	881207	-		TM-CC
PAV00G010270.1	Scaffold40	10635	11828	+		TM-CC
PAV00G027080.1	Scaffold63	181696	185815	+		TM-CC
PAV00G034820.1	Scaffold67	918304	924564	+		TM-CC
