# Supplementary material for: Chromosome-scale genome assembly of Prunus pusilliflora provides novel insights into genome evolution, disease resistance, and dormancy release in Cerasus L
Source: Hortic Res. 2023 Apr 10;10(5):uhad062. doi: 10.1093/hr/uhad062 (PMC10200261; doi:10.1093/hr/uhad062)
Supplement: Web_Material_uhad062 [file web_material_uhad062.zip › Table S43.xlsx]

## Sheet: Table S43
Table S43. Identification of disease-resistance gene (R-gene) families in P. avium.
Gene ID	Chr	Start	End	Strand	NBS_type	RGA_type
FUN_001833-T1	chr_1	18136337	18137635	+	CN	NBS
FUN_001890-T1	chr_1	18667361	18675736	+	CN	NBS
FUN_002903-T1	chr_1	26942436	26943869	-	CN	NBS
FUN_003427-T1	chr_1	31617629	31625971	+	CN	NBS
FUN_009521-T1	chr_2	19779644	19780807	+	CN	NBS
FUN_010417-T1	chr_2	27335433	27336152	-	CN	NBS
FUN_008314-T1	chr_2	8973939	8977597	-	CN	NBS
FUN_008327-T1	chr_2	9134134	9143139	+	CN	NBS
FUN_008327-T2	chr_2	9134134	9143139	+	CN	NBS
FUN_013548-T1	chr_3	5410312	5411964	+	CN	NBS
FUN_037620-T1	chr_7	16901425	16903114	-	CN	NBS
FUN_027697-T1	chr_8	11159076	11160317	+	CN	NBS
FUN_027722-T1	chr_8	11328830	11330569	+	CN	NBS
FUN_001890-T2	chr_1	18667361	18675736	+	CNL	NBS
FUN_002525-T1	chr_1	24035629	24041653	+	CNL	NBS
FUN_002536-T1	chr_1	24106838	24110309	-	CNL	NBS
FUN_003424-T1	chr_1	31596782	31601527	+	CNL	NBS
FUN_000475-T1	chr_1	7514598	7518668	-	CNL	NBS
FUN_000505-T1	chr_1	7700322	7703200	+	CNL	NBS
FUN_000522-T1	chr_1	7795344	7799936	+	CNL	NBS
FUN_000528-T1	chr_1	7827843	7831139	-	CNL	NBS
FUN_000577-T1	chr_1	8166673	8172182	+	CNL	NBS
FUN_000581-T1	chr_1	8199652	8202997	+	CNL	NBS
FUN_000587-T1	chr_1	8220619	8223975	+	CNL	NBS
FUN_008422-T1	chr_2	10063474	10071447	+	CNL	NBS
FUN_008445-T1	chr_2	10267317	10272636	+	CNL	NBS
FUN_008476-T1	chr_2	10569137	10572603	+	CNL	NBS
FUN_008667-T1	chr_2	12282486	12289491	+	CNL	NBS
FUN_008682-T1	chr_2	12421131	12427904	+	CNL	NBS
FUN_008780-T1	chr_2	13308690	13316511	+	CNL	NBS
FUN_008782-T1	chr_2	13327372	13329905	+	CNL	NBS
FUN_008784-T1	chr_2	13339283	13344258	+	CNL	NBS
FUN_008865-T1	chr_2	14148224	14154563	+	CNL	NBS
FUN_008878-T1	chr_2	14245493	14249424	+	CNL	NBS
FUN_008889-T1	chr_2	14310509	14314522	+	CNL	NBS
FUN_008891-T1	chr_2	14343055	14348178	+	CNL	NBS
FUN_008895-T1	chr_2	14382874	14387668	+	CNL	NBS
FUN_008907-T1	chr_2	14521020	14523623	+	CNL	NBS
FUN_008922-T1	chr_2	14640664	14644680	+	CNL	NBS
FUN_008927-T1	chr_2	14675332	14679312	+	CNL	NBS
FUN_008932-T1	chr_2	14713412	14717455	+	CNL	NBS
FUN_008934-T1	chr_2	14740352	14744218	+	CNL	NBS
FUN_009039-T1	chr_2	15653259	15655784	+	CNL	NBS
FUN_009042-T1	chr_2	15666931	15669795	+	CNL	NBS
FUN_009045-T1	chr_2	15695954	15699262	+	CNL	NBS
FUN_009053-T1	chr_2	15762164	15766327	+	CNL	NBS
FUN_009264-T1	chr_2	17700692	17705201	-	CNL	NBS
FUN_010615-T1	chr_2	28933623	28939227	-	CNL	NBS
FUN_010616-T1	chr_2	28941451	28947744	-	CNL	NBS
FUN_010620-T1	chr_2	28966904	28973503	-	CNL	NBS
FUN_010673-T1	chr_2	29433097	29436316	-	CNL	NBS
FUN_010676-T1	chr_2	29470257	29476036	-	CNL	NBS
FUN_011097-T1	chr_2	33055731	33067369	-	CNL	NBS
FUN_011128-T1	chr_2	33307162	33312939	-	CNL	NBS
FUN_008316-T1	chr_2	8984109	8987795	-	CNL	NBS
FUN_008322-T1	chr_2	9079447	9088400	-	CNL	NBS
FUN_008332-T1	chr_2	9179830	9184212	+	CNL	NBS
FUN_008335-T1	chr_2	9199842	9203886	+	CNL	NBS
FUN_008341-T1	chr_2	9262803	9268404	+	CNL	NBS
FUN_008341-T2	chr_2	9262803	9268404	+	CNL	NBS
FUN_008388-T1	chr_2	9708484	9712728	+	CNL	NBS
FUN_014330-T1	chr_3	11159186	11164399	+	CNL	NBS
FUN_014336-T1	chr_3	11198928	11203312	+	CNL	NBS
FUN_014357-T1	chr_3	11311584	11315077	+	CNL	NBS
FUN_014474-T1	chr_3	12309290	12317486	+	CNL	NBS
FUN_013540-T1	chr_3	5342883	5347142	+	CNL	NBS
FUN_013554-T1	chr_3	5447770	5453740	+	CNL	NBS
FUN_013816-T1	chr_3	7276712	7280317	-	CNL	NBS
FUN_013818-T1	chr_3	7305791	7309402	-	CNL	NBS
FUN_013965-T2	chr_3	8388365	8394777	-	CNL	NBS
FUN_033458-T1	chr_4	12191922	12195674	+	CNL	NBS
FUN_034131-T1	chr_4	17259257	17262361	+	CNL	NBS
FUN_032833-T1	chr_4	7957384	7962026	-	CNL	NBS
FUN_032837-T1	chr_4	7984060	7988405	+	CNL	NBS
FUN_021747-T1	chr_6	29705612	29711668	-	CNL	NBS
FUN_021750-T1	chr_6	29732209	29738457	-	CNL	NBS
FUN_037099-T1	chr_7	12342802	12349393	-	CNL	NBS
FUN_037101-T1	chr_7	12366218	12381311	-	CNL	NBS
FUN_037101-T2	chr_7	12366218	12381311	-	CNL	NBS
FUN_037101-T3	chr_7	12366218	12381311	-	CNL	NBS
FUN_037108-T1	chr_7	12438377	12445931	-	CNL	NBS
FUN_037776-T1	chr_7	18198218	18201306	-	CNL	NBS
FUN_027669-T1	chr_8	10920595	10923941	-	CNL	NBS
FUN_027682-T1	chr_8	11023632	11027330	+	CNL	NBS
FUN_027969-T2	chr_8	13284031	13289231	+	CNL	NBS
FUN_029071-T1	chr_8	22119751	22125475	+	CNL	NBS
FUN_029078-T1	chr_8	22170628	22174281	+	CNL	NBS
FUN_029085-T1	chr_8	22203340	22207385	+	CNL	NBS
FUN_029091-T1	chr_8	22293548	22298266	+	CNL	NBS
FUN_029098-T1	chr_8	22354420	22358296	+	CNL	NBS
FUN_029624-T1	chr_8	26476311	26484226	+	CNL	NBS
FUN_029764-T1	chr_8	27448361	27450916	+	CNL	NBS
FUN_030527-T1	chr_8	32221106	32231286	-	CNL	NBS
FUN_040209-T1	chr_8	7503834	7508584	+	CNL	NBS
FUN_040209-T3	chr_8	7503834	7508584	+	CNL	NBS
FUN_002543-T1	chr_1	24133874	24135777	-	NBS	NBS
FUN_002585-T1	chr_1	24364909	24369484	+	NBS	NBS
FUN_002586-T1	chr_1	24372058	24372759	+	NBS	NBS
FUN_002882-T1	chr_1	26737875	26738510	-	NBS	NBS
FUN_000156-T1	chr_1	5217120	5218336	+	NBS	NBS
FUN_007212-T1	chr_1	55629154	55632582	+	NBS	NBS
FUN_007213-T1	chr_1	55632739	55635821	+	NBS	NBS
FUN_000450-T1	chr_1	7279989	7282099	+	NBS	NBS
FUN_000464-T1	chr_1	7411726	7412319	-	NBS	NBS
FUN_000465-T1	chr_1	7413201	7414439	-	NBS	NBS
FUN_000550-T1	chr_1	7983665	7985589	-	NBS	NBS
FUN_000578-T1	chr_1	8181459	8184671	+	NBS	NBS
FUN_008420-T1	chr_2	10026108	10026482	-	NBS	NBS
FUN_008424-T1	chr_2	10087006	10087740	+	NBS	NBS
FUN_008829-T1	chr_2	13749999	13750614	+	NBS	NBS
FUN_010672-T1	chr_2	29422547	29423503	-	NBS	NBS
FUN_010675-T1	chr_2	29460965	29461962	-	NBS	NBS
FUN_014342-T1	chr_3	11233457	11237864	+	NBS	NBS
FUN_015854-T1	chr_3	23316698	23317954	-	NBS	NBS
FUN_016139-T1	chr_3	25442894	25444000	+	NBS	NBS
FUN_016148-T1	chr_3	25489924	25490985	+	NBS	NBS
FUN_016151-T1	chr_3	25506342	25509875	+	NBS	NBS
FUN_016171-T1	chr_3	25676582	25684408	+	NBS	NBS
FUN_016178-T1	chr_3	25711398	25713655	+	NBS	NBS
FUN_016182-T1	chr_3	25728319	25731010	+	NBS	NBS
FUN_016189-T1	chr_3	25779766	25784729	+	NBS	NBS
FUN_013492-T1	chr_3	4983850	4985955	+	NBS	NBS
FUN_034129-T1	chr_4	17248103	17248531	+	NBS	NBS
FUN_031916-T1	chr_4	2280186	2281353	-	NBS	NBS
FUN_031921-T1	chr_4	2317304	2318155	-	NBS	NBS
FUN_021269-T1	chr_6	26190913	26192108	-	NBS	NBS
FUN_021280-T1	chr_6	26336272	26337309	+	NBS	NBS
FUN_021287-T1	chr_6	26385060	26386541	+	NBS	NBS
FUN_023030-T1	chr_6	37030274	37031337	-	NBS	NBS
FUN_037082-T1	chr_7	12219103	12220347	-	NBS	NBS
FUN_037618-T1	chr_7	16894655	16895884	-	NBS	NBS
FUN_027701-T1	chr_8	11172958	11174598	-	NBS	NBS
FUN_027713-T1	chr_8	11257604	11260178	-	NBS	NBS
FUN_029748-T1	chr_8	27386810	27387640	+	NBS	NBS
FUN_029786-T1	chr_8	27606816	27608145	-	NBS	NBS
FUN_029834-T1	chr_8	27900067	27902115	-	NBS	NBS
FUN_029836-T1	chr_8	27916786	27917894	-	NBS	NBS
FUN_029840-T1	chr_8	27963090	27964826	-	NBS	NBS
FUN_001888-T1	chr_1	18635901	18641901	+	NL	NBS
FUN_001888-T2	chr_1	18635901	18641901	+	NL	NBS
FUN_001888-T3	chr_1	18635901	18641901	+	NL	NBS
FUN_001935-T1	chr_1	18990208	18994549	-	NL	NBS
FUN_004055-T1	chr_1	35833653	35839190	+	NL	NBS
FUN_007195-T1	chr_1	55477066	55481709	+	NL	NBS
FUN_000474-T1	chr_1	7510438	7513841	-	NL	NBS
FUN_000507-T1	chr_1	7708118	7712258	+	NL	NBS
FUN_000584-T1	chr_1	8209881	8213254	+	NL	NBS
FUN_008442-T1	chr_2	10233779	10238370	+	NL	NBS
FUN_008452-T1	chr_2	10358866	10364419	-	NL	NBS
FUN_008631-T1	chr_2	11958120	11962600	-	NL	NBS
FUN_008914-T1	chr_2	14559284	14562604	+	NL	NBS
FUN_009191-T1	chr_2	16957021	16959693	-	NL	NBS
FUN_040013-T4	chr_2	18114863	18119596	-	NL	NBS
FUN_010052-T1	chr_2	24301885	24307786	+	NL	NBS
FUN_010538-T1	chr_2	28344284	28348016	-	NL	NBS
FUN_010671-T1	chr_2	29420154	29422018	-	NL	NBS
FUN_010674-T1	chr_2	29442101	29445258	-	NL	NBS
FUN_010679-T1	chr_2	29506549	29508978	-	NL	NBS
FUN_012634-T1	chr_2	42294262	42297647	-	NL	NBS
FUN_012712-T1	chr_2	42696205	42700585	+	NL	NBS
FUN_015853-T1	chr_3	23313781	23315961	-	NL	NBS
FUN_013808-T1	chr_3	7246539	7249122	-	NL	NBS
FUN_013819-T1	chr_3	7314363	7318445	-	NL	NBS
FUN_013965-T1	chr_3	8388365	8394777	-	NL	NBS
FUN_033459-T1	chr_4	12200870	12204416	-	NL	NBS
FUN_034603-T1	chr_4	21177183	21178740	-	NL	NBS
FUN_031920-T1	chr_4	2316240	2317271	-	NL	NBS
FUN_031930-T1	chr_4	2364858	2368980	-	NL	NBS
FUN_023729-T1	chr_5	14652550	14655984	-	NL	NBS
FUN_023730-T1	chr_5	14673151	14676228	-	NL	NBS
FUN_023733-T1	chr_5	14712975	14716885	-	NL	NBS
FUN_023734-T1	chr_5	14720722	14723571	+	NL	NBS
FUN_023735-T1	chr_5	14724382	14727685	-	NL	NBS
FUN_023736-T1	chr_5	14737574	14740717	-	NL	NBS
FUN_024403-T1	chr_5	20862049	20864637	+	NL	NBS
FUN_024405-T1	chr_5	20875917	20878026	-	NL	NBS
FUN_024464-T1	chr_5	21316467	21319336	+	NL	NBS
FUN_025212-T1	chr_5	26824789	26827726	+	NL	NBS
FUN_020020-T1	chr_6	15078450	15081035	-	NL	NBS
FUN_020125-T1	chr_6	16016265	16018908	-	NL	NBS
FUN_021263-T1	chr_6	26163033	26166507	+	NL	NBS
FUN_021270-T1	chr_6	26207091	26209796	+	NL	NBS
FUN_021275-T1	chr_6	26259455	26262350	+	NL	NBS
FUN_040138-T1	chr_6	26299457	26304160	+	NL	NBS
FUN_021281-T1	chr_6	26349136	26351481	+	NL	NBS
FUN_021282-T1	chr_6	26351615	26353165	+	NL	NBS
FUN_021285-T1	chr_6	26380500	26382977	+	NL	NBS
FUN_021355-T1	chr_6	26977603	26981908	-	NL	NBS
FUN_021753-T1	chr_6	29747659	29754314	-	NL	NBS
FUN_019171-T1	chr_6	7958867	7964266	-	NL	NBS
FUN_037625-T1	chr_7	16946287	16952021	+	NL	NBS
FUN_037744-T1	chr_7	17953557	17960294	+	NL	NBS
FUN_038444-T2	chr_7	22825015	22828668	-	NL	NBS
FUN_038453-T1	chr_7	22865486	22869923	-	NL	NBS
FUN_027667-T1	chr_8	10909420	10912575	-	NL	NBS
FUN_027668-T1	chr_8	10916609	10920575	+	NL	NBS
FUN_027683-T1	chr_8	11034277	11037577	+	NL	NBS
FUN_027684-T1	chr_8	11043293	11046494	+	NL	NBS
FUN_027692-T1	chr_8	11095265	11099216	-	NL	NBS
FUN_027696-T1	chr_8	11124669	11127419	+	NL	NBS
FUN_027703-T1	chr_8	11186205	11190559	+	NL	NBS
FUN_027710-T1	chr_8	11236978	11238960	+	NL	NBS
FUN_027720-T1	chr_8	11321182	11324024	+	NL	NBS
FUN_029083-T1	chr_8	22196868	22200999	+	NL	NBS
FUN_029129-T1	chr_8	22624374	22628681	+	NL	NBS
FUN_029747-T1	chr_8	27380749	27383322	+	NL	NBS
FUN_029749-T1	chr_8	27387674	27389383	+	NL	NBS
FUN_029751-T1	chr_8	27392073	27394052	+	NL	NBS
FUN_029758-T1	chr_8	27423089	27425107	+	NL	NBS
FUN_029762-T1	chr_8	27435853	27438429	+	NL	NBS
FUN_029829-T1	chr_8	27884172	27885359	-	NL	NBS
FUN_029838-T1	chr_8	27940036	27943037	-	NL	NBS
FUN_029839-T1	chr_8	27948548	27951993	-	NL	NBS
FUN_029841-T1	chr_8	27965623	27968424	-	NL	NBS
FUN_030389-T2	chr_8	31325830	31329598	+	NL	NBS
FUN_027088-T2	chr_8	6124445	6131652	+	NL	NBS
FUN_009247-T1	chr_2	17545997	17549908	-	OTHER	NBS
FUN_037766-T1	chr_7	18139798	18144786	+	OTHER	NBS
FUN_027969-T1	chr_8	13284031	13289231	+	OTHER	NBS
FUN_027969-T3	chr_8	13284031	13289231	+	OTHER	NBS
FUN_029650-T1	chr_8	26735630	26737366	-	OTHER	NBS
FUN_029673-T1	chr_8	26937777	26939522	-	OTHER	NBS
FUN_030389-T1	chr_8	31325830	31329598	+	OTHER	NBS
FUN_025428-T1	chr_5	28108892	28112443	+	RN	NBS
FUN_038448-T3	chr_7	22837555	22842652	-	RN	NBS
FUN_038448-T4	chr_7	22837555	22842652	-	RN	NBS
FUN_038460-T2	chr_7	22910521	22914678	-	RN	NBS
FUN_005495-T1	chr_1	44437466	44440847	-	RNL	NBS
FUN_008751-T1	chr_2	13026380	13029368	-	RNL	NBS
FUN_031589-T1	chr_4	593865	597496	+	RNL	NBS
FUN_019822-T1	chr_6	13360105	13365573	-	RNL	NBS
FUN_038444-T1	chr_7	22825015	22828668	-	RNL	NBS
FUN_038447-T1	chr_7	22833357	22836650	-	RNL	NBS
FUN_038448-T1	chr_7	22837555	22842652	-	RNL	NBS
FUN_038448-T2	chr_7	22837555	22842652	-	RNL	NBS
FUN_038449-T1	chr_7	22843946	22847088	-	RNL	NBS
FUN_038454-T1	chr_7	22874784	22878021	-	RNL	NBS
FUN_038457-T1	chr_7	22892808	22896821	-	RNL	NBS
FUN_038458-T1	chr_7	22901688	22905341	-	RNL	NBS
FUN_038459-T1	chr_7	22906074	22909358	-	RNL	NBS
FUN_038460-T1	chr_7	22910521	22914678	-	RNL	NBS
FUN_038659-T1	chr_7	24056301	24060338	+	RNL	NBS
FUN_040173-T1	chr_5	20837678	20842176	+	TN	NBS
FUN_025133-T1	chr_5	26297667	26300669	+	TN	NBS
FUN_018670-T1	chr_6	4873114	4876113	+	TN	NBS
FUN_040297-T1	chr_7	2851356	2854376	+	TN	NBS
FUN_040210-T1	chr_8	7771200	7773652	+	TN	NBS
FUN_007183-T1	chr_1	55352058	55357308	+	TNL	NBS
FUN_039996-T1	chr_1	58904787	58914112	+	TNL	NBS
FUN_039996-T3	chr_1	58904787	58914112	+	TNL	NBS
FUN_040008-T1	chr_2	16180378	16185810	+	TNL	NBS
FUN_009185-T1	chr_2	16898290	16906099	-	TNL	NBS
FUN_040013-T2	chr_2	18114863	18119596	-	TNL	NBS
FUN_010985-T1	chr_2	32122147	32126798	-	TNL	NBS
FUN_013474-T1	chr_3	4869444	4874425	+	TNL	NBS
FUN_013474-T2	chr_3	4869444	4874425	+	TNL	NBS
FUN_040174-T1	chr_5	20944021	20947675	-	TNL	NBS
FUN_024831-T1	chr_5	24147637	24153036	-	TNL	NBS
FUN_027794-T1	chr_8	11769339	11776117	-	TNL	NBS
FUN_027794-T2	chr_8	11769339	11776117	-	TNL	NBS
FUN_027799-T1	chr_8	11858987	11863790	-	TNL	NBS
FUN_040240-T1	chr_8	32113809	32118677	+	TNL	NBS
FUN_027088-T1	chr_8	6124445	6131652	+	TNL	NBS
FUN_027452-T1	chr_8	9131759	9136921	+	TNL	NBS
FUN_001316-T1	chr_1	14152933	14155891	+	TX	NBS
FUN_004053-T1	chr_1	35823959	35824769	+	TX	NBS
FUN_039994-T1	chr_1	58673406	58674176	+	TX	NBS
FUN_039995-T1	chr_1	58876334	58876986	+	TX	NBS
FUN_039996-T2	chr_1	58904787	58914112	+	TX	NBS
FUN_040011-T1	chr_2	16985670	16987278	-	TX	NBS
FUN_040011-T2	chr_2	16985670	16987278	-	TX	NBS
FUN_010646-T1	chr_2	29195284	29199527	-	TX	NBS
FUN_033974-T1	chr_4	15930105	15931126	+	TX	NBS
FUN_031955-T1	chr_4	2519617	2520314	-	TX	NBS
FUN_040173-T2	chr_5	20837678	20842176	+	TX	NBS
FUN_040251-T1	chr_8	35579992	35580409	+	TX	NBS
FUN_040209-T2	chr_8	7503834	7508584	+	TX	NBS
FUN_000886-T1	chr_1	10797256	10799011	+		RLK
FUN_000953-T1	chr_1	11321184	11324732	+		RLK
FUN_001105-T1	chr_1	12592651	12597277	-		RLK
FUN_001299-T1	chr_1	14027566	14034859	+		RLK
FUN_001580-T1	chr_1	16088152	16090846	-		RLK
FUN_001580-T2	chr_1	16088152	16090846	-		RLK
FUN_001580-T3	chr_1	16088152	16090846	-		RLK
FUN_001589-T1	chr_1	16174492	16177818	-		RLK
FUN_001871-T1	chr_1	18455906	18459293	+		RLK
FUN_001971-T1	chr_1	19264673	19267810	+		RLK
FUN_001972-T1	chr_1	19270972	19274499	-		RLK
FUN_002144-T1	chr_1	20589790	20593374	+		RLK
FUN_002423-T1	chr_1	23051171	23053730	+		RLK
FUN_002424-T1	chr_1	23080875	23084451	+		RLK
FUN_002424-T2	chr_1	23080875	23084451	+		RLK
FUN_002510-T1	chr_1	23897355	23900925	-		RLK
FUN_002855-T1	chr_1	26551382	26556302	-		RLK
FUN_003398-T1	chr_1	31484757	31488067	+		RLK
FUN_003572-T1	chr_1	32680107	32684277	-		RLK
FUN_003715-T1	chr_1	33667228	33672765	+		RLK
FUN_003839-T1	chr_1	34411030	34418965	+		RLK
FUN_003855-T1	chr_1	34523129	34526165	+		RLK
FUN_003856-T1	chr_1	34527131	34531092	+		RLK
FUN_003858-T1	chr_1	34546498	34550356	+		RLK
FUN_003858-T2	chr_1	34546498	34550356	+		RLK
FUN_003862-T1	chr_1	34600531	34605822	-		RLK
FUN_003862-T2	chr_1	34600531	34605822	-		RLK
FUN_003917-T1	chr_1	34870420	34873451	-		RLK
FUN_003940-T1	chr_1	35012895	35015527	+		RLK
FUN_004045-T1	chr_1	35759924	35762261	+		RLK
FUN_004086-T1	chr_1	36024515	36026567	-		RLK
FUN_004141-T1	chr_1	36421821	36425326	-		RLK
FUN_004339-T1	chr_1	37645042	37648841	+		RLK
FUN_004453-T1	chr_1	38352652	38356867	-		RLK
FUN_004483-T1	chr_1	38581659	38586452	+		RLK
FUN_004613-T1	chr_1	39348021	39350644	-		RLK
FUN_004614-T1	chr_1	39352165	39355617	-		RLK
FUN_004616-T1	chr_1	39364533	39367022	-		RLK
FUN_004620-T1	chr_1	39381350	39384108	-		RLK
FUN_004627-T1	chr_1	39424192	39427088	+		RLK
FUN_004647-T1	chr_1	39533126	39534549	-		RLK
FUN_004701-T1	chr_1	39822396	39823819	-		RLK
FUN_004841-T1	chr_1	40617221	40618436	-		RLK
FUN_004899-T1	chr_1	40926956	40929978	-		RLK
FUN_004903-T1	chr_1	40944144	40948589	-		RLK
FUN_004927-T1	chr_1	41100915	41104325	-		RLK
FUN_004981-T1	chr_1	41465267	41469057	-		RLK
FUN_004986-T1	chr_1	41492095	41497208	+		RLK
FUN_005206-T1	chr_1	42749648	42753235	+		RLK
FUN_005278-T1	chr_1	43225093	43228476	-		RLK
FUN_005372-T1	chr_1	43743204	43747756	+		RLK
FUN_005372-T2	chr_1	43743204	43747756	+		RLK
FUN_005463-T1	chr_1	44226165	44230593	-		RLK
FUN_005526-T1	chr_1	44629095	44631185	+		RLK
FUN_005551-T1	chr_1	44768860	44770839	+		RLK
FUN_005552-T1	chr_1	44774482	44779997	+		RLK
FUN_005553-T1	chr_1	44782376	44784358	+		RLK
FUN_005555-T1	chr_1	44790383	44792245	+		RLK
FUN_005641-T1	chr_1	45298625	45306424	-		RLK
FUN_005695-T1	chr_1	45574929	45584102	+		RLK
FUN_005719-T1	chr_1	45700360	45702687	-		RLK
FUN_005905-T1	chr_1	46789318	46791553	-		RLK
FUN_005907-T1	chr_1	46803851	46807331	+		RLK
FUN_005908-T1	chr_1	46810098	46813275	+		RLK
FUN_005911-T1	chr_1	46838080	46841247	+		RLK
FUN_005921-T1	chr_1	46896427	46898826	+		RLK
FUN_005922-T1	chr_1	46899731	46902329	+		RLK
FUN_005925-T1	chr_1	46911266	46912987	+		RLK
FUN_005928-T1	chr_1	46926344	46928773	+		RLK
FUN_005929-T1	chr_1	46931233	46933569	+		RLK
FUN_005930-T1	chr_1	46937376	46939841	+		RLK
FUN_005944-T1	chr_1	47020506	47023324	+		RLK
FUN_039970-T1	chr_1	47128967	47132235	+		RLK
FUN_005979-T2	chr_1	47253252	47257977	+		RLK
FUN_006062-T1	chr_1	47719884	47724447	-		RLK
FUN_006089-T1	chr_1	47886620	47890264	-		RLK
FUN_006106-T1	chr_1	47990229	47993352	+		RLK
FUN_006196-T1	chr_1	48572677	48575388	+		RLK
FUN_006329-T1	chr_1	49392276	49394430	+		RLK
FUN_006335-T1	chr_1	49459181	49462233	+		RLK
FUN_006336-T1	chr_1	49471224	49474224	+		RLK
FUN_006389-T1	chr_1	49860439	49864829	+		RLK
FUN_006391-T1	chr_1	49871091	49882817	+		RLK
FUN_006431-T1	chr_1	50178891	50183481	-		RLK
FUN_006447-T1	chr_1	50262949	50265503	-		RLK
FUN_006458-T1	chr_1	50323284	50327510	+		RLK
FUN_006514-T1	chr_1	50659430	50663216	+		RLK
FUN_006537-T1	chr_1	50837556	50851182	+		RLK
FUN_006611-T1	chr_1	51265672	51269936	+		RLK
FUN_006660-T1	chr_1	51581134	51584920	+		RLK
FUN_006697-T1	chr_1	51902761	51904836	-		RLK
FUN_006707-T1	chr_1	51982115	51991244	-		RLK
FUN_006744-T1	chr_1	52247731	52251195	-		RLK
FUN_006792-T1	chr_1	52572666	52578293	+		RLK
FUN_006792-T2	chr_1	52572666	52578293	+		RLK
FUN_006901-T1	chr_1	53312887	53316737	-		RLK
FUN_006923-T1	chr_1	53456412	53458301	-		RLK
FUN_006926-T1	chr_1	53463309	53466284	-		RLK
FUN_006932-T1	chr_1	53499153	53502806	-		RLK
FUN_006937-T1	chr_1	53525906	53530635	-		RLK
FUN_006937-T2	chr_1	53525906	53530635	-		RLK
FUN_006938-T1	chr_1	53531568	53534771	-		RLK
FUN_007197-T1	chr_1	55489615	55495068	+		RLK
FUN_007207-T1	chr_1	55585726	55589860	+		RLK
FUN_007208-T1	chr_1	55598966	55602168	+		RLK
FUN_007352-T1	chr_1	56639951	56644581	+		RLK
FUN_007600-T1	chr_1	58419676	58425750	+		RLK
FUN_007618-T1	chr_1	58629959	58632659	-		RLK
FUN_007619-T1	chr_1	58637599	58643112	-		RLK
FUN_000311-T1	chr_1	6228240	6232910	+		RLK
FUN_000638-T1	chr_1	8622830	8628498	+		RLK
FUN_000648-T1	chr_1	8716053	8720552	-		RLK
FUN_000659-T1	chr_1	8818502	8819824	-		RLK
FUN_000672-T1	chr_1	8959481	8962690	+		RLK
FUN_000709-T1	chr_1	9249265	9252411	-		RLK
FUN_000777-T1	chr_1	9849294	9852676	-		RLK
FUN_008582-T1	chr_2	11513546	11518172	+		RLK
FUN_008786-T1	chr_2	13363469	13367891	+		RLK
FUN_008946-T1	chr_2	14825962	14828803	+		RLK
FUN_008968-T1	chr_2	15023162	15027716	-		RLK
FUN_009212-T1	chr_2	17244986	17247853	+		RLK
FUN_009391-T1	chr_2	18787361	18793333	-		RLK
FUN_009776-T1	chr_2	21924994	21928232	+		RLK
FUN_009845-T1	chr_2	22506803	22511355	+		RLK
FUN_010131-T1	chr_2	25100075	25105738	-		RLK
FUN_040014-T1	chr_2	25131431	25137315	-		RLK
FUN_010158-T1	chr_2	25373237	25376102	-		RLK
FUN_010159-T1	chr_2	25376854	25379410	+		RLK
FUN_010170-T1	chr_2	25526899	25528190	-		RLK
FUN_010235-T1	chr_2	26023673	26029728	+		RLK
FUN_010260-T1	chr_2	26158059	26162613	+		RLK
FUN_010314-T1	chr_2	26550092	26553503	+		RLK
FUN_010341-T1	chr_2	26692304	26694577	+		RLK
FUN_010344-T1	chr_2	26716198	26718859	+		RLK
FUN_010565-T1	chr_2	28536803	28537447	-		RLK
FUN_040018-T1	chr_2	29354601	29358043	-		RLK
FUN_010933-T1	chr_2	31644142	31647839	+		RLK
FUN_011098-T1	chr_2	33077474	33080523	+		RLK
FUN_011131-T1	chr_2	33329542	33333127	+		RLK
FUN_011198-T1	chr_2	33779143	33781521	+		RLK
FUN_011402-T1	chr_2	35041323	35046108	-		RLK
FUN_011452-T1	chr_2	35421087	35424109	-		RLK
FUN_011476-T1	chr_2	35567586	35570905	-		RLK
FUN_011681-T1	chr_2	36990807	36995300	+		RLK
FUN_011681-T2	chr_2	36990807	36995300	+		RLK
FUN_011738-T1	chr_2	37360462	37363233	+		RLK
FUN_012004-T1	chr_2	38832917	38837168	+		RLK
FUN_012025-T1	chr_2	39000302	39004042	-		RLK
FUN_012028-T1	chr_2	39020933	39026238	+		RLK
FUN_012029-T1	chr_2	39037539	39041184	+		RLK
FUN_012030-T1	chr_2	39050158	39055446	+		RLK
FUN_012032-T1	chr_2	39056985	39060344	+		RLK
FUN_012045-T1	chr_2	39144121	39147519	-		RLK
FUN_012100-T1	chr_2	39437706	39442083	+		RLK
FUN_012206-T1	chr_2	40045686	40048347	-		RLK
FUN_012220-T1	chr_2	40144483	40147250	+		RLK
FUN_012365-T1	chr_2	40972524	40976756	-		RLK
FUN_012404-T1	chr_2	41186608	41190025	-		RLK
FUN_012468-T1	chr_2	41515558	41520079	-		RLK
FUN_012488-T1	chr_2	41613654	41615639	-		RLK
FUN_012614-T1	chr_2	42208698	42211417	+		RLK
FUN_012640-T1	chr_2	42327380	42331108	+		RLK
FUN_012696-T1	chr_2	42605093	42608124	+		RLK
FUN_012731-T1	chr_2	42802244	42804612	+		RLK
FUN_012790-T1	chr_2	43110829	43114440	+		RLK
FUN_012864-T1	chr_2	43466833	43469729	+		RLK
FUN_012872-T1	chr_2	43506926	43509319	-		RLK
FUN_012921-T1	chr_2	43790221	43793398	+		RLK
FUN_040051-T1	chr_2	44146591	44148694	+		RLK
FUN_013073-T1	chr_2	44590653	44593130	+		RLK
FUN_008012-T1	chr_2	6318826	6321409	+		RLK
FUN_008044-T1	chr_2	6541510	6543936	-		RLK
FUN_008050-T1	chr_2	6620446	6622869	-		RLK
FUN_014275-T1	chr_3	10802969	10806057	+		RLK
FUN_014275-T2	chr_3	10802969	10806057	+		RLK
FUN_014286-T1	chr_3	10869703	10874008	+		RLK
FUN_014393-T1	chr_3	11601399	11604940	-		RLK
FUN_014451-T1	chr_3	12150559	12154297	+		RLK
FUN_014468-T1	chr_3	12262550	12265140	-		RLK
FUN_014561-T1	chr_3	13001532	13012496	+		RLK
FUN_014598-T1	chr_3	13363100	13365500	-		RLK
FUN_014608-T1	chr_3	13456463	13457779	+		RLK
FUN_014611-T1	chr_3	13499827	13502497	+		RLK
FUN_014667-T1	chr_3	13956944	13959508	-		RLK
FUN_014668-T1	chr_3	13971328	13972076	-		RLK
FUN_014841-T1	chr_3	15263897	15266461	-		RLK
FUN_014984-T1	chr_3	16362983	16366327	+		RLK
FUN_040084-T1	chr_3	16983324	16986224	-		RLK
FUN_015122-T1	chr_3	17372434	17376405	-		RLK
FUN_015431-T1	chr_3	19822619	19824691	+		RLK
FUN_015445-T1	chr_3	19909973	19912738	-		RLK
FUN_015482-T1	chr_3	20102473	20106180	-		RLK
FUN_015483-T1	chr_3	20111645	20114325	-		RLK
FUN_015712-T1	chr_3	22131827	22135616	-		RLK
FUN_015713-T1	chr_3	22144661	22148561	-		RLK
FUN_015729-T1	chr_3	22225533	22228002	-		RLK
FUN_015731-T1	chr_3	22234803	22237706	-		RLK
FUN_015746-T1	chr_3	22390904	22394983	-		RLK
FUN_015756-T1	chr_3	22442726	22446026	-		RLK
FUN_015760-T1	chr_3	22487781	22500011	-		RLK
FUN_015760-T2	chr_3	22487781	22500011	-		RLK
FUN_015760-T3	chr_3	22487781	22500011	-		RLK
FUN_015760-T4	chr_3	22487781	22500011	-		RLK
FUN_015760-T5	chr_3	22487781	22500011	-		RLK
FUN_015795-T1	chr_3	22704593	22707255	+		RLK
FUN_015958-T1	chr_3	24096857	24101213	-		RLK
FUN_015998-T1	chr_3	24353956	24358294	-		RLK
FUN_016040-T1	chr_3	24674087	24677943	-		RLK
FUN_016042-T1	chr_3	24704897	24708665	-		RLK
FUN_040089-T1	chr_3	24777628	24785444	+		RLK
FUN_040089-T2	chr_3	24777628	24785444	+		RLK
FUN_040089-T3	chr_3	24777628	24785444	+		RLK
FUN_040089-T4	chr_3	24777628	24785444	+		RLK
FUN_040089-T5	chr_3	24777628	24785444	+		RLK
FUN_040089-T6	chr_3	24777628	24785444	+		RLK
FUN_040089-T7	chr_3	24777628	24785444	+		RLK
FUN_016086-T1	chr_3	25093163	25096372	-		RLK
FUN_016096-T1	chr_3	25146763	25150336	-		RLK
FUN_016121-T1	chr_3	25298677	25303068	-		RLK
FUN_016227-T1	chr_3	26025283	26027833	-		RLK
FUN_016228-T1	chr_3	26028497	26032486	-		RLK
FUN_016229-T1	chr_3	26035034	26037602	-		RLK
FUN_016231-T1	chr_3	26047828	26050039	-		RLK
FUN_016234-T1	chr_3	26066543	26069896	-		RLK
FUN_016238-T1	chr_3	26087177	26090284	-		RLK
FUN_016239-T1	chr_3	26090715	26093331	-		RLK
FUN_016241-T1	chr_3	26104239	26106828	-		RLK
FUN_016256-T1	chr_3	26235486	26239236	+		RLK
FUN_016265-T1	chr_3	26329929	26331197	-		RLK
FUN_016322-T1	chr_3	26768913	26771184	-		RLK
FUN_016332-T1	chr_3	26818559	26820998	-		RLK
FUN_016414-T1	chr_3	27410714	27413275	+		RLK
FUN_016415-T1	chr_3	27443205	27448045	+		RLK
FUN_016687-T1	chr_3	29140687	29147750	+		RLK
FUN_016688-T1	chr_3	29156852	29163369	+		RLK
FUN_016690-T1	chr_3	29180107	29194457	+		RLK
FUN_016781-T1	chr_3	29763325	29766104	+		RLK
FUN_016825-T1	chr_3	29991722	29995022	-		RLK
FUN_016826-T1	chr_3	30000632	30004418	-		RLK
FUN_016852-T1	chr_3	30101550	30104932	-		RLK
FUN_016863-T1	chr_3	30167632	30170521	-		RLK
FUN_016864-T1	chr_3	30176869	30181084	-		RLK
FUN_016865-T1	chr_3	30190521	30194685	-		RLK
FUN_016867-T1	chr_3	30206078	30208494	-		RLK
FUN_016869-T1	chr_3	30232149	30236657	-		RLK
FUN_016875-T1	chr_3	30294370	30299414	-		RLK
FUN_016943-T1	chr_3	30736138	30743369	-		RLK
FUN_016943-T2	chr_3	30736138	30743369	-		RLK
FUN_017032-T1	chr_3	31388080	31392683	-		RLK
FUN_017071-T1	chr_3	31606233	31609146	+		RLK
FUN_017085-T1	chr_3	31709044	31712871	-		RLK
FUN_017088-T1	chr_3	31719001	31720812	-		RLK
FUN_017091-T1	chr_3	31737499	31742112	-		RLK
FUN_017108-T1	chr_3	31862567	31865172	+		RLK
FUN_017127-T1	chr_3	31970282	31973816	+		RLK
FUN_017163-T1	chr_3	32261925	32264540	+		RLK
FUN_017165-T1	chr_3	32268652	32271573	+		RLK
FUN_017166-T1	chr_3	32275780	32277540	+		RLK
FUN_017168-T1	chr_3	32290359	32295468	+		RLK
FUN_017170-T1	chr_3	32299780	32306141	+		RLK
FUN_017175-T1	chr_3	32339086	32340810	+		RLK
FUN_017177-T1	chr_3	32345650	32349187	+		RLK
FUN_017183-T1	chr_3	32359707	32360650	+		RLK
FUN_017190-T1	chr_3	32404164	32405348	+		RLK
FUN_017191-T1	chr_3	32405365	32408311	+		RLK
FUN_017194-T1	chr_3	32412673	32414244	+		RLK
FUN_017195-T1	chr_3	32418014	32420752	+		RLK
FUN_017196-T1	chr_3	32423697	32426806	+		RLK
FUN_017198-T1	chr_3	32429256	32432538	+		RLK
FUN_017200-T1	chr_3	32450700	32452192	+		RLK
FUN_017206-T1	chr_3	32504037	32507027	+		RLK
FUN_017243-T1	chr_3	32734052	32737494	-		RLK
FUN_017528-T1	chr_3	34423939	34429252	+		RLK
FUN_017532-T1	chr_3	34450811	34453519	-		RLK
FUN_017628-T1	chr_3	34916306	34919674	+		RLK
FUN_017793-T1	chr_3	35779435	35783679	+		RLK
FUN_017800-T1	chr_3	35825824	35827914	-		RLK
FUN_017915-T1	chr_3	36319063	36323268	-		RLK
FUN_013493-T1	chr_3	4988551	4993042	+		RLK
FUN_013494-T1	chr_3	4998599	5003465	+		RLK
FUN_013561-T1	chr_3	5522644	5526620	-		RLK
FUN_013641-T1	chr_3	6099751	6102144	-		RLK
FUN_013652-T1	chr_3	6215950	6223097	-		RLK
FUN_013672-T1	chr_3	6375924	6380510	+		RLK
FUN_013677-T1	chr_3	6411317	6419175	+		RLK
FUN_013769-T1	chr_3	7032931	7035140	+		RLK
FUN_013893-T1	chr_3	7837103	7841808	+		RLK
FUN_013957-T1	chr_3	8339363	8343437	-		RLK
FUN_013959-T1	chr_3	8355599	8359456	-		RLK
FUN_013974-T1	chr_3	8435262	8447410	+		RLK
FUN_013981-T1	chr_3	8518208	8527382	+		RLK
FUN_013988-T1	chr_3	8579616	8583960	+		RLK
FUN_013989-T1	chr_3	8597303	8602845	+		RLK
FUN_014021-T1	chr_3	8776232	8777604	+		RLK
FUN_014025-T1	chr_3	8801801	8807900	+		RLK
FUN_014171-T1	chr_3	9936349	9941075	-		RLK
FUN_033172-T1	chr_4	10326967	10330429	-		RLK
FUN_033179-T1	chr_4	10348642	10351672	-		RLK
FUN_033179-T2	chr_4	10348642	10351672	-		RLK
FUN_033247-T1	chr_4	10791911	10795215	+		RLK
FUN_033247-T2	chr_4	10791911	10795215	+		RLK
FUN_033249-T1	chr_4	10806708	10809267	+		RLK
FUN_033250-T1	chr_4	10815591	10818744	+		RLK
FUN_033256-T1	chr_4	10833897	10836577	+		RLK
FUN_033260-T1	chr_4	10854559	10857674	+		RLK
FUN_033267-T1	chr_4	10886510	10889541	+		RLK
FUN_033285-T1	chr_4	11044740	11053178	+		RLK
FUN_033307-T1	chr_4	11226189	11229710	+		RLK
FUN_033308-T1	chr_4	11232216	11236095	+		RLK
FUN_033376-T1	chr_4	11702907	11707058	-		RLK
FUN_033377-T1	chr_4	11708641	11717306	-		RLK
FUN_033379-T1	chr_4	11723234	11726772	-		RLK
FUN_033380-T1	chr_4	11728049	11731521	-		RLK
FUN_033382-T1	chr_4	11743827	11745713	-		RLK
FUN_033389-T1	chr_4	11772885	11776231	-		RLK
FUN_033390-T1	chr_4	11778256	11784714	-		RLK
FUN_033489-T1	chr_4	12456067	12458230	-		RLK
FUN_033537-T1	chr_4	12798596	12800344	-		RLK
FUN_033544-T1	chr_4	12836697	12847968	-		RLK
FUN_033558-T1	chr_4	12966867	12969675	-		RLK
FUN_033563-T1	chr_4	13025424	13039188	-		RLK
FUN_033567-T1	chr_4	13057891	13067056	+		RLK
FUN_033605-T1	chr_4	13283629	13285686	-		RLK
FUN_031762-T1	chr_4	1430954	1433841	+		RLK
FUN_031762-T2	chr_4	1430954	1433841	+		RLK
FUN_031763-T1	chr_4	1434809	1436870	+		RLK
FUN_031771-T1	chr_4	1468850	1471937	+		RLK
FUN_031772-T1	chr_4	1472575	1474434	+		RLK
FUN_031775-T1	chr_4	1486959	1489756	+		RLK
FUN_031776-T1	chr_4	1490208	1493397	+		RLK
FUN_031776-T2	chr_4	1490208	1493397	+		RLK
FUN_033830-T1	chr_4	14925306	14930088	+		RLK
FUN_033832-T1	chr_4	14937084	14940491	+		RLK
FUN_033832-T2	chr_4	14937084	14940491	+		RLK
FUN_033833-T1	chr_4	14945309	14948402	+		RLK
FUN_033834-T1	chr_4	14951799	14953940	+		RLK
FUN_033835-T1	chr_4	14957609	14959630	+		RLK
FUN_033836-T1	chr_4	14986963	14989080	+		RLK
FUN_033837-T1	chr_4	14992732	14995563	+		RLK
FUN_033838-T1	chr_4	14995611	14998066	+		RLK
FUN_033840-T1	chr_4	15012490	15016349	+		RLK
FUN_031778-T1	chr_4	1502564	1508565	+		RLK
FUN_033843-T1	chr_4	15045718	15047852	+		RLK
FUN_033844-T1	chr_4	15062767	15068133	+		RLK
FUN_033847-T1	chr_4	15077518	15079518	+		RLK
FUN_031779-T1	chr_4	1508613	1510809	+		RLK
FUN_033851-T1	chr_4	15093333	15095423	+		RLK
FUN_033853-T1	chr_4	15100892	15106417	+		RLK
FUN_033854-T1	chr_4	15110950	15113152	+		RLK
FUN_033855-T1	chr_4	15114086	15116107	+		RLK
FUN_031781-T1	chr_4	1520363	1523868	+		RLK
FUN_033878-T1	chr_4	15253551	15257820	-		RLK
FUN_031782-T1	chr_4	1532514	1534753	+		RLK
FUN_031784-T1	chr_4	1550372	1553681	+		RLK
FUN_040258-T1	chr_4	1556063	1559524	+		RLK
FUN_040258-T2	chr_4	1556063	1559524	+		RLK
FUN_040258-T3	chr_4	1556063	1559524	+		RLK
FUN_031785-T1	chr_4	1560958	1564025	+		RLK
FUN_033991-T1	chr_4	16075528	16079323	+		RLK
FUN_034044-T1	chr_4	16466516	16478348	+		RLK
FUN_034045-T1	chr_4	16488491	16491617	+		RLK
FUN_034047-T1	chr_4	16499934	16502302	+		RLK
FUN_034048-T1	chr_4	16505182	16511316	+		RLK
FUN_034054-T1	chr_4	16554232	16557399	-		RLK
FUN_031800-T1	chr_4	1662011	1663807	+		RLK
FUN_034058-T1	chr_4	16622548	16625042	+		RLK
FUN_034063-T1	chr_4	16666443	16669434	+		RLK
FUN_034065-T1	chr_4	16673625	16677248	+		RLK
FUN_034069-T1	chr_4	16705429	16738827	+		RLK
FUN_034069-T2	chr_4	16705429	16738827	+		RLK
FUN_034069-T3	chr_4	16705429	16738827	+		RLK
FUN_034075-T1	chr_4	16764524	16770784	+		RLK
FUN_034077-T1	chr_4	16787483	16791459	+		RLK
FUN_034079-T1	chr_4	16795975	16800586	-		RLK
FUN_031804-T1	chr_4	1684819	1687891	+		RLK
FUN_034113-T1	chr_4	17145974	17150775	+		RLK
FUN_031807-T1	chr_4	1725707	1728668	+		RLK
FUN_034246-T1	chr_4	18208421	18213599	+		RLK
FUN_034246-T2	chr_4	18208421	18213599	+		RLK
FUN_040259-T1	chr_4	1878672	1882405	-		RLK
FUN_031841-T1	chr_4	1892733	1896409	-		RLK
FUN_031842-T1	chr_4	1897273	1900829	-		RLK
FUN_031843-T1	chr_4	1903263	1906443	+		RLK
FUN_031844-T1	chr_4	1914746	1917580	+		RLK
FUN_031845-T1	chr_4	1928322	1937768	+		RLK
FUN_031845-T2	chr_4	1928322	1937768	+		RLK
FUN_031845-T3	chr_4	1928322	1937768	+		RLK
FUN_031848-T1	chr_4	1937940	1941108	-		RLK
FUN_031850-T1	chr_4	1948495	1952793	-		RLK
FUN_031851-T1	chr_4	1955789	1966678	-		RLK
FUN_031852-T1	chr_4	1967642	1971265	-		RLK
FUN_031853-T1	chr_4	1972050	1975841	-		RLK
FUN_034471-T1	chr_4	19958935	19965816	-		RLK
FUN_034474-T1	chr_4	19980466	19984159	-		RLK
FUN_034479-T1	chr_4	20031960	20037751	-		RLK
FUN_034487-T1	chr_4	20083760	20085974	-		RLK
FUN_034546-T1	chr_4	20673469	20682902	-		RLK
FUN_034565-T1	chr_4	20790221	20795656	-		RLK
FUN_034612-T1	chr_4	21216470	21222097	+		RLK
FUN_034766-T1	chr_4	22639091	22643382	-		RLK
FUN_034827-T1	chr_4	23206740	23210248	-		RLK
FUN_031944-T1	chr_4	2451497	2457702	-		RLK
FUN_035168-T1	chr_4	26515449	26523181	+		RLK
FUN_032105-T1	chr_4	3386552	3390499	+		RLK
FUN_032106-T1	chr_4	3394626	3396444	+		RLK
FUN_032202-T1	chr_4	3842952	3849054	+		RLK
FUN_032205-T1	chr_4	3858339	3860233	-		RLK
FUN_032207-T1	chr_4	3873745	3878998	+		RLK
FUN_032216-T1	chr_4	3937329	3944310	+		RLK
FUN_032225-T1	chr_4	4073623	4078646	-		RLK
FUN_032229-T1	chr_4	4098039	4102054	-		RLK
FUN_032233-T1	chr_4	4112895	4118128	-		RLK
FUN_032305-T1	chr_4	4531999	4539255	+		RLK
FUN_032306-T1	chr_4	4541066	4549509	+		RLK
FUN_032306-T2	chr_4	4541066	4549509	+		RLK
FUN_032307-T1	chr_4	4554123	4561956	+		RLK
FUN_032309-T1	chr_4	4570011	4573151	+		RLK
FUN_032311-T1	chr_4	4582554	4590572	+		RLK
FUN_032315-T1	chr_4	4604074	4606749	+		RLK
FUN_032318-T1	chr_4	4620673	4627421	+		RLK
FUN_032319-T1	chr_4	4629758	4636810	+		RLK
FUN_032319-T2	chr_4	4629758	4636810	+		RLK
FUN_032328-T1	chr_4	4665260	4677322	+		RLK
FUN_032362-T1	chr_4	4853827	4859606	+		RLK
FUN_032362-T2	chr_4	4853827	4859606	+		RLK
FUN_032403-T1	chr_4	5050304	5054686	-		RLK
FUN_032450-T1	chr_4	5339348	5352300	+		RLK
FUN_032451-T1	chr_4	5360611	5365540	+		RLK
FUN_032482-T1	chr_4	5556742	5562722	+		RLK
FUN_032541-T1	chr_4	5957949	5960534	+		RLK
FUN_032544-T1	chr_4	5986903	5990517	+		RLK
FUN_032549-T1	chr_4	6039643	6041305	-		RLK
FUN_032552-T1	chr_4	6056697	6058299	-		RLK
FUN_032553-T1	chr_4	6060255	6062712	-		RLK
FUN_032562-T1	chr_4	6164928	6169020	-		RLK
FUN_032564-T1	chr_4	6191124	6194493	-		RLK
FUN_032568-T1	chr_4	6204082	6209114	-		RLK
FUN_032571-T1	chr_4	6238768	6241640	-		RLK
FUN_032572-T1	chr_4	6245748	6250341	-		RLK
FUN_032573-T1	chr_4	6258696	6262081	-		RLK
FUN_032575-T1	chr_4	6282375	6285996	-		RLK
FUN_032576-T1	chr_4	6288442	6295761	-		RLK
FUN_032578-T1	chr_4	6314908	6317918	-		RLK
FUN_032579-T1	chr_4	6321342	6324327	-		RLK
FUN_032581-T1	chr_4	6345744	6349400	-		RLK
FUN_032582-T1	chr_4	6349805	6352429	-		RLK
FUN_032587-T1	chr_4	6383448	6386184	-		RLK
FUN_032588-T1	chr_4	6390668	6400719	-		RLK
FUN_032646-T1	chr_4	6742164	6743858	+		RLK
FUN_040266-T1	chr_4	6788352	6790225	-		RLK
FUN_032724-T1	chr_4	7279918	7281429	+		RLK
FUN_032770-T1	chr_4	7559646	7572899	+		RLK
FUN_032778-T1	chr_4	7598418	7606038	+		RLK
FUN_032970-T1	chr_4	9027696	9031600	+		RLK
FUN_031659-T1	chr_4	909171	915008	-		RLK
FUN_031659-T2	chr_4	909171	915008	-		RLK
FUN_032984-T1	chr_4	9128173	9132019	-		RLK
FUN_031663-T1	chr_4	928273	935458	+		RLK
FUN_033040-T1	chr_4	9532887	9536791	+		RLK
FUN_033054-T1	chr_4	9627533	9631379	-		RLK
FUN_023533-T1	chr_5	12562174	12564458	-		RLK
FUN_024147-T1	chr_5	18427883	18432365	-		RLK
FUN_024228-T1	chr_5	19130036	19133370	-		RLK
FUN_024302-T1	chr_5	19815663	19819084	-		RLK
FUN_024529-T1	chr_5	21780307	21784394	-		RLK
FUN_024529-T2	chr_5	21780307	21784394	-		RLK
FUN_024529-T3	chr_5	21780307	21784394	-		RLK
FUN_024578-T1	chr_5	22235541	22238559	-		RLK
FUN_024585-T1	chr_5	22278024	22281416	-		RLK
FUN_024593-T1	chr_5	22323802	22326588	-		RLK
FUN_024667-T1	chr_5	22875145	22878587	-		RLK
FUN_024874-T1	chr_5	24479406	24483182	+		RLK
FUN_024918-T1	chr_5	24773314	24776786	+		RLK
FUN_025074-T1	chr_5	25891603	25896531	-		RLK
FUN_025247-T1	chr_5	27031178	27035217	+		RLK
FUN_025281-T1	chr_5	27221846	27224257	-		RLK
FUN_025301-T1	chr_5	27343124	27346389	-		RLK
FUN_025302-T1	chr_5	27351986	27355989	-		RLK
FUN_025308-T1	chr_5	27378993	27382454	-		RLK
FUN_025309-T1	chr_5	27385363	27386395	-		RLK
FUN_025311-T1	chr_5	27396316	27397737	-		RLK
FUN_025312-T1	chr_5	27397993	27400786	-		RLK
FUN_025520-T1	chr_5	28686266	28688245	+		RLK
FUN_025644-T1	chr_5	29363874	29369117	+		RLK
FUN_025686-T1	chr_5	29585408	29588957	-		RLK
FUN_025750-T1	chr_5	29898353	29901398	-		RLK
FUN_025767-T1	chr_5	29992655	29994583	-		RLK
FUN_025831-T1	chr_5	30313532	30315826	+		RLK
FUN_025847-T1	chr_5	30398297	30402713	+		RLK
FUN_025862-T1	chr_5	30483765	30488311	+		RLK
FUN_025881-T1	chr_5	30568495	30571041	+		RLK
FUN_025934-T1	chr_5	30941495	30944514	-		RLK
FUN_026028-T1	chr_5	31356960	31363955	+		RLK
FUN_026096-T1	chr_5	31742508	31747726	+		RLK
FUN_026232-T1	chr_5	32454729	32457386	-		RLK
FUN_026241-T1	chr_5	32509974	32513727	+		RLK
FUN_026475-T1	chr_5	33865879	33869371	+		RLK
FUN_026476-T1	chr_5	33869620	33875200	-		RLK
FUN_026509-T1	chr_5	34024985	34028384	+		RLK
FUN_026510-T1	chr_5	34028728	34034291	-		RLK
FUN_026577-T1	chr_5	34366787	34373700	+		RLK
FUN_026611-T1	chr_5	34551961	34555082	-		RLK
FUN_026720-T1	chr_5	35128100	35129458	+		RLK
FUN_019468-T1	chr_6	10221994	10229610	-		RLK
FUN_019485-T1	chr_6	10329136	10332415	+		RLK
FUN_019497-T1	chr_6	10453711	10457828	-		RLK
FUN_019752-T1	chr_6	12656732	12665893	-		RLK
FUN_019887-T1	chr_6	13968503	13970492	-		RLK
FUN_019899-T1	chr_6	14069046	14071537	-		RLK
FUN_019903-T1	chr_6	14089648	14091553	+		RLK
FUN_019919-T1	chr_6	14177240	14181006	-		RLK
FUN_019920-T1	chr_6	14179762	14183236	+		RLK
FUN_019942-T1	chr_6	14325402	14329052	-		RLK
FUN_019962-T1	chr_6	14465915	14468237	-		RLK
FUN_019963-T1	chr_6	14468418	14471424	+		RLK
FUN_019987-T1	chr_6	14693164	14697846	-		RLK
FUN_020145-T1	chr_6	16249442	16256466	+		RLK
FUN_020184-T1	chr_6	16510279	16515876	+		RLK
FUN_020217-T1	chr_6	16748390	16753845	+		RLK
FUN_020270-T1	chr_6	17034453	17038486	-		RLK
FUN_020273-T1	chr_6	17050497	17053211	-		RLK
FUN_020409-T1	chr_6	18206364	18209807	+		RLK
FUN_020513-T1	chr_6	18865163	18867649	-		RLK
FUN_020543-T2	chr_6	19093758	19099851	+		RLK
FUN_020544-T1	chr_6	19106885	19109564	-		RLK
FUN_020545-T1	chr_6	19110611	19115433	-		RLK
FUN_020546-T1	chr_6	19123922	19127717	-		RLK
FUN_020547-T1	chr_6	19131135	19133800	-		RLK
FUN_020548-T1	chr_6	19134761	19137199	-		RLK
FUN_020550-T1	chr_6	19174940	19179625	+		RLK
FUN_020608-T1	chr_6	19874137	19877271	-		RLK
FUN_020609-T1	chr_6	19878296	19880904	-		RLK
FUN_020610-T1	chr_6	19887165	19890963	-		RLK
FUN_020611-T1	chr_6	19894378	19897043	-		RLK
FUN_020616-T1	chr_6	19921603	19927656	+		RLK
FUN_020628-T1	chr_6	19983579	19995015	-		RLK
FUN_020638-T1	chr_6	20053411	20056462	+		RLK
FUN_020642-T1	chr_6	20074135	20075949	+		RLK
FUN_020785-T1	chr_6	22137811	22142062	+		RLK
FUN_021030-T1	chr_6	24290297	24294694	+		RLK
FUN_021033-T1	chr_6	24329647	24332201	+		RLK
FUN_021052-T1	chr_6	24413592	24416493	+		RLK
FUN_021066-T1	chr_6	24515787	24517931	+		RLK
FUN_021123-T1	chr_6	24976219	24985744	-		RLK
FUN_021358-T1	chr_6	27008863	27011838	-		RLK
FUN_021360-T1	chr_6	27027731	27028745	-		RLK
FUN_021361-T1	chr_6	27037980	27041741	-		RLK
FUN_021367-T1	chr_6	27086990	27095509	-		RLK
FUN_021413-T1	chr_6	27470932	27474926	+		RLK
FUN_021418-T1	chr_6	27516424	27519048	+		RLK
FUN_021588-T1	chr_6	28722417	28725383	+		RLK
FUN_021590-T1	chr_6	28732901	28735841	+		RLK
FUN_021591-T1	chr_6	28741130	28743887	+		RLK
FUN_021592-T1	chr_6	28749746	28752246	+		RLK
FUN_021602-T1	chr_6	28817413	28820779	+		RLK
FUN_021620-T1	chr_6	28905243	28908948	+		RLK
FUN_021684-T1	chr_6	29325617	29327941	+		RLK
FUN_021702-T1	chr_6	29459718	29462119	+		RLK
FUN_021728-T1	chr_6	29613650	29620284	-		RLK
FUN_021815-T1	chr_6	30081449	30085692	-		RLK
FUN_021936-T1	chr_6	30768803	30773424	-		RLK
FUN_021975-T1	chr_6	30940978	30945292	-		RLK
FUN_021977-T1	chr_6	30949357	30951594	-		RLK
FUN_021978-T1	chr_6	30951987	30954883	-		RLK
FUN_021979-T1	chr_6	30956255	30959558	-		RLK
FUN_021980-T1	chr_6	30962634	30964938	-		RLK
FUN_021981-T1	chr_6	30970074	30972411	-		RLK
FUN_021992-T1	chr_6	31034185	31044217	+		RLK
FUN_021994-T1	chr_6	31061934	31064675	+		RLK
FUN_021995-T1	chr_6	31066980	31068980	+		RLK
FUN_022014-T1	chr_6	31170194	31172894	+		RLK
FUN_022016-T1	chr_6	31178564	31184647	+		RLK
FUN_022018-T1	chr_6	31188291	31190672	+		RLK
FUN_022019-T1	chr_6	31193345	31195723	+		RLK
FUN_022143-T1	chr_6	31866456	31869685	+		RLK
FUN_022144-T1	chr_6	31880272	31885399	+		RLK
FUN_022234-T1	chr_6	32463962	32472033	+		RLK
FUN_022249-T1	chr_6	32605715	32612943	-		RLK
FUN_022253-T1	chr_6	32624122	32626140	-		RLK
FUN_022272-T1	chr_6	32712036	32717682	-		RLK
FUN_022343-T1	chr_6	33229957	33232910	+		RLK
FUN_022372-T1	chr_6	33408704	33413203	-		RLK
FUN_022394-T1	chr_6	33528484	33530009	+		RLK
FUN_022396-T1	chr_6	33539855	33543234	+		RLK
FUN_022400-T1	chr_6	33556611	33560854	-		RLK
FUN_022407-T1	chr_6	33597872	33604144	+		RLK
FUN_022408-T1	chr_6	33612163	33617019	+		RLK
FUN_018455-T1	chr_6	3371627	3379424	-		RLK
FUN_022445-T1	chr_6	33788065	33809039	-		RLK
FUN_022445-T2	chr_6	33788065	33809039	-		RLK
FUN_022445-T3	chr_6	33788065	33809039	-		RLK
FUN_022460-T1	chr_6	33843901	33850702	-		RLK
FUN_022466-T1	chr_6	33873764	33886571	-		RLK
FUN_018460-T1	chr_6	3404197	3406551	-		RLK
FUN_018463-T1	chr_6	3413715	3416436	-		RLK
FUN_022514-T1	chr_6	34170096	34174512	+		RLK
FUN_018465-T1	chr_6	3423830	3426271	-		RLK
FUN_022733-T1	chr_6	35480755	35486729	+		RLK
FUN_022764-T1	chr_6	35636331	35639370	+		RLK
FUN_022789-T1	chr_6	35753444	35755321	-		RLK
FUN_022790-T1	chr_6	35758971	35760875	-		RLK
FUN_022924-T1	chr_6	36409650	36413798	+		RLK
FUN_018492-T1	chr_6	3679934	3682345	-		RLK
FUN_018493-T1	chr_6	3683702	3686357	-		RLK
FUN_023005-T1	chr_6	36852648	36856145	-		RLK
FUN_018494-T1	chr_6	3687790	3690150	+		RLK
FUN_018495-T1	chr_6	3697588	3699981	-		RLK
FUN_023028-T1	chr_6	37026418	37029291	+		RLK
FUN_023040-T1	chr_6	37072235	37075095	-		RLK
FUN_023058-T1	chr_6	37179600	37181963	+		RLK
FUN_023067-T1	chr_6	37246562	37248813	+		RLK
FUN_018497-T1	chr_6	3726715	3729093	-		RLK
FUN_018540-T1	chr_6	4069921	4072005	+		RLK
FUN_018601-T1	chr_6	4457377	4461435	+		RLK
FUN_018681-T1	chr_6	4975312	4980304	-		RLK
FUN_018718-T1	chr_6	5240513	5249468	-		RLK
FUN_018718-T2	chr_6	5240513	5249468	-		RLK
FUN_018722-T1	chr_6	5268972	5273675	+		RLK
FUN_018772-T1	chr_6	5544985	5547598	-		RLK
FUN_018863-T1	chr_6	6016737	6021332	+		RLK
FUN_018907-T1	chr_6	6302691	6305099	+		RLK
FUN_019255-T1	chr_6	8508915	8512139	+		RLK
FUN_019262-T1	chr_6	8568128	8575949	+		RLK
FUN_019392-T1	chr_6	9609305	9612770	-		RLK
FUN_019439-T1	chr_6	9904847	9909528	-		RLK
FUN_036828-T1	chr_7	10490451	10491311	-		RLK
FUN_036830-T1	chr_7	10502828	10506886	-		RLK
FUN_037302-T1	chr_7	14323584	14325782	+		RLK
FUN_037481-T1	chr_7	15697377	15702151	-		RLK
FUN_037626-T1	chr_7	16953558	16955549	+		RLK
FUN_037657-T1	chr_7	17195303	17200502	+		RLK
FUN_037677-T1	chr_7	17372083	17375676	-		RLK
FUN_037696-T1	chr_7	17509047	17512053	-		RLK
FUN_037741-T1	chr_7	17926942	17930994	+		RLK
FUN_037775-T1	chr_7	18184386	18187550	-		RLK
FUN_037947-T1	chr_7	19567778	19569904	+		RLK
FUN_038235-T1	chr_7	21398045	21400674	+		RLK
FUN_038252-T1	chr_7	21503393	21509766	+		RLK
FUN_038378-T1	chr_7	22356003	22359145	+		RLK
FUN_038378-T2	chr_7	22356003	22359145	+		RLK
FUN_038510-T1	chr_7	23228031	23233015	+		RLK
FUN_038533-T1	chr_7	23378734	23385229	+		RLK
FUN_038534-T1	chr_7	23385993	23387906	-		RLK
FUN_038535-T1	chr_7	23388527	23390899	-		RLK
FUN_038587-T1	chr_7	23674704	23684147	+		RLK
FUN_038719-T1	chr_7	24357958	24361583	+		RLK
FUN_038806-T1	chr_7	24814824	24817143	-		RLK
FUN_038952-T1	chr_7	25555018	25558781	-		RLK
FUN_039020-T1	chr_7	25897269	25900471	+		RLK
FUN_039100-T1	chr_7	26416201	26418431	+		RLK
FUN_039213-T2	chr_7	26996925	27000973	-		RLK
FUN_039241-T1	chr_7	27142639	27150470	+		RLK
FUN_036031-T1	chr_7	2727238	2733546	+		RLK
FUN_039311-T1	chr_7	27523697	27527895	+		RLK
FUN_039340-T1	chr_7	27683435	27687112	-		RLK
FUN_039341-T1	chr_7	27690480	27693408	-		RLK
FUN_039343-T1	chr_7	27698187	27701771	-		RLK
FUN_039448-T1	chr_7	28242699	28247691	-		RLK
FUN_039463-T1	chr_7	28316668	28320301	-		RLK
FUN_039463-T2	chr_7	28316668	28320301	-		RLK
FUN_039526-T1	chr_7	28640982	28644338	+		RLK
FUN_039550-T1	chr_7	28765984	28767342	+		RLK
FUN_039664-T1	chr_7	29373141	29377775	+		RLK
FUN_039664-T2	chr_7	29373141	29377775	+		RLK
FUN_039697-T1	chr_7	29535558	29538152	-		RLK
FUN_039746-T1	chr_7	29811912	29815728	-		RLK
FUN_039746-T2	chr_7	29811912	29815728	-		RLK
FUN_039748-T1	chr_7	29826168	29829765	-		RLK
FUN_039782-T1	chr_7	30030650	30034216	+		RLK
FUN_039820-T1	chr_7	30186370	30188877	-		RLK
FUN_036593-T1	chr_7	8199374	8204233	-		RLK
FUN_027555-T1	chr_8	10046669	10048795	+		RLK
FUN_027621-T1	chr_8	10529938	10533996	+		RLK
FUN_027623-T1	chr_8	10536851	10540381	+		RLK
FUN_027754-T1	chr_8	11542388	11545861	+		RLK
FUN_027877-T1	chr_8	12494174	12496171	-		RLK
FUN_027935-T1	chr_8	13007252	13010705	+		RLK
FUN_028132-T1	chr_8	14632876	14640864	+		RLK
FUN_028132-T2	chr_8	14632876	14640864	+		RLK
FUN_028207-T1	chr_8	15204035	15206883	+		RLK
FUN_028327-T1	chr_8	16243532	16247043	-		RLK
FUN_028598-T1	chr_8	18366591	18368879	+		RLK
FUN_028799-T1	chr_8	19784796	19788514	+		RLK
FUN_028934-T1	chr_8	20982474	20985502	-		RLK
FUN_029246-T1	chr_8	23624905	23627514	-		RLK
FUN_029316-T1	chr_8	24205455	24211204	+		RLK
FUN_029390-T1	chr_8	24767956	24769087	+		RLK
FUN_029616-T1	chr_8	26406614	26409270	+		RLK
FUN_029621-T1	chr_8	26442118	26444338	+		RLK
FUN_029622-T1	chr_8	26447165	26454398	+		RLK
FUN_029866-T1	chr_8	28153837	28159184	-		RLK
FUN_030174-T1	chr_8	30037841	30041391	-		RLK
FUN_030230-T1	chr_8	30356128	30364870	+		RLK
FUN_030498-T1	chr_8	32027158	32029938	+		RLK
FUN_030516-T1	chr_8	32126224	32127477	+		RLK
FUN_030550-T1	chr_8	32359823	32363209	-		RLK
FUN_030695-T1	chr_8	33175627	33179834	-		RLK
FUN_030757-T1	chr_8	33548984	33551975	-		RLK
FUN_030806-T1	chr_8	33833720	33839246	-		RLK
FUN_030849-T1	chr_8	34143799	34147093	+		RLK
FUN_040246-T1	chr_8	34237770	34241868	-		RLK
FUN_030864-T1	chr_8	34244354	34248571	-		RLK
FUN_030865-T1	chr_8	34250805	34253565	+		RLK
FUN_030867-T1	chr_8	34260554	34264832	+		RLK
FUN_030868-T1	chr_8	34267317	34274503	+		RLK
FUN_030870-T1	chr_8	34279768	34283666	+		RLK
FUN_031119-T1	chr_8	35632930	35636590	+		RLK
FUN_031121-T1	chr_8	35651188	35656039	+		RLK
FUN_031123-T1	chr_8	35664332	35676072	+		RLK
FUN_031123-T2	chr_8	35664332	35676072	+		RLK
FUN_031226-T1	chr_8	36180950	36183483	-		RLK
FUN_027224-T1	chr_8	7244732	7247194	-		RLK
FUN_027432-T1	chr_8	8911843	8914164	-		RLK
FUN_027457-T1	chr_8	9197698	9199797	-		RLK
FUN_027467-T1	chr_8	9284323	9287820	+		RLK
FUN_001844-T1	chr_1	18260025	18262549	-		RLP
FUN_002747-T1	chr_1	25775667	25778970	-		RLP
FUN_004005-T1	chr_1	35442051	35447614	-		RLP
FUN_004452-T2	chr_1	38349864	38352397	+		RLP
FUN_004506-T1	chr_1	38722440	38724317	-		RLP
FUN_004525-T1	chr_1	38857526	38862724	+		RLP
FUN_004525-T2	chr_1	38857526	38862724	+		RLP
FUN_004525-T3	chr_1	38857526	38862724	+		RLP
FUN_004982-T1	chr_1	41472426	41474558	-		RLP
FUN_005068-T1	chr_1	41982537	41989991	-		RLP
FUN_006083-T1	chr_1	47857743	47864813	-		RLP
FUN_006454-T1	chr_1	50292482	50297125	-		RLP
FUN_006605-T1	chr_1	51234847	51239491	-		RLP
FUN_006765-T1	chr_1	52400525	52403464	+		RLP
FUN_006912-T1	chr_1	53393642	53396194	+		RLP
FUN_006936-T1	chr_1	53523511	53525463	-		RLP
FUN_007185-T1	chr_1	55365601	55368717	+		RLP
FUN_007384-T1	chr_1	56871503	56874624	-		RLP
FUN_000241-T1	chr_1	5755899	5758146	-		RLP
FUN_009043-T1	chr_2	15669997	15672527	+		RLP
FUN_009062-T1	chr_2	15795785	15798332	+		RLP
FUN_009152-T1	chr_2	16612935	16615199	+		RLP
FUN_009191-T2	chr_2	16957021	16959693	-		RLP
FUN_009756-T1	chr_2	21820311	21823178	-		RLP
FUN_009868-T1	chr_2	22702529	22705681	+		RLP
FUN_009877-T1	chr_2	22793060	22796812	+		RLP
FUN_009895-T1	chr_2	22900179	22904702	+		RLP
FUN_009903-T1	chr_2	22949825	22953880	+		RLP
FUN_009926-T1	chr_2	23094078	23097269	+		RLP
FUN_010407-T1	chr_2	27224123	27226351	-		RLP
FUN_010409-T1	chr_2	27244735	27247376	-		RLP
FUN_010410-T1	chr_2	27256010	27257050	-		RLP
FUN_010415-T1	chr_2	27306776	27309336	-		RLP
FUN_010421-T1	chr_2	27355688	27357916	-		RLP
FUN_010422-T1	chr_2	27369162	27374900	-		RLP
FUN_010426-T1	chr_2	27396659	27398892	-		RLP
FUN_010775-T1	chr_2	30310809	30312477	+		RLP
FUN_010797-T1	chr_2	30439102	30440818	+		RLP
FUN_010825-T1	chr_2	30666529	30669453	+		RLP
FUN_010827-T1	chr_2	30676021	30678982	+		RLP
FUN_010829-T1	chr_2	30687733	30690289	+		RLP
FUN_010833-T1	chr_2	30706982	30711156	+		RLP
FUN_010836-T1	chr_2	30725336	30728251	+		RLP
FUN_010837-T1	chr_2	30746058	30748232	+		RLP
FUN_010849-T1	chr_2	30826965	30829145	-		RLP
FUN_010850-T1	chr_2	30831971	30838252	-		RLP
FUN_010852-T1	chr_2	30867065	30872661	-		RLP
FUN_010853-T1	chr_2	30888662	30897173	-		RLP
FUN_010856-T1	chr_2	30927225	30933508	-		RLP
FUN_010857-T1	chr_2	30971501	30972982	-		RLP
FUN_010859-T1	chr_2	30985993	30987603	-		RLP
FUN_010860-T1	chr_2	30992870	30995689	-		RLP
FUN_010865-T1	chr_2	31024263	31026324	-		RLP
FUN_010866-T1	chr_2	31028533	31031379	-		RLP
FUN_010869-T1	chr_2	31085872	31095730	-		RLP
FUN_010874-T1	chr_2	31143038	31145405	-		RLP
FUN_010876-T1	chr_2	31164280	31167142	-		RLP
FUN_010882-T1	chr_2	31211994	31213397	-		RLP
FUN_010886-T1	chr_2	31246094	31248630	-		RLP
FUN_010893-T1	chr_2	31293698	31294682	-		RLP
FUN_010897-T1	chr_2	31340144	31341127	-		RLP
FUN_010899-T1	chr_2	31359717	31365183	-		RLP
FUN_010906-T1	chr_2	31401379	31407851	-		RLP
FUN_010908-T1	chr_2	31424963	31426471	-		RLP
FUN_010912-T1	chr_2	31469367	31476176	-		RLP
FUN_010913-T1	chr_2	31480781	31483492	-		RLP
FUN_010914-T1	chr_2	31488392	31491208	-		RLP
FUN_010916-T1	chr_2	31510080	31529751	-		RLP
FUN_010984-T1	chr_2	32116616	32118441	-		RLP
FUN_011257-T1	chr_2	34113522	34116284	+		RLP
FUN_011260-T1	chr_2	34140874	34143750	+		RLP
FUN_011263-T1	chr_2	34171578	34174268	+		RLP
FUN_011317-T1	chr_2	34488321	34491819	-		RLP
FUN_011387-T1	chr_2	34937502	34940722	-		RLP
FUN_011394-T1	chr_2	34979584	34980490	-		RLP
FUN_011395-T1	chr_2	34995111	34998362	-		RLP
FUN_011397-T1	chr_2	35024021	35027732	-		RLP
FUN_011427-T1	chr_2	35268850	35272013	+		RLP
FUN_011435-T1	chr_2	35303072	35305802	-		RLP
FUN_011436-T1	chr_2	35307633	35311873	-		RLP
FUN_011437-T1	chr_2	35312046	35317352	-		RLP
FUN_012365-T2	chr_2	40972524	40976756	-		RLP
FUN_012563-T1	chr_2	41946917	41950334	+		RLP
FUN_012582-T1	chr_2	42035089	42036362	-		RLP
FUN_012909-T1	chr_2	43721133	43722059	-		RLP
FUN_013147-T1	chr_2	44936667	44940758	+		RLP
FUN_008299-T1	chr_2	8846884	8849193	-		RLP
FUN_008300-T1	chr_2	8849495	8856612	-		RLP
FUN_008302-T1	chr_2	8868341	8872018	-		RLP
FUN_015848-T1	chr_3	23269527	23270654	-		RLP
FUN_015850-T1	chr_3	23292715	23294591	-		RLP
FUN_016087-T1	chr_3	25098327	25102880	-		RLP
FUN_016150-T1	chr_3	25502066	25504960	-		RLP
FUN_016279-T1	chr_3	26471058	26473098	+		RLP
FUN_016521-T1	chr_3	28079386	28080651	+		RLP
FUN_016526-T1	chr_3	28110112	28113359	+		RLP
FUN_016554-T1	chr_3	28279446	28283471	-		RLP
FUN_016561-T1	chr_3	28345677	28347692	-		RLP
FUN_016562-T1	chr_3	28347766	28348410	-		RLP
FUN_016923-T1	chr_3	30659609	30663753	-		RLP
FUN_013626-T1	chr_3	5961985	5964195	-		RLP
FUN_013628-T1	chr_3	5974486	5977377	-		RLP
FUN_013632-T1	chr_3	6012991	6023193	-		RLP
FUN_014148-T1	chr_3	9779071	9780638	+		RLP
FUN_033199-T1	chr_4	10492141	10495038	-		RLP
FUN_033200-T1	chr_4	10500031	10503204	-		RLP
FUN_033449-T1	chr_4	12132944	12135804	-		RLP
FUN_033592-T1	chr_4	13189481	13191169	-		RLP
FUN_033600-T1	chr_4	13239782	13242013	-		RLP
FUN_033601-T1	chr_4	13246683	13251797	-		RLP
FUN_033612-T1	chr_4	13383514	13385858	-		RLP
FUN_033613-T1	chr_4	13386944	13390370	-		RLP
FUN_033614-T1	chr_4	13395066	13397312	-		RLP
FUN_033615-T1	chr_4	13407900	13410567	+		RLP
FUN_033616-T1	chr_4	13411743	13416286	-		RLP
FUN_033619-T1	chr_4	13432396	13434486	-		RLP
FUN_033620-T1	chr_4	13443030	13445654	-		RLP
FUN_033671-T1	chr_4	13832149	13834606	+		RLP
FUN_033672-T1	chr_4	13837774	13840035	+		RLP
FUN_033674-T1	chr_4	13872129	13874402	+		RLP
FUN_033682-T1	chr_4	13911006	13913425	+		RLP
FUN_033684-T1	chr_4	13928821	13931252	+		RLP
FUN_033687-T1	chr_4	13959055	13961472	+		RLP
FUN_033688-T1	chr_4	13962407	13964596	+		RLP
FUN_033746-T1	chr_4	14373648	14375405	+		RLP
FUN_033748-T1	chr_4	14397101	14400040	+		RLP
FUN_033749-T1	chr_4	14402998	14405255	+		RLP
FUN_033760-T1	chr_4	14472867	14475782	+		RLP
FUN_033761-T1	chr_4	14476564	14479470	+		RLP
FUN_033762-T1	chr_4	14484257	14486517	+		RLP
FUN_033765-T1	chr_4	14498681	14499994	+		RLP
FUN_033772-T1	chr_4	14528116	14530637	+		RLP
FUN_033773-T1	chr_4	14543371	14551067	+		RLP
FUN_033774-T1	chr_4	14558337	14562282	+		RLP
FUN_033880-T1	chr_4	15270109	15276528	-		RLP
FUN_034118-T1	chr_4	17191426	17198708	-		RLP
FUN_034554-T1	chr_4	20727014	20728126	-		RLP
FUN_034571-T1	chr_4	20881610	20884786	-		RLP
FUN_034712-T1	chr_4	22105412	22108483	-		RLP
FUN_034715-T1	chr_4	22178505	22179345	+		RLP
FUN_032087-T1	chr_4	3287405	3292980	+		RLP
FUN_032208-T1	chr_4	3892630	3898439	+		RLP
FUN_031556-T2	chr_4	429898	432775	+		RLP
FUN_032329-T1	chr_4	4670707	4674554	-		RLP
FUN_032361-T1	chr_4	4843144	4844123	+		RLP
FUN_032920-T1	chr_4	8608570	8612407	-		RLP
FUN_032921-T1	chr_4	8616272	8626096	-		RLP
FUN_032923-T1	chr_4	8682465	8685943	-		RLP
FUN_032927-T1	chr_4	8746874	8750237	-		RLP
FUN_032988-T1	chr_4	9145178	9146285	+		RLP
FUN_032989-T1	chr_4	9146288	9147919	+		RLP
FUN_032990-T1	chr_4	9148599	9156840	+		RLP
FUN_032993-T1	chr_4	9166667	9170844	+		RLP
FUN_032994-T1	chr_4	9183329	9184426	+		RLP
FUN_032995-T1	chr_4	9184487	9186295	+		RLP
FUN_032996-T1	chr_4	9194689	9197654	+		RLP
FUN_032997-T1	chr_4	9207607	9210573	+		RLP
FUN_032998-T1	chr_4	9212480	9215455	+		RLP
FUN_032999-T1	chr_4	9219053	9222186	+		RLP
FUN_033001-T1	chr_4	9252715	9256557	+		RLP
FUN_033057-T1	chr_4	9644470	9648940	+		RLP
FUN_033058-T1	chr_4	9654192	9655832	+		RLP
FUN_033059-T1	chr_4	9657934	9659652	+		RLP
FUN_033060-T1	chr_4	9659918	9661319	+		RLP
FUN_033062-T1	chr_4	9671479	9672612	+		RLP
FUN_033068-T1	chr_4	9700937	9703902	+		RLP
FUN_033069-T1	chr_4	9712343	9720190	+		RLP
FUN_033072-T1	chr_4	9735656	9738625	+		RLP
FUN_024031-T1	chr_5	17214888	17217143	-		RLP
FUN_025029-T1	chr_5	25542489	25544894	+		RLP
FUN_025875-T1	chr_5	30541008	30543848	+		RLP
FUN_026396-T1	chr_5	33431814	33434108	-		RLP
FUN_019603-T1	chr_6	11387689	11389371	+		RLP
FUN_020823-T1	chr_6	22566221	22568359	-		RLP
FUN_021459-T1	chr_6	27819786	27821453	-		RLP
FUN_018376-T1	chr_6	2864682	2870244	+		RLP
FUN_021608-T1	chr_6	28844736	28850782	+		RLP
FUN_021904-T1	chr_6	30610216	30619303	-		RLP
FUN_021908-T1	chr_6	30626174	30630418	-		RLP
FUN_022212-T1	chr_6	32269941	32273225	+		RLP
FUN_022214-T1	chr_6	32290276	32293718	+		RLP
FUN_022215-T1	chr_6	32295033	32298900	+		RLP
FUN_022215-T2	chr_6	32295033	32298900	+		RLP
FUN_022216-T1	chr_6	32299487	32302895	+		RLP
FUN_022220-T1	chr_6	32330627	32332828	+		RLP
FUN_022231-T1	chr_6	32442396	32443953	+		RLP
FUN_022233-T1	chr_6	32452982	32456447	+		RLP
FUN_022239-T1	chr_6	32500687	32509326	+		RLP
FUN_018448-T1	chr_6	3326199	3329003	-		RLP
FUN_018449-T1	chr_6	3329585	3331283	-		RLP
FUN_023083-T1	chr_6	37304063	37306792	+		RLP
FUN_019251-T1	chr_6	8483619	8485783	-		RLP
FUN_036890-T1	chr_7	10939693	10941570	-		RLP
FUN_036903-T1	chr_7	10998322	11001427	+		RLP
FUN_036982-T1	chr_7	11583246	11587462	+		RLP
FUN_036983-T1	chr_7	11588120	11592939	+		RLP
FUN_036987-T1	chr_7	11621750	11624128	+		RLP
FUN_036990-T1	chr_7	11635008	11637695	+		RLP
FUN_037013-T1	chr_7	11841712	11844543	+		RLP
FUN_037030-T1	chr_7	12000879	12001982	+		RLP
FUN_037479-T1	chr_7	15687504	15688772	+		RLP
FUN_037742-T1	chr_7	17934294	17941719	+		RLP
FUN_037779-T1	chr_7	18218545	18220026	-		RLP
FUN_037807-T1	chr_7	18428206	18429944	+		RLP
FUN_036017-T1	chr_7	2558085	2566187	-		RLP
FUN_039655-T1	chr_7	29322875	29325147	+		RLP
FUN_036198-T1	chr_7	4529779	4532244	-		RLP
FUN_036220-T1	chr_7	4720890	4723358	-		RLP
FUN_036330-T1	chr_7	5675943	5677565	+		RLP
FUN_027937-T1	chr_8	13020765	13021201	+		RLP
FUN_027964-T1	chr_8	13241741	13242956	+		RLP
FUN_028195-T1	chr_8	15122952	15123404	+		RLP
FUN_028196-T1	chr_8	15126194	15128306	+		RLP
FUN_028203-T1	chr_8	15179145	15181779	+		RLP
FUN_028205-T1	chr_8	15190398	15191861	+		RLP
FUN_028238-T1	chr_8	15518238	15521570	+		RLP
FUN_028241-T1	chr_8	15564503	15567835	+		RLP
FUN_028287-T1	chr_8	15918375	15921164	+		RLP
FUN_029578-T1	chr_8	26122517	26132037	+		RLP
FUN_030348-T1	chr_8	31073129	31075503	-		RLP
FUN_030535-T1	chr_8	32281959	32286853	-		RLP
FUN_030541-T1	chr_8	32316417	32321003	-		RLP
FUN_030955-T1	chr_8	34712877	34715075	+		RLP
FUN_031107-T1	chr_8	35581700	35584223	+		RLP
FUN_027111-T1	chr_8	6334329	6336543	-		RLP
FUN_027121-T1	chr_8	6414415	6421742	-		RLP
FUN_027194-T1	chr_8	6946612	6950183	-		RLP
FUN_027198-T1	chr_8	7005198	7008800	-		RLP
FUN_027395-T1	chr_8	8668744	8671035	+		RLP
FUN_000301-T1	chr_1	6157401	6162500	-		RPW8
FUN_008822-T1	chr_2	13718954	13719241	+		RPW8
FUN_008824-T1	chr_2	13727290	13730233	+		RPW8
FUN_011657-T1	chr_2	36812607	36819416	-		RPW8
FUN_035368-T1	chr_4	28101743	28102378	+		RPW8
FUN_024550-T1	chr_5	21910648	21916537	-		RPW8
FUN_025427-T1	chr_5	28107223	28109010	+		RPW8
FUN_037191-T1	chr_7	13181702	13184851	-		RPW8
FUN_038437-T1	chr_7	22796190	22797183	-		RPW8
FUN_038438-T1	chr_7	22799846	22803997	-		RPW8
FUN_038441-T1	chr_7	22812273	22812809	-		RPW8
FUN_038443-T1	chr_7	22817932	22823433	-		RPW8
FUN_038443-T2	chr_7	22817932	22823433	-		RPW8
FUN_038445-T1	chr_7	22830637	22830993	-		RPW8
FUN_038446-T1	chr_7	22831013	22831780	-		RPW8
FUN_038463-T1	chr_7	22920704	22924875	-		RPW8
FUN_038587-T1	chr_7	23674704	23684147	+		RPW8
FUN_000887-T1	chr_1	10802819	10808054	+		TM-CC
FUN_001619-T1	chr_1	16452132	16455669	-		TM-CC
FUN_002638-T1	chr_1	24831633	24836458	+		TM-CC
FUN_004031-T1	chr_1	35668850	35671607	+		TM-CC
FUN_005298-T1	chr_1	43337718	43338572	-		TM-CC
FUN_005470-T2	chr_1	44277008	44302818	-		TM-CC
FUN_005529-T1	chr_1	44647482	44656454	-		TM-CC
FUN_005904-T1	chr_1	46787281	46789252	+		TM-CC
FUN_005947-T1	chr_1	47046168	47051193	+		TM-CC
FUN_006306-T1	chr_1	49240876	49254834	+		TM-CC
FUN_006393-T1	chr_1	49900960	49902186	-		TM-CC
FUN_006415-T1	chr_1	50114087	50118898	-		TM-CC
FUN_006420-T1	chr_1	50137991	50144158	+		TM-CC
FUN_006539-T1	chr_1	50863026	50864252	-		TM-CC
FUN_006551-T1	chr_1	50961624	50962948	-		TM-CC
FUN_006940-T1	chr_1	53544657	53549662	+		TM-CC
FUN_006940-T2	chr_1	53544657	53549662	+		TM-CC
FUN_007164-T1	chr_1	55189844	55191577	+		TM-CC
FUN_007171-T1	chr_1	55239851	55241647	+		TM-CC
FUN_008570-T1	chr_2	11446930	11451224	-		TM-CC
FUN_008806-T1	chr_2	13619959	13624000	+		TM-CC
FUN_009731-T1	chr_2	21613444	21617119	+		TM-CC
FUN_009742-T1	chr_2	21670443	21676117	+		TM-CC
FUN_009809-T1	chr_2	22180003	22182164	-		TM-CC
FUN_010038-T1	chr_2	24102444	24106424	+		TM-CC
FUN_010757-T1	chr_2	30168493	30171064	+		TM-CC
FUN_011009-T1	chr_2	32361152	32365298	+		TM-CC
FUN_011044-T1	chr_2	32608242	32612030	-		TM-CC
FUN_011196-T1	chr_2	33768865	33776067	+		TM-CC
FUN_011499-T1	chr_2	35707410	35710431	+		TM-CC
FUN_011769-T1	chr_2	37556326	37559266	-		TM-CC
FUN_012098-T1	chr_2	39426777	39435314	+		TM-CC
FUN_012147-T1	chr_2	39685029	39690652	+		TM-CC
FUN_012192-T2	chr_2	39927544	39929752	+		TM-CC
FUN_012343-T1	chr_2	40816346	40830407	-		TM-CC
FUN_012571-T1	chr_2	41971989	41975026	-		TM-CC
FUN_012649-T1	chr_2	42369195	42376240	-		TM-CC
FUN_008117-T1	chr_2	7244377	7254629	+		TM-CC
FUN_014182-T1	chr_3	10033564	10038951	-		TM-CC
FUN_014189-T1	chr_3	10076276	10081053	-		TM-CC
FUN_014490-T1	chr_3	12429419	12430940	+		TM-CC
FUN_014670-T1	chr_3	13995237	13998870	+		TM-CC
FUN_015692-T1	chr_3	21987078	21990108	-		TM-CC
FUN_016107-T1	chr_3	25210402	25214897	-		TM-CC
FUN_016442-T1	chr_3	27578748	27583557	+		TM-CC
FUN_016457-T1	chr_3	27682322	27683355	+		TM-CC
FUN_016704-T1	chr_3	29264455	29269769	-		TM-CC
FUN_016896-T1	chr_3	30458603	30465832	+		TM-CC
FUN_017520-T1	chr_3	34398029	34400302	-		TM-CC
FUN_017525-T1	chr_3	34412646	34415016	-		TM-CC
FUN_017526-T1	chr_3	34417411	34419377	-		TM-CC
FUN_017580-T1	chr_3	34689478	34692810	+		TM-CC
FUN_017657-T1	chr_3	35085113	35091162	-		TM-CC
FUN_017796-T1	chr_3	35805477	35810911	+		TM-CC
FUN_013624-T1	chr_3	5955422	5961624	+		TM-CC
FUN_013653-T1	chr_3	6222873	6227524	-		TM-CC
FUN_040065-T1	chr_3	6261402	6267739	+		TM-CC
FUN_013811-T1	chr_3	7252480	7253905	-		TM-CC
FUN_013892-T1	chr_3	7820484	7830350	-		TM-CC
FUN_013899-T1	chr_3	7909458	7919921	-		TM-CC
FUN_013900-T1	chr_3	7921528	7929911	-		TM-CC
FUN_013919-T1	chr_3	8091857	8097199	+		TM-CC
FUN_014053-T1	chr_3	8988329	8997594	-		TM-CC
FUN_014065-T1	chr_3	9079453	9085948	+		TM-CC
FUN_014120-T1	chr_3	9480574	9482216	-		TM-CC
FUN_034060-T1	chr_4	16631880	16636653	-		TM-CC
FUN_031811-T1	chr_4	1739517	1744774	-		TM-CC
FUN_040280-T1	chr_4	17903937	17906100	+		TM-CC
FUN_031938-T1	chr_4	2412340	2427142	-		TM-CC
FUN_035228-T1	chr_4	27054712	27059582	+		TM-CC
FUN_032471-T1	chr_4	5507703	5510794	-		TM-CC
FUN_031579-T1	chr_4	555587	558062	+		TM-CC
FUN_031581-T1	chr_4	559677	561806	+		TM-CC
FUN_032519-T1	chr_4	5784361	5794517	+		TM-CC
FUN_032805-T1	chr_4	7767082	7774609	-		TM-CC
FUN_023528-T1	chr_5	12515793	12523008	+		TM-CC
FUN_023551-T1	chr_5	12682575	12688855	+		TM-CC
FUN_023677-T1	chr_5	14269579	14296921	+		TM-CC
FUN_040164-T1	chr_5	17769530	17772817	+		TM-CC
FUN_040165-T1	chr_5	17918452	17921684	+		TM-CC
FUN_024166-T1	chr_5	18597699	18601389	-		TM-CC
FUN_024166-T2	chr_5	18597699	18601389	-		TM-CC
FUN_024236-T1	chr_5	19178662	19184290	+		TM-CC
FUN_024236-T2	chr_5	19178662	19184290	+		TM-CC
FUN_024406-T1	chr_5	20878416	20880105	-		TM-CC
FUN_024467-T1	chr_5	21324163	21326078	+		TM-CC
FUN_024668-T1	chr_5	22880544	22884960	-		TM-CC
FUN_024800-T1	chr_5	23910031	23913685	+		TM-CC
FUN_024903-T1	chr_5	24714753	24720596	-		TM-CC
FUN_024911-T1	chr_5	24746604	24751077	+		TM-CC
FUN_025048-T1	chr_5	25723525	25728398	-		TM-CC
FUN_025162-T1	chr_5	26512154	26515037	+		TM-CC
FUN_025970-T1	chr_5	31107190	31109474	+		TM-CC
FUN_026006-T1	chr_5	31249805	31251760	+		TM-CC
FUN_026161-T1	chr_5	32105650	32110800	-		TM-CC
FUN_026231-T1	chr_5	32453065	32454418	+		TM-CC
FUN_026384-T1	chr_5	33350675	33353279	+		TM-CC
FUN_026680-T1	chr_5	34920442	34924618	+		TM-CC
FUN_019606-T1	chr_6	11400537	11404603	+		TM-CC
FUN_019660-T1	chr_6	11842319	11843177	+		TM-CC
FUN_020396-T1	chr_6	18078676	18082574	+		TM-CC
FUN_020902-T1	chr_6	23220353	23231276	+		TM-CC
FUN_021283-T1	chr_6	26353696	26357126	-		TM-CC
FUN_018342-T1	chr_6	2650750	2653721	-		TM-CC
FUN_021613-T1	chr_6	28869272	28871016	-		TM-CC
FUN_021825-T1	chr_6	30142081	30152531	+		TM-CC
FUN_022134-T1	chr_6	31823457	31825309	+		TM-CC
FUN_022153-T1	chr_6	31935881	31939035	+		TM-CC
FUN_022153-T2	chr_6	31935881	31939035	+		TM-CC
FUN_022157-T1	chr_6	31954261	31958339	-		TM-CC
FUN_022405-T1	chr_6	33588524	33591748	-		TM-CC
FUN_022689-T1	chr_6	35226215	35229476	+		TM-CC
FUN_022786-T1	chr_6	35740124	35744473	-		TM-CC
FUN_022825-T1	chr_6	35959845	35964528	+		TM-CC
FUN_023004-T1	chr_6	36843439	36852125	+		TM-CC
FUN_036864-T1	chr_7	10797175	10802759	-		TM-CC
FUN_037341-T1	chr_7	14621935	14627390	+		TM-CC
FUN_037345-T1	chr_7	14636776	14638254	+		TM-CC
FUN_037362-T1	chr_7	14808145	14809897	+		TM-CC
FUN_037373-T1	chr_7	14867650	14869458	+		TM-CC
FUN_037670-T1	chr_7	17310844	17312721	-		TM-CC
FUN_037738-T1	chr_7	17880935	17884161	-		TM-CC
FUN_037964-T1	chr_7	19672654	19675963	+		TM-CC
FUN_038007-T1	chr_7	19993899	20004515	-		TM-CC
FUN_038090-T1	chr_7	20472235	20473752	+		TM-CC
FUN_038224-T1	chr_7	21336846	21339492	+		TM-CC
FUN_038232-T1	chr_7	21381748	21383771	-		TM-CC
FUN_038446-T1	chr_7	22831013	22831780	-		TM-CC
FUN_038463-T1	chr_7	22920704	22924875	-		TM-CC
FUN_038648-T1	chr_7	23996053	23998829	+		TM-CC
FUN_038691-T1	chr_7	24199483	24205403	+		TM-CC
FUN_038692-T1	chr_7	24225357	24229410	+		TM-CC
FUN_038928-T1	chr_7	25420029	25421160	+		TM-CC
FUN_039432-T1	chr_7	28180117	28184805	-		TM-CC
FUN_039453-T1	chr_7	28269642	28271574	+		TM-CC
FUN_039703-T1	chr_7	29564744	29567781	-		TM-CC
FUN_039811-T1	chr_7	30147413	30152145	+		TM-CC
FUN_039835-T1	chr_7	30277197	30281861	+		TM-CC
FUN_039841-T1	chr_7	30306769	30312435	-		TM-CC
FUN_036314-T1	chr_7	5496672	5507823	-		TM-CC
FUN_027686-T1	chr_8	11055165	11062512	+		TM-CC
FUN_029049-T1	chr_8	21920426	21921820	+		TM-CC
FUN_029417-T1	chr_8	24956982	24959432	-		TM-CC
FUN_029420-T1	chr_8	25005154	25007253	-		TM-CC
FUN_029430-T1	chr_8	25079234	25081215	-		TM-CC
FUN_029442-T1	chr_8	25154297	25157480	-		TM-CC
FUN_029490-T1	chr_8	25528466	25530563	-		TM-CC
FUN_029491-T1	chr_8	25551052	25553150	-		TM-CC
FUN_029493-T1	chr_8	25563868	25565611	-		TM-CC
FUN_030484-T1	chr_8	31947344	31948251	+		TM-CC
FUN_040242-T1	chr_8	32204468	32209336	+		TM-CC
FUN_030559-T1	chr_8	32417950	32422040	+		TM-CC
FUN_030841-T1	chr_8	34101120	34109671	+		TM-CC
FUN_030863-T1	chr_8	34232788	34237124	+		TM-CC
FUN_031077-T1	chr_8	35377105	35378242	-		TM-CC
FUN_031395-T1	chr_8	36971365	36972897	-		TM-CC
FUN_031396-T1	chr_8	36973939	36980344	-		TM-CC
FUN_027137-T1	chr_8	6530325	6537434	+		TM-CC
FUN_027461-T1	chr_8	9232615	9236841	+		TM-CC
