# Supplementary material for: Chromosome-scale genome assembly of Prunus pusilliflora provides novel insights into genome evolution, disease resistance, and dormancy release in Cerasus L
Source: Hortic Res. 2023 Apr 10;10(5):uhad062. doi: 10.1093/hr/uhad062 (PMC10200261; doi:10.1093/hr/uhad062)
Supplement: Web_Material_uhad062 [file web_material_uhad062.zip › Table S44.xlsx]

## Sheet: Sheet1
	Table S44. Different categories and chromosome distribution of RGAs in P. avium
		NBS	RLK	RLP	RPW8	TM-CC	Total
	chr1	45	116	19	1	19	200
	chr2	69	57	70	3	19	218
	chr3	26	123	15	0	27	191
	chr4	14	164	64	1	10	253
	chr5	16	43	4	2	23	88
	chr6	20	122	20	0	17	179
	chr7	29	46	17	10	25	127
	chr8	58	44	20	0	19	141
	Total	277	715	229	17	159	1397
