# Supplementary material for: Chromosome-scale genome assembly of Prunus pusilliflora provides novel insights into genome evolution, disease resistance, and dormancy release in Cerasus L
Source: Hortic Res. 2023 Apr 10;10(5):uhad062. doi: 10.1093/hr/uhad062 (PMC10200261; doi:10.1093/hr/uhad062)
Supplement: Web_Material_uhad062 [file web_material_uhad062.zip › Table S46.xlsx]

## Sheet: Table S46
Table S46. R-gene microsyntenic blocks between Prunus pusilliflora and P. avium.
Ppus_gene_id	Ppus_Chr_Location	Pavi_gene_id	Pavi_Chr_Location	RGA_type
PAV01G101800.1	1	FUN_007352-T1	1	RLK
PAV01G101310.1	1	FUN_007384-T1	1	RLP
PAV01G100720.1	1	FUN_007208-T1	1	RLK
PAV01G099290.3	1	FUN_039996-T1	1	TNL
PAV01G099290.2	1	FUN_039996-T1	1	TNL
PAV01G099290.1	1	FUN_039994-T1	1	TN
PAV01G099210.1	1	FUN_039994-T1	1	TNL
PAV01G099080.1	1	FUN_007600-T1	1	RLK
PAV01G099070.1	1	FUN_007600-T1	1	RLK
PAV01G098400.2	1	FUN_039996-T1	1	TN
PAV01G098390.3	1	FUN_039996-T3	1	NL
PAV01G098320.1	1	FUN_039996-T1	1	TNL
PAV01G098300.1	1	FUN_039996-T1	1	NL
PAV01G098050.1	1	FUN_007183-T1	1	TN
PAV01G098040.1	1	FUN_007183-T1	1	TNL
PAV01G098030.1	1	FUN_007183-T1	1	TX
PAV01G098020.1	1	FUN_007183-T1	1	TN
PAV01G097000.1	1	FUN_007212-T1	1	NBS
PAV01G096970.1	1	FUN_007208-T1	1	RLK
PAV01G096930.1	1	FUN_007207-T1	1	RLK
PAV01G096880.1	1	FUN_007185-T1	1	RLP
PAV01G096690.1	1	FUN_007185-T1	1	RLP
PAV01G096620.1	1	FUN_007183-T1	1	TNL
PAV01G096470.1	1	FUN_007171-T1	1	TM-CC
PAV01G094880.1	1	FUN_007195-T1	1	CN
PAV01G093730.1	1	FUN_006940-T1	1	TM-CC
PAV01G093710.1	1	FUN_006938-T1	1	RLK
PAV01G093700.1	1	FUN_006937-T1	1	RLP
PAV01G093690.3	1	FUN_006936-T1	1	RLK
PAV01G093690.2	1	FUN_006936-T1	1	RLK
PAV01G093400.1	1	FUN_006926-T1	1	RLK
PAV01G093270.1	1	FUN_006912-T1	1	RLK
PAV01G091940.2	1	FUN_006792-T1	1	RLK
PAV01G091940.1	1	FUN_006792-T1	1	RLK
PAV01G091560.1	1	FUN_006765-T1	1	RLP
PAV01G091350.1	1	FUN_006744-T1	1	RLK
PAV01G090760.1	1	FUN_006697-T1	1	RLK
PAV01G090190.1	1	FUN_006514-T1	1	RLK
PAV01G089620.1	1	FUN_006611-T1	1	RLK
PAV01G089570.1	1	FUN_006605-T1	1	RLP
PAV01G089360.1	1	FUN_006431-T1	1	RLK
PAV01G089280.1	1	FUN_006420-T1	1	TM-CC
PAV01G089070.1	1	FUN_006393-T1	1	TM-CC
PAV01G089050.1	1	FUN_006391-T1	1	RLK
PAV01G089030.1	1	FUN_006389-T1	1	RLK
PAV01G088240.1	1	FUN_006335-T1	1	RLK
PAV01G087900.2	1	FUN_006306-T1	1	TM-CC
PAV01G087900.1	1	FUN_006306-T1	1	TM-CC
PAV01G087730.1	1	FUN_006415-T1	1	TM-CC
PAV01G087180.1	1	FUN_006106-T1	1	RLK
PAV01G086910.1	1	FUN_006196-T1	1	RLK
PAV01G086480.1	1	FUN_006514-T1	1	RLK
PAV01G085930.1	1	FUN_006106-T1	1	RLK
PAV01G085760.1	1	FUN_006089-T1	1	RLK
PAV01G085500.1	1	FUN_006062-T1	1	RLK
PAV01G084320.1	1	FUN_005947-T1	1	TM-CC
PAV01G084290.1	1	FUN_005944-T1	1	RLK
PAV01G084100.1	1	FUN_005930-T1	1	RLK
PAV01G084000.1	1	FUN_005921-T1	1	RLK
PAV01G083750.1	1	FUN_005908-T1	1	RLK
PAV01G083720.1	1	FUN_005904-T1	1	TM-CC
PAV01G082010.1	1	FUN_005719-T1	1	RLK
PAV01G080340.1	1	FUN_005551-T1	1	RLK
PAV01G080060.1	1	FUN_005529-T1	1	TM-CC
PAV01G080030.1	1	FUN_005526-T1	1	RLK
PAV01G079690.1	1	FUN_005495-T1	1	RNL
PAV01G079350.1	1	FUN_005463-T1	1	RLK
PAV01G078690.1	1	FUN_005372-T1	1	RLK
PAV01G078270.1	1	FUN_005372-T1	1	RLK
PAV01G077610.1	1	FUN_005298-T1	1	TM-CC
PAV01G077390.1	1	FUN_005278-T1	1	RLK
PAV01G076560.1	1	FUN_005206-T1	1	RLK
PAV01G074250.1	1	FUN_004986-T1	1	RLK
PAV01G074210.1	1	FUN_004982-T1	1	RLP
PAV01G074200.1	1	FUN_004981-T1	1	RLK
PAV01G073590.1	1	FUN_004927-T1	1	RLK
PAV01G073310.1	1	FUN_004903-T1	1	RLP
PAV01G071460.1	1	FUN_004647-T1	1	RLK
PAV01G071250.1	1	FUN_004627-T1	1	RLK
PAV01G071150.1	1	FUN_004620-T1	1	RLK
PAV01G071090.1	1	FUN_004616-T1	1	RLK
PAV01G071060.1	1	FUN_004613-T1	1	RLK
PAV01G070090.1	1	FUN_004525-T1	1	RLP
PAV01G069870.1	1	FUN_004506-T1	1	RLP
PAV01G069650.1	1	FUN_004483-T1	1	RLK
PAV01G069250.1	1	FUN_004453-T1	1	RLK
PAV01G068060.1	1	FUN_004339-T1	1	RLK
PAV01G065670.1	1	FUN_004141-T1	1	RLK
PAV01G064960.1	1	FUN_004086-T1	1	RLK
PAV01G064750.1	1	FUN_004055-T1	1	TNL
PAV01G064670.1	1	FUN_004055-T1	1	TNL
PAV01G064660.1	1	FUN_004055-T1	1	NL
PAV01G064650.1	1	FUN_004053-T1	1	TX
PAV01G064470.1	1	FUN_004045-T1	1	RLK
PAV01G064340.1	1	FUN_004031-T1	1	TM-CC
PAV01G063910.2	1	FUN_004005-T1	1	RLP
PAV01G063000.1	1	FUN_003940-T1	1	RLK
PAV01G062650.1	1	FUN_003917-T1	1	RLK
PAV01G062310.1	1	FUN_003862-T2	1	RLK
PAV01G062190.3	1	FUN_003858-T1	1	RLK
PAV01G062190.2	1	FUN_003858-T1	1	RLK
PAV01G062190.1	1	FUN_003858-T1	1	RLK
PAV01G061870.3	1	FUN_003856-T1	1	RLK
PAV01G061870.2	1	FUN_003856-T1	1	RLK
PAV01G061870.1	1	FUN_003856-T1	1	RLK
PAV01G061860.1	1	FUN_003855-T1	1	RLK
PAV01G061670.1	1	FUN_003839-T1	1	RLK
PAV01G060020.1	1	FUN_003715-T1	1	RLK
PAV01G058210.1	1	FUN_003572-T1	1	RLK
PAV01G056680.1	1	FUN_003862-T1	1	RLP
PAV01G056280.1	1	FUN_003424-T1	1	CN
PAV01G056170.2	1	FUN_003398-T1	1	RLK
PAV01G056170.1	1	FUN_003398-T1	1	RLK
PAV01G046580.1	1	FUN_002903-T1	1	CN
PAV01G046570.1	1	FUN_002585-T1	1	NL
PAV01G045900.1	1	FUN_002855-T1	1	RLK
PAV01G043950.1	1	FUN_002855-T1	1	RLK
PAV01G041250.1	1	FUN_001888-T1	1	RLP
PAV01G041240.1	1	FUN_001935-T1	1	NBS
PAV01G039590.1	1	FUN_001890-T1	1	NBS
PAV01G039580.1	1	FUN_001890-T1	1	NBS
PAV01G039530.1	1	FUN_002585-T1	1	NBS
PAV01G038990.1	1	FUN_002536-T1	1	NBS
PAV01G038970.1	1	FUN_002525-T1	1	NL
PAV01G038710.1	1	FUN_002510-T1	1	RLK
PAV01G038700.1	1	FUN_002747-T1	1	RLK
PAV01G038110.1	1	FUN_001844-T1	1	OTHER
PAV01G037420.1	1	FUN_002423-T1	1	RLK
PAV01G037290.1	1	FUN_001589-T1	1	RLK
PAV01G036860.1	1	FUN_002423-T1	1	RLK
PAV01G036720.1	1	FUN_002423-T1	1	RLK
PAV01G031310.1	1	FUN_002144-T1	1	RLK
PAV01G029770.1	1	FUN_001888-T1	1	NL
PAV01G029020.1	1	FUN_001971-T1	1	RLK
PAV01G028950.1	1	FUN_001971-T1	1	RLK
PAV01G026530.1	1	FUN_001844-T1	1	NL
PAV01G026060.1	1	FUN_001844-T1	1	NL
PAV01G025970.1	1	FUN_001844-T1	1	RLP
PAV01G025750.1	1	FUN_001833-T1	1	CNL
PAV01G022810.1	1	FUN_001619-T1	1	TM-CC
PAV01G022260.1	1	FUN_001580-T1	1	RLK
PAV01G017890.1	1	FUN_001299-T1	1	RLK
PAV01G016410.1	1	FUN_001589-T1	1	RLK
PAV01G015320.1	1	FUN_001105-T1	1	RLK
PAV01G015050.2	1	FUN_001888-T1	1	NL
PAV01G015050.1	1	FUN_001833-T1	1	NL
PAV01G012540.1	1	FUN_000953-T1	1	RLK
PAV01G010580.1	1	FUN_000777-T1	1	RLK
PAV01G009800.1	1	FUN_000709-T1	1	RLK
PAV01G009330.1	1	FUN_000672-T1	1	RLK
PAV01G008800.2	1	FUN_000648-T1	1	RLK
PAV01G008800.1	1	FUN_000648-T1	1	RLK
PAV01G008240.2	1	FUN_000648-T1	1	RLK
PAV01G008240.1	1	FUN_000648-T1	1	RLK
PAV01G008000.2	1	FUN_000638-T1	1	RLK
PAV01G008000.1	1	FUN_000638-T1	1	RLK
PAV01G007500.1	1	FUN_000587-T1	1	CN
PAV01G007200.1	1	FUN_000587-T1	1	CN
PAV01G007180.1	1	FUN_000550-T1	1	NBS
PAV01G007070.1	1	FUN_000581-T1	1	CNL
PAV01G006640.1	1	FUN_000505-T1	1	CNL
PAV01G006470.1	1	FUN_000550-T1	1	NL
PAV01G006390.1	1	FUN_000587-T1	1	CN
PAV01G006350.1	1	FUN_000505-T1	1	NL
PAV01G006190.1	1	FUN_000507-T1	1	NBS
PAV01G005770.1	1	FUN_000475-T1	1	NL
PAV01G005630.1	1	FUN_000581-T1	1	NBS
PAV01G005450.1	1	FUN_000450-T1	1	NBS
PAV01G003580.1	1	FUN_000311-T1	1	RLK
PAV01G003450.1	1	FUN_000301-T1	1	RPW8
PAV01G001520.1	1	FUN_000156-T1	1	NL
PAV02G069800.1	2	FUN_008117-T1	2	TM-CC
PAV02G069490.1	2	FUN_008388-T1	2	CNL
PAV02G068480.1	2	FUN_008388-T1	2	RLP
PAV02G067810.1	2	FUN_008327-T1	2	NBS
PAV02G067060.1	2	FUN_008300-T1	2	RLP
PAV02G066470.1	2	FUN_008335-T1	2	NL
PAV02G066400.1	2	FUN_008341-T1	2	CNL
PAV02G066020.1	2	FUN_008476-T1	2	NL
PAV02G065570.1	2	FUN_008388-T1	2	NL
PAV02G065550.1	2	FUN_008388-T1	2	NL
PAV02G064950.1	2	FUN_008442-T1	2	NL
PAV02G064920.3	2	FUN_040013-T2	2	TNL
PAV02G064920.2	2	FUN_040013-T2	2	TNL
PAV02G064920.1	2	FUN_040013-T2	2	TNL
PAV02G063870.1	2	FUN_008631-T1	2	RLP
PAV02G063860.1	2	FUN_008388-T1	2	CN
PAV02G063660.1	2	FUN_008322-T1	2	CNL
PAV02G063160.1	2	FUN_008631-T1	2	NL
PAV02G062650.4	2	FUN_008667-T1	2	CNL
PAV02G062650.2	2	FUN_008682-T1	2	RPW8
PAV02G062610.1	2	FUN_008682-T1	2	NL
PAV02G061420.2	2	FUN_008865-T1	2	CN
PAV02G061420.1	2	FUN_008865-T1	2	CN
PAV02G060890.1	2	FUN_008780-T1	2	NBS
PAV02G060840.1	2	FUN_008786-T1	2	RLK
PAV02G060220.1	2	FUN_008806-T1	2	TM-CC
PAV02G060080.1	2	FUN_008824-T1	2	RPW8
PAV02G060070.1	2	FUN_008822-T1	2	RPW8
PAV02G059570.1	2	FUN_008891-T1	2	CNL
PAV02G059540.1	2	FUN_008934-T1	2	CN
PAV02G059330.2	2	FUN_008907-T1	2	NL
PAV02G059230.1	2	FUN_008907-T1	2	RPW8
PAV02G059220.1	2	FUN_008922-T1	2	NBS
PAV02G058970.1	2	FUN_008934-T1	2	CN
PAV02G058960.1	2	FUN_008922-T1	2	NL
PAV02G058430.1	2	FUN_008946-T1	2	RLK
PAV02G057570.1	2	FUN_040008-T1	2	NL
PAV02G056960.1	2	FUN_008932-T1	2	CNL
PAV02G056830.1	2	FUN_008934-T1	2	CNL
PAV02G056780.1	2	FUN_008946-T1	2	RLK
PAV02G056650.1	2	FUN_008946-T1	2	RLK
PAV02G056360.1	2	FUN_008968-T1	2	RLK
PAV02G055580.2	2	FUN_009053-T1	2	CN
PAV02G055530.1	2	FUN_009042-T1	2	CN
PAV02G055040.1	2	FUN_009039-T1	2	RPW8
PAV02G054940.1	2	FUN_009045-T1	2	RPW8
PAV02G054790.2	2	FUN_009185-T1	2	TNL
PAV02G054790.1	2	FUN_009185-T1	2	TN
PAV02G054660.2	2	FUN_009185-T1	2	NL
PAV02G054660.1	2	FUN_009185-T1	2	TNL
PAV02G054520.2	2	FUN_009185-T1	2	TNL
PAV02G054520.1	2	FUN_009185-T1	2	TNL
PAV02G054350.2	2	FUN_040011-T2	2	TX
PAV02G054350.1	2	FUN_009185-T1	2	TN
PAV02G054260.3	2	FUN_009185-T1	2	NL
PAV02G054260.2	2	FUN_009185-T1	2	NL
PAV02G054260.1	2	FUN_009185-T1	2	NBS
PAV02G054240.3	2	FUN_040008-T1	2	TNL
PAV02G054240.2	2	FUN_040008-T1	2	TN
PAV02G054240.1	2	FUN_040008-T1	2	TNL
PAV02G054200.2	2	FUN_040008-T1	2	TNL
PAV02G054200.1	2	FUN_040008-T1	2	TNL
PAV02G054170.1	2	FUN_040008-T1	2	TN
PAV02G053830.1	2	FUN_009185-T1	2	TN
PAV02G053770.2	2	FUN_009185-T1	2	TN
PAV02G053770.1	2	FUN_009185-T1	2	TN
PAV02G053630.1	2	FUN_040011-T1	2	TX
PAV02G053430.1	2	FUN_009185-T1	2	NL
PAV02G053290.1	2	FUN_009185-T1	2	TX
PAV02G053050.1	2	FUN_009212-T1	2	RLK
PAV02G053000.1	2	FUN_009264-T1	2	RPW8
PAV02G052760.1	2	FUN_040013-T2	2	NL
PAV02G052630.1	2	FUN_040013-T2	2	TN
PAV02G052400.1	2	FUN_040013-T2	2	TNL
PAV02G049400.2	2	FUN_009391-T1	2	RLK
PAV02G049400.1	2	FUN_009391-T1	2	RLK
PAV02G046710.1	2	FUN_009903-T1	2	RLP
PAV02G046520.1	2	FUN_009756-T1	2	RLP
PAV02G046100.1	2	FUN_009877-T1	2	RLP
PAV02G046060.1	2	FUN_009756-T1	2	RLP
PAV02G045860.1	2	FUN_009926-T1	2	RLP
PAV02G045580.1	2	FUN_009756-T1	2	RLP
PAV02G045080.1	2	FUN_009903-T1	2	RLP
PAV02G041460.1	2	FUN_009731-T1	2	TM-CC
PAV02G041240.1	2	FUN_009731-T1	2	TM-CC
PAV02G041140.1	2	FUN_009731-T1	2	TM-CC
PAV02G041010.1	2	FUN_009756-T1	2	RLP
PAV02G040320.1	2	FUN_009903-T1	2	RLP
PAV02G040070.1	2	FUN_009877-T1	2	RLP
PAV02G035760.2	2	FUN_040014-T1	2	RLK
PAV02G035760.1	2	FUN_010131-T1	2	RLK
PAV02G035740.2	2	FUN_010159-T1	2	RLK
PAV02G035740.1	2	FUN_010159-T1	2	RLK
PAV02G035580.1	2	FUN_010159-T1	2	RLK
PAV02G035520.1	2	FUN_010159-T1	2	RLK
PAV02G035390.1	2	FUN_010159-T1	2	RLK
PAV02G035380.1	2	FUN_040014-T1	2	RLK
PAV02G035370.1	2	FUN_010159-T1	2	RLK
PAV02G035220.1	2	FUN_010158-T1	2	RLK
PAV02G035210.1	2	FUN_010159-T1	2	RLK
PAV02G034980.1	2	FUN_010170-T1	2	RLK
PAV02G034880.1	2	FUN_010159-T1	2	RLK
PAV02G034150.1	2	FUN_010344-T1	2	RLK
PAV02G033220.1	2	FUN_010415-T1	2	RLP
PAV02G032320.1	2	FUN_010344-T1	2	RLK
PAV02G032310.1	2	FUN_010159-T1	2	RLK
PAV02G031540.1	2	FUN_010159-T1	2	RLK
PAV02G029470.1	2	FUN_010646-T1	2	TX
PAV02G029160.2	2	FUN_040018-T1	2	RLK
PAV02G029160.1	2	FUN_040018-T1	2	RLK
PAV02G029040.1	2	FUN_010679-T1	2	NL
PAV02G028870.1	2	FUN_010538-T1	2	NBS
PAV02G027750.1	2	FUN_010757-T1	2	TM-CC
PAV02G027590.4	2	FUN_010775-T1	2	TNL
PAV02G027590.3	2	FUN_010775-T1	2	TNL
PAV02G027590.2	2	FUN_010775-T1	2	TNL
PAV02G027590.1	2	FUN_010775-T1	2	TNL
PAV02G027560.4	2	FUN_010775-T1	2	TNL
PAV02G027560.3	2	FUN_010775-T1	2	TNL
PAV02G027560.2	2	FUN_010775-T1	2	TNL
PAV02G027560.1	2	FUN_010775-T1	2	TNL
PAV02G027550.1	2	FUN_010775-T1	2	RLP
PAV02G027530.3	2	FUN_010797-T1	2	TNL
PAV02G027530.2	2	FUN_010775-T1	2	TNL
PAV02G027530.1	2	FUN_010797-T1	2	TNL
PAV02G027240.1	2	FUN_010775-T1	2	NL
PAV02G026770.1	2	FUN_010916-T1	2	RLP
PAV02G026700.1	2	FUN_010897-T1	2	RLP
PAV02G026630.1	2	FUN_010897-T1	2	RLP
PAV02G026220.1	2	FUN_010912-T1	2	RLP
PAV02G025870.4	2	FUN_010916-T1	2	RLP
PAV02G025870.3	2	FUN_010916-T1	2	RLP
PAV02G025870.2	2	FUN_010916-T1	2	RLP
PAV02G025190.1	2	FUN_010985-T1	2	TNL
PAV02G024260.2	2	FUN_010985-T1	2	TNL
PAV02G023730.1	2	FUN_011131-T1	2	RLK
PAV02G022870.1	2	FUN_011196-T1	2	TM-CC
PAV02G022860.1	2	FUN_011198-T1	2	RLK
PAV02G022210.1	2	FUN_011260-T1	2	RLP
PAV02G022120.1	2	FUN_011260-T1	2	RLP
PAV02G021240.1	2	FUN_011263-T1	2	RLP
PAV02G021160.1	2	FUN_011397-T1	2	RLP
PAV02G020420.1	2	FUN_011387-T1	2	RLP
PAV02G020350.1	2	FUN_011436-T1	2	RLP
PAV02G020200.1	2	FUN_011452-T1	2	RLK
PAV02G019840.1	2	FUN_011476-T1	2	RLK
PAV02G018180.1	2	FUN_040051-T1	2	RLK
PAV02G017470.3	2	FUN_011657-T1	2	RPW8
PAV02G017470.2	2	FUN_011657-T1	2	RPW8
PAV02G017470.1	2	FUN_011657-T1	2	RPW8
PAV02G017220.1	2	FUN_011681-T1	2	RLK
PAV02G016240.1	2	FUN_011738-T1	2	RLK
PAV02G016030.1	2	FUN_011769-T1	2	TM-CC
PAV02G013230.1	2	FUN_012025-T1	2	RLK
PAV02G013150.1	2	FUN_012028-T1	2	RLK
PAV02G013140.1	2	FUN_012028-T1	2	RLK
PAV02G013130.1	2	FUN_012029-T1	2	RLK
PAV02G013090.1	2	FUN_012032-T1	2	RLK
PAV02G013050.1	2	FUN_012032-T1	2	RLK
PAV02G013040.1	2	FUN_012029-T1	2	RLK
PAV02G012190.1	2	FUN_012098-T1	2	TM-CC
PAV02G012160.1	2	FUN_012100-T1	2	RLK
PAV02G010830.1	2	FUN_012220-T1	2	RLK
PAV02G009690.1	2	FUN_012220-T1	2	RLK
PAV02G009220.1	2	FUN_012365-T1	2	RLK
PAV02G008900.1	2	FUN_012404-T1	2	RLK
PAV02G008260.1	2	FUN_012468-T1	2	RLK
PAV02G008060.3	2	FUN_012488-T1	2	RLK
PAV02G008060.2	2	FUN_012488-T1	2	RLK
PAV02G008060.1	2	FUN_012488-T1	2	RLK
PAV02G006870.1	2	FUN_012563-T1	2	RLP
PAV02G006840.1	2	FUN_012563-T1	2	RLP
PAV02G006490.1	2	FUN_012614-T1	2	RLK
PAV02G006280.1	2	FUN_012634-T1	2	CNL
PAV02G006210.1	2	FUN_012640-T1	2	RLK
PAV02G006130.1	2	FUN_012649-T1	2	TM-CC
PAV02G005550.1	2	FUN_012731-T1	2	RLK
PAV02G005320.1	2	FUN_012696-T1	2	RLK
PAV02G005130.1	2	FUN_012712-T1	2	NBS
PAV02G005080.1	2	FUN_012790-T1	2	RLK
PAV02G004910.1	2	FUN_012731-T1	2	RLK
PAV02G004110.1	2	FUN_012790-T1	2	RLK
PAV02G002800.1	2	FUN_012790-T1	2	RLK
PAV02G002630.2	2	FUN_012921-T1	2	RLK
PAV02G002630.1	2	FUN_012921-T1	2	RLK
PAV03G052450.1	3	FUN_017915-T1	3	RLK
PAV03G051330.1	3	FUN_017796-T1	3	TM-CC
PAV03G051290.1	3	FUN_017793-T1	3	RLK
PAV03G049020.1	3	FUN_017628-T1	3	RLK
PAV03G048380.1	3	FUN_017243-T1	3	RLK
PAV03G047700.1	3	FUN_017532-T1	3	RLK
PAV03G044980.1	3	FUN_017243-T1	3	RLK
PAV03G044680.1	3	FUN_017195-T1	3	RLK
PAV03G044170.1	3	FUN_017127-T1	3	RLK
PAV03G043930.1	3	FUN_017091-T1	3	RLK
PAV03G043800.1	3	FUN_017071-T1	3	RLK
PAV03G043460.1	3	FUN_017032-T1	3	RLK
PAV03G042170.2	3	FUN_016943-T1	3	RLK
PAV03G042170.1	3	FUN_016943-T1	3	RLK
PAV03G041290.1	3	FUN_016875-T1	3	RLK
PAV03G041230.2	3	FUN_016869-T1	3	RLK
PAV03G041230.1	3	FUN_016869-T1	3	RLK
PAV03G041220.1	3	FUN_016867-T1	3	RLK
PAV03G041210.1	3	FUN_016865-T1	3	RLK
PAV03G041150.1	3	FUN_016826-T1	3	RLK
PAV03G041070.1	3	FUN_016852-T1	3	RLK
PAV03G041020.1	3	FUN_016852-T1	3	RLK
PAV03G040990.1	3	FUN_016896-T1	3	RLK
PAV03G040850.2	3	FUN_016852-T1	3	RLK
PAV03G040850.1	3	FUN_016852-T1	3	RLK
PAV03G040390.1	3	FUN_016781-T1	3	RLK
PAV03G034330.1	3	FUN_016265-T1	3	RLK
PAV03G034310.1	3	FUN_016265-T1	3	RLK
PAV03G034290.3	3	FUN_016265-T1	3	RLK
PAV03G034280.1	3	FUN_016239-T1	3	RLK
PAV03G034260.1	3	FUN_016332-T1	3	RLK
PAV03G034240.1	3	FUN_016229-T1	3	RLK
PAV03G034190.1	3	FUN_016229-T1	3	RLK
PAV03G034130.1	3	FUN_016229-T1	3	RLK
PAV03G034110.1	3	FUN_016228-T1	3	RLK
PAV03G033550.1	3	FUN_016171-T1	3	NBS
PAV03G033520.1	3	FUN_016182-T1	3	NBS
PAV03G033500.1	3	FUN_016178-T1	3	NBS
PAV03G033380.1	3	FUN_016171-T1	3	NBS
PAV03G033240.1	3	FUN_016121-T1	3	RLK
PAV03G033080.1	3	FUN_016107-T1	3	TM-CC
PAV03G032970.1	3	FUN_016086-T1	3	RLK
PAV03G032500.1	3	FUN_040089-T1	3	RLK
PAV03G032370.1	3	FUN_016040-T1	3	RLK
PAV03G032360.3	3	FUN_016040-T1	3	RLK
PAV03G032360.2	3	FUN_016040-T1	3	RLK
PAV03G032360.1	3	FUN_016040-T1	3	RLK
PAV03G031650.1	3	FUN_015998-T1	3	RLK
PAV03G030220.1	3	FUN_016526-T1	3	RLP
PAV03G029600.1	3	FUN_015795-T1	3	RLK
PAV03G029410.1	3	FUN_015746-T1	3	RLK
PAV03G029400.1	3	FUN_015760-T2	3	RLK
PAV03G029300.1	3	FUN_015756-T1	3	RLK
PAV03G026580.1	3	FUN_015482-T1	3	RLK
PAV03G026330.1	3	FUN_015445-T1	3	RLK
PAV03G026120.1	3	FUN_015431-T1	3	RLK
PAV03G019560.1	3	FUN_040084-T1	3	RLK
PAV03G016940.1	3	FUN_014667-T1	3	RLK
PAV03G016070.2	3	FUN_014611-T1	3	RLK
PAV03G016070.1	3	FUN_014611-T1	3	RLK
PAV03G015990.5	3	FUN_015122-T1	3	RLK
PAV03G015270.1	3	FUN_014561-T1	3	RLK
PAV03G014420.1	3	FUN_014357-T1	3	CNL
PAV03G014230.1	3	FUN_014490-T1	3	TM-CC
PAV03G013950.2	3	FUN_014468-T1	3	RLK
PAV03G012890.1	3	FUN_014393-T1	3	RLK
PAV03G012270.1	3	FUN_014342-T1	3	NBS
PAV03G012210.1	3	FUN_014336-T1	3	CNL
PAV03G010830.1	3	FUN_014275-T2	3	RLK
PAV03G009690.1	3	FUN_014120-T1	3	TM-CC
PAV03G009240.3	3	FUN_014065-T1	3	TM-CC
PAV03G008620.1	3	FUN_014025-T1	3	RLK
PAV03G008270.1	3	FUN_013957-T1	3	RLK
PAV03G008260.1	3	FUN_013989-T1	3	RLP
PAV03G008150.1	3	FUN_013957-T1	3	RLK
PAV03G008130.1	3	FUN_013974-T1	3	RLP
PAV03G008050.1	3	FUN_013965-T1	3	CNL
PAV03G008030.1	3	FUN_013965-T1	3	NL
PAV03G008000.1	3	FUN_013957-T1	3	RLK
PAV03G007440.1	3	FUN_013900-T1	3	TM-CC
PAV03G007150.2	3	FUN_013893-T1	3	RLK
PAV03G007150.1	3	FUN_013893-T1	3	RLK
PAV03G006280.1	3	FUN_013819-T1	3	NL
PAV03G006180.1	3	FUN_013819-T1	3	TM-CC
PAV03G006050.1	3	FUN_013819-T1	3	NBS
PAV03G006030.1	3	FUN_013816-T1	3	NL
PAV03G006010.1	3	FUN_013808-T1	3	NBS
PAV03G005980.1	3	FUN_013818-T1	3	CN
PAV03G005970.1	3	FUN_013818-T1	3	NL
PAV03G005450.1	3	FUN_013769-T1	3	RLK
PAV03G004440.1	3	FUN_013677-T1	3	RLK
PAV03G004150.1	3	FUN_040065-T1	3	TM-CC
PAV03G004070.2	3	FUN_013653-T1	3	TM-CC
PAV03G004070.1	3	FUN_013653-T1	3	TM-CC
PAV03G004060.1	3	FUN_013652-T1	3	RLK
PAV03G003920.1	3	FUN_013641-T1	3	RLK
PAV03G003730.1	3	FUN_013632-T1	3	RLP
PAV03G003670.1	3	FUN_013672-T1	3	RLP
PAV03G003660.2	3	FUN_013624-T1	3	TM-CC
PAV03G003660.1	3	FUN_013624-T1	3	TM-CC
PAV03G002940.1	3	FUN_013561-T1	3	RLK
PAV03G001670.1	3	FUN_013492-T1	3	NBS
PAV03G001570.1	3	FUN_013672-T1	3	RLK
PAV03G001490.3	3	FUN_013474-T1	3	TNL
PAV03G001490.2	3	FUN_013474-T1	3	TNL
PAV03G001490.1	3	FUN_013474-T1	3	TNL
PAV03G001470.2	3	FUN_013474-T1	3	TNL
PAV03G001470.1	3	FUN_013474-T1	3	TNL
PAV04G051940.1	4	FUN_035368-T1	4	RPW8
PAV04G050630.2	4	FUN_035168-T1	4	RLK
PAV04G050630.1	4	FUN_035168-T1	4	RLK
PAV04G047910.1	4	FUN_035168-T1	4	RLK
PAV04G047880.1	4	FUN_035368-T1	4	RPW8
PAV04G047480.1	4	FUN_035368-T1	4	RPW8
PAV04G041070.1	4	FUN_034766-T1	4	RLK
PAV04G037080.1	4	FUN_034827-T1	4	RLK
PAV04G035600.1	4	FUN_034766-T1	4	RLK
PAV04G035320.1	4	FUN_034712-T1	4	RLP
PAV04G034410.1	4	FUN_034715-T1	4	RLP
PAV04G034000.1	4	FUN_034712-T1	4	RLP
PAV04G030230.1	4	FUN_034246-T1	4	RLK
PAV04G028890.1	4	FUN_034131-T1	4	CNL
PAV04G028660.1	4	FUN_034113-T1	4	RLK
PAV04G027930.1	4	FUN_034079-T1	4	RLK
PAV04G027920.3	4	FUN_034079-T1	4	RLK
PAV04G027920.2	4	FUN_034079-T1	4	RLK
PAV04G027920.1	4	FUN_034079-T1	4	RLK
PAV04G027900.1	4	FUN_034075-T1	4	RLK
PAV04G027890.1	4	FUN_034075-T1	4	RLK
PAV04G027850.6	4	FUN_034069-T1	4	RLK
PAV04G027850.4	4	FUN_034069-T2	4	RLK
PAV04G027850.3	4	FUN_034069-T2	4	RLK
PAV04G027850.2	4	FUN_034069-T1	4	RLK
PAV04G027850.1	4	FUN_034069-T1	4	RLK
PAV04G027760.3	4	FUN_034069-T2	4	RLK
PAV04G027760.2	4	FUN_034069-T1	4	RLK
PAV04G027760.1	4	FUN_034069-T1	4	RLK
PAV04G027690.2	4	FUN_034069-T2	4	RLK
PAV04G027690.1	4	FUN_034069-T2	4	RLK
PAV04G027680.3	4	FUN_034069-T2	4	RLK
PAV04G027680.2	4	FUN_034069-T2	4	RLK
PAV04G027680.1	4	FUN_034069-T2	4	RLK
PAV04G027670.1	4	FUN_034065-T1	4	RLK
PAV04G027070.1	4	FUN_034065-T1	4	RLK
PAV04G026750.1	4	FUN_034048-T1	4	RLK
PAV04G026730.4	4	FUN_034045-T1	4	RLK
PAV04G026730.3	4	FUN_034045-T1	4	RLK
PAV04G026730.2	4	FUN_034045-T1	4	RLK
PAV04G025690.1	4	FUN_033974-T1	4	TX
PAV04G024410.1	4	FUN_033878-T1	4	RLK
PAV04G024190.1	4	FUN_033855-T1	4	RLK
PAV04G023970.1	4	FUN_033838-T1	4	RLK
PAV04G023930.1	4	FUN_033853-T1	4	RLK
PAV04G023910.1	4	FUN_033567-T1	4	RLK
PAV04G023900.1	4	FUN_033567-T1	4	RLK
PAV04G022430.1	4	FUN_033601-T1	4	RLP
PAV04G022420.2	4	FUN_033612-T1	4	RLP
PAV04G022420.1	4	FUN_033612-T1	4	RLP
PAV04G022300.1	4	FUN_033615-T1	4	RLP
PAV04G021490.1	4	FUN_033592-T1	4	RLP
PAV04G021130.5	4	FUN_033563-T1	4	RLK
PAV04G021130.4	4	FUN_033563-T1	4	RLK
PAV04G021130.3	4	FUN_033563-T1	4	RLK
PAV04G021130.2	4	FUN_033563-T1	4	RLK
PAV04G021050.4	4	FUN_033563-T1	4	RLK
PAV04G021050.2	4	FUN_033563-T1	4	RLK
PAV04G021050.1	4	FUN_033563-T1	4	RLK
PAV04G021040.3	4	FUN_033563-T1	4	RLK
PAV04G021040.2	4	FUN_033563-T1	4	RLK
PAV04G021040.1	4	FUN_033558-T1	4	RLK
PAV04G020930.7	4	FUN_033563-T1	4	RLK
PAV04G020930.6	4	FUN_033563-T1	4	RLK
PAV04G020930.5	4	FUN_033563-T1	4	RLK
PAV04G020930.4	4	FUN_033563-T1	4	RLK
PAV04G020930.3	4	FUN_033563-T1	4	RLK
PAV04G020930.2	4	FUN_033544-T1	4	RLK
PAV04G020750.3	4	FUN_033537-T1	4	RLK
PAV04G020750.2	4	FUN_033563-T1	4	RLK
PAV04G020750.1	4	FUN_033563-T1	4	RLK
PAV04G020720.1	4	FUN_033558-T1	4	RLK
PAV04G020650.2	4	FUN_033563-T1	4	RLK
PAV04G020650.1	4	FUN_033563-T1	4	RLK
PAV04G020170.1	4	FUN_033489-T1	4	RLK
PAV04G019580.1	4	FUN_033459-T1	4	CN
PAV04G019550.1	4	FUN_033458-T1	4	NBS
PAV04G019440.1	4	FUN_033449-T1	4	RLP
PAV04G019150.1	4	FUN_033054-T1	4	RLK
PAV04G018430.1	4	FUN_033379-T1	4	RLK
PAV04G017400.1	4	FUN_033285-T1	4	RLK
PAV04G017210.1	4	FUN_033249-T1	4	RLK
PAV04G017080.2	4	FUN_033247-T2	4	RLK
PAV04G017080.1	4	FUN_033247-T2	4	RLK
PAV04G016500.1	4	FUN_033200-T1	4	RLP
PAV04G016130.1	4	FUN_033172-T1	4	RLK
PAV04G016100.1	4	FUN_033172-T1	4	RLK
PAV04G016080.1	4	FUN_033172-T1	4	RLP
PAV04G015430.1	4	FUN_033247-T1	4	RLK
PAV04G015080.1	4	FUN_032998-T1	4	RLP
PAV04G014920.1	4	FUN_032990-T1	4	RLP
PAV04G014890.1	4	FUN_032984-T1	4	RLK
PAV04G014750.1	4	FUN_032970-T1	4	RLK
PAV04G014290.1	4	FUN_032927-T1	4	RLP
PAV04G012650.1	4	FUN_032805-T1	4	TM-CC
PAV04G012610.1	4	FUN_032805-T1	4	TM-CC
PAV04G012580.1	4	FUN_032805-T1	4	TM-CC
PAV04G012300.8	4	FUN_032770-T1	4	RLK
PAV04G012300.6	4	FUN_032778-T1	4	RLK
PAV04G012300.3	4	FUN_032778-T1	4	RLK
PAV04G012300.2	4	FUN_032778-T1	4	RLK
PAV04G012300.10	4	FUN_032778-T1	4	RLP
PAV04G012300.10	4	FUN_032778-T1	4	RLP
PAV04G012300.1	4	FUN_032770-T1	4	RLK
PAV04G012230.2	4	FUN_032770-T1	4	RLP
PAV04G011130.1	4	FUN_032588-T1	4	RLK
PAV04G011120.1	4	FUN_032588-T1	4	RLK
PAV04G011110.1	4	FUN_032581-T1	4	RLK
PAV04G011080.1	4	FUN_032582-T1	4	RLK
PAV04G011020.1	4	FUN_032573-T1	4	RLK
PAV04G011000.1	4	FUN_032564-T1	4	RLK
PAV04G010880.1	4	FUN_032562-T1	4	RLK
PAV04G010760.1	4	FUN_032564-T1	4	RLK
PAV04G010730.1	4	FUN_032553-T1	4	RLK
PAV04G010670.3	4	FUN_032544-T1	4	RLK
PAV04G010670.2	4	FUN_032544-T1	4	RLK
PAV04G010670.1	4	FUN_032544-T1	4	RLK
PAV04G009970.1	4	FUN_032482-T1	4	RLK
PAV04G009860.1	4	FUN_032471-T1	4	TM-CC
PAV04G008850.1	4	FUN_032403-T1	4	RLK
PAV04G008010.1	4	FUN_032362-T1	4	RLK
PAV04G008000.1	4	FUN_032319-T1	4	RLK
PAV04G007990.1	4	FUN_032318-T1	4	RLK
PAV04G007980.5	4	FUN_032307-T1	4	RLK
PAV04G007980.3	4	FUN_032307-T1	4	RLK
PAV04G007980.1	4	FUN_032318-T1	4	RLK
PAV04G007970.1	4	FUN_032306-T2	4	RLP
PAV04G007950.3	4	FUN_032305-T1	4	RLK
PAV04G007950.2	4	FUN_032305-T1	4	RLK
PAV04G007950.1	4	FUN_032305-T1	4	RLK
PAV04G007420.3	4	FUN_032307-T1	4	RLK
PAV04G007420.2	4	FUN_032307-T1	4	RLK
PAV04G007400.1	4	FUN_032225-T1	4	RLP
PAV04G007360.1	4	FUN_032105-T1	4	RLK
PAV04G007340.1	4	FUN_032233-T1	4	RLP
PAV04G007230.1	4	FUN_032208-T1	4	RLP
PAV04G007200.1	4	FUN_032205-T1	4	RLK
PAV04G007160.2	4	FUN_032202-T1	4	RLK
PAV04G007160.1	4	FUN_032202-T1	4	RLK
PAV04G006610.1	4	FUN_032233-T1	4	RLK
PAV04G006100.1	4	FUN_032106-T1	4	RLK
PAV04G006090.1	4	FUN_032105-T1	4	RLK
PAV04G005880.1	4	FUN_032087-T1	4	RLP
PAV04G005610.1	4	FUN_032306-T1	4	RLK
PAV04G004540.1	4	FUN_031955-T1	4	TX
PAV04G004430.1	4	FUN_031944-T1	4	RLK
PAV04G004390.1	4	FUN_031938-T1	4	TM-CC
PAV04G004260.1	4	FUN_031930-T1	4	NL
PAV04G003530.2	4	FUN_031852-T1	4	RLK
PAV04G003530.1	4	FUN_031852-T1	4	RLK
PAV04G003490.2	4	FUN_031850-T1	4	RLK
PAV04G003490.1	4	FUN_031848-T1	4	RLK
PAV04G003480.1	4	FUN_031845-T2	4	RLK
PAV04G003470.1	4	FUN_031845-T2	4	RLK
PAV04G003440.1	4	FUN_031843-T1	4	RLK
PAV04G003420.2	4	FUN_031841-T1	4	RLK
PAV04G003420.1	4	FUN_031841-T1	4	RLK
PAV04G003180.1	4	FUN_031851-T1	4	RLK
PAV04G003030.3	4	FUN_031807-T1	4	RLK
PAV04G003010.1	4	FUN_031800-T1	4	RLK
PAV04G002930.3	4	FUN_040258-T1	4	RLK
PAV04G002930.2	4	FUN_040258-T1	4	RLK
PAV04G002790.2	4	FUN_031763-T1	4	RLK
PAV04G002790.1	4	FUN_031763-T1	4	RLK
PAV04G002780.1	4	FUN_031762-T1	4	RLK
PAV04G001680.1	4	FUN_031659-T1	4	RLK
PAV04G001070.1	4	FUN_031589-T1	4	RNL
PAV04G000980.1	4	FUN_031581-T1	4	TM-CC
PAV05G045130.1	5	FUN_026680-T1	5	TM-CC
PAV05G044570.1	5	FUN_026611-T1	5	RLK
PAV05G044230.2	5	FUN_026577-T1	5	RLK
PAV05G044230.1	5	FUN_026577-T1	5	RLK
PAV05G043550.1	5	FUN_026476-T1	5	RLK
PAV05G043540.1	5	FUN_026475-T1	5	RLK
PAV05G042710.1	5	FUN_026396-T1	5	RLP
PAV05G041020.1	5	FUN_026241-T1	5	RLK
PAV05G040940.1	5	FUN_026232-T1	5	RLK
PAV05G040930.1	5	FUN_026231-T1	5	TM-CC
PAV05G040190.1	5	FUN_026161-T1	5	TM-CC
PAV05G039280.1	5	FUN_026096-T1	5	RLK
PAV05G039020.1	5	FUN_026006-T1	5	TM-CC
PAV05G038740.1	5	FUN_025970-T1	5	TM-CC
PAV05G038320.1	5	FUN_025934-T1	5	RLK
PAV05G037870.1	5	FUN_025750-T1	5	RLK
PAV05G037620.1	5	FUN_025881-T1	5	RLK
PAV05G037570.1	5	FUN_025875-T1	5	RLP
PAV05G037430.1	5	FUN_025862-T1	5	RLK
PAV05G037140.1	5	FUN_025847-T1	5	RLK
PAV05G036990.1	5	FUN_025831-T1	5	RLK
PAV05G036330.1	5	FUN_025767-T1	5	RLK
PAV05G035330.1	5	FUN_025686-T1	5	RLK
PAV05G033700.1	5	FUN_025520-T1	5	RLK
PAV05G032510.1	5	FUN_025428-T1	5	RN
PAV05G030840.1	5	FUN_025312-T1	5	RLK
PAV05G030820.1	5	FUN_025309-T1	5	RLK
PAV05G030800.1	5	FUN_025309-T1	5	RLK
PAV05G030790.1	5	FUN_025309-T1	5	RLK
PAV05G030780.1	5	FUN_025308-T1	5	RLK
PAV05G030730.1	5	FUN_025302-T1	5	RLK
PAV05G030400.1	5	FUN_025281-T1	5	RLK
PAV05G030360.1	5	FUN_025281-T1	5	RLK
PAV05G030000.1	5	FUN_025247-T1	5	RLK
PAV05G029670.1	5	FUN_024403-T1	5	NBS
PAV05G029660.1	5	FUN_024403-T1	5	NBS
PAV05G029550.1	5	FUN_024403-T1	5	NBS
PAV05G029500.1	5	FUN_024403-T1	5	NBS
PAV05G029460.1	5	FUN_025212-T1	5	NBS
PAV05G029310.1	5	FUN_024403-T1	5	NL
PAV05G029130.2	5	FUN_024403-T1	5	NL
PAV05G029130.1	5	FUN_024403-T1	5	NL
PAV05G028610.1	5	FUN_025162-T1	5	TM-CC
PAV05G028230.2	5	FUN_025133-T1	5	TX
PAV05G028230.1	5	FUN_025133-T1	5	TX
PAV05G027530.1	5	FUN_025074-T1	5	RLK
PAV05G027230.2	5	FUN_025048-T1	5	TM-CC
PAV05G027230.1	5	FUN_025048-T1	5	TM-CC
PAV05G025420.2	5	FUN_024918-T1	5	RLK
PAV05G025420.1	5	FUN_024918-T1	5	RLK
PAV05G024310.1	5	FUN_024874-T1	5	RLK
PAV05G023790.1	5	FUN_024831-T1	5	TNL
PAV05G023780.1	5	FUN_024831-T1	5	TNL
PAV05G023320.1	5	FUN_024800-T1	5	TM-CC
PAV05G021080.1	5	FUN_024668-T1	5	TM-CC
PAV05G020820.1	5	FUN_040174-T1	5	TNL
PAV05G020190.2	5	FUN_024585-T1	5	RLK
PAV05G020190.1	5	FUN_024585-T1	5	RLK
PAV05G020100.1	5	FUN_024585-T1	5	RLK
PAV05G020090.1	5	FUN_024585-T1	5	RLK
PAV05G019420.1	5	FUN_024529-T2	5	RLK
PAV05G017790.3	5	FUN_040174-T1	5	TN
PAV05G017790.1	5	FUN_040174-T1	5	TNL
PAV05G017760.3	5	FUN_040174-T1	5	TN
PAV05G017760.2	5	FUN_040174-T1	5	TN
PAV05G017760.1	5	FUN_040174-T1	5	TN
PAV05G017700.4	5	FUN_040174-T1	5	TNL
PAV05G017700.3	5	FUN_024464-T1	5	TNL
PAV05G017700.2	5	FUN_040174-T1	5	TNL
PAV05G017700.1	5	FUN_040174-T1	5	TNL
PAV05G017550.4	5	FUN_040173-T1	5	NBS
PAV05G017550.3	5	FUN_040173-T1	5	TN
PAV05G017550.2	5	FUN_040173-T1	5	TN
PAV05G017550.1	5	FUN_040173-T1	5	TN
PAV05G015200.1	5	FUN_024302-T1	5	RLK
PAV05G011380.1	5	FUN_023677-T1	5	TM-CC
PAV05G010860.1	5	FUN_023729-T1	5	NL
PAV05G010840.1	5	FUN_023730-T1	5	NL
PAV05G010660.1	5	FUN_023734-T1	5	NL
PAV05G010650.1	5	FUN_023735-T1	5	NL
PAV05G010530.1	5	FUN_023736-T1	5	NL
PAV05G006250.1	5	FUN_024228-T1	5	RLK
PAV05G006130.3	5	FUN_040173-T1	5	TN
PAV05G006130.2	5	FUN_040173-T1	5	TNL
PAV05G006130.1	5	FUN_040173-T1	5	TNL
PAV05G003360.1	5	FUN_040164-T1	5	TM-CC
PAV05G002170.1	5	FUN_024147-T1	5	RLK
PAV05G001930.1	5	FUN_024166-T1	5	TM-CC
PAV05G000880.1	5	FUN_024236-T1	5	TM-CC
PAV05G000690.4	5	FUN_023528-T1	5	TM-CC
PAV05G000690.3	5	FUN_023528-T1	5	TM-CC
PAV05G000690.2	5	FUN_023528-T1	5	TM-CC
PAV05G000690.1	5	FUN_023528-T1	5	TM-CC
PAV05G000480.3	5	FUN_023551-T1	5	TM-CC
PAV05G000480.1	5	FUN_023551-T1	5	TM-CC
PAV06G063350.1	6	FUN_018376-T1	6	RLP
PAV06G062450.1	6	FUN_018448-T1	6	RLP
PAV06G062440.1	6	FUN_018449-T1	6	RLP
PAV06G062270.1	6	FUN_018465-T1	6	RLK
PAV06G061680.1	6	FUN_018494-T1	6	RLK
PAV06G061580.1	6	FUN_018497-T1	6	RLK
PAV06G061510.1	6	FUN_018492-T1	6	RLK
PAV06G061240.1	6	FUN_018540-T1	6	RLK
PAV06G060550.1	6	FUN_018601-T1	6	RLK
PAV06G059790.1	6	FUN_018670-T1	6	TN
PAV06G059630.1	6	FUN_018681-T1	6	RLK
PAV06G059330.2	6	FUN_018718-T1	6	RLK
PAV06G059330.1	6	FUN_018718-T1	6	RLK
PAV06G059300.1	6	FUN_018722-T1	6	RLK
PAV06G058800.1	6	FUN_018772-T1	6	RLK
PAV06G057840.1	6	FUN_018863-T1	6	RLK
PAV06G052500.1	6	FUN_019251-T1	6	RLP
PAV06G050430.3	6	FUN_019439-T1	6	RLK
PAV06G050430.2	6	FUN_019439-T1	6	RLK
PAV06G050430.1	6	FUN_019439-T1	6	RLK
PAV06G049780.2	6	FUN_019468-T1	6	RLK
PAV06G049780.1	6	FUN_019468-T1	6	RLK
PAV06G049530.1	6	FUN_019485-T1	6	RLK
PAV06G047860.1	6	FUN_019606-T1	6	TM-CC
PAV06G046440.4	6	FUN_019752-T1	6	RLK
PAV06G046440.3	6	FUN_019752-T1	6	RLK
PAV06G046440.2	6	FUN_019752-T1	6	RLK
PAV06G046440.1	6	FUN_019752-T1	6	RLK
PAV06G045530.6	6	FUN_019752-T1	6	RLK
PAV06G045530.5	6	FUN_019752-T1	6	RLK
PAV06G045530.4	6	FUN_019752-T1	6	RLK
PAV06G045530.3	6	FUN_019752-T1	6	RLK
PAV06G045530.2	6	FUN_019752-T1	6	RLK
PAV06G045530.1	6	FUN_019752-T1	6	RLK
PAV06G045520.1	6	FUN_019822-T1	6	CN
PAV06G045440.1	6	FUN_019822-T1	6	NL
PAV06G045430.1	6	FUN_019822-T1	6	RN
PAV06G045420.2	6	FUN_019822-T1	6	NL
PAV06G045420.1	6	FUN_019822-T1	6	NL
PAV06G043690.1	6	FUN_019899-T1	6	RLK
PAV06G043230.1	6	FUN_020270-T1	6	RLK
PAV06G043080.1	6	FUN_019962-T1	6	RLK
PAV06G042780.1	6	FUN_019987-T1	6	RLK
PAV06G040660.1	6	FUN_020125-T1	6	NBS
PAV06G040640.1	6	FUN_020125-T1	6	NBS
PAV06G040350.1	6	FUN_020145-T1	6	RLK
PAV06G039260.3	6	FUN_020217-T1	6	RLK
PAV06G039260.2	6	FUN_020217-T1	6	RLK
PAV06G039260.1	6	FUN_020217-T1	6	RLK
PAV06G038530.2	6	FUN_020270-T1	6	RLK
PAV06G031680.1	6	FUN_020785-T1	6	RLP
PAV06G030010.2	6	FUN_020902-T1	6	TM-CC
PAV06G030010.1	6	FUN_020902-T1	6	TM-CC
PAV06G028250.2	6	FUN_021033-T1	6	RLK
PAV06G028220.2	6	FUN_021033-T1	6	RLK
PAV06G028200.4	6	FUN_021066-T1	6	RLK
PAV06G028200.3	6	FUN_021066-T1	6	RLK
PAV06G028200.2	6	FUN_021033-T1	6	RLK
PAV06G028200.1	6	FUN_021066-T1	6	RLK
PAV06G027930.1	6	FUN_021033-T1	6	RLK
PAV06G027800.1	6	FUN_021030-T1	6	RLK
PAV06G027030.1	6	FUN_021123-T1	6	RLK
PAV06G025300.2	6	FUN_021285-T1	6	NBS
PAV06G025300.1	6	FUN_040138-T1	6	NL
PAV06G025190.1	6	FUN_040138-T1	6	NBS
PAV06G025120.1	6	FUN_021285-T1	6	NL
PAV06G024190.2	6	FUN_021355-T1	6	NBS
PAV06G024190.1	6	FUN_021355-T1	6	NL
PAV06G024170.1	6	FUN_021358-T1	6	RLK
PAV06G024020.1	6	FUN_021367-T1	6	RLK
PAV06G023590.1	6	FUN_021413-T1	6	RLK
PAV06G023540.1	6	FUN_021413-T1	6	RLK
PAV06G023490.1	6	FUN_021418-T1	6	RLK
PAV06G022940.1	6	FUN_021459-T1	6	RLP
PAV06G021360.1	6	FUN_020642-T1	6	RLK
PAV06G021230.1	6	FUN_021592-T1	6	RLK
PAV06G021200.1	6	FUN_021588-T1	6	RLK
PAV06G021180.1	6	FUN_021592-T1	6	RLK
PAV06G021150.1	6	FUN_021591-T1	6	RLK
PAV06G021140.1	6	FUN_021591-T1	6	RLK
PAV06G021130.1	6	FUN_021591-T1	6	RLK
PAV06G021120.1	6	FUN_021592-T1	6	RLK
PAV06G021020.1	6	FUN_021602-T1	6	RLK
PAV06G020900.1	6	FUN_021613-T1	6	TM-CC
PAV06G020830.1	6	FUN_021620-T1	6	RLK
PAV06G019040.1	6	FUN_021815-T1	6	RLK
PAV06G018940.1	6	FUN_021815-T1	6	RLK
PAV06G018930.1	6	FUN_021815-T1	6	RLK
PAV06G018390.1	6	FUN_021747-T1	6	CN
PAV06G018370.1	6	FUN_021747-T1	6	CNL
PAV06G018350.1	6	FUN_021747-T1	6	NL
PAV06G018340.1	6	FUN_021750-T1	6	NL
PAV06G018310.1	6	FUN_021747-T1	6	CNL
PAV06G018170.1	6	FUN_021728-T1	6	RLK
PAV06G017730.1	6	FUN_021702-T1	6	RLK
PAV06G015840.1	6	FUN_021977-T1	6	RLK
PAV06G015810.1	6	FUN_021977-T1	6	RLK
PAV06G015710.1	6	FUN_021994-T1	6	RLK
PAV06G015700.1	6	FUN_021980-T1	6	RLK
PAV06G015620.1	6	FUN_021981-T1	6	RLK
PAV06G015430.1	6	FUN_021992-T1	6	RLK
PAV06G015310.2	6	FUN_021994-T1	6	RLK
PAV06G015310.1	6	FUN_021994-T1	6	RLK
PAV06G015160.1	6	FUN_021980-T1	6	RLK
PAV06G015040.1	6	FUN_022014-T1	6	RLK
PAV06G013530.1	6	FUN_022143-T1	6	RLK
PAV06G013510.1	6	FUN_021815-T1	6	RLK
PAV06G013420.1	6	FUN_022144-T1	6	RLK
PAV06G013270.1	6	FUN_022157-T1	6	TM-CC
PAV06G012520.1	6	FUN_022214-T1	6	RLP
PAV06G012480.1	6	FUN_022212-T1	6	RLP
PAV06G012410.1	6	FUN_022216-T1	6	RLP
PAV06G012390.1	6	FUN_022239-T1	6	RLP
PAV06G012060.1	6	FUN_022272-T1	6	RLK
PAV06G011220.1	6	FUN_022343-T1	6	RLK
PAV06G010870.1	6	FUN_022372-T1	6	RLK
PAV06G010220.1	6	FUN_022396-T1	6	RLK
PAV06G010180.2	6	FUN_022400-T1	6	RLK
PAV06G010180.1	6	FUN_022400-T1	6	RLK
PAV06G010140.1	6	FUN_022405-T1	6	TM-CC
PAV06G010120.2	6	FUN_022407-T1	6	RLK
PAV06G010120.1	6	FUN_022407-T1	6	RLK
PAV06G008970.1	6	FUN_022514-T1	6	RLK
PAV06G005840.1	6	FUN_022514-T1	6	RLK
PAV06G004670.1	6	FUN_022733-T1	6	RLK
PAV06G004330.1	6	FUN_022764-T1	6	RLK
PAV06G004120.3	6	FUN_022786-T1	6	TM-CC
PAV06G004120.2	6	FUN_022786-T1	6	TM-CC
PAV06G004120.1	6	FUN_022786-T1	6	TM-CC
PAV06G003770.1	6	FUN_022825-T1	6	TM-CC
PAV06G002680.1	6	FUN_022924-T1	6	RLK
PAV06G001730.2	6	FUN_023004-T1	6	TM-CC
PAV06G001730.1	6	FUN_023004-T1	6	TM-CC
PAV06G001720.1	6	FUN_023005-T1	6	RLK
PAV06G001480.1	6	FUN_023028-T1	6	RLK
PAV06G001370.1	6	FUN_023040-T1	6	RLK
PAV06G001110.1	6	FUN_023058-T1	6	RLK
PAV07G058550.1	7	FUN_039841-T1	7	TM-CC
PAV07G058480.1	7	FUN_039835-T1	7	TM-CC
PAV07G058350.1	7	FUN_039820-T1	7	RLK
PAV07G058280.1	7	FUN_039811-T1	7	TM-CC
PAV07G058000.1	7	FUN_039782-T1	7	RLK
PAV07G057640.1	7	FUN_039748-T1	7	RLK
PAV07G057620.1	7	FUN_039746-T1	7	RLK
PAV07G057010.1	7	FUN_039703-T1	7	TM-CC
PAV07G056950.1	7	FUN_039697-T1	7	RLK
PAV07G056620.3	7	FUN_039664-T2	7	RLK
PAV07G056620.2	7	FUN_039664-T2	7	RLK
PAV07G056620.1	7	FUN_039664-T2	7	RLK
PAV07G055450.1	7	FUN_039463-T1	7	RLK
PAV07G055150.1	7	FUN_039526-T1	7	RLK
PAV07G054700.1	7	FUN_039448-T1	7	RLK
PAV07G054640.1	7	FUN_039453-T1	7	TM-CC
PAV07G054530.1	7	FUN_039463-T1	7	RLK
PAV07G053140.1	7	FUN_039343-T1	7	RLK
PAV07G053100.1	7	FUN_039340-T1	7	RLK
PAV07G053090.1	7	FUN_039343-T1	7	RLK
PAV07G052780.1	7	FUN_039311-T1	7	RLK
PAV07G049650.1	7	FUN_039020-T1	7	RLK
PAV07G049030.1	7	FUN_038952-T1	7	RLK
PAV07G047520.1	7	FUN_038806-T1	7	RLK
PAV07G046350.1	7	FUN_038719-T1	7	RLK
PAV07G046090.1	7	FUN_038692-T1	7	TM-CC
PAV07G045710.1	7	FUN_038659-T1	7	RNL
PAV07G045630.1	7	FUN_038648-T1	7	TM-CC
PAV07G044880.2	7	FUN_038587-T1	7	RLK
PAV07G044880.1	7	FUN_038587-T1	7	RLK
PAV07G043880.1	7	FUN_038535-T1	7	RLK
PAV07G043870.1	7	FUN_038534-T1	7	RLK
PAV07G043850.1	7	FUN_038533-T1	7	RLK
PAV07G042840.1	7	FUN_038463-T1	7	TM-CC
PAV07G042830.1	7	FUN_038463-T1	7	RPW8
PAV07G042810.1	7	FUN_038587-T1	7	RPW8
PAV07G042800.1	7	FUN_038463-T1	7	RPW8
PAV07G042720.1	7	FUN_038463-T1	7	RPW8
PAV07G042690.1	7	FUN_038460-T1	7	NBS
PAV07G042680.1	7	FUN_038458-T1	7	RNL
PAV07G042670.1	7	FUN_038458-T1	7	RNL
PAV07G042660.1	7	FUN_038457-T1	7	RN
PAV07G042600.1	7	FUN_038458-T1	7	RNL
PAV07G042590.2	7	FUN_038457-T1	7	RN
PAV07G042590.1	7	FUN_038457-T1	7	RN
PAV07G042570.1	7	FUN_038457-T1	7	RNL
PAV07G042560.1	7	FUN_038453-T1	7	RN
PAV07G042450.2	7	FUN_038447-T1	7	RN
PAV07G042450.1	7	FUN_038447-T1	7	RNL
PAV07G042440.1	7	FUN_038448-T2	7	RNL
PAV07G042430.1	7	FUN_038447-T1	7	RN
PAV07G042420.1	7	FUN_038444-T1	7	RNL
PAV07G042410.1	7	FUN_038443-T1	7	RPW8
PAV07G042400.1	7	FUN_038457-T1	7	NL
PAV07G042390.1	7	FUN_038457-T1	7	RNL
PAV07G042380.1	7	FUN_038438-T1	7	RPW8
PAV07G042380.1	7	FUN_038438-T1	7	TM-CC
PAV07G042370.1	7	FUN_038444-T1	7	RPW8
PAV07G042360.1	7	FUN_038438-T1	7	RPW8
PAV07G041440.1	7	FUN_038378-T1	7	RLK
PAV07G039550.1	7	FUN_038235-T1	7	RLK
PAV07G036680.1	7	FUN_038007-T1	7	TM-CC
PAV07G035870.1	7	FUN_037947-T1	7	RLK
PAV07G032010.1	7	FUN_037618-T1	7	CN
PAV07G031990.1	7	FUN_037620-T1	7	CN
PAV07G031920.1	7	FUN_037626-T1	7	RLK
PAV07G031440.1	7	FUN_037657-T1	7	RLK
PAV07G031010.1	7	FUN_037677-T1	7	RLK
PAV07G030730.1	7	FUN_037696-T1	7	RLK
PAV07G030330.2	7	FUN_037741-T1	7	RLK
PAV07G030330.1	7	FUN_037741-T1	7	RLK
PAV07G030280.1	7	FUN_037744-T1	7	TNL
PAV07G030220.1	7	FUN_037776-T1	7	RN
PAV07G029620.1	7	FUN_037775-T1	7	RLK
PAV07G029160.1	7	FUN_037776-T1	7	RN
PAV07G029080.1	7	FUN_037776-T1	7	NBS
PAV07G023620.1	7	FUN_037373-T1	7	TM-CC
PAV07G023040.1	7	FUN_037302-T1	7	RLK
PAV07G022820.1	7	FUN_037302-T1	7	RLK
PAV07G020590.1	7	FUN_037099-T1	7	NBS
PAV07G020260.1	7	FUN_037099-T1	7	CNL
PAV07G020220.1	7	FUN_037108-T1	7	NBS
PAV07G020010.1	7	FUN_037101-T1	7	NBS
PAV07G019790.1	7	FUN_037099-T1	7	NBS
PAV07G019480.1	7	FUN_037108-T1	7	NBS
PAV07G019340.1	7	FUN_037101-T1	7	NBS
PAV07G019300.1	7	FUN_037101-T1	7	NL
PAV07G019250.1	7	FUN_037101-T1	7	CN
PAV07G019240.1	7	FUN_037108-T1	7	NL
PAV07G019200.1	7	FUN_037099-T1	7	NL
PAV07G019030.1	7	FUN_037101-T1	7	NBS
PAV07G013980.2	7	FUN_037030-T1	7	RLP
PAV07G008340.3	7	FUN_036593-T1	7	RLK
PAV07G008340.2	7	FUN_036593-T1	7	RLK
PAV07G008340.1	7	FUN_036593-T1	7	RLK
PAV07G007930.1	7	FUN_036903-T1	7	RLP
PAV07G004210.2	7	FUN_036330-T1	7	TNL
PAV07G004210.1	7	FUN_036330-T1	7	TNL
PAV07G002940.1	7	FUN_040297-T1	7	TN
PAV07G002720.1	7	FUN_036031-T1	7	RLK
PAV07G001090.1	7	FUN_036987-T1	7	RLP
PAV08G056090.1	8	FUN_031396-T1	8	TM-CC
PAV08G054400.1	8	FUN_031226-T1	8	RLK
PAV08G052950.1	8	FUN_030389-T1	8	TNL
PAV08G052650.1	8	FUN_031077-T1	8	TM-CC
PAV08G051420.1	8	FUN_030955-T1	8	RLP
PAV08G050370.1	8	FUN_030870-T1	8	RLK
PAV08G050200.1	8	FUN_030863-T1	8	TM-CC
PAV08G050050.1	8	FUN_030849-T1	8	RLK
PAV08G049960.1	8	FUN_030841-T1	8	TM-CC
PAV08G049590.1	8	FUN_030806-T1	8	RLK
PAV08G049080.1	8	FUN_030849-T1	8	RLK
PAV08G048990.1	8	FUN_030757-T1	8	RLK
PAV08G048260.1	8	FUN_030695-T1	8	RLK
PAV08G046590.1	8	FUN_030550-T1	8	RLK
PAV08G046580.1	8	FUN_030541-T1	8	RLP
PAV08G046560.1	8	FUN_030541-T1	8	RLP
PAV08G046530.1	8	FUN_030550-T1	8	RLP
PAV08G046460.1	8	FUN_030527-T1	8	NBS
PAV08G046430.1	8	FUN_040242-T1	8	TM-CC
PAV08G046410.1	8	FUN_040240-T1	8	TNL
PAV08G046400.1	8	FUN_040240-T1	8	TN
PAV08G046370.1	8	FUN_040240-T1	8	TNL
PAV08G046170.1	8	FUN_030498-T1	8	RLK
PAV08G045530.2	8	FUN_030389-T1	8	NL
PAV08G045530.1	8	FUN_030389-T1	8	TN
PAV08G045520.1	8	FUN_030389-T1	8	TNL
PAV08G045480.1	8	FUN_030389-T1	8	OTHER
PAV08G045460.1	8	FUN_030389-T1	8	OTHER
PAV08G045400.1	8	FUN_030389-T1	8	OTHER
PAV08G044950.1	8	FUN_030389-T1	8	TNL
PAV08G044940.1	8	FUN_030389-T1	8	TNL
PAV08G044840.1	8	FUN_030389-T1	8	TNL
PAV08G044430.1	8	FUN_030389-T1	8	NL
PAV08G044380.1	8	FUN_030389-T1	8	NL
PAV08G044350.1	8	FUN_030389-T1	8	TN
PAV08G043130.1	8	FUN_030230-T1	8	RLK
PAV08G042490.1	8	FUN_030174-T1	8	RLK
PAV08G039880.3	8	FUN_030174-T1	8	RLK
PAV08G039880.2	8	FUN_030174-T1	8	RLK
PAV08G039170.1	8	FUN_029866-T1	8	RLK
PAV08G038990.1	8	FUN_029841-T1	8	NL
PAV08G038960.1	8	FUN_029839-T1	8	NL
PAV08G038610.1	8	FUN_029786-T1	8	NBS
PAV08G038320.2	8	FUN_030174-T1	8	RLK
PAV08G038320.1	8	FUN_030174-T1	8	RLK
PAV08G038200.1	8	FUN_029749-T1	8	NL
PAV08G037380.2	8	FUN_029650-T1	8	TN
PAV08G037340.1	8	FUN_029650-T1	8	OTHER
PAV08G037270.2	8	FUN_029650-T1	8	NBS
PAV08G037270.1	8	FUN_029650-T1	8	NBS
PAV08G035940.1	8	FUN_029650-T1	8	TNL
PAV08G034640.1	8	FUN_029493-T1	8	TM-CC
PAV08G034590.1	8	FUN_029493-T1	8	TM-CC
PAV08G034530.1	8	FUN_029493-T1	8	TM-CC
PAV08G034490.1	8	FUN_029493-T1	8	TM-CC
PAV08G034040.1	8	FUN_029442-T1	8	TM-CC
PAV08G033810.1	8	FUN_029420-T1	8	TM-CC
PAV08G033720.1	8	FUN_029417-T1	8	TM-CC
PAV08G032940.1	8	FUN_029390-T1	8	RLK
PAV08G032780.2	8	FUN_029316-T1	8	RLK
PAV08G032780.1	8	FUN_029316-T1	8	RLK
PAV08G029930.1	8	FUN_029129-T1	8	NL
PAV08G029710.1	8	FUN_029129-T1	8	NL
PAV08G029660.1	8	FUN_028934-T1	8	RLK
PAV08G029340.1	8	FUN_029085-T1	8	CNL
PAV08G029330.2	8	FUN_029085-T1	8	CN
PAV08G029330.1	8	FUN_029085-T1	8	CNL
PAV08G029320.1	8	FUN_029091-T1	8	NL
PAV08G029300.1	8	FUN_029091-T1	8	CN
PAV08G028930.1	8	FUN_029049-T1	8	TM-CC
PAV08G023960.1	8	FUN_028598-T1	8	RLK
PAV08G018820.1	8	FUN_028327-T1	8	RLK
PAV08G018490.1	8	FUN_028241-T1	8	RLP
PAV08G018340.1	8	FUN_028238-T1	8	RLP
PAV08G018290.1	8	FUN_028238-T1	8	RLP
PAV08G018180.1	8	FUN_028241-T1	8	RLP
PAV08G018030.1	8	FUN_028238-T1	8	RLP
PAV08G017960.1	8	FUN_028241-T1	8	RLP
PAV08G017540.1	8	FUN_028203-T1	8	RLP
PAV08G016590.1	8	FUN_028132-T1	8	RLK
PAV08G016150.1	8	FUN_028132-T1	8	RLK
PAV08G012870.1	8	FUN_027969-T1	8	NL
PAV08G012490.1	8	FUN_027969-T1	8	TX
PAV08G011900.1	8	FUN_027969-T1	8	NL
PAV08G010160.2	8	FUN_027969-T1	8	TNL
PAV08G010160.1	8	FUN_027969-T1	8	TNL
PAV08G009610.4	8	FUN_027969-T1	8	OTHER
PAV08G009610.3	8	FUN_027969-T1	8	RLP
PAV08G009610.2	8	FUN_027969-T1	8	RLP
PAV08G009610.1	8	FUN_027969-T1	8	OTHER
PAV08G009590.1	8	FUN_027969-T1	8	NL
PAV08G008830.1	8	FUN_027935-T1	8	RLK
PAV08G007770.1	8	FUN_027877-T1	8	RLK
PAV08G006610.1	8	FUN_027969-T3	8	CNL
PAV08G006540.1	8	FUN_027969-T1	8	NL
PAV08G004460.3	8	FUN_027969-T1	8	TN
