# Supplementary material for: Chromosome-scale genome assembly of Prunus pusilliflora provides novel insights into genome evolution, disease resistance, and dormancy release in Cerasus L
Source: Hortic Res. 2023 Apr 10;10(5):uhad062. doi: 10.1093/hr/uhad062 (PMC10200261; doi:10.1093/hr/uhad062)
Supplement: Web_Material_uhad062 [file web_material_uhad062.zip › Table S47.xlsx]

## Sheet: Table S47
Table S47. WRKY (PF03106) gene family in Prunus pusilliflora, P. persica, P. serrulata, P. yedoensis and Arabidopsis thaliana.
NO.	Species	Gene ID	Chr/Contig	Start	End	Strand	Subfamily
1	P. pusilliflora	PAV01G010110	chr1	5936994	5938428	-	Group IId
2	P. pusilliflora	PAV01G017570	chr1	10709691	10711322	-	Group IIc
3	P. pusilliflora	PAV01G057240	chr1	32997212	32999205	+	Group IIc
4	P. pusilliflora	PAV01G065540	chr1	37438701	37441855	+	Group IIb
5	P. pusilliflora	PAV01G067110	chr1	38280136	38283118	-	Group Ia
6	P. pusilliflora	PAV01G067450	chr1	38426858	38430689	+	Group IIc
7	P. pusilliflora	PAV01G080040	chr1	45178276	45180161	+	Group IIa
8	P. pusilliflora	PAV01G080050	chr1	45190887	45192625	+	Group IIa
9	P. pusilliflora	PAV01G081640	chr1	46070984	46071860	+	Group IIc
10	P. pusilliflora	PAV01G084270	chr1	47452705	47456739	+	Group IId
11	P. pusilliflora	PAV01G087170	chr1	49172455	49174426	+	Group IId
12	P. pusilliflora	PAV01G099930	chr1	57214515	57216930	+	Group IIb
13	P. pusilliflora	PAV02G002480	chr2	1256903	1258641	+	Group III
14	P. pusilliflora	PAV02G002520	chr2	1271444	1273585	+	Group III
15	P. pusilliflora	PAV02G003020	chr2	1498174	1499869	-	Group IIe
16	P. pusilliflora	PAV02G008190	chr2	3952712	3955062	+	Group III
17	P. pusilliflora	PAV02G008200	chr2	3955107	3957523	-	Group III
18	P. pusilliflora	PAV02G011900	chr2	5925125	5925871	+	Group IIc
19	P. pusilliflora	PAV02G018520	chr2	9773779	9775700	+	Group III
20	P. pusilliflora	PAV02G019520	chr2	10365982	10367712	-	Group IIc
21	P. pusilliflora	PAV02G019670	chr2	10422420	10424260	-	Group IIe
22	P. pusilliflora	PAV02G025420	chr2	13957707	13961055	-	Group IIc
23	P. pusilliflora	PAV03G000480	chr3	269172	272992	+	Group IIb
24	P. pusilliflora	PAV03G000600	chr3	333242	337058	+	Group IIb
25	P. pusilliflora	PAV03G001350	chr3	766087	767820	-	Group IIc
26	P. pusilliflora	PAV03G015930	chr3	9837907	9839889	+	Group IIa
27	P. pusilliflora	PAV03G019260	chr3	11687869	11691523	-	Group IIe
28	P. pusilliflora	PAV03G033230	chr3	19997047	19999789	+	Group IIc
29	P. pusilliflora	PAV03G037940	chr3	22600532	22604597	-	Group Ib
30	P. pusilliflora	PAV03G039550	chr3	23439058	23442165	+	Group IIb
31	P. pusilliflora	PAV03G046190	chr3	27137685	27141388	+	Group Ia
32	P. pusilliflora	PAV03G047280	chr3	27759788	27762388	-	Group IIb
33	P. pusilliflora	PAV03G051850	chr3	29920492	29922581	-	Group IIc
34	P. pusilliflora	PAV04G007630	chr4	3914307	3915843	+	Group IIe
35	P. pusilliflora	PAV04G008740	chr4	4528650	4531026	+	Group IIc
36	P. pusilliflora	PAV04G011790	chr4	6375368	6378814	-	Group IIe
37	P. pusilliflora	PAV05G023700	chr5	14254714	14256362	-	Group IId
38	P. pusilliflora	PAV05G028710	chr5	17042380	17043461	+	Group IIe
39	P. pusilliflora	PAV05G030430	chr5	17962161	17964128	-	Group III
40	P. pusilliflora	PAV05G032460	chr5	18993433	18993778	+	Group III
41	P. pusilliflora	PAV05G032480	chr5	18995185	18997288	+	Group Ib
42	P. pusilliflora	PAV05G039590	chr5	22575615	22579397	+	Group IIb
43	P. pusilliflora	PAV06G002670	chr6	1394653	1396784	-	Group IId
44	P. pusilliflora	PAV06G009570	chr6	4819522	4824398	+	Group Ib
45	P. pusilliflora	PAV06G010730	chr6	5373955	5382308	+	Group III
46	P. pusilliflora	PAV06G010780	chr6	5402265	5403021	+	Group III
47	P. pusilliflora	PAV06G010790	chr6	5405853	5407832	+	Group III
48	P. pusilliflora	PAV06G011800	chr6	5961481	5963895	+	Group Ib
49	P. pusilliflora	PAV06G016160	chr6	8054234	8056387	+	Group III
50	P. pusilliflora	PAV06G018450	chr6	9338577	9343452	+	Group Ib
51	P. pusilliflora	PAV06G020870	chr6	10572951	10574724	-	Group IId
52	P. pusilliflora	PAV06G031280	chr6	16888657	16891535	-	Group IIc
53	P. pusilliflora	PAV06G031660	chr6	17135161	17139182	+	Group IIc
54	P. pusilliflora	PAV06G058470	chr6	33355504	33358575	-	Group Ib
55	P. pusilliflora	PAV06G059640	chr6	34041360	34046490	+	Group Ib
56	P. pusilliflora	PAV07G058030	chr7	33294787	33299219	+	Group Ia
57	P. pusilliflora	PAV08G052240	chr8	29946979	29950114	-	Group IId
58	P. pusilliflora	PAV08G052270	chr8	29962803	29965935	-	Group IId
59	P. pusilliflora	PAV08G056050	chr8	31839633	31841203	-	Group IIe
60	P. pusilliflora	PAV00G003490	Scaffold31	1618076	1620203	+	Group IIb
61	P. pusilliflora	PAV00G011900	Scaffold44	27589	31033	+	Group IIe
1	P. persica	Pp01G007030	chr1	5117420	5118772	-	Group IId
2	P. persica	Pp01G011870	chr1	9248396	9250743	-	Group IIc
3	P. persica	Pp01G028310	chr1	24278040	24280092	+	Group IIc
4	P. persica	Pp01G033820	chr1	28294342	28297394	+	Group IIb
5	P. persica	Pp01G035020	chr1	29112139	29115193	-	Group Ia
6	P. persica	Pp01G035290	chr1	29265703	29269513	+	Group IIc
7	P. persica	Pp01G045890	chr1	35710377	35712163	+	Group IIa
8	P. persica	Pp01G045920	chr1	35730848	35731692	+	Group IIa
9	P. persica	Pp01G047270	chr1	36459814	36460713	+	Group IIc
10	P. persica	Pp01G049480	chr1	37691483	37695542	+	Group IId
11	P. persica	Pp01G051960	chr1	39205574	39207530	+	Group IId
12	P. persica	Pp01G062500	chr1	46946618	46949052	+	Group IIb
13	P. persica	Pp02G020590	chr2	19319623	19322935	+	Group IIc
14	P. persica	Pp02G024670	chr2	22482889	22484598	+	Group IIe
15	P. persica	Pp02G024700	chr2	22495691	22502459	+	Group IIc
16	P. persica	Pp02G025360	chr2	22882193	22884357	-	Group III
17	P. persica	Pp02G029720	chr2	25842738	25843258	-	Group IIc
18	P. persica	Pp02G032880	chr2	27521085	27522687	+	Group III
19	P. persica	Pp02G032890	chr2	27523326	27525642	-	Group III
20	P. persica	Pp02G036210	chr2	29354462	29356773	+	Group IIe
21	P. persica	Pp02G036680	chr2	29584411	29586552	-	Group III
22	P. persica	Pp03G000220	chr3	210359	213490	+	Group IIb
23	P. persica	Pp03G000860	chr3	593091	594694	-	Group IIc
24	P. persica	Pp03G010030	chr3	7796335	7798620	+	Group IIa
25	P. persica	Pp03G012270	chr3	9749021	9752101	-	Group IIe
26	P. persica	Pp03G022760	chr3	19479627	19482393	+	Group IIc
27	P. persica	Pp03G025640	chr3	21434346	21438125	-	Group Ib
28	P. persica	Pp03G026880	chr3	22245369	22248261	+	Group IIb
29	P. persica	Pp03G031480	chr3	25286569	25290152	+	Group Ia
30	P. persica	Pp03G032270	chr3	25708839	25711128	-	Group IIb
31	P. persica	Pp04G001600	chr4	867321	870372	+	Group IIb
32	P. persica	Pp04G006150	chr4	3321430	3322906	+	Group IIe
33	P. persica	Pp04G006980	chr4	3817797	3820096	+	Group IIc
34	P. persica	Pp04G009160	chr4	5296110	5300090	-	Group IIe
35	P. persica	Pp04G021100	chr4	14135420	14137525	-	Group IIb
36	P. persica	Pp04G022820	chr4	15427927	15433471	+	Group Ib
37	P. persica	Pp05G016630	chr5	8774783	8776784	-	Group IId
38	P. persica	Pp05G013130	chr5	11261935	11263247	+	Group IIe
39	P. persica	Pp05G012140	chr5	11893471	11895185	-	Group III
40	P. persica	Pp05G011170	chr5	12497184	12498658	+	Group Ib
41	P. persica	Pp05G011160	chr5	12502196	12505495	+	Group Ib
42	P. persica	Pp05G009100	chr5	13614709	13617220	+	Group IIc
43	P. persica	Pp05G005490	chr5	15529975	15533263	+	Group IIb
44	P. persica	Pp06G037950	chr6	2581822	2587160	-	Group Ib
45	P. persica	Pp06G036930	chr6	3221760	3224804	+	Group Ib
46	P. persica	Pp06G020270	chr6	17544700	17548940	-	Group IIc
47	P. persica	Pp06G020000	chr6	17795922	17798646	+	Group IIc
48	P. persica	Pp06G013010	chr6	23530188	23531853	+	Group IId
49	P. persica	Pp06G011580	chr6	24416463	24421873	+	Group Ib
50	P. persica	Pp06G010180	chr6	25224773	25226638	-	Group III
51	P. persica	Pp06G007330	chr6	26808557	26810916	-	Group Ib
52	P. persica	Pp06G006440	chr6	27325786	27332229	-	Group III
53	P. persica	Pp06G006430	chr6	27336029	27338096	-	Group III
54	P. persica	Pp06G001890	chr6	29913138	29915057	+	Group IId
55	P. persica	Pp06G000450	chr6	30744731	30749150	-	Group Ib
56	P. persica	Pp07G000950	chr7	21807185	21811649	+	Group Ia
57	P. persica	Pp08G025880	chr8	20664743	20667886	-	Group IId
58	P. persica	Pp08G029120	chr8	22360726	22362288	-	Group IIe
1	P. serrulata	EVM0006871	Chr01	5462291	5463774	-	Group IId
2	P. serrulata	EVM0006248	Chr01	9863564	9865741	-	Group IIc
3	P. serrulata	EVM0027530	Chr01	24737619	24739855	+	Group IIc
4	P. serrulata	EVM0007761	Chr01	28407204	28421838	+	Group IIb
5	P. serrulata	EVM0013417	Chr01	29108732	29111745	-	Group Ia
6	P. serrulata	EVM0012673	Chr01	29281554	29285406	+	Group IIc
7	P. serrulata	EVM0027635	Chr01	35988912	35996729	+	Group IIa
8	P. serrulata	EVM0001920	Chr01	36946876	36947551	+	Group IIc
9	P. serrulata	EVM0006003	Chr01	38228483	38233630	+	Group IId
10	P. serrulata	EVM0011787	Chr01	39838328	39840275	+	Group IId
11	P. serrulata	EVM0020191	Chr01	47689535	47691846	+	Group IIb
12	P. serrulata	EVM0004457	Chr02	19981781	19985196	+	Group IIc
13	P. serrulata	EVM0003194	Chr02	23399717	23401531	+	Group IIe
14	P. serrulata	EVM0018571	Chr02	23421147	23422773	+	Group IIc
15	P. serrulata	EVM0002879	Chr02	23981679	23984478	-	Group III
16	P. serrulata	EVM0024583	Chr02	27486928	27487674	-	Group IIc
17	P. serrulata	EVM0019619	Chr02	29366432	29368468	+	Group III
18	P. serrulata	EVM0015385	Chr02	29368844	29371056	-	Group III
19	P. serrulata	EVM0004968	Chr02	31253524	31259614	+	Group IIe
20	P. serrulata	EVM0027506	Chr02	31511662	31513997	-	Group III
21	P. serrulata	EVM0005984	Chr03	168624	172265	+	Group IIb
22	P. serrulata	EVM0020630	Chr03	536741	538783	-	Group IIc
23	P. serrulata	EVM0003792	Chr03	8252964	8254609	+	Group IIa
24	P. serrulata	EVM0007814	Chr03	9692532	9696273	-	Group IIe
25	P. serrulata	EVM0015846	Chr03	17542623	17545369	+	Group IIc
26	P. serrulata	EVM0026401	Chr03	19996671	19999123	-	Group Ib
27	P. serrulata	EVM0001513	Chr03	20769165	20772347	+	Group IIb
28	P. serrulata	EVM0027047	Chr03	24190565	24194247	+	Group Ia
29	P. serrulata	EVM0010278	Chr03	24671971	24674577	-	Group IIb
30	P. serrulata	EVM0025259	Chr03	26621032	26623005	-	Group IIc
31	P. serrulata	EVM0006867	Chr04	1126665	1129219	+	Group IIb
32	P. serrulata	EVM0026091	Chr04	4021328	4022933	+	Group IIe
33	P. serrulata	EVM0006819	Chr04	4313517	4314633	+	Group IIe
34	P. serrulata	EVM0026765	Chr04	4942023	4944106	+	Group IIc
35	P. serrulata	EVM0009070	Chr04	6789169	6793117	-	Group IIe
36	P. serrulata	EVM0007189	Chr04	6822230	6825132	-	Group IIe
37	P. serrulata	EVM0019332	Chr04	19123934	19126613	-	Group IIb
38	P. serrulata	EVM0025334	Chr04	20431836	20437471	+	Group Ib
39	P. serrulata	EVM0020624	Chr05	13358087	13360357	-	Group IId
40	P. serrulata	EVM0002255	Chr05	16120857	16122484	+	Group IIe
41	P. serrulata	EVM0011413	Chr05	16326982	16328064	+	Group IIe
42	P. serrulata	EVM0003936	Chr05	17050168	17051586	-	Group III
43	P. serrulata	EVM0015303	Chr05	18997200	18998634	+	Group IIc
44	P. serrulata	EVM0004679	Chr05	21147383	21151246	+	Group IIb
45	P. serrulata	EVM0015903	Chr06	3302263	3305461	+	Group Ib
46	P. serrulata	EVM0015667	Chr06	17799787	17803736	-	Group IIc
47	P. serrulata	EVM0005824	Chr06	18063007	18065511	+	Group IIc
48	P. serrulata	EVM0012766	Chr06	24094560	24097203	+	Group IId
49	P. serrulata	EVM0018260	Chr06	25076624	25081717	+	Group Ib
50	P. serrulata	EVM0011732	Chr06	26172312	26179506	-	Group III
51	P. serrulata	EVM0024115	Chr06	28666995	28669014	-	Group Ib
52	P. serrulata	EVM0011053	Chr06	29226769	29228708	-	Group III
53	P. serrulata	EVM0015889	Chr06	29231560	29246828	-	Group III
54	P. serrulata	EVM0016975	Chr06	32016132	32017418	+	Group IId
55	P. serrulata	EVM0014029	Chr06	33010347	33017936	-	Group Ib
56	P. serrulata	EVM0012347	Chr07	25094721	25099138	+	Group Ia
57	P. serrulata	EVM0014209	Chr08	24282274	24285383	-	Group IId
58	P. serrulata	EVM0027405	Chr08	26395987	26398005	-	Group IIe
59	P. serrulata	EVM0000235	Contig00017_ERROPOS170452	44096	57522	-	Group III
60	P. serrulata	EVM0002205	Contig00197_ERROPOS224952	57848	59876	+	Group IIc
1	P. yedoensis	Pyn_C0002.58	Pyn_C0002	384238	385299	+	Group IIc
2	P. yedoensis	Pyn_C0003.40	Pyn_C0003	258736	259899	-	Group IIe
3	P. yedoensis	Pyn_C0020.58	Pyn_C0020	434838	436156	-	Group IIa
4	P. yedoensis	Pyn_C0020.59	Pyn_C0020	440998	442480	-	Group IIa
5	P. yedoensis	Pyn_C0035.57	Pyn_C0035	313055	313833	+	Group IIc
6	P. yedoensis	Pyn_C0058.35	Pyn_C0058	218814	220947	+	Group Ib
7	P. yedoensis	Pyn_C0072.15	Pyn_C0072	76150	78444	+	Group IIb
8	P. yedoensis	Pyn_C0105.43	Pyn_C0105	290925	291671	-	Group IIc
9	P. yedoensis	Pyn_C0181.12	Pyn_C0181	71169	72251	-	Group IIe
10	P. yedoensis	Pyn_C0223.13	Pyn_C0223	51591	52337	+	Group IIc
11	P. yedoensis	Pyn_C0235.16	Pyn_C0235	85896	87154	+	Group IId
12	P. yedoensis	Pyn_C0247.11	Pyn_C0247	45913	50054	+	Group Ib
13	P. yedoensis	Pyn_C0286.7	Pyn_C0286	56417	58956	+	Group IIb
14	P. yedoensis	Pyn_C0361.39	Pyn_C0361	241774	243774	+	Group Ib
15	P. yedoensis	Pyn_C0371.28	Pyn_C0371	133417	136013	-	Group IIb
16	P. yedoensis	Pyn_C0404.9	Pyn_C0404	100205	101832	+	Group IIa
17	P. yedoensis	Pyn_C0539.9	Pyn_C0539	51354	58155	+	Group IIb
18	P. yedoensis	Pyn_C0556.19	Pyn_C0556	95597	97198	+	Group III
19	P. yedoensis	Pyn_C0623.44	Pyn_C0623	206735	210130	+	Group Ib
20	P. yedoensis	Pyn_C0685.30	Pyn_C0685	210712	213773	+	Group IIb
21	P. yedoensis	Pyn_C0930.6	Pyn_C0930	26886	28092	-	Group IIe
22	P. yedoensis	Pyn_C0937.34	Pyn_C0937	135248	137520	+	Group IIb
23	P. yedoensis	Pyn_C1029.1	Pyn_C1029	284	2293	+	Group III
24	P. yedoensis	Pyn_C1029.2	Pyn_C1029	2837	4834	-	Group III
25	P. yedoensis	Pyn_C1060.8	Pyn_C1060	62793	64080	-	Group IId
26	P. yedoensis	Pyn_C1105.7	Pyn_C1105	60101	62604	-	Group IIc
27	P. yedoensis	Pyn_C1139.3	Pyn_C1139	21597	22787	-	Group IIe
28	P. yedoensis	Pyn_C1227.5	Pyn_C1227	49217	52487	-	Group IIe
29	P. yedoensis	Pyn_C1257.7	Pyn_C1257	28227	29477	-	Group III
30	P. yedoensis	Pyn_C1310.36	Pyn_C1310	296619	297005	+	Group IIc
31	P. yedoensis	Pyn_C1336.8	Pyn_C1336	62440	63863	+	Group IIc
32	P. yedoensis	Pyn_C1348.13	Pyn_C1348	66534	67644	-	Group IIe
33	P. yedoensis	Pyn_C1370.6	Pyn_C1370	24527	26608	-	Group Ib
34	P. yedoensis	Pyn_C1376.11	Pyn_C1376	37533	39543	+	Group III
35	P. yedoensis	Pyn_C1376.12	Pyn_C1376	41140	42086	-	Group III
36	P. yedoensis	Pyn_C1395.3	Pyn_C1395	8704	11123	+	Group IIb
37	P. yedoensis	Pyn_C1450.11	Pyn_C1450	60156	61568	-	Group IIc
38	P. yedoensis	Pyn_C1543.7	Pyn_C1543	55994	59332	-	Group Ib
39	P. yedoensis	Pyn_C1583.14	Pyn_C1583	84338	85397	+	Group IIb
40	P. yedoensis	Pyn_C1669.3	Pyn_C1669	4581	13197	-	Group Ib
41	P. yedoensis	Pyn_C1734.4	Pyn_C1734	36703	38007	-	Group IIe
42	P. yedoensis	Pyn_C1786.49	Pyn_C1786	265283	266364	+	Group IId
43	P. yedoensis	Pyn_C1836.24	Pyn_C1836	71192	75143	-	Group Ia
44	P. yedoensis	Pyn_C1875.1	Pyn_C1875	2119	4814	+	Group Ib
45	P. yedoensis	Pyn_C1897.31	Pyn_C1897	114748	118758	-	Group Ia
46	P. yedoensis	Pyn_C1969.29	Pyn_C1969	126313	129536	+	Group Ia
47	P. yedoensis	Pyn_C2012.2	Pyn_C2012	5692	7998	-	Group IIc
48	P. yedoensis	Pyn_C2059.5	Pyn_C2059	30425	31482	-	Group IIe
49	P. yedoensis	Pyn_C2060.25	Pyn_C2060	143076	145152	-	Group IId
50	P. yedoensis	Pyn_C2094.17	Pyn_C2094	68017	75819	+	Group III
51	P. yedoensis	Pyn_C2094.18	Pyn_C2094	86122	87938	+	Group III
52	P. yedoensis	Pyn_C2323.6	Pyn_C2323	20814	23897	+	Group IIb
53	P. yedoensis	Pyn_C2329.1	Pyn_C2329	3461	5884	-	Group IIc
54	P. yedoensis	Pyn_C2341.40	Pyn_C2341	175747	177611	+	Group IIc
55	P. yedoensis	Pyn_C2523.7	Pyn_C2523	58712	61165	+	Group Ib
56	P. yedoensis	Pyn_C2549.4	Pyn_C2549	25147	28620	+	Group Ib
57	P. yedoensis	Pyn_C2555.16	Pyn_C2555	103747	105007	-	Group IId
58	P. yedoensis	Pyn_C2645.5	Pyn_C2645	25317	26917	-	Group IId
59	P. yedoensis	Pyn_C2682.11	Pyn_C2682	29532	31963	+	Group IIc
60	P. yedoensis	Pyn_C2792.2	Pyn_C2792	17071	20722	+	Group IIc
61	P. yedoensis	Pyn_C2906.19	Pyn_C2906	121058	123514	+	Group Ib
62	P. yedoensis	Pyn_C2990.2	Pyn_C2990	19867	22560	+	Group Ib
63	P. yedoensis	Pyn_C3098.10	Pyn_C3098	48370	49863	+	Group IIe
64	P. yedoensis	Pyn_C3269.22	Pyn_C3269	151441	152433	-	Group IIe
65	P. yedoensis	Pyn_C3318.7	Pyn_C3318	19933	21491	+	Group IId
66	P. yedoensis	Pyn_C3385.1	Pyn_C3385	5572	7304	+	Group III
67	P. yedoensis	Pyn_C3385.2	Pyn_C3385	11618	13420	+	Group III
68	P. yedoensis	Pyn_C3395.21	Pyn_C3395	84814	85487	-	Group IIc
69	P. yedoensis	Pyn_C3462.10	Pyn_C3462	34070	35582	-	Group IIc
70	P. yedoensis	Pyn_C3488.46	Pyn_C3488	256911	268963	+	Group IIe
71	P. yedoensis	Pyn_C3488.52	Pyn_C3488	286441	287851	+	Group IIc
72	P. yedoensis	Pyn_C3521.12	Pyn_C3521	74651	76069	+	Group III
73	P. yedoensis	Pyn_C3544.34	Pyn_C3544	210461	212762	+	Group IIb
74	P. yedoensis	Pyn_C3692.7	Pyn_C3692	29134	31472	+	Group Ia
75	P. yedoensis	Pyn_C3695.3	Pyn_C3695	34610	38288	-	Group IIc
76	P. yedoensis	Pyn_C3702.14	Pyn_C3702	82880	84370	+	Group IIb
77	P. yedoensis	Pyn_C3742.6	Pyn_C3742	23238	25417	-	Group IId
78	P. yedoensis	Pyn_C3817.27	Pyn_C3817	122061	127248	+	Group Ib
NO.	Species	Gene Name	Genomic Locus				Subfamily
1	A. thaliana	AtWRKY1	At2g04880				Group Ib
2	A. thaliana	AtWRKY2	At5g56270				Group Ib
3	A. thaliana	AtWRKY3	At2g03340				Group Ia
4	A. thaliana	AtWRKY4	At1g13960				Group Ia
5	A. thaliana	AtWRKY10	At1g55600				Group Ib
6	A. thaliana	AtWRKY19	At4g12020				Group Ia
7	A. thaliana	AtWRKY20	At4g26640				Group Ib
8	A. thaliana	AtWRKY25	At2g30250				Group Ib
9	A. thaliana	AtWRKY26	At5g07100				Group Ib
10	A. thaliana	AtWRKY32	At4g30935				Group Ia
11	A. thaliana	AtWRKY33	At2g38470				Group Ib
12	A. thaliana	AtWRKY34	At4g26440				Group Ib
13	A. thaliana	AtWRKY44	At2g37260				Group Ib
39	A. thaliana	AtWRKY57	At1g69310				Group Ib
38	A. thaliana	AtWRKY56	At1g64000				Group Ib
15	A. thaliana	AtWRKY58	At3g01080				Group Ia
16	A. thaliana	AtWRKY18	At4g31800				Group IIa
17	A. thaliana	AtWRKY40	At1g80840				Group IIa
18	A. thaliana	AtWRKY60	At2g25000				Group IIa
19	A. thaliana	AtWRKY6	At1g62300				Group IIb
20	A. thaliana	AtWRKY9	At1g68150				Group IIb
21	A. thaliana	AtWRKY31	At4g22070				Group IIb
22	A. thaliana	AtWRKY36	At1g69810				Group IIb
23	A. thaliana	AtWRKY42	At4g04450				Group IIb
24	A. thaliana	AtWRKY47	At4g01720				Group IIb
25	A. thaliana	AtWRKY61	At1g18860				Group IIb
26	A. thaliana	AtWRKY72	At5g15130				Group IIb
27	A. thaliana	AtWRKY8	At5g46350				Group IIc
28	A. thaliana	AtWRKY12	At2g44745				Group IIc
29	A. thaliana	AtWRKY13	At4g39410				Group IIc
30	A. thaliana	AtWRKY23	At2g47260				Group IIc
31	A. thaliana	AtWRKY24	At5g41570				Group IIc
32	A. thaliana	AtWRKY28	At4g18170				Group IIc
33	A. thaliana	AtWRKY43	At2g46130				Group IIc
34	A. thaliana	AtWRKY48	At5g49520				Group IIc
36	A. thaliana	AtWRKY50	At5g26170				Group IIc
37	A. thaliana	AtWRKY51	At5g64810				Group IIc
40	A. thaliana	AtWRKY59	At2g21900				Group IIc
41	A. thaliana	AtWRKY68	At3g62340				Group IIc
42	A. thaliana	AtWRKY71	At1g29860				Group IIc
14	A. thaliana	AtWRKY45	At3g01970				Group IIc
43	A. thaliana	AtWRKY75	At5g13080				Group IIc
44	A. thaliana	AtWRKY7	At4g24240				Group IId
45	A. thaliana	AtWRKY11	At4g31550				Group IId
46	A. thaliana	AtWRKY15	At2g23320				Group IId
47	A. thaliana	AtWRKY17	At2g24570				Group IId
48	A. thaliana	AtWRKY21	At2g30590				Group IId
49	A. thaliana	AtWRKY39	At3g04670				Group IId
50	A. thaliana	AtWRKY74	At5g28650				Group IId
51	A. thaliana	AtWRKY14	At1g30650				Group IIe
52	A. thaliana	AtWRKY16	At5g45050				Group IIe
53	A. thaliana	AtWRKY22	At4g01250				Group IIe
54	A. thaliana	AtWRKY27	At5g52830				Group IIe
55	A. thaliana	AtWRKY29	At4g23550				Group IIe
56	A. thaliana	AtWRKY35	At2g34830				Group IIe
63	A. thaliana	AtWRKY52	At5g45260				Group IIe
57	A. thaliana	AtWRKY65	At1g29280				Group IIe
58	A. thaliana	AtWRKY69	At3g58710				Group IIe
59	A. thaliana	AtWRKY30	At5g24110				Group III
60	A. thaliana	AtWRKY38	At5g22570				Group III
61	A. thaliana	AtWRKY41	At4g11070				Group III
62	A. thaliana	AtWRKY46	At2g46400				Group III
35	A. thaliana	AtWRKY49	At5g43290				Group III
64	A. thaliana	AtWRKY53	At4g23810				Group III
65	A. thaliana	AtWRKY54	At2g40750				Group III
66	A. thaliana	AtWRKY55	At2g40740				Group III
67	A. thaliana	AtWRKY62	At5g01900				Group III
68	A. thaliana	AtWRKY63	At1g66600				Group III
69	A. thaliana	AtWRKY64	At1g66560				Group III
70	A. thaliana	AtWRKY66	At1g80590				Group III
71	A. thaliana	AtWRKY67	At1g66550				Group III
72	A. thaliana	AtWRKY70	At3g56400				Group III
