# Supplementary material for: Chromosome-scale genome assembly of Prunus pusilliflora provides novel insights into genome evolution, disease resistance, and dormancy release in Cerasus L
Source: Hortic Res. 2023 Apr 10;10(5):uhad062. doi: 10.1093/hr/uhad062 (PMC10200261; doi:10.1093/hr/uhad062)
Supplement: Web_Material_uhad062 [file web_material_uhad062.zip › Table S48.xlsx]

## Sheet: Table S48
Table S48. Cytochrome P450 (PF00067) gene family in Prunus pusilliflora, P. persica, P. serrulata, P. yedoensis and A. thaliana.
NO.	Species	Gene ID	Chr/Contig	Start	End	Strand	Family	Clan
1	P. pusilliflora	PAV01G009440	chr1	5535157	5537168	+	CYP73	Clan 71
2	P. pusilliflora	PAV01G013030	chr1	8018444	8018761	-	CYP71	Clan 71
3	P. pusilliflora	PAV01G041710	chr1	24169396	24171471	+	CYP76	Clan 71
4	P. pusilliflora	PAV01G047400	chr1	27429869	27430384	+	CYP76	Clan 71
5	P. pusilliflora	PAV01G055150	chr1	31773231	31776543	+	CYP51	Clan 51
6	P. pusilliflora	PAV01G057720	chr1	33260722	33263543	-	CYP78	Clan 71
7	P. pusilliflora	PAV01G058270	chr1	33576295	33580281	+	CYP76	Clan 71
8	P. pusilliflora	PAV01G058390	chr1	33667966	33670035	+	CYP76	Clan 71
9	P. pusilliflora	PAV01G058410	chr1	33701471	33703450	+	CYP76	Clan 71
10	P. pusilliflora	PAV01G059930	chr1	34509779	34511517	-	CYP71	Clan 71
11	P. pusilliflora	PAV01G060590	chr1	34851192	34852286	+	CYP86	Clan 86
12	P. pusilliflora	PAV01G060640	chr1	34874195	34876116	-	CYP71	Clan 71
13	P. pusilliflora	PAV01G060750	chr1	34924134	34924325	-	CYP71	Clan 71
14	P. pusilliflora	PAV01G060780	chr1	34935952	34936314	-	CYP71	Clan 71
15	P. pusilliflora	PAV01G060820	chr1	34961254	34962954	-	CYP71	Clan 71
16	P. pusilliflora	PAV01G061000	chr1	35032452	35033546	-	CYP86	Clan 86
17	P. pusilliflora	PAV01G066710	chr1	38094280	38098738	-	CYP704	Clan 86
18	P. pusilliflora	PAV01G068180	chr1	38765217	38767273	+	CYP78	Clan 71
19	P. pusilliflora	PAV01G068460	chr1	38880076	38900213	+	CYP72	Clan 72
20	P. pusilliflora	PAV01G068470	chr1	38901462	38903719	-	CYP72	Clan 72
21	P. pusilliflora	PAV01G068480	chr1	38917769	38920374	-	CYP72	Clan 72
22	P. pusilliflora	PAV01G068500	chr1	38926917	38931099	-	CYP72	Clan 72
23	P. pusilliflora	PAV01G068570	chr1	38966380	38969869	+	CYP72	Clan 72
24	P. pusilliflora	PAV01G068580	chr1	38971613	38973661	+	CYP72	Clan 72
25	P. pusilliflora	PAV01G068900	chr1	39150114	39154404	-	CYP72	Clan 72
26	P. pusilliflora	PAV01G068960	chr1	39164786	39167172	-	CYP72	Clan 72
27	P. pusilliflora	PAV01G069000	chr1	39192267	39194833	-	CYP72	Clan 72
28	P. pusilliflora	PAV01G069010	chr1	39203439	39214620	-	CYP72	Clan 72
29	P. pusilliflora	PAV01G069020	chr1	39223918	39231332	-	CYP72	Clan 72
30	P. pusilliflora	PAV01G074820	chr1	42369938	42372259	-	CYP86	Clan 86
31	P. pusilliflora	PAV01G077960	chr1	44061072	44063980	+	CYP722	Clan 85
32	P. pusilliflora	PAV01G078940	chr1	44554696	44556966	+	CYP721	Clan 72
33	P. pusilliflora	PAV01G079340	chr1	44779809	44781335	+	CYP74	Clan 74
34	P. pusilliflora	PAV01G079390	chr1	44807029	44808948	-	CYP82	Clan 71
35	P. pusilliflora	PAV01G079430	chr1	44824371	44826260	-	CYP82	Clan 71
36	P. pusilliflora	PAV01G079440	chr1	44828482	44830978	-	CYP82	Clan 71
37	P. pusilliflora	PAV01G079460	chr1	44842696	44844583	-	CYP82	Clan 71
38	P. pusilliflora	PAV01G079470	chr1	44849300	44851284	-	CYP82	Clan 71
39	P. pusilliflora	PAV01G079510	chr1	44868226	44870348	-	CYP82	Clan 71
40	P. pusilliflora	PAV01G079600	chr1	44916745	44920481	+	CYP701	Clan 71
41	P. pusilliflora	PAV01G079640	chr1	44936514	44939055	-	CYP701	Clan 71
42	P. pusilliflora	PAV01G081340	chr1	45947083	45949150	-	CYP72	Clan 72
43	P. pusilliflora	PAV01G081890	chr1	46201097	46203389	-	CYP711	Clan 711
44	P. pusilliflora	PAV01G081900	chr1	46206644	46209521	-	CYP711	Clan 711
45	P. pusilliflora	PAV01G081910	chr1	46213598	46216707	+	CYP711	Clan 711
46	P. pusilliflora	PAV01G083700	chr1	47168625	47170394	-	CYP81	Clan 71
47	P. pusilliflora	PAV01G083720	chr1	47173927	47175773	+	CYP81	Clan 71
48	P. pusilliflora	PAV01G083890	chr1	47275235	47277164	-	CYP81	Clan 71
49	P. pusilliflora	PAV01G083900	chr1	47277766	47278413	-	CYP81	Clan 71
50	P. pusilliflora	PAV01G083920	chr1	47283078	47285454	+	CYP81	Clan 71
51	P. pusilliflora	PAV01G083930	chr1	47286543	47287192	+	CYP81	Clan 71
52	P. pusilliflora	PAV01G084760	chr1	47739999	47743140	+	CYP707	Clan 85
53	P. pusilliflora	PAV01G090940	chr1	51439721	51441016	-	CYP71	Clan 71
54	P. pusilliflora	PAV01G096110	chr1	54553401	54556399	+	CYP72	Clan 72
55	P. pusilliflora	PAV01G096320	chr1	54719292	54721692	-	CYP72	Clan 72
56	P. pusilliflora	PAV01G096440	chr1	54789858	54791711	+	CYP82	Clan 71
57	P. pusilliflora	PAV01G096450	chr1	54799796	54802076	+	CYP72	Clan 72
58	P. pusilliflora	PAV01G096470	chr1	54820154	54822150	+	CYP82	Clan 71
59	P. pusilliflora	PAV01G098420	chr1	56180184	56180519	+	CYP89	Clan 71
60	P. pusilliflora	PAV01G101900	chr1	58453152	58455304	-	CYP98	Clan 71
61	P. pusilliflora	PAV01G101910	chr1	58461689	58468598	-	CYP98	Clan 71
62	P. pusilliflora	PAV02G003580	chr2	1780824	1785873	-	CYP89	Clan 71
63	P. pusilliflora	PAV02G003590	chr2	1791772	1793171	-	CYP89	Clan 71
64	P. pusilliflora	PAV02G003610	chr2	1797012	1798583	-	CYP89	Clan 71
65	P. pusilliflora	PAV02G003710	chr2	1830355	1831962	-	CYP89	Clan 71
66	P. pusilliflora	PAV02G003750	chr2	1868443	1871387	-	CYP715	Clan 72
67	P. pusilliflora	PAV02G003760	chr2	1881112	1883211	-	CYP715	Clan 72
68	P. pusilliflora	PAV02G004970	chr2	2447175	2449655	-	CYP704	Clan 86
69	P. pusilliflora	PAV02G004990	chr2	2456249	2459362	-	CYP704	Clan 86
70	P. pusilliflora	PAV02G007940	chr2	3836524	3839776	+	CYP714	Clan 72
71	P. pusilliflora	PAV02G008300	chr2	4001874	4003992	-	CYP716	Clan 85
72	P. pusilliflora	PAV02G009790	chr2	4801079	4805204	-	CYP90	Clan 85
73	P. pusilliflora	PAV02G017340	chr2	9068902	9070938	+	CYP78	Clan 71
74	P. pusilliflora	PAV02G017850	chr2	9379989	9381865	+	CYP703	Clan 71
75	P. pusilliflora	PAV02G020380	chr2	10877703	10879349	+	CYP86	Clan 86
76	P. pusilliflora	PAV02G023060	chr2	12438720	12441193	-	CYP704	Clan 86
77	P. pusilliflora	PAV02G023070	chr2	12442816	12452191	-	CYP704	Clan 86
78	P. pusilliflora	PAV02G023090	chr2	12456980	12459884	-	CYP704	Clan 86
79	P. pusilliflora	PAV02G023100	chr2	12467488	12469970	-	CYP704	Clan 86
80	P. pusilliflora	PAV02G028540	chr2	15887435	15890199	-	CYP714	Clan 72
81	P. pusilliflora	PAV02G028550	chr2	15897043	15897756	-	CYP714	Clan 72
82	P. pusilliflora	PAV02G028570	chr2	15903301	15904101	-	CYP714	Clan 72
83	P. pusilliflora	PAV02G028640	chr2	15921106	15922275	-	CYP714	Clan 72
84	P. pusilliflora	PAV02G028650	chr2	15924438	15928014	-	CYP714	Clan 72
85	P. pusilliflora	PAV02G030500	chr2	16963366	16967738	+	CYP88	Clan 85
86	P. pusilliflora	PAV02G030520	chr2	16989193	16992156	+	CYP88	Clan 85
87	P. pusilliflora	PAV02G030760	chr2	17093146	17097169	-	CYP88	Clan 85
88	P. pusilliflora	PAV02G030860	chr2	17124420	17127395	-	CYP88	Clan 85
89	P. pusilliflora	PAV02G034440	chr2	19308721	19309809	-	CYP86	Clan 86
90	P. pusilliflora	PAV02G035870	chr2	20110321	20111865	+	CYP77	Clan 71
91	P. pusilliflora	PAV02G039620	chr2	22222907	22224254	+	CYP77	Clan 71
92	P. pusilliflora	PAV02G041140	chr2	23064617	23073457	-	CYP71	Clan 71
93	P. pusilliflora	PAV02G041200	chr2	23102951	23103187	-	CYP71	Clan 71
94	P. pusilliflora	PAV02G041240	chr2	23133836	23136393	-	CYP71	Clan 71
95	P. pusilliflora	PAV02G041450	chr2	23229052	23230255	-	CYP71	Clan 71
96	P. pusilliflora	PAV02G041460	chr2	23230745	23233169	-	CYP71	Clan 71
97	P. pusilliflora	PAV02G044450	chr2	24899780	24901351	+	CYP77	Clan 71
98	P. pusilliflora	PAV02G057270	chr2	32408205	32417284	-	CYP735	Clan 72
99	P. pusilliflora	PAV02G059650	chr2	33677945	33687053	-	CYP735	Clan 72
100	P. pusilliflora	PAV02G069790	chr2	39743283	39743918	-	CYP705	Clan 71
101	P. pusilliflora	PAV02G069970	chr2	39829178	39830903	-	CYP705	Clan 71
102	P. pusilliflora	PAV02G070290	chr2	40007612	40009559	+	CYP84	Clan 71
103	P. pusilliflora	PAV02G070360	chr2	40059525	40061461	+	CYP84	Clan 71
104	P. pusilliflora	PAV03G005710	chr3	3459919	3461913	+	Unknown	Clan 71
105	P. pusilliflora	PAV03G007530	chr3	4532094	4537597	+	CYP90	Clan 85
106	P. pusilliflora	PAV03G009690	chr3	5923351	5925351	-	CYP82	Clan 71
107	P. pusilliflora	PAV03G009820	chr3	6029385	6032186	+	CYP706	Clan 71
108	P. pusilliflora	PAV03G010110	chr3	6328555	6328731	+	CYP706	Clan 71
109	P. pusilliflora	PAV03G012790	chr3	8012733	8015845	+	CYP701	Clan 71
110	P. pusilliflora	PAV03G018390	chr3	11224046	11225931	-	CYP84	Clan 71
111	P. pusilliflora	PAV03G032960	chr3	19847066	19848725	+	CYP718	Clan 85
112	P. pusilliflora	PAV03G034580	chr3	20766581	20768634	-	CYP71	Clan 71
113	P. pusilliflora	PAV03G034600	chr3	20797757	20799700	-	CYP71	Clan 71
114	P. pusilliflora	PAV03G034940	chr3	21015026	21021345	+	CYP97	Clan 97
115	P. pusilliflora	PAV03G036660	chr3	21862092	21865269	-	CYP724	Clan 85
116	P. pusilliflora	PAV03G039230	chr3	23332478	23335855	+	CYP74	Clan 74
117	P. pusilliflora	PAV03G042910	chr3	25396181	25399087	-	CYP735	Clan 72
118	P. pusilliflora	PAV03G044480	chr3	26240947	26243709	-	CYP85	Clan 85
119	P. pusilliflora	PAV03G049800	chr3	29055666	29056049	-	CYP76	Clan 71
120	P. pusilliflora	PAV03G050050	chr3	29163530	29165152	-	CYP724	Clan 85
121	P. pusilliflora	PAV03G051580	chr3	29819284	29820813	-	CYP94	Clan 86
122	P. pusilliflora	PAV03G051710	chr3	29870105	29870392	+	CYP71	Clan 71
123	P. pusilliflora	PAV04G009190	chr4	4714178	4715701	-	CYP710	Clan 710
124	P. pusilliflora	PAV04G011990	chr4	6493818	6495749	+	CYP716	Clan 85
125	P. pusilliflora	PAV04G012000	chr4	6497185	6499113	+	CYP716	Clan 85
126	P. pusilliflora	PAV04G012010	chr4	6502900	6504996	-	CYP716	Clan 85
127	P. pusilliflora	PAV04G012020	chr4	6506710	6507063	-	CYP716	Clan 85
128	P. pusilliflora	PAV04G020030	chr4	11345606	11356292	+	CYP72	Clan 72
129	P. pusilliflora	PAV04G020040	chr4	11358602	11360963	+	CYP72	Clan 72
130	P. pusilliflora	PAV04G020050	chr4	11362980	11365081	+	CYP72	Clan 72
131	P. pusilliflora	PAV04G020090	chr4	11388804	11396622	+	CYP72	Clan 72
132	P. pusilliflora	PAV04G020110	chr4	11401380	11404572	+	CYP72	Clan 72
133	P. pusilliflora	PAV04G020120	chr4	11405328	11410532	+	CYP72	Clan 72
134	P. pusilliflora	PAV04G028350	chr4	16144152	16147492	+	CYP71	Clan 71
135	P. pusilliflora	PAV04G028530	chr4	16249253	16251801	+	CYP71	Clan 71
136	P. pusilliflora	PAV04G028540	chr4	16272521	16275420	+	CYP71	Clan 71
137	P. pusilliflora	PAV04G029220	chr4	16710631	16713912	-	CYP88	Clan 85
138	P. pusilliflora	PAV04G029880	chr4	17147202	17150219	-	CYP716	Clan 85
139	P. pusilliflora	PAV04G029890	chr4	17151260	17153272	-	CYP716	Clan 85
140	P. pusilliflora	PAV04G030560	chr4	17571941	17572504	+	CYP71	Clan 71
141	P. pusilliflora	PAV04G030620	chr4	17604060	17605777	+	CYP71	Clan 71
142	P. pusilliflora	PAV04G050960	chr4	29724006	29727467	+	CYP71	Clan 71
143	P. pusilliflora	PAV04G051070	chr4	29807557	29808176	+	CYP705	Clan 71
144	P. pusilliflora	PAV05G003800	chr5	2271537	2274805	+	CYP707	Clan 85
145	P. pusilliflora	PAV05G005890	chr5	3470084	3470428	+	CYP701	Clan 71
146	P. pusilliflora	PAV05G016210	chr5	9762051	9763657	-	CYP79	Clan 71
147	P. pusilliflora	PAV05G018030	chr5	10913736	10916878	-	CYP88	Clan 85
148	P. pusilliflora	PAV05G018040	chr5	10917538	10920561	-	CYP88	Clan 85
149	P. pusilliflora	PAV05G019210	chr5	11564694	11566953	+	CYP72	Clan 72
150	P. pusilliflora	PAV05G023360	chr5	14043295	14046560	-	CYP706	Clan 71
151	P. pusilliflora	PAV05G024120	chr5	14570326	14575721	+	CYP706	Clan 71
152	P. pusilliflora	PAV05G024130	chr5	14576524	14578022	+	CYP706	Clan 71
153	P. pusilliflora	PAV05G024140	chr5	14579072	14579689	+	CYP706	Clan 71
154	P. pusilliflora	PAV05G024180	chr5	14597023	14599247	+	CYP706	Clan 71
155	P. pusilliflora	PAV05G024230	chr5	14618081	14621643	+	CYP706	Clan 71
156	P. pusilliflora	PAV05G025620	chr5	15237260	15238905	-	CYP76	Clan 71
157	P. pusilliflora	PAV05G026680	chr5	15843903	15846260	+	CYP87	Clan 85
158	P. pusilliflora	PAV05G026700	chr5	15853351	15855969	+	CYP87	Clan 85
159	P. pusilliflora	PAV05G028190	chr5	16715862	16717379	-	CYP86	Clan 86
160	P. pusilliflora	PAV05G032760	chr5	19122675	19124832	-	CYP78	Clan 71
161	P. pusilliflora	PAV05G035210	chr5	20444855	20446672	+	CYP94	Clan 86
162	P. pusilliflora	PAV05G036560	chr5	21086409	21086693	-	CYP71	Clan 71
163	P. pusilliflora	PAV05G036590	chr5	21094317	21096275	-	CYP71	Clan 71
164	P. pusilliflora	PAV05G036610	chr5	21102989	21105028	-	CYP71	Clan 71
165	P. pusilliflora	PAV05G036620	chr5	21106444	21108390	-	CYP71	Clan 71
166	P. pusilliflora	PAV05G036630	chr5	21117847	21119898	-	CYP71	Clan 71
167	P. pusilliflora	PAV05G036640	chr5	21121384	21124883	-	CYP71	Clan 71
168	P. pusilliflora	PAV05G036650	chr5	21127065	21129106	-	CYP71	Clan 71
169	P. pusilliflora	PAV05G036700	chr5	21141204	21142927	-	CYP71	Clan 71
170	P. pusilliflora	PAV05G036720	chr5	21147369	21148269	-	CYP71	Clan 71
171	P. pusilliflora	PAV05G036740	chr5	21154410	21156038	-	CYP71	Clan 71
172	P. pusilliflora	PAV05G036750	chr5	21160621	21162595	-	CYP71	Clan 71
173	P. pusilliflora	PAV05G036770	chr5	21181118	21182976	+	CYP71	Clan 71
174	P. pusilliflora	PAV05G036780	chr5	21184108	21186293	+	CYP71	Clan 71
175	P. pusilliflora	PAV05G039210	chr5	22431653	22433831	+	CYP79	Clan 71
176	P. pusilliflora	PAV05G039220	chr5	22437459	22440212	+	CYP88	Clan 85
177	P. pusilliflora	PAV05G040110	chr5	22836168	22837595	+	CYP98	Clan 71
178	P. pusilliflora	PAV05G041530	chr5	23640510	23643571	-	CYP75	Clan 71
179	P. pusilliflora	PAV05G041960	chr5	23900644	23903049	+	CYP78	Clan 71
180	P. pusilliflora	PAV05G043020	chr5	24442720	24447395	-	CYP94	Clan 86
181	P. pusilliflora	PAV05G043130	chr5	24514015	24516242	+	CYP84	Clan 71
182	P. pusilliflora	PAV05G043140	chr5	24516927	24519388	+	CYP84	Clan 71
183	P. pusilliflora	PAV05G045540	chr5	25774464	25777470	+	CYP720	Clan 85
184	P. pusilliflora	PAV06G001020	chr6	603576	608988	+	CYP97	Clan 97
185	P. pusilliflora	PAV06G009910	chr6	4987496	4990199	+	CYP714	Clan 72
186	P. pusilliflora	PAV06G009920	chr6	4990753	4993058	+	CYP714	Clan 72
187	P. pusilliflora	PAV06G021310	chr6	10794640	10797765	-	CYP81	Clan 71
188	P. pusilliflora	PAV06G021320	chr6	10801257	10802471	-	CYP81	Clan 71
189	P. pusilliflora	PAV06G021330	chr6	10805713	10807913	-	CYP81	Clan 71
190	P. pusilliflora	PAV06G021340	chr6	10811606	10813040	-	CYP81	Clan 71
191	P. pusilliflora	PAV06G021370	chr6	10826893	10829035	-	CYP81	Clan 71
192	P. pusilliflora	PAV06G021400	chr6	10846711	10849293	-	CYP81	Clan 71
193	P. pusilliflora	PAV06G021440	chr6	10860447	10870026	-	CYP81	Clan 71
194	P. pusilliflora	PAV06G021510	chr6	10893927	10894550	-	CYP81	Clan 71
195	P. pusilliflora	PAV06G023510	chr6	12077367	12079266	+	CYP82	Clan 71
196	P. pusilliflora	PAV06G023530	chr6	12087052	12088948	+	CYP82	Clan 71
197	P. pusilliflora	PAV06G029910	chr6	16071228	16073111	+	CYP84	Clan 71
198	P. pusilliflora	PAV06G046360	chr6	25973601	25975106	+	CYP94	Clan 86
199	P. pusilliflora	PAV06G047380	chr6	26654433	26657625	+	CYP716	Clan 85
200	P. pusilliflora	PAV06G047390	chr6	26669613	26672813	+	CYP716	Clan 85
201	P. pusilliflora	PAV06G052650	chr6	30273214	30273888	-	CYP712	Clan 71
202	P. pusilliflora	PAV06G052660	chr6	30274516	30275472	-	CYP712	Clan 71
203	P. pusilliflora	PAV06G052670	chr6	30283160	30286203	-	CYP712	Clan 71
204	P. pusilliflora	PAV06G052710	chr6	30305489	30305815	-	CYP712	Clan 71
205	P. pusilliflora	PAV06G052730	chr6	30319463	30322075	-	CYP712	Clan 71
206	P. pusilliflora	PAV06G054630	chr6	31379488	31384874	-	CYP707	Clan 85
207	P. pusilliflora	PAV06G056970	chr6	32522390	32524460	+	CYP86	Clan 86
208	P. pusilliflora	PAV06G058490	chr6	33369356	33371408	+	CYP79	Clan 71
209	P. pusilliflora	PAV06G058520	chr6	33384023	33384337	-	CYP79	Clan 71
210	P. pusilliflora	PAV06G059090	chr6	33703191	33705190	+	CYP716	Clan 85
211	P. pusilliflora	PAV06G059100	chr6	33707201	33707769	+	CYP716	Clan 85
212	P. pusilliflora	PAV06G059110	chr6	33712091	33714486	+	CYP716	Clan 85
213	P. pusilliflora	PAV06G059190	chr6	33769744	33772774	-	CYP73	Clan 71
214	P. pusilliflora	PAV06G059420	chr6	33907978	33909772	-	CYP714	Clan 72
215	P. pusilliflora	PAV06G059430	chr6	33913738	33924709	-	CYP714	Clan 72
216	P. pusilliflora	PAV06G059460	chr6	33936474	33940117	-	CYP714	Clan 72
217	P. pusilliflora	PAV06G059470	chr6	33943527	33950120	+	CYP714	Clan 72
218	P. pusilliflora	PAV07G021870	chr7	13207342	13208893	+	CYP704	Clan 86
219	P. pusilliflora	PAV07G021880	chr7	13215644	13218198	+	CYP704	Clan 86
220	P. pusilliflora	PAV07G030310	chr7	18170871	18171887	-	CYP71	Clan 71
221	P. pusilliflora	PAV07G030410	chr7	18247097	18251068	+	CYP71	Clan 71
222	P. pusilliflora	PAV07G031090	chr7	18736466	18738454	+	CYP705	Clan 71
223	P. pusilliflora	PAV07G031100	chr7	18741504	18743763	+	CYP712	Clan 71
224	P. pusilliflora	PAV07G038890	chr7	23151801	23153231	+	CYP94	Clan 86
225	P. pusilliflora	PAV07G039460	chr7	23530138	23531957	-	CYP76	Clan 71
226	P. pusilliflora	PAV07G039470	chr7	23532597	23535264	-	CYP76	Clan 71
227	P. pusilliflora	PAV07G039500	chr7	23544475	23546516	-	CYP76	Clan 71
228	P. pusilliflora	PAV07G039930	chr7	23788847	23793391	+	CYP97	Clan 97
229	P. pusilliflora	PAV07G041090	chr7	24453899	24455779	-	CYP79	Clan 71
230	P. pusilliflora	PAV07G041100	chr7	24463653	24463976	-	CYP79	Clan 71
231	P. pusilliflora	PAV07G041110	chr7	24464580	24465256	-	CYP79	Clan 71
232	P. pusilliflora	PAV07G041780	chr7	24851854	24860555	+	CYP707	Clan 85
233	P. pusilliflora	PAV07G044920	chr7	26569544	26573433	+	CYP90	Clan 85
234	P. pusilliflora	PAV07G045590	chr7	26897002	26900171	-	CYP722	Clan 85
235	P. pusilliflora	PAV07G046000	chr7	27062592	27067496	+	CYP90	Clan 85
236	P. pusilliflora	PAV07G046190	chr7	27177303	27179453	+	CYP84	Clan 71
237	P. pusilliflora	PAV07G050730	chr7	29591679	29600043	+	Unknown	Clan 71
238	P. pusilliflora	PAV07G050760	chr7	29617925	29618497	-	Unknown	Clan 71
239	P. pusilliflora	PAV07G050770	chr7	29623336	29625183	-	Unknown	Clan 71
240	P. pusilliflora	PAV07G051030	chr7	29759566	29761591	-	CYP72	Clan 72
241	P. pusilliflora	PAV07G051950	chr7	30265514	30266008	+	CYP71	Clan 71
242	P. pusilliflora	PAV07G051960	chr7	30266208	30266801	+	CYP71	Clan 71
243	P. pusilliflora	PAV07G053230	chr7	30887949	30890428	+	CYP77	Clan 71
244	P. pusilliflora	PAV07G055340	chr7	31986585	31989780	+	CYP734	Clan 72
245	P. pusilliflora	PAV08G003940	chr8	2461870	2464646	+	CYP72	Clan 72
246	P. pusilliflora	PAV08G004970	chr8	3167497	3175852	-	CYP722	Clan 85
247	P. pusilliflora	PAV08G005200	chr8	3314855	3321949	+	CYP701	Clan 71
248	P. pusilliflora	PAV08G014170	chr8	8138140	8140561	-	CYP78	Clan 71
249	P. pusilliflora	PAV08G030830	chr8	18046530	18050208	-	CYP84	Clan 71
250	P. pusilliflora	PAV08G035340	chr8	20580686	20582134	-	CYP74	Clan 74
251	P. pusilliflora	PAV08G037990	chr8	22168933	22172026	-	CYP707	Clan 85
252	P. pusilliflora	PAV08G045150	chr8	26219980	26221374	-	CYP87	Clan 85
253	P. pusilliflora	PAV08G045160	chr8	26223771	26228766	-	CYP87	Clan 85
254	P. pusilliflora	PAV08G047600	chr8	27532865	27534789	-	CYP82	Clan 71
255	P. pusilliflora	PAV08G047630	chr8	27551364	27553293	-	CYP82	Clan 71
256	P. pusilliflora	PAV08G047640	chr8	27559732	27562094	-	CYP82	Clan 71
257	P. pusilliflora	PAV08G047650	chr8	27563002	27565745	+	CYP82	Clan 71
258	P. pusilliflora	PAV08G052130	chr8	29876710	29893624	-	CYP94	Clan 86
259	P. pusilliflora	PAV08G052170	chr8	29909567	29910530	-	CYP714	Clan 72
260	P. pusilliflora	PAV00G007690	Scaffold36	608695	615019	-	CYP97	Clan 97
261	P. pusilliflora	PAV00G015510	Scaffold50	324640	327419	+	CYP72	Clan 72
262	P. pusilliflora	PAV00G016030	Scaffold52	55692	58192	+	CYP78	Clan 71
263	P. pusilliflora	PAV00G016460	Scaffold52	266818	268592	+	CYP78	Clan 71
1	P. persica	Pp01G000220	chr1	277506	280164	-
2	P. persica	Pp01G006420	chr1	4682735	4684701	+
3	P. persica	Pp01G027160	chr1	23321632	23324977	+
4	P. persica	Pp01G028660	chr1	24524277	24527135	-
5	P. persica	Pp01G029080	chr1	24831136	24833051	+
6	P. persica	Pp01G029160	chr1	24886129	24886509	+
7	P. persica	Pp01G029190	chr1	24911973	24913948	+
8	P. persica	Pp01G029220	chr1	24949456	24951476	+
9	P. persica	Pp01G029240	chr1	24998272	24999099	+
10	P. persica	Pp01G029250	chr1	25001713	25003766	+
11	P. persica	Pp01G029260	chr1	25008623	25016628	-
12	P. persica	Pp01G029290	chr1	25039908	25046307	+
13	P. persica	Pp01G029380	chr1	25116190	25116945	+
14	P. persica	Pp01G029410	chr1	25143370	25148830	-
15	P. persica	Pp01G029450	chr1	25206454	25208367	-
16	P. persica	Pp01G029480	chr1	25224013	25225931	+
17	P. persica	Pp01G030320	chr1	25769915	25771828	-
18	P. persica	Pp01G030820	chr1	26203641	26204945	+
19	P. persica	Pp01G030880	chr1	26227200	26228898	-
20	P. persica	Pp01G030910	chr1	26253267	26254892	-
21	P. persica	Pp01G035830	chr1	29546509	29548565	+
22	P. persica	Pp01G036050	chr1	29680300	29682736	+
23	P. persica	Pp01G036060	chr1	29684351	29686523	+
24	P. persica	Pp01G036080	chr1	29696066	29698300	+
25	P. persica	Pp01G036090	chr1	29699545	29700702	+
26	P. persica	Pp01G036100	chr1	29702301	29707105	+
27	P. persica	Pp01G036110	chr1	29707701	29709815	+
28	P. persica	Pp01G036120	chr1	29711236	29713329	-
29	P. persica	Pp01G036160	chr1	29729248	29731480	-
30	P. persica	Pp01G036190	chr1	29760053	29764659	-
31	P. persica	Pp01G036220	chr1	29778865	29783009	+
32	P. persica	Pp01G036230	chr1	29783746	29786042	+
33	P. persica	Pp01G036240	chr1	29789641	29791580	+
34	P. persica	Pp01G036560	chr1	29988879	29990953	-
35	P. persica	Pp01G036570	chr1	29996657	29998727	-
36	P. persica	Pp01G036590	chr1	30009138	30011267	-
37	P. persica	Pp01G041690	chr1	33237131	33238250	-
38	P. persica	Pp01G044310	chr1	34803051	34806466	+
39	P. persica	Pp01G044910	chr1	35098396	35100669	+
40	P. persica	Pp01G045280	chr1	35331076	35332662	+
41	P. persica	Pp01G045330	chr1	35355813	35356897	-
42	P. persica	Pp01G045340	chr1	35361623	35362631	-
43	P. persica	Pp01G045350	chr1	35374974	35376054	-
44	P. persica	Pp01G045360	chr1	35379231	35381006	-
45	P. persica	Pp01G045370	chr1	35382834	35383877	-
46	P. persica	Pp01G045390	chr1	35386579	35388968	-
47	P. persica	Pp01G045400	chr1	35401581	35403274	-
48	P. persica	Pp01G045410	chr1	35405731	35406911	-
49	P. persica	Pp01G045420	chr1	35409034	35410836	-
50	P. persica	Pp01G045430	chr1	35411879	35413715	-
51	P. persica	Pp01G045510	chr1	35452317	35455902	+
52	P. persica	Pp01G045540	chr1	35470795	35471390	-
53	P. persica	Pp01G047040	chr1	36345623	36345958	-
54	P. persica	Pp01G047050	chr1	36350412	36352620	-
55	P. persica	Pp01G047500	chr1	36574810	36577089	-
56	P. persica	Pp01G047510	chr1	36582584	36583404	-
57	P. persica	Pp01G047520	chr1	36594586	36597800	+
58	P. persica	Pp01G049150	chr1	37481125	37482888	-
59	P. persica	Pp01G049170	chr1	37487893	37489729	+
60	P. persica	Pp01G049270	chr1	37560554	37560868	-
61	P. persica	Pp01G049280	chr1	37562094	37567023	+
62	P. persica	Pp01G049880	chr1	37941013	37942346	+
63	P. persica	Pp01G049890	chr1	37942724	37944072	+
64	P. persica	Pp01G055450	chr1	41738457	41740459	-
65	P. persica	Pp01G055460	chr1	41747338	41749343	-
66	P. persica	Pp01G059520	chr1	44559939	44562494	+
67	P. persica	Pp01G059680	chr1	44714323	44717067	-
68	P. persica	Pp01G059740	chr1	44770598	44772331	+
69	P. persica	Pp01G059750	chr1	44779134	44781525	+
70	P. persica	Pp01G059760	chr1	44783542	44785140	+
71	P. persica	Pp01G059770	chr1	44789096	44790883	+
72	P. persica	Pp01G059850	chr1	44827305	44829093	+
73	P. persica	Pp01G064040	chr1	48075821	48082041	-
74	P. persica	Pp01G064060	chr1	48083581	48086266	-
75	P. persica	Pp02G000680	chr2	613800	615996	-
76	P. persica	Pp02G000850	chr2	726723	728439	+
77	P. persica	Pp02G001860	chr2	1604658	1605336	+
78	P. persica	Pp02G001870	chr2	1606616	1607294	+
79	P. persica	Pp02G002170	chr2	1824610	1826716	-
80	P. persica	Pp02G005860	chr2	5199454	5208495	+
81	P. persica	Pp02G011530	chr2	11020384	11023037	+
82	P. persica	Pp02G011660	chr2	11104987	11109167	+
83	P. persica	Pp02G014380	chr2	13546571	13547509	-
84	P. persica	Pp02G017630	chr2	16599174	16601903	+
85	P. persica	Pp02G017660	chr2	16661183	16663870	+
86	P. persica	Pp02G017670	chr2	16675074	16677778	+
87	P. persica	Pp02G017770	chr2	16756487	16760707	-
88	P. persica	Pp02G018880	chr2	17770784	17774186	+
89	P. persica	Pp02G018890	chr2	17782194	17784528	+
90	P. persica	Pp02G018930	chr2	17806403	17808469	+
91	P. persica	Pp02G018940	chr2	17808665	17809256	+
92	P. persica	Pp02G022250	chr2	20572469	20574891	+
93	P. persica	Pp02G022260	chr2	20576593	20579300	-
94	P. persica	Pp02G022270	chr2	20581212	20582556	+
95	P. persica	Pp02G022280	chr2	20582972	20585993	+
96	P. persica	Pp02G022290	chr2	20586218	20590098	+
97	P. persica	Pp02G022300	chr2	20591928	20594348	+
98	P. persica	Pp02G025780	chr2	23174450	23176231	-
99	P. persica	Pp02G026280	chr2	23494446	23496461	-
100	P. persica	Pp02G031420	chr2	26749450	26753241	+
101	P. persica	Pp02G033130	chr2	27644041	27647282	-
102	P. persica	Pp02G034660	chr2	28531891	28536620	+
103	P. persica	Pp02G034680	chr2	28542180	28546265	+
104	P. persica	Pp02G034700	chr2	28565850	28566381	+
105	P. persica	Pp02G035630	chr2	29042128	29044783	+
106	P. persica	Pp02G035680	chr2	29077291	29086440	+
107	P. persica	Pp02G035690	chr2	29087943	29089490	+
108	P. persica	Pp03G003750	chr3	2943579	2945547	+
109	P. persica	Pp03G004850	chr3	3714094	3714336	+
110	P. persica	Pp03G004860	chr3	3714798	3719231	+
111	P. persica	Pp03G006450	chr3	4848793	4851359	-
112	P. persica	Pp03G006630	chr3	5004194	5006507	-
113	P. persica	Pp03G022520	chr3	19328621	19330286	+
114	P. persica	Pp03G023880	chr3	20298091	20299817	-
115	P. persica	Pp03G024050	chr3	20415757	20421708	+
116	P. persica	Pp03G024790	chr3	20918380	20921498	-
117	P. persica	Pp03G026780	chr3	22188851	22192208	+
118	P. persica	Pp03G029130	chr3	23756109	23759005	-
119	P. persica	Pp03G030340	chr3	24478516	24481240	-
120	P. persica	Pp03G034410	chr3	26833811	26835479	-
121	P. persica	Pp03G035310	chr3	27290771	27292024	-
122	P. persica	Pp03G035420	chr3	27336057	27337583	+
123	P. persica	Pp04G007300	chr4	3970499	3972034	-
124	P. persica	Pp04G009350	chr4	5412259	5414452	+
125	P. persica	Pp04G009360	chr4	5416006	5417682	+
126	P. persica	Pp04G009370	chr4	5418594	5420804	-
127	P. persica	Pp04G009380	chr4	5422149	5427012	-
128	P. persica	Pp04G014300	chr4	9027078	9040629	+
129	P. persica	Pp04G014310	chr4	9044537	9047974	+
130	P. persica	Pp04G014320	chr4	9051882	9055079	+
131	P. persica	Pp04G014330	chr4	9057983	9058604	+
132	P. persica	Pp04G018910	chr4	12608148	12610410	+
133	P. persica	Pp04G019050	chr4	12711930	12713619	+
134	P. persica	Pp04G019150	chr4	12790023	12790802	+
135	P. persica	Pp04G019160	chr4	12790823	12792406	+
136	P. persica	Pp04G019200	chr4	12827444	12829824	+
137	P. persica	Pp04G020360	chr4	13623709	13628315	-
138	P. persica	Pp04G021840	chr4	14636629	14641507	-
139	P. persica	Pp04G021860	chr4	14666984	14671218	-
140	P. persica	Pp04G023100	chr4	15707851	15708414	-
141	P. persica	Pp04G023280	chr4	15880906	15892620	-
142	P. persica	Pp04G023290	chr4	15903203	15907243	-
143	P. persica	Pp04G023300	chr4	15912045	15913833	-
144	P. persica	Pp04G023310	chr4	15915441	15917140	+
145	P. persica	Pp04G023530	chr4	16222724	16225491	-
146	P. persica	Pp04G023550	chr4	16231582	16234477	-
147	P. persica	Pp04G023580	chr4	16261435	16264443	-
148	P. persica	Pp04G023650	chr4	16302366	16305363	-
149	P. persica	Pp04G023710	chr4	16363917	16365602	-
150	P. persica	Pp04G023730	chr4	16376772	16378952	-
151	P. persica	Pp04G023750	chr4	16385946	16387547	-
152	P. persica	Pp04G024130	chr4	16688657	16689259	-
153	P. persica	Pp04G033370	chr4	26155606	26159066	+
154	P. persica	Pp05G024490	chr5	1411196	1414440	+
155	P. persica	Pp05G023890	chr5	1888656	1890206	-
156	P. persica	Pp05G021760	chr5	3840021	3840323	-
157	P. persica	Pp05G020960	chr5	4550978	4557765	-
158	P. persica	Pp05G016900	chr5	8553583	8554200	-
159	P. persica	Pp05G016190	chr5	9078615	9085703	+
160	P. persica	Pp05G016180	chr5	9087136	9089301	+
161	P. persica	Pp05G016170	chr5	9096780	9097756	+
162	P. persica	Pp05G016150	chr5	9107046	9107378	+
163	P. persica	Pp05G016140	chr5	9108020	9114292	+
164	P. persica	Pp05G016110	chr5	9128594	9133378	+
165	P. persica	Pp05G016100	chr5	9134673	9142838	+
166	P. persica	Pp05G016090	chr5	9151572	9152246	+
167	P. persica	Pp05G016070	chr5	9168683	9169246	+
168	P. persica	Pp05G015980	chr5	9223718	9225925	+
169	P. persica	Pp05G015970	chr5	9237545	9241311	+
170	P. persica	Pp05G015950	chr5	9245514	9247598	+
171	P. persica	Pp05G015300	chr5	9701543	9703437	-
172	P. persica	Pp05G014600	chr5	10257203	10258316	+
173	P. persica	Pp05G014590	chr5	10258728	10259546	+
174	P. persica	Pp05G014570	chr5	10266569	10267722	+
175	P. persica	Pp05G014560	chr5	10267983	10268876	+
176	P. persica	Pp05G013500	chr5	10960525	10962120	-
177	P. persica	Pp05G010930	chr5	12600400	12602611	-
178	P. persica	Pp05G008800	chr5	13783655	13785219	+
179	P. persica	Pp05G008360	chr5	13993120	13995175	+
180	P. persica	Pp05G007810	chr5	14299901	14305494	-
181	P. persica	Pp05G007800	chr5	14306574	14308277	-
182	P. persica	Pp05G007780	chr5	14314276	14314722	-
183	P. persica	Pp05G007770	chr5	14319759	14321588	-
184	P. persica	Pp05G007750	chr5	14330040	14331816	-
185	P. persica	Pp05G007740	chr5	14336623	14338607	-
186	P. persica	Pp05G007730	chr5	14352359	14354280	+
187	P. persica	Pp05G007720	chr5	14355634	14357734	+
188	P. persica	Pp05G007710	chr5	14359210	14360793	+
189	P. persica	Pp05G005670	chr5	15433901	15436233	+
190	P. persica	Pp05G005120	chr5	15756866	15758419	+
191	P. persica	Pp05G003960	chr5	16495868	16498678	-
192	P. persica	Pp05G003580	chr5	16696921	16699295	+
193	P. persica	Pp05G002660	chr5	17235325	17236851	-
194	P. persica	Pp05G002610	chr5	17251314	17251912	-
195	P. persica	Pp05G002550	chr5	17283804	17286942	+
196	P. persica	Pp05G002540	chr5	17290551	17292705	+
197	P. persica	Pp05G000150	chr5	18541116	18544035	+
198	P. persica	Pp06G037750	chr6	2700504	2701931	-
199	P. persica	Pp06G037740	chr6	2710229	2713683	+
200	P. persica	Pp06G037730	chr6	2722180	2723812	+
201	P. persica	Pp06G037510	chr6	2863527	2866631	+
202	P. persica	Pp06G037460	chr6	2898145	2900144	-
203	P. persica	Pp06G037450	chr6	2901552	2902570	-
204	P. persica	Pp06G037440	chr6	2902645	2903241	-
205	P. persica	Pp06G036940	chr6	3206597	3208912	-
206	P. persica	Pp06G035590	chr6	4074999	4076964	-
207	P. persica	Pp06G034710	chr6	4608529	4610664	-
208	P. persica	Pp06G034190	chr6	4914488	4920213	+
209	P. persica	Pp06G032880	chr6	5775445	5779331	+
210	P. persica	Pp06G032840	chr6	5795802	5798604	-
211	P. persica	Pp06G029040	chr6	8967260	8970004	-
212	P. persica	Pp06G028130	chr6	9771572	9772681	-
213	P. persica	Pp06G027950	chr6	9936440	9936793	-
214	P. persica	Pp06G019280	chr6	18451746	18453413	-
215	P. persica	Pp06G019150	chr6	18556987	18557793	-
216	P. persica	Pp06G014870	chr6	22232091	22234660	-
217	P. persica	Pp06G013410	chr6	23257910	23260371	+
218	P. persica	Pp06G013400	chr6	23262689	23263129	+
219	P. persica	Pp06G013390	chr6	23266828	23267896	+
220	P. persica	Pp06G013380	chr6	23269691	23271288	+
221	P. persica	Pp06G013370	chr6	23275322	23276847	+
222	P. persica	Pp06G013340	chr6	23291945	23294013	+
223	P. persica	Pp06G013320	chr6	23321540	23324332	+
224	P. persica	Pp06G013300	chr6	23328295	23329313	+
225	P. persica	Pp06G006090	chr6	27531666	27533572	-
226	P. persica	Pp06G000730	chr6	30594230	30609875	-
227	P. persica	Pp07G019760	chr7	10380928	10381323	+
228	P. persica	Pp07G019110	chr7	10850812	10852652	+
229	P. persica	Pp07G019100	chr7	10877987	10878292	+
230	P. persica	Pp07G019080	chr7	10899810	10902025	+
231	P. persica	Pp07G019070	chr7	10903339	10905450	+
232	P. persica	Pp07G018990	chr7	10935286	10937402	+
233	P. persica	Pp07G014980	chr7	13876876	13877997	+
234	P. persica	Pp07G014440	chr7	14262576	14263964	-
235	P. persica	Pp07G014420	chr7	14272685	14274483	-
236	P. persica	Pp07G014400	chr7	14281368	14283105	-
237	P. persica	Pp07G014070	chr7	14483960	14489180	+
238	P. persica	Pp07G013560	chr7	14816109	14817621	-
239	P. persica	Pp07G013510	chr7	14844717	14847497	-
240	P. persica	Pp07G013130	chr7	15114982	15118332	+
241	P. persica	Pp07G011170	chr7	16271872	16275945	+
242	P. persica	Pp07G010660	chr7	16536538	16538163	-
243	P. persica	Pp07G010650	chr7	16538485	16539714	-
244	P. persica	Pp07G010280	chr7	16732659	16737725	+
245	P. persica	Pp07G010100	chr7	16856911	16859146	+
246	P. persica	Pp07G006960	chr7	18570145	18577730	+
247	P. persica	Pp07G006920	chr7	18592665	18603483	+
248	P. persica	Pp07G006930	chr7	18596373	18598425	-
249	P. persica	Pp07G006910	chr7	18608040	18609690	-
250	P. persica	Pp07G006650	chr7	18738769	18740694	-
251	P. persica	Pp07G005860	chr7	19177572	19178694	+
252	P. persica	Pp07G004910	chr7	19693136	19695554	+
253	P. persica	Pp07G003220	chr7	20561601	20564978	+
254	P. persica	Pp08G000900	chr8	649454	651095	+
255	P. persica	Pp08G002570	chr8	1999613	2001201	+
256	P. persica	Pp08G003110	chr8	2431623	2435066	-
257	P. persica	Pp08G003180	chr8	2458876	2460684	+
258	P. persica	Pp08G005970	chr8	5010993	5012820	+
259	P. persica	Pp08G005980	chr8	5013608	5015584	+
260	P. persica	Pp08G011430	chr8	11087089	11087707	+
261	P. persica	Pp08G012090	chr8	11731363	11733446	-
262	P. persica	Pp08G014800	chr8	13907923	13909371	-
263	P. persica	Pp08G016240	chr8	14982469	14985508	-
264	P. persica	Pp08G016470	chr8	15212365	15214644	-
265	P. persica	Pp08G020980	chr8	17938786	17941178	-
266	P. persica	Pp08G020990	chr8	17945193	17947463	-
267	P. persica	Pp08G022740	chr8	18889162	18899125	-
268	P. persica	Pp08G022750	chr8	18910668	18912923	+
269	P. persica	Pp08G022760	chr8	18921465	18923435	+
270	P. persica	Pp08G025750	chr8	20597059	20598588	-
271	P. persica	Pp08G025780	chr8	20610511	20612595	-
1	P. serrulata	EVM0004459	Chr01	188575	190806	-
2	P. serrulata	EVM0013333	Chr01	5035529	5037593	+
3	P. serrulata	EVM0011306	Chr01	20796612	20798663	-
4	P. serrulata	EVM0007267	Chr01	23909817	23917457	+
5	P. serrulata	EVM0007318	Chr01	25042206	25054724	-
6	P. serrulata	EVM0028030	Chr01	25214342	25249214	+
7	P. serrulata	EVM0026260	Chr01	25256009	25257907	+
8	P. serrulata	EVM0002201	Chr01	25281168	25283182	+
9	P. serrulata	EVM0005808	Chr01	25322078	25323867	+
10	P. serrulata	EVM0002075	Chr01	25938001	25939924	-
11	P. serrulata	EVM0014699	Chr01	26173956	26175551	+
12	P. serrulata	EVM0014561	Chr01	26197359	26199055	-
13	P. serrulata	EVM0011156	Chr01	26243721	26245614	-
14	P. serrulata	EVM0010207	Chr01	26289333	26290930	-
15	P. serrulata	EVM0013010	Chr01	28922039	28924016	-
16	P. serrulata	EVM0020157	Chr01	29630225	29632270	+
17	P. serrulata	EVM0023530	Chr01	29737803	29742223	+
18	P. serrulata	EVM0026848	Chr01	29743818	29747628	+
19	P. serrulata	EVM0028997	Chr01	29748320	29750540	+
20	P. serrulata	EVM0025260	Chr01	29751162	29753100	+
21	P. serrulata	EVM0024463	Chr01	29753821	29755827	+
22	P. serrulata	EVM0018147	Chr01	29757480	29759668	-
23	P. serrulata	EVM0007806	Chr01	29781275	29783525	-
24	P. serrulata	EVM0019060	Chr01	29787306	29790995	-
25	P. serrulata	EVM0003649	Chr01	29795504	29798489	+
26	P. serrulata	EVM0012664	Chr01	29812634	29823875	+
27	P. serrulata	EVM0010018	Chr01	30005457	30007439	-
28	P. serrulata	EVM0001001	Chr01	30009555	30012697	-
29	P. serrulata	EVM0015321	Chr01	30058534	30060521	-
30	P. serrulata	EVM0022306	Chr01	30071773	30074007	-
31	P. serrulata	EVM0003972	Chr01	30077800	30100610	-
32	P. serrulata	EVM0007915	Chr01	33290236	33292600	-
33	P. serrulata	EVM0016261	Chr01	35040154	35043159	+
34	P. serrulata	EVM0023119	Chr01	35363125	35365376	+
35	P. serrulata	EVM0016922	Chr01	35589794	35591810	+
36	P. serrulata	EVM0016009	Chr01	35610691	35650705	-
37	P. serrulata	EVM0002123	Chr01	35666341	35666616	-
38	P. serrulata	EVM0020584	Chr01	35678186	35679987	-
39	P. serrulata	EVM0023420	Chr01	35722628	35726063	+
40	P. serrulata	EVM0007116	Chr01	35739098	35741613	-
41	P. serrulata	EVM0005438	Chr01	36831316	36833261	-
42	P. serrulata	EVM0003668	Chr01	37100421	37102726	-
43	P. serrulata	EVM0011988	Chr01	37106327	37108977	-
44	P. serrulata	EVM0003476	Chr01	37114107	37116721	+
45	P. serrulata	EVM0021937	Chr01	37999786	38001397	-
46	P. serrulata	EVM0010789	Chr01	38004966	38006647	+
47	P. serrulata	EVM0015559	Chr01	38071735	38073741	-
48	P. serrulata	EVM0003850	Chr01	38075077	38075544	-
49	P. serrulata	EVM0005250	Chr01	38077952	38080269	+
50	P. serrulata	EVM0001480	Chr01	38080937	38081744	+
51	P. serrulata	EVM0026637	Chr01	38501710	38504841	+
52	P. serrulata	EVM0007409	Chr01	40547979	40551065	-
53	P. serrulata	EVM0019315	Chr01	42311159	42313995	-
54	P. serrulata	EVM0029044	Chr01	44991464	44993513	+
55	P. serrulata	EVM0024949	Chr01	45152661	45155045	-
56	P. serrulata	EVM0007076	Chr01	45212961	45235937	+
57	P. serrulata	EVM0010900	Chr01	48781459	48787875	-
58	P. serrulata	EVM0014902	Chr01	48791765	48793636	-
59	P. serrulata	EVM0000068	Chr01	48799023	48801322	-
60	P. serrulata	EVM0011350	Chr01	48803097	48805902	-
61	P. serrulata	EVM0011607	Chr01	48807647	48810551	-
62	P. serrulata	EVM0013288	Chr01	48883665	48905877	-
63	P. serrulata	EVM0014819	Chr01	48907454	48910084	-
64	P. serrulata	EVM0011636	Chr02	914526	916140	+
65	P. serrulata	EVM0027271	Chr02	1901769	1911470	-
66	P. serrulata	EVM0005853	Chr02	2057870	2059782	+
67	P. serrulata	EVM0019981	Chr02	2161060	2164421	+
68	P. serrulata	EVM0010825	Chr02	3513198	3514108	+
69	P. serrulata	EVM0018159	Chr02	6368766	6377824	+
70	P. serrulata	EVM0005487	Chr02	8018220	8018745	+
71	P. serrulata	EVM0023237	Chr02	11498215	11499970	+
72	P. serrulata	EVM0020153	Chr02	11504373	11505576	+
73	P. serrulata	EVM0010518	Chr02	11591803	11595981	+
74	P. serrulata	EVM0022310	Chr02	11608335	11610706	+
75	P. serrulata	EVM0015052	Chr02	11611218	11631437	+
76	P. serrulata	EVM0002399	Chr02	11664630	11680854	+
77	P. serrulata	EVM0016711	Chr02	11684533	11684890	+
78	P. serrulata	EVM0003463	Chr02	11725692	11729578	+
79	P. serrulata	EVM0027617	Chr02	13483256	13485261	-
80	P. serrulata	EVM0023344	Chr02	16367271	16373712	+
81	P. serrulata	EVM0026500	Chr02	16460326	16477337	-
82	P. serrulata	EVM0004372	Chr02	17273902	17276881	-
83	P. serrulata	EVM0020863	Chr02	17740568	17747389	+
84	P. serrulata	EVM0012510	Chr02	17752435	17753356	+
85	P. serrulata	EVM0000833	Chr02	17759455	17762658	+
86	P. serrulata	EVM0000362	Chr02	17926828	17930592	-
87	P. serrulata	EVM0024046	Chr02	17981570	17984739	-
88	P. serrulata	EVM0028243	Chr02	21282878	21299212	+
89	P. serrulata	EVM0000338	Chr02	21303841	21306414	+
90	P. serrulata	EVM0028851	Chr02	21306428	21310586	+
91	P. serrulata	EVM0016098	Chr02	22925037	22927224	-
92	P. serrulata	EVM0025875	Chr02	22969124	22970770	-
93	P. serrulata	EVM0007051	Chr02	24490331	24492108	+
94	P. serrulata	EVM0017628	Chr02	24563665	24565456	-
95	P. serrulata	EVM0019175	Chr02	24885856	24887823	-
96	P. serrulata	EVM0008572	Chr02	28486702	28490931	+
97	P. serrulata	EVM0006079	Chr02	29319532	29321799	+
98	P. serrulata	EVM0022526	Chr02	29511052	29514059	-
99	P. serrulata	EVM0012373	Chr02	30442424	30443737	+
100	P. serrulata	EVM0023667	Chr02	30447107	30449225	+
101	P. serrulata	EVM0025062	Chr02	30455524	30457827	+
102	P. serrulata	EVM0020047	Chr02	30911804	30926347	+
103	P. serrulata	EVM0001354	Chr02	30957749	30973941	+
104	P. serrulata	EVM0008232	Chr02	30975818	30977677	+
105	P. serrulata	EVM0016031	Chr03	2750904	2752932	+
106	P. serrulata	EVM0012458	Chr03	3844157	3849328	+
107	P. serrulata	EVM0003159	Chr03	5220379	5222029	-
108	P. serrulata	EVM0017649	Chr03	5240922	5245443	-
109	P. serrulata	EVM0009173	Chr03	5302775	5304352	+
110	P. serrulata	EVM0009923	Chr03	6543974	6544499	+
111	P. serrulata	EVM0011985	Chr03	9267407	9269092	-
112	P. serrulata	EVM0024278	Chr03	17384841	17386500	+
113	P. serrulata	EVM0010034	Chr03	18394197	18396431	-
114	P. serrulata	EVM0022694	Chr03	18436670	18438430	-
115	P. serrulata	EVM0024461	Chr03	19324206	19327105	-
116	P. serrulata	EVM0004558	Chr03	20697828	20701234	+
117	P. serrulata	EVM0000178	Chr03	22357905	22360789	-
118	P. serrulata	EVM0011937	Chr03	23462389	23468742	-
119	P. serrulata	EVM0008884	Chr03	26057906	26060223	-
120	P. serrulata	EVM0007690	Chr03	26520774	26522316	-
121	P. serrulata	EVM0009903	Chr03	26569422	26573791	+
122	P. serrulata	EVM0025241	Chr04	6932504	6938019	+
123	P. serrulata	EVM0026684	Chr04	6940178	6942757	-
124	P. serrulata	EVM0028286	Chr04	12495708	12499926	+
125	P. serrulata	EVM0003583	Chr04	12502824	12504951	+
126	P. serrulata	EVM0019212	Chr04	12507267	12509572	+
127	P. serrulata	EVM0009288	Chr04	12512689	12515000	+
128	P. serrulata	EVM0000215	Chr04	12523901	12530117	+
129	P. serrulata	EVM0004687	Chr04	12533711	12538002	+
130	P. serrulata	EVM0015213	Chr04	17482223	17484555	+
131	P. serrulata	EVM0015938	Chr04	17535733	17538046	+
132	P. serrulata	EVM0009909	Chr04	17571704	17574278	+
133	P. serrulata	EVM0026033	Chr04	17588324	17591258	+
134	P. serrulata	EVM0018466	Chr04	18102248	18105117	-
135	P. serrulata	EVM0009618	Chr04	18515843	18517849	-
136	P. serrulata	EVM0026266	Chr04	18518561	18520427	-
137	P. serrulata	EVM0023703	Chr04	21031210	21032983	-
138	P. serrulata	EVM0016764	Chr04	21039121	21042017	-
139	P. serrulata	EVM0027851	Chr04	21044093	21048628	+
140	P. serrulata	EVM0025100	Chr04	21123983	21127019	-
141	P. serrulata	EVM0007740	Chr04	21130439	21134359	-
142	P. serrulata	EVM0013044	Chr04	30558598	30561736	+
143	P. serrulata	EVM0020368	Chr04	30616766	30619785	+
144	P. serrulata	EVM0012595	Chr04	30664471	30667120	+
145	P. serrulata	EVM0008079	Chr04	31017749	31020300	-
146	P. serrulata	EVM0016935	Chr04	31070141	31070703	-
147	P. serrulata	EVM0024674	Chr05	17121	20770	-
148	P. serrulata	EVM0006037	Chr05	69353	71377	-
149	P. serrulata	EVM0004381	Chr05	71793	74637	-
150	P. serrulata	EVM0022905	Chr05	2071445	2074648	+
151	P. serrulata	EVM0011356	Chr05	3187426	3188976	-
152	P. serrulata	EVM0028592	Chr05	9643151	9646199	-
153	P. serrulata	EVM0028358	Chr05	9646862	9649894	-
154	P. serrulata	EVM0010676	Chr05	13176592	13180825	-
155	P. serrulata	EVM0027842	Chr05	13608674	13611032	+
156	P. serrulata	EVM0027080	Chr05	13611141	13613380	+
157	P. serrulata	EVM0004996	Chr05	13613945	13616818	+
158	P. serrulata	EVM0015407	Chr05	13620112	13621270	+
159	P. serrulata	EVM0011280	Chr05	13626846	13646969	+
160	P. serrulata	EVM0001172	Chr05	14302052	14303768	-
161	P. serrulata	EVM0015981	Chr05	14388076	14389792	-
162	P. serrulata	EVM0023478	Chr05	15027015	15029352	+
163	P. serrulata	EVM0026499	Chr05	15037056	15039300	+
164	P. serrulata	EVM0002520	Chr05	15829370	15830964	-
165	P. serrulata	EVM0022385	Chr05	17969588	17972206	-
166	P. serrulata	EVM0018542	Chr05	19222028	19223926	+
167	P. serrulata	EVM0001978	Chr05	19851844	19853724	-
168	P. serrulata	EVM0003550	Chr05	19858414	19860090	-
169	P. serrulata	EVM0015887	Chr05	19861289	19862997	-
170	P. serrulata	EVM0022584	Chr05	19867190	19868675	-
171	P. serrulata	EVM0024170	Chr05	19869957	19872444	-
172	P. serrulata	EVM0022747	Chr05	19881835	19883542	-
173	P. serrulata	EVM0027691	Chr05	19885318	19886804	-
174	P. serrulata	EVM0021009	Chr05	19898012	19900012	-
175	P. serrulata	EVM0023294	Chr05	19917478	19919424	+
176	P. serrulata	EVM0019751	Chr05	19920866	19922755	+
177	P. serrulata	EVM0009774	Chr05	21031272	21042637	+
178	P. serrulata	EVM0024148	Chr05	21396555	21398107	+
179	P. serrulata	EVM0002884	Chr05	22346841	22350125	-
180	P. serrulata	EVM0020618	Chr05	22574911	22576884	+
181	P. serrulata	EVM0006405	Chr05	23210186	23211715	-
182	P. serrulata	EVM0004247	Chr05	23215691	23217220	-
183	P. serrulata	EVM0017101	Chr05	23277354	23278026	+
184	P. serrulata	EVM0015508	Chr05	23283697	23285827	+
185	P. serrulata	EVM0020956	Chr05	24648525	24651484	+
186	P. serrulata	EVM0001248	Chr05	24965195	24971061	-
187	P. serrulata	EVM0020524	Chr05	24976304	24977950	-
188	P. serrulata	EVM0014141	Chr05	24979170	24980927	-
189	P. serrulata	EVM0007143	Chr05	24991018	24993066	-
190	P. serrulata	EVM0006474	Chr05	24996430	25000010	-
191	P. serrulata	EVM0014654	Chr05	25017641	25019139	-
192	P. serrulata	EVM0028347	Chr05	25020070	25021777	-
193	P. serrulata	EVM0029050	Chr05	25023476	25024958	-
194	P. serrulata	EVM0007372	Chr05	25027333	25029164	-
195	P. serrulata	EVM0028272	Chr05	25060225	25061876	-
196	P. serrulata	EVM0004331	Chr05	25068212	25070804	-
197	P. serrulata	EVM0022430	Chr05	25081251	25083268	+
198	P. serrulata	EVM0004024	Chr05	25084444	25086332	+
199	P. serrulata	EVM0016923	Chr06	2676683	2679761	-
200	P. serrulata	EVM0028788	Chr06	2689970	2705094	+
201	P. serrulata	EVM0001120	Chr06	2842720	2845443	+
202	P. serrulata	EVM0023910	Chr06	2904383	2906637	-
203	P. serrulata	EVM0002096	Chr06	2908476	2910318	-
204	P. serrulata	EVM0020586	Chr06	2911166	2913017	-
205	P. serrulata	EVM0010571	Chr06	3266802	3268260	+
206	P. serrulata	EVM0025468	Chr06	3281276	3283498	-
207	P. serrulata	EVM0023178	Chr06	4138530	4140625	-
208	P. serrulata	EVM0004542	Chr06	5082303	5087270	+
209	P. serrulata	EVM0003824	Chr06	5918101	5919690	+
210	P. serrulata	EVM0009282	Chr06	5925540	5932773	+
211	P. serrulata	EVM0004229	Chr06	9919834	9922960	-
212	P. serrulata	EVM0028543	Chr06	10107870	10111243	-
213	P. serrulata	EVM0020734	Chr06	10800881	10802387	-
214	P. serrulata	EVM0011070	Chr06	18579342	18581021	-
215	P. serrulata	EVM0025869	Chr06	22647973	22650014	-
216	P. serrulata	EVM0017566	Chr06	23785024	23787945	+
217	P. serrulata	EVM0015719	Chr06	23799936	23802151	+
218	P. serrulata	EVM0015305	Chr06	23804051	23806866	+
219	P. serrulata	EVM0000284	Chr06	23813514	23815356	+
220	P. serrulata	EVM0014331	Chr06	23821973	23823913	+
221	P. serrulata	EVM0014489	Chr06	23825863	23827048	+
222	P. serrulata	EVM0023966	Chr06	23844489	23846700	+
223	P. serrulata	EVM0007935	Chr06	23849799	23851610	+
224	P. serrulata	EVM0014447	Chr06	23854715	23857050	+
225	P. serrulata	EVM0022216	Chr06	23860048	23861504	+
226	P. serrulata	EVM0011866	Chr06	23865811	23868954	+
227	P. serrulata	EVM0023199	Chr06	29439413	29441496	-
228	P. serrulata	EVM0001210	Chr06	29442364	29444973	-
229	P. serrulata	EVM0000183	Chr06	32747938	32754596	-
230	P. serrulata	EVM0021773	Chr06	32856330	32862537	-
231	P. serrulata	EVM0011852	Chr07	11189045	11193092	+
232	P. serrulata	EVM0010047	Chr07	11803514	11810622	+
233	P. serrulata	EVM0016799	Chr07	11851697	11853730	+
234	P. serrulata	EVM0022150	Chr07	11855884	11858271	+
235	P. serrulata	EVM0006218	Chr07	11860229	11862144	+
236	P. serrulata	EVM0027718	Chr07	15549328	15551130	+
237	P. serrulata	EVM0008748	Chr07	15958303	15960715	-
238	P. serrulata	EVM0010663	Chr07	15962208	15965364	-
239	P. serrulata	EVM0013829	Chr07	15980088	15982035	-
240	P. serrulata	EVM0015675	Chr07	16183514	16188776	+
241	P. serrulata	EVM0020021	Chr07	16694261	16695784	-
242	P. serrulata	EVM0013993	Chr07	16717583	16719837	-
243	P. serrulata	EVM0019222	Chr07	16751717	16753644	-
244	P. serrulata	EVM0025263	Chr07	17075720	17076169	-
245	P. serrulata	EVM0011647	Chr07	17124013	17126290	-
246	P. serrulata	EVM0012465	Chr07	17423606	17426773	+
247	P. serrulata	EVM0005036	Chr07	18860820	18864883	+
248	P. serrulata	EVM0005843	Chr07	19161608	19164794	-
249	P. serrulata	EVM0011487	Chr07	19313242	19317737	+
250	P. serrulata	EVM0020951	Chr07	19427472	19429692	+
251	P. serrulata	EVM0017064	Chr07	21627568	21629342	+
252	P. serrulata	EVM0014692	Chr07	21630492	21632059	+
253	P. serrulata	EVM0013354	Chr07	21634427	21636083	+
254	P. serrulata	EVM0000108	Chr07	21639779	21641533	+
255	P. serrulata	EVM0027257	Chr07	21642916	21644623	+
256	P. serrulata	EVM0003123	Chr07	21648933	21649641	-
257	P. serrulata	EVM0021088	Chr07	21654218	21655957	-
258	P. serrulata	EVM0015685	Chr07	21797480	21799579	-
259	P. serrulata	EVM0028563	Chr07	22262632	22263746	+
260	P. serrulata	EVM0006284	Chr07	22887951	22890450	+
261	P. serrulata	EVM0006209	Chr07	23836528	23839798	+
262	P. serrulata	EVM0017059	Chr08	1035157	1039710	+
263	P. serrulata	EVM0020202	Chr08	2150639	2153036	+
264	P. serrulata	EVM0013893	Chr08	3192416	3194785	-
265	P. serrulata	EVM0022176	Chr08	3219194	3221531	+
266	P. serrulata	EVM0027295	Chr08	7539834	7541900	+
267	P. serrulata	EVM0005355	Chr08	7565997	7580388	+
268	P. serrulata	EVM0010613	Chr08	13635487	13639178	-
269	P. serrulata	EVM0016941	Chr08	15808821	15810268	-
270	P. serrulata	EVM0001404	Chr08	17059262	17062278	-
271	P. serrulata	EVM0022988	Chr08	20378500	20382073	-
272	P. serrulata	EVM0007616	Chr08	20426918	20429138	-
273	P. serrulata	EVM0004716	Chr08	20437180	20448689	-
274	P. serrulata	EVM0028188	Chr08	21881390	21883092	-
275	P. serrulata	EVM0027521	Chr08	21886413	21888299	-
276	P. serrulata	EVM0016628	Chr08	21893327	21894992	-
277	P. serrulata	EVM0003809	Chr08	21898933	21900619	-
278	P. serrulata	EVM0008990	Chr08	21903546	21905680	-
279	P. serrulata	EVM0028518	Chr08	21907294	21908221	+
280	P. serrulata	EVM0022893	Chr08	21926254	21933272	+
281	P. serrulata	EVM0018589	Chr08	24221643	24223172	-
282	P. serrulata	EVM0013737	Chr08	24226923	24228452	-
283	P. serrulata	EVM0014341	Contig00011_ERROPOS299012	93092	94210	+
284	P. serrulata	EVM0024267	Contig00052_ERROPOS511889	110667	115636	-
285	P. serrulata	EVM0024952	Contig00063_ERROPOS576349+	182671	186842	+
286	P. serrulata	EVM0028619	Contig00217_ERROPOS468797	572	2939	+
287	P. serrulata	EVM0023182	Contig00351_ERROPOS2410550	26875	27511	+
288	P. serrulata	EVM0014956	Contig00351_ERROPOS2410550	279993	281641	-
1	P. yedoensis	Pyn_C0001.26	Pyn_C0001	385669	386949	+
2	P. yedoensis	Pyn_C0001.27	Pyn_C0001	387034	387252	+
3	P. yedoensis	Pyn_C0002.27	Pyn_C0002	193615	194073	+
4	P. yedoensis	Pyn_C0005.45	Pyn_C0005	290732	292481	-
5	P. yedoensis	Pyn_C0010.4	Pyn_C0010	14964	23174	-
6	P. yedoensis	Pyn_C0038.26	Pyn_C0038	119351	122013	+
7	P. yedoensis	Pyn_C0039.7	Pyn_C0039	77047	77376	+
8	P. yedoensis	Pyn_C0039.8	Pyn_C0039	90492	91103	+
9	P. yedoensis	Pyn_C0039.9	Pyn_C0039	99528	100097	+
10	P. yedoensis	Pyn_C0039.10	Pyn_C0039	102444	104243	+
11	P. yedoensis	Pyn_C0039.11	Pyn_C0039	107506	109566	+
12	P. yedoensis	Pyn_C0039.12	Pyn_C0039	111906	112448	+
13	P. yedoensis	Pyn_C0039.13	Pyn_C0039	112456	112827	+
14	P. yedoensis	Pyn_C0050.21	Pyn_C0050	94306	97158	+
15	P. yedoensis	Pyn_C0050.22	Pyn_C0050	97648	98064	+
16	P. yedoensis	Pyn_C0050.24	Pyn_C0050	98862	99439	+
17	P. yedoensis	Pyn_C0050.28	Pyn_C0050	148360	152012	+
18	P. yedoensis	Pyn_C0055.9	Pyn_C0055	42122	46927	+
19	P. yedoensis	Pyn_C0061.9	Pyn_C0061	32800	34622	+
20	P. yedoensis	Pyn_C0088.27	Pyn_C0088	193417	194967	+
21	P. yedoensis	Pyn_C0098.64	Pyn_C0098	478893	481820	-
22	P. yedoensis	Pyn_C0098.65	Pyn_C0098	483980	486789	-
23	P. yedoensis	Pyn_C0098.66	Pyn_C0098	493801	497274	-
24	P. yedoensis	Pyn_C0098.67	Pyn_C0098	512160	514247	-
25	P. yedoensis	Pyn_C0098.68	Pyn_C0098	516119	518227	-
26	P. yedoensis	Pyn_C0098.69	Pyn_C0098	520710	523879	-
27	P. yedoensis	Pyn_C0098.70	Pyn_C0098	527750	528158	-
28	P. yedoensis	Pyn_C0099.5	Pyn_C0099	136313	137111	-
29	P. yedoensis	Pyn_C0099.6	Pyn_C0099	138000	139762	-
30	P. yedoensis	Pyn_C0099.7	Pyn_C0099	139786	140319	-
31	P. yedoensis	Pyn_C0104.4	Pyn_C0104	12775	15370	-
32	P. yedoensis	Pyn_C0110.56	Pyn_C0110	382773	384929	+
33	P. yedoensis	Pyn_C0110.59	Pyn_C0110	417107	418097	+
34	P. yedoensis	Pyn_C0110.60	Pyn_C0110	424572	425078	+
35	P. yedoensis	Pyn_C0110.61	Pyn_C0110	434735	435925	+
36	P. yedoensis	Pyn_C0115.23	Pyn_C0115	118701	121314	+
37	P. yedoensis	Pyn_C0152.24	Pyn_C0152	110152	111443	-
38	P. yedoensis	Pyn_C0158.8	Pyn_C0158	68792	68992	+
39	P. yedoensis	Pyn_C0158.9	Pyn_C0158	69041	70452	+
40	P. yedoensis	Pyn_C0163.71	Pyn_C0163	356813	358257	-
41	P. yedoensis	Pyn_C0163.72	Pyn_C0163	358319	359080	-
42	P. yedoensis	Pyn_C0164.2	Pyn_C0164	4211	6208	+
43	P. yedoensis	Pyn_C0164.46	Pyn_C0164	176491	178473	-
44	P. yedoensis	Pyn_C0164.49	Pyn_C0164	229658	231862	-
45	P. yedoensis	Pyn_C0167.13	Pyn_C0167	62006	62176	-
46	P. yedoensis	Pyn_C0167.14	Pyn_C0167	62370	73279	-
47	P. yedoensis	Pyn_C0171.1	Pyn_C0171	6725	12878	+
48	P. yedoensis	Pyn_C0171.2	Pyn_C0171	13733	15573	+
49	P. yedoensis	Pyn_C0174.8	Pyn_C0174	114085	121197	+
50	P. yedoensis	Pyn_C0174.11	Pyn_C0174	127647	128525	+
51	P. yedoensis	Pyn_C0174.12	Pyn_C0174	133081	135847	+
52	P. yedoensis	Pyn_C0174.13	Pyn_C0174	136963	137322	+
53	P. yedoensis	Pyn_C0195.7	Pyn_C0195	68886	70283	-
54	P. yedoensis	Pyn_C0198.1	Pyn_C0198	21504	23945	-
55	P. yedoensis	Pyn_C0198.30	Pyn_C0198	211389	211691	+
56	P. yedoensis	Pyn_C0198.31	Pyn_C0198	211795	212212	+
57	P. yedoensis	Pyn_C0198.32	Pyn_C0198	236548	238266	+
58	P. yedoensis	Pyn_C0198.33	Pyn_C0198	245393	247287	+
59	P. yedoensis	Pyn_C0198.34	Pyn_C0198	264830	265384	+
60	P. yedoensis	Pyn_C0198.35	Pyn_C0198	272251	274067	+
61	P. yedoensis	Pyn_C0198.39	Pyn_C0198	302847	303269	-
62	P. yedoensis	Pyn_C0198.42	Pyn_C0198	312864	314593	+
63	P. yedoensis	Pyn_C0201.42	Pyn_C0201	323751	326618	-
64	P. yedoensis	Pyn_C0211.3	Pyn_C0211	43145	46344	-
65	P. yedoensis	Pyn_C0211.4	Pyn_C0211	46360	46629	-
66	P. yedoensis	Pyn_C0211.5	Pyn_C0211	53989	56172	-
67	P. yedoensis	Pyn_C0211.7	Pyn_C0211	72330	75899	-
68	P. yedoensis	Pyn_C0214.23	Pyn_C0214	156939	159174	-
69	P. yedoensis	Pyn_C0221.8	Pyn_C0221	88678	97132	-
70	P. yedoensis	Pyn_C0226.181	Pyn_C0226	758493	761402	-
71	P. yedoensis	Pyn_C0243.46	Pyn_C0243	207907	209669	-
72	P. yedoensis	Pyn_C0247.46	Pyn_C0247	193143	198195	+
73	P. yedoensis	Pyn_C0248.2	Pyn_C0248	2757	3083	+
74	P. yedoensis	Pyn_C0252.41	Pyn_C0252	191856	233532	+
75	P. yedoensis	Pyn_C0252.42	Pyn_C0252	245903	246211	+
76	P. yedoensis	Pyn_C0252.43	Pyn_C0252	246224	247521	+
77	P. yedoensis	Pyn_C0252.44	Pyn_C0252	248863	250931	+
78	P. yedoensis	Pyn_C0253.1	Pyn_C0253	75	1630	+
79	P. yedoensis	Pyn_C0265.4	Pyn_C0265	19512	20620	+
80	P. yedoensis	Pyn_C0271.6	Pyn_C0271	43553	45547	-
81	P. yedoensis	Pyn_C0271.7	Pyn_C0271	61677	62579	-
82	P. yedoensis	Pyn_C0276.13	Pyn_C0276	55757	59405	+
83	P. yedoensis	Pyn_C0290.23	Pyn_C0290	207120	226411	+
84	P. yedoensis	Pyn_C0290.24	Pyn_C0290	234106	262158	+
85	P. yedoensis	Pyn_C0290.29	Pyn_C0290	281267	282853	-
86	P. yedoensis	Pyn_C0290.67	Pyn_C0290	514231	516253	-
87	P. yedoensis	Pyn_C0295.32	Pyn_C0295	184324	186819	+
88	P. yedoensis	Pyn_C0295.33	Pyn_C0295	188504	190795	+
89	P. yedoensis	Pyn_C0295.34	Pyn_C0295	197450	199320	+
90	P. yedoensis	Pyn_C0295.35	Pyn_C0295	204616	206485	+
91	P. yedoensis	Pyn_C0310.18	Pyn_C0310	92953	102540	+
92	P. yedoensis	Pyn_C0317.27	Pyn_C0317	166137	168184	+
93	P. yedoensis	Pyn_C0319.35	Pyn_C0319	272082	272366	+
94	P. yedoensis	Pyn_C0327.1	Pyn_C0327	4395	6474	-
95	P. yedoensis	Pyn_C0327.2	Pyn_C0327	16541	18637	-
96	P. yedoensis	Pyn_C0327.3	Pyn_C0327	22882	25010	-
97	P. yedoensis	Pyn_C0327.4	Pyn_C0327	27265	28333	-
98	P. yedoensis	Pyn_C0328.1	Pyn_C0328	1022	3542	-
99	P. yedoensis	Pyn_C0329.1	Pyn_C0329	2651	5782	-
100	P. yedoensis	Pyn_C0334.6	Pyn_C0334	51356	54285	-
101	P. yedoensis	Pyn_C0351.9	Pyn_C0351	33982	34560	-
102	P. yedoensis	Pyn_C0351.12	Pyn_C0351	49389	49845	-
103	P. yedoensis	Pyn_C0351.14	Pyn_C0351	82276	84155	-
104	P. yedoensis	Pyn_C0372.12	Pyn_C0372	41392	41844	+
105	P. yedoensis	Pyn_C0372.14	Pyn_C0372	42313	43351	+
106	P. yedoensis	Pyn_C0372.18	Pyn_C0372	55594	59015	-
107	P. yedoensis	Pyn_C0388.26	Pyn_C0388	155694	157606	+
108	P. yedoensis	Pyn_C0393.8	Pyn_C0393	91585	91884	-
109	P. yedoensis	Pyn_C0393.9	Pyn_C0393	91902	93089	-
110	P. yedoensis	Pyn_C0407.1	Pyn_C0407	16	1189	+
111	P. yedoensis	Pyn_C0407.2	Pyn_C0407	1314	1796	+
112	P. yedoensis	Pyn_C0407.3	Pyn_C0407	2620	4606	+
113	P. yedoensis	Pyn_C0429.7	Pyn_C0429	57985	58590	+
114	P. yedoensis	Pyn_C0429.8	Pyn_C0429	58611	59627	+
115	P. yedoensis	Pyn_C0432.3	Pyn_C0432	25726	27597	-
116	P. yedoensis	Pyn_C0460.8	Pyn_C0460	26534	31201	+
117	P. yedoensis	Pyn_C0485.25	Pyn_C0485	103246	103977	-
118	P. yedoensis	Pyn_C0485.26	Pyn_C0485	103997	104797	-
119	P. yedoensis	Pyn_C0516.26	Pyn_C0516	201757	203530	+
120	P. yedoensis	Pyn_C0516.27	Pyn_C0516	206929	207564	+
121	P. yedoensis	Pyn_C0516.28	Pyn_C0516	207593	208882	+
122	P. yedoensis	Pyn_C0516.29	Pyn_C0516	231936	233969	+
123	P. yedoensis	Pyn_C0516.30	Pyn_C0516	236125	238512	+
124	P. yedoensis	Pyn_C0516.31	Pyn_C0516	240470	242385	+
125	P. yedoensis	Pyn_C0542.3	Pyn_C0542	40942	43469	-
126	P. yedoensis	Pyn_C0566.6	Pyn_C0566	33223	36588	+
127	P. yedoensis	Pyn_C0585.1	Pyn_C0585	14197	16262	-
128	P. yedoensis	Pyn_C0620.20	Pyn_C0620	121264	123107	-
129	P. yedoensis	Pyn_C0620.21	Pyn_C0620	124045	124398	-
130	P. yedoensis	Pyn_C0620.22	Pyn_C0620	124404	130679	-
131	P. yedoensis	Pyn_C0638.15	Pyn_C0638	102950	105700	-
132	P. yedoensis	Pyn_C0639.7	Pyn_C0639	16245	17961	-
133	P. yedoensis	Pyn_C0664.16	Pyn_C0664	74857	77479	-
134	P. yedoensis	Pyn_C0668.1	Pyn_C0668	6418	7189	+
135	P. yedoensis	Pyn_C0668.2	Pyn_C0668	8189	8828	+
136	P. yedoensis	Pyn_C0668.3	Pyn_C0668	8884	9357	+
137	P. yedoensis	Pyn_C0668.4	Pyn_C0668	11165	14173	+
138	P. yedoensis	Pyn_C0668.20	Pyn_C0668	80304	81970	-
139	P. yedoensis	Pyn_C0668.21	Pyn_C0668	83478	84427	+
140	P. yedoensis	Pyn_C0668.22	Pyn_C0668	84510	85680	+
141	P. yedoensis	Pyn_C0668.23	Pyn_C0668	89573	89869	+
142	P. yedoensis	Pyn_C0668.24	Pyn_C0668	91871	92431	-
143	P. yedoensis	Pyn_C0668.27	Pyn_C0668	105845	107574	+
144	P. yedoensis	Pyn_C0668.30	Pyn_C0668	151889	153679	+
145	P. yedoensis	Pyn_C0668.31	Pyn_C0668	169117	169977	-
146	P. yedoensis	Pyn_C0668.32	Pyn_C0668	181264	182525	+
147	P. yedoensis	Pyn_C0668.33	Pyn_C0668	182549	183034	+
148	P. yedoensis	Pyn_C0733.3	Pyn_C0733	15776	16525	+
149	P. yedoensis	Pyn_C0733.4	Pyn_C0733	16560	18101	+
150	P. yedoensis	Pyn_C0733.5	Pyn_C0733	19375	19772	+
151	P. yedoensis	Pyn_C0747.7	Pyn_C0747	45888	48763	-
152	P. yedoensis	Pyn_C0757.14	Pyn_C0757	69164	69499	-
153	P. yedoensis	Pyn_C0757.17	Pyn_C0757	76446	78126	-
154	P. yedoensis	Pyn_C0757.19	Pyn_C0757	83123	84799	-
155	P. yedoensis	Pyn_C0757.20	Pyn_C0757	98644	100415	-
156	P. yedoensis	Pyn_C0757.21	Pyn_C0757	101493	102032	-
157	P. yedoensis	Pyn_C0757.22	Pyn_C0757	104061	104669	-
158	P. yedoensis	Pyn_C0757.23	Pyn_C0757	134541	135805	-
159	P. yedoensis	Pyn_C0757.24	Pyn_C0757	135886	136314	-
160	P. yedoensis	Pyn_C0757.25	Pyn_C0757	157889	158383	-
161	P. yedoensis	Pyn_C0757.27	Pyn_C0757	191879	193611	+
162	P. yedoensis	Pyn_C0757.28	Pyn_C0757	195064	196952	+
163	P. yedoensis	Pyn_C0757.29	Pyn_C0757	198099	198845	+
164	P. yedoensis	Pyn_C0758.9	Pyn_C0758	44201	49395	+
165	P. yedoensis	Pyn_C0787.5	Pyn_C0787	24915	25366	+
166	P. yedoensis	Pyn_C0791.11	Pyn_C0791	35997	36760	+
167	P. yedoensis	Pyn_C0823.25	Pyn_C0823	129923	131948	-
168	P. yedoensis	Pyn_C0879.8	Pyn_C0879	44222	45694	-
169	P. yedoensis	Pyn_C0879.12	Pyn_C0879	53934	58161	-
170	P. yedoensis	Pyn_C0879.14	Pyn_C0879	60205	61859	-
171	P. yedoensis	Pyn_C0987.18	Pyn_C0987	123990	125157	+
172	P. yedoensis	Pyn_C0995.6	Pyn_C0995	33900	34620	-
173	P. yedoensis	Pyn_C0995.7	Pyn_C0995	34626	35510	-
174	P. yedoensis	Pyn_C1022.6	Pyn_C1022	13011	15932	-
175	P. yedoensis	Pyn_C1022.7	Pyn_C1022	23870	39715	+
176	P. yedoensis	Pyn_C1029.13	Pyn_C1029	49339	50584	-
177	P. yedoensis	Pyn_C1029.14	Pyn_C1029	51016	51510	-
178	P. yedoensis	Pyn_C1031.15	Pyn_C1031	83965	86553	+
179	P. yedoensis	Pyn_C1031.16	Pyn_C1031	86574	88460	+
180	P. yedoensis	Pyn_C1075.15	Pyn_C1075	76001	76336	+
181	P. yedoensis	Pyn_C1076.5	Pyn_C1076	39174	40859	+
182	P. yedoensis	Pyn_C1123.23	Pyn_C1123	100223	101321	+
183	P. yedoensis	Pyn_C1123.29	Pyn_C1123	123871	125567	-
184	P. yedoensis	Pyn_C1168.1	Pyn_C1168	48	1848	+
185	P. yedoensis	Pyn_C1183.19	Pyn_C1183	212924	224438	-
186	P. yedoensis	Pyn_C1183.20	Pyn_C1183	243037	243660	-
187	P. yedoensis	Pyn_C1183.21	Pyn_C1183	243918	244796	-
188	P. yedoensis	Pyn_C1183.24	Pyn_C1183	254203	254487	+
189	P. yedoensis	Pyn_C1183.25	Pyn_C1183	254579	254965	+
190	P. yedoensis	Pyn_C1183.26	Pyn_C1183	257396	257992	+
191	P. yedoensis	Pyn_C1183.28	Pyn_C1183	261125	261814	-
192	P. yedoensis	Pyn_C1183.29	Pyn_C1183	265837	267102	-
193	P. yedoensis	Pyn_C1183.31	Pyn_C1183	270448	271341	+
194	P. yedoensis	Pyn_C1183.32	Pyn_C1183	271481	272112	+
195	P. yedoensis	Pyn_C1209.6	Pyn_C1209	118868	119700	+
196	P. yedoensis	Pyn_C1210.8	Pyn_C1210	46843	47784	+
197	P. yedoensis	Pyn_C1210.9	Pyn_C1210	47949	48775	+
198	P. yedoensis	Pyn_C1210.41	Pyn_C1210	170492	172112	+
199	P. yedoensis	Pyn_C1210.42	Pyn_C1210	174735	179316	-
200	P. yedoensis	Pyn_C1210.43	Pyn_C1210	185786	187444	-
201	P. yedoensis	Pyn_C1210.44	Pyn_C1210	189934	190452	-
202	P. yedoensis	Pyn_C1210.45	Pyn_C1210	190815	191675	-
203	P. yedoensis	Pyn_C1210.46	Pyn_C1210	192427	194098	-
204	P. yedoensis	Pyn_C1225.1	Pyn_C1225	3440	5437	+
205	P. yedoensis	Pyn_C1225.2	Pyn_C1225	7050	11631	-
206	P. yedoensis	Pyn_C1225.3	Pyn_C1225	12564	14498	-
207	P. yedoensis	Pyn_C1225.4	Pyn_C1225	16759	18733	-
208	P. yedoensis	Pyn_C1225.5	Pyn_C1225	20623	22638	-
209	P. yedoensis	Pyn_C1225.6	Pyn_C1225	24098	25030	-
210	P. yedoensis	Pyn_C1298.53	Pyn_C1298	233879	234814	+
211	P. yedoensis	Pyn_C1298.54	Pyn_C1298	234853	236413	+
212	P. yedoensis	Pyn_C1324.8	Pyn_C1324	28950	29195	-
213	P. yedoensis	Pyn_C1324.9	Pyn_C1324	30348	33228	-
214	P. yedoensis	Pyn_C1324.10	Pyn_C1324	41027	41455	-
215	P. yedoensis	Pyn_C1324.11	Pyn_C1324	43687	46001	-
216	P. yedoensis	Pyn_C1324.12	Pyn_C1324	46250	46807	-
217	P. yedoensis	Pyn_C1324.14	Pyn_C1324	50877	51203	-
218	P. yedoensis	Pyn_C1324.16	Pyn_C1324	64053	66302	-
219	P. yedoensis	Pyn_C1371.22	Pyn_C1371	266222	267036	+
220	P. yedoensis	Pyn_C1406.1	Pyn_C1406	24062	24427	-
221	P. yedoensis	Pyn_C1406.3	Pyn_C1406	42323	43948	-
222	P. yedoensis	Pyn_C1406.6	Pyn_C1406	88033	90099	-
223	P. yedoensis	Pyn_C1426.4	Pyn_C1426	17017	18640	-
224	P. yedoensis	Pyn_C1426.13	Pyn_C1426	62656	63742	-
225	P. yedoensis	Pyn_C1455.76	Pyn_C1455	356514	360917	+
226	P. yedoensis	Pyn_C1510.18	Pyn_C1510	75431	77223	-
227	P. yedoensis	Pyn_C1522.9	Pyn_C1522	40787	42245	-
228	P. yedoensis	Pyn_C1534.9	Pyn_C1534	37899	39442	-
229	P. yedoensis	Pyn_C1559.19	Pyn_C1559	143723	146546	+
230	P. yedoensis	Pyn_C1583.3	Pyn_C1583	13701	16589	+
231	P. yedoensis	Pyn_C1593.1	Pyn_C1593	12451	14718	-
232	P. yedoensis	Pyn_C1627.2	Pyn_C1627	26291	28113	+
233	P. yedoensis	Pyn_C1670.1	Pyn_C1670	916	1646	-
234	P. yedoensis	Pyn_C1683.2	Pyn_C1683	10615	13264	+
235	P. yedoensis	Pyn_C1693.14	Pyn_C1693	153242	153634	-
236	P. yedoensis	Pyn_C1693.16	Pyn_C1693	158773	160429	-
237	P. yedoensis	Pyn_C1693.17	Pyn_C1693	179224	180860	+
238	P. yedoensis	Pyn_C1693.18	Pyn_C1693	182366	184250	+
239	P. yedoensis	Pyn_C1693.19	Pyn_C1693	185400	186143	+
240	P. yedoensis	Pyn_C1704.5	Pyn_C1704	32069	34604	-
241	P. yedoensis	Pyn_C1711.7	Pyn_C1711	56673	58348	+
242	P. yedoensis	Pyn_C1717.1	Pyn_C1717	7689	10082	+
243	P. yedoensis	Pyn_C1734.28	Pyn_C1734	145019	146669	+
244	P. yedoensis	Pyn_C1734.29	Pyn_C1734	148406	150075	+
245	P. yedoensis	Pyn_C1734.30	Pyn_C1734	153343	155015	-
246	P. yedoensis	Pyn_C1734.31	Pyn_C1734	156152	156427	-
247	P. yedoensis	Pyn_C1747.7	Pyn_C1747	60968	62092	+
248	P. yedoensis	Pyn_C1781.1	Pyn_C1781	829	2544	-
249	P. yedoensis	Pyn_C1833.2	Pyn_C1833	4786	8950	-
250	P. yedoensis	Pyn_C1855.11	Pyn_C1855	49080	51505	-
251	P. yedoensis	Pyn_C1890.1	Pyn_C1890	1173	2659	-
252	P. yedoensis	Pyn_C1895.4	Pyn_C1895	7430	7645	-
253	P. yedoensis	Pyn_C1895.5	Pyn_C1895	7680	9078	-
254	P. yedoensis	Pyn_C1900.21	Pyn_C1900	99569	100258	-
255	P. yedoensis	Pyn_C1900.22	Pyn_C1900	100441	101538	-
256	P. yedoensis	Pyn_C1921.5	Pyn_C1921	24399	25817	+
257	P. yedoensis	Pyn_C1921.6	Pyn_C1921	25940	26347	+
258	P. yedoensis	Pyn_C1921.8	Pyn_C1921	34078	39215	+
259	P. yedoensis	Pyn_C1921.9	Pyn_C1921	40981	41643	+
260	P. yedoensis	Pyn_C1921.10	Pyn_C1921	41676	43118	+
261	P. yedoensis	Pyn_C1970.10	Pyn_C1970	25027	30083	+
262	P. yedoensis	Pyn_C2060.12	Pyn_C2060	79604	81133	-
263	P. yedoensis	Pyn_C2060.16	Pyn_C2060	105467	106450	-
264	P. yedoensis	Pyn_C2085.15	Pyn_C2085	92396	94667	-
265	P. yedoensis	Pyn_C2085.18	Pyn_C2085	113201	115523	-
266	P. yedoensis	Pyn_C2109.4	Pyn_C2109	12671	14950	-
267	P. yedoensis	Pyn_C2159.31	Pyn_C2159	119841	130076	-
268	P. yedoensis	Pyn_C2159.32	Pyn_C2159	137344	137992	-
269	P. yedoensis	Pyn_C2159.33	Pyn_C2159	139606	141743	+
270	P. yedoensis	Pyn_C2159.34	Pyn_C2159	146835	148500	+
271	P. yedoensis	Pyn_C2170.7	Pyn_C2170	41094	43821	+
272	P. yedoensis	Pyn_C2195.5	Pyn_C2195	19151	20201	-
273	P. yedoensis	Pyn_C2220.2	Pyn_C2220	24266	26016	-
274	P. yedoensis	Pyn_C2220.3	Pyn_C2220	26040	26574	-
275	P. yedoensis	Pyn_C2220.5	Pyn_C2220	88683	91121	-
276	P. yedoensis	Pyn_C2226.6	Pyn_C2226	45168	46645	-
277	P. yedoensis	Pyn_C2275.4	Pyn_C2275	36447	38832	-
278	P. yedoensis	Pyn_C2284.16	Pyn_C2284	81876	83517	+
279	P. yedoensis	Pyn_C2287.14	Pyn_C2287	72723	75881	+
280	P. yedoensis	Pyn_C2336.13	Pyn_C2336	102559	104264	-
281	P. yedoensis	Pyn_C2336.14	Pyn_C2336	105904	107019	-
282	P. yedoensis	Pyn_C2336.15	Pyn_C2336	107830	108584	-
283	P. yedoensis	Pyn_C2336.16	Pyn_C2336	108683	109826	-
284	P. yedoensis	Pyn_C2336.17	Pyn_C2336	119919	120815	-
285	P. yedoensis	Pyn_C2336.18	Pyn_C2336	121064	121636	-
286	P. yedoensis	Pyn_C2341.57	Pyn_C2341	223334	223728	-
287	P. yedoensis	Pyn_C2341.58	Pyn_C2341	223820	224443	-
288	P. yedoensis	Pyn_C2375.3	Pyn_C2375	64622	65658	+
289	P. yedoensis	Pyn_C2375.4	Pyn_C2375	77429	77992	+
290	P. yedoensis	Pyn_C2395.1	Pyn_C2395	2406	2918	+
291	P. yedoensis	Pyn_C2395.2	Pyn_C2395	5031	5336	+
292	P. yedoensis	Pyn_C2395.3	Pyn_C2395	6392	6823	+
293	P. yedoensis	Pyn_C2395.4	Pyn_C2395	7048	8492	+
294	P. yedoensis	Pyn_C2395.5	Pyn_C2395	21599	23244	+
295	P. yedoensis	Pyn_C2395.7	Pyn_C2395	28490	30170	+
296	P. yedoensis	Pyn_C2437.30	Pyn_C2437	105119	105541	-
297	P. yedoensis	Pyn_C2437.31	Pyn_C2437	105559	106550	-
298	P. yedoensis	Pyn_C2437.32	Pyn_C2437	106597	107100	-
299	P. yedoensis	Pyn_C2448.33	Pyn_C2448	139871	141482	-
300	P. yedoensis	Pyn_C2448.35	Pyn_C2448	145051	145566	+
301	P. yedoensis	Pyn_C2448.36	Pyn_C2448	145599	145937	+
302	P. yedoensis	Pyn_C2448.37	Pyn_C2448	146148	146729	+
303	P. yedoensis	Pyn_C2448.48	Pyn_C2448	211308	212926	-
304	P. yedoensis	Pyn_C2448.49	Pyn_C2448	214937	222748	+
305	P. yedoensis	Pyn_C2455.6	Pyn_C2455	48232	50545	-
306	P. yedoensis	Pyn_C2463.2	Pyn_C2463	13841	15416	-
307	P. yedoensis	Pyn_C2463.12	Pyn_C2463	87423	88163	+
308	P. yedoensis	Pyn_C2463.13	Pyn_C2463	88195	89074	+
309	P. yedoensis	Pyn_C2477.6	Pyn_C2477	40022	40843	-
310	P. yedoensis	Pyn_C2477.7	Pyn_C2477	41297	42025	-
311	P. yedoensis	Pyn_C2477.8	Pyn_C2477	42682	44645	-
312	P. yedoensis	Pyn_C2477.25	Pyn_C2477	98646	99737	+
313	P. yedoensis	Pyn_C2526.23	Pyn_C2526	78963	81029	-
314	P. yedoensis	Pyn_C2526.27	Pyn_C2526	87546	91775	-
315	P. yedoensis	Pyn_C2526.28	Pyn_C2526	93036	94338	-
316	P. yedoensis	Pyn_C2532.8	Pyn_C2532	57406	57909	+
317	P. yedoensis	Pyn_C2532.9	Pyn_C2532	57966	58268	+
318	P. yedoensis	Pyn_C2532.10	Pyn_C2532	59076	59702	+
319	P. yedoensis	Pyn_C2548.2	Pyn_C2548	12351	16314	+
320	P. yedoensis	Pyn_C2558.3	Pyn_C2558	6526	7017	+
321	P. yedoensis	Pyn_C2612.7	Pyn_C2612	42197	42595	+
322	P. yedoensis	Pyn_C2612.8	Pyn_C2612	42652	44041	+
323	P. yedoensis	Pyn_C2673.9	Pyn_C2673	71961	73613	+
324	P. yedoensis	Pyn_C2673.34	Pyn_C2673	178410	179341	+
325	P. yedoensis	Pyn_C2673.35	Pyn_C2673	181098	183116	+
326	P. yedoensis	Pyn_C2673.36	Pyn_C2673	185217	190711	+
327	P. yedoensis	Pyn_C2688.7	Pyn_C2688	63686	64374	+
328	P. yedoensis	Pyn_C2688.8	Pyn_C2688	68593	69171	+
329	P. yedoensis	Pyn_C2721.1	Pyn_C2721	415	2146	-
330	P. yedoensis	Pyn_C2721.2	Pyn_C2721	10141	10614	+
331	P. yedoensis	Pyn_C2721.3	Pyn_C2721	26171	27983	-
332	P. yedoensis	Pyn_C2721.4	Pyn_C2721	33499	34056	-
333	P. yedoensis	Pyn_C2721.5	Pyn_C2721	70655	72661	-
334	P. yedoensis	Pyn_C2721.6	Pyn_C2721	73667	74955	-
335	P. yedoensis	Pyn_C2734.18	Pyn_C2734	70318	71956	+
336	P. yedoensis	Pyn_C2734.19	Pyn_C2734	73650	75325	+
337	P. yedoensis	Pyn_C2734.20	Pyn_C2734	78808	79077	-
338	P. yedoensis	Pyn_C2734.21	Pyn_C2734	79088	80342	-
339	P. yedoensis	Pyn_C2787.2	Pyn_C2787	11211	12679	+
340	P. yedoensis	Pyn_C2787.3	Pyn_C2787	12750	14132	+
341	P. yedoensis	Pyn_C2856.7	Pyn_C2856	23178	23636	+
342	P. yedoensis	Pyn_C2873.10	Pyn_C2873	54506	56313	-
343	P. yedoensis	Pyn_C2885.24	Pyn_C2885	229823	232428	+
344	P. yedoensis	Pyn_C2889.3	Pyn_C2889	24382	26476	+
345	P. yedoensis	Pyn_C2889.4	Pyn_C2889	29088	31708	+
346	P. yedoensis	Pyn_C2889.5	Pyn_C2889	39216	49341	+
347	P. yedoensis	Pyn_C2889.6	Pyn_C2889	51450	53863	+
348	P. yedoensis	Pyn_C2916.3	Pyn_C2916	12155	13708	-
349	P. yedoensis	Pyn_C2929.25	Pyn_C2929	89458	91356	-
350	P. yedoensis	Pyn_C2962.1	Pyn_C2962	9490	11263	-
351	P. yedoensis	Pyn_C2990.1	Pyn_C2990	53	1786	-
352	P. yedoensis	Pyn_C2991.1	Pyn_C2991	9643	11233	+
353	P. yedoensis	Pyn_C2991.4	Pyn_C2991	20859	22582	+
354	P. yedoensis	Pyn_C2991.5	Pyn_C2991	40225	41884	+
355	P. yedoensis	Pyn_C2991.6	Pyn_C2991	47043	48609	+
356	P. yedoensis	Pyn_C2991.11	Pyn_C2991	83077	84663	-
357	P. yedoensis	Pyn_C3018.8	Pyn_C3018	26986	29120	+
358	P. yedoensis	Pyn_C3018.9	Pyn_C3018	39177	41943	+
359	P. yedoensis	Pyn_C3087.2	Pyn_C3087	4019	6895	+
360	P. yedoensis	Pyn_C3090.4	Pyn_C3090	24186	24641	-
361	P. yedoensis	Pyn_C3090.5	Pyn_C3090	24722	26777	-
362	P. yedoensis	Pyn_C3097.29	Pyn_C3097	140026	140744	+
363	P. yedoensis	Pyn_C3097.30	Pyn_C3097	141089	141493	+
364	P. yedoensis	Pyn_C3097.31	Pyn_C3097	142720	143510	+
365	P. yedoensis	Pyn_C3097.32	Pyn_C3097	143533	144337	+
366	P. yedoensis	Pyn_C3097.33	Pyn_C3097	146150	148403	+
367	P. yedoensis	Pyn_C3108.6	Pyn_C3108	29186	31710	+
368	P. yedoensis	Pyn_C3145.1	Pyn_C3145	3823	5396	+
369	P. yedoensis	Pyn_C3145.2	Pyn_C3145	6760	26916	+
370	P. yedoensis	Pyn_C3145.4	Pyn_C3145	32087	35072	+
371	P. yedoensis	Pyn_C3145.5	Pyn_C3145	36222	38622	+
372	P. yedoensis	Pyn_C3166.2	Pyn_C3166	4765	5683	-
373	P. yedoensis	Pyn_C3169.36	Pyn_C3169	230548	232201	-
374	P. yedoensis	Pyn_C3173.3	Pyn_C3173	10936	12927	-
375	P. yedoensis	Pyn_C3175.4	Pyn_C3175	24309	25819	+
376	P. yedoensis	Pyn_C3175.5	Pyn_C3175	25828	25989	+
377	P. yedoensis	Pyn_C3175.8	Pyn_C3175	71239	72783	+
378	P. yedoensis	Pyn_C3229.9	Pyn_C3229	44611	45132	-
379	P. yedoensis	Pyn_C3229.12	Pyn_C3229	76994	77751	-
380	P. yedoensis	Pyn_C3229.13	Pyn_C3229	78475	79350	-
381	P. yedoensis	Pyn_C3257.12	Pyn_C3257	46343	51316	-
382	P. yedoensis	Pyn_C3264.14	Pyn_C3264	69321	70666	+
383	P. yedoensis	Pyn_C3276.9	Pyn_C3276	47594	49441	-
384	P. yedoensis	Pyn_C3317.78	Pyn_C3317	349207	350180	-
385	P. yedoensis	Pyn_C3317.79	Pyn_C3317	356714	359333	+
386	P. yedoensis	Pyn_C3321.1	Pyn_C3321	6777	16014	+
387	P. yedoensis	Pyn_C3321.3	Pyn_C3321	56393	56668	+
388	P. yedoensis	Pyn_C3321.4	Pyn_C3321	68259	71017	+
389	P. yedoensis	Pyn_C3325.2	Pyn_C3325	12211	14977	-
390	P. yedoensis	Pyn_C3325.3	Pyn_C3325	24388	25249	-
391	P. yedoensis	Pyn_C3325.4	Pyn_C3325	25358	26520	-
392	P. yedoensis	Pyn_C3464.12	Pyn_C3464	55778	58781	-
393	P. yedoensis	Pyn_C3494.6	Pyn_C3494	24092	27044	-
394	P. yedoensis	Pyn_C3494.7	Pyn_C3494	30365	33309	-
395	P. yedoensis	Pyn_C3541.34	Pyn_C3541	234688	236235	-
396	P. yedoensis	Pyn_C3541.35	Pyn_C3541	238180	239751	-
397	P. yedoensis	Pyn_C3541.38	Pyn_C3541	245973	247085	-
398	P. yedoensis	Pyn_C3552.7	Pyn_C3552	53416	53799	+
399	P. yedoensis	Pyn_C3552.8	Pyn_C3552	53813	54010	+
400	P. yedoensis	Pyn_C3552.9	Pyn_C3552	56010	56471	+
401	P. yedoensis	Pyn_C3554.1	Pyn_C3554	8593	9570	-
402	P. yedoensis	Pyn_C3554.2	Pyn_C3554	9579	10271	-
403	P. yedoensis	Pyn_C3568.6	Pyn_C3568	11528	12081	-
404	P. yedoensis	Pyn_C3568.7	Pyn_C3568	12374	13765	-
405	P. yedoensis	Pyn_C3571.3	Pyn_C3571	10463	12251	-
406	P. yedoensis	Pyn_C3647.12	Pyn_C3647	87254	88356	-
407	P. yedoensis	Pyn_C3647.13	Pyn_C3647	88440	88697	-
408	P. yedoensis	Pyn_C3647.14	Pyn_C3647	92481	94477	-
409	P. yedoensis	Pyn_C3658.4	Pyn_C3658	24559	24928	+
410	P. yedoensis	Pyn_C3670.8	Pyn_C3670	52678	53037	-
411	P. yedoensis	Pyn_C3670.9	Pyn_C3670	53049	53770	-
412	P. yedoensis	Pyn_C3670.10	Pyn_C3670	53776	54426	-
413	P. yedoensis	Pyn_C3672.3	Pyn_C3672	3511	3699	-
414	P. yedoensis	Pyn_C3672.4	Pyn_C3672	22780	23079	-
415	P. yedoensis	Pyn_C3692.42	Pyn_C3692	212744	214566	+
416	P. yedoensis	Pyn_C3717.1	Pyn_C3717	9541	11576	-
417	P. yedoensis	Pyn_C3717.2	Pyn_C3717	14643	16682	-
418	P. yedoensis	Pyn_C3717.3	Pyn_C3717	43516	45467	-
419	P. yedoensis	Pyn_C3717.4	Pyn_C3717	47614	49384	-
420	P. yedoensis	Pyn_C3753.24	Pyn_C3753	77012	79340	+
421	P. yedoensis	Pyn_C3762.6	Pyn_C3762	41026	42751	-
422	P. yedoensis	Pyn_C3803.1	Pyn_C3803	627	1966	-
423	P. yedoensis	Pyn_C3834.1	Pyn_C3834	860	2519	+
424	P. yedoensis	Pyn_C3837.9	Pyn_C3837	138609	141091	+
425	P. yedoensis	Pyn_C3899.15	Pyn_C3899	109900	110259	+
426	P. yedoensis	Pyn_C3899.16	Pyn_C3899	110316	112074	+
427	P. yedoensis	Pyn_C3899.17	Pyn_C3899	121007	123695	+
428	P. yedoensis	Pyn_C3929.24	Pyn_C3929	179567	184607	-
429	P. yedoensis	Pyn_C3954.7	Pyn_C3954	58527	59981	+
430	P. yedoensis	Pyn_C3994.12	Pyn_C3994	49595	52481	-
431	P. yedoensis	Pyn_C4006.13	Pyn_C4006	61176	63788	-
432	P. yedoensis	Pyn_C4006.14	Pyn_C4006	68875	71480	+
1	A. thaliana	AtCYP51G1	AT1G11680				CYP51
2	A. thaliana	AtCYP701A3	AT5G25900				CYP701
3	A. thaliana	AtCYP702A1	AT1G65670				CYP702
4	A. thaliana	AtCYP702A2	AT4G15300
5	A. thaliana	AtCYP702A3	AT4G15310
6	A. thaliana	AtCYP702A5	At4G15393
7	A. thaliana	AtCYP702A6	At4G15396
8	A. thaliana	AtCYP702A8	AT3G30290
9	A. thaliana	AtCYP703A2	AT1G01280				CYP703
10	A. thaliana	AtCYP704A1	AT2G44890				CYP704
11	A. thaliana	AtCYP704A2	AT2G45510
12	A. thaliana	AtCYP704B1	AT1G69500
13	A. thaliana	AtCYP705A1	AT4G15330				CYP705
14	A. thaliana	AtCYP705A12	AT5G42580
15	A. thaliana	AtCYP705A13	AT2G14100
16	A. thaliana	AtCYP705A15	AT3G20080
17	A. thaliana	AtCYP705A18	AT3G20090
18	A. thaliana	AtCYP705A19	AT3G20100
19	A. thaliana	AtCYP705A2	AT4G15350
20	A. thaliana	AtCYP705A20	AT3G20110
21	A. thaliana	AtCYP705A21	AT3G20120
22	A. thaliana	AtCYP705A22	AT3G20130
23	A. thaliana	AtCYP705A23	AT3G20140
24	A. thaliana	AtCYP705A24	AT1G28430
25	A. thaliana	AtCYP705A25	AT1G50560
26	A. thaliana	AtCYP705A27	AT1G50520
27	A. thaliana	AtCYP705A28	AT3G20935
28	A. thaliana	AtCYP705A3	AT4G15360
29	A. thaliana	AtCYP705A30	AT3G20940
30	A. thaliana	AtCYP705A31P	AT3G20960
31	A. thaliana	AtCYP705A32	AT3G20950
32	A. thaliana	AtCYP705A33	AT3G20960
33	A. thaliana	AtCYP705A34	AT3G32047
34	A. thaliana	AtCYP705A4	AT4G15380
35	A. thaliana	AtCYP705A5	AT5G47990
36	A. thaliana	AtCYP705A6	AT2G05180
37	A. thaliana	AtCYP705A8	AT2G27000
38	A. thaliana	AtCYP705A9	AT2G27010
39	A. thaliana	AtCYP706A1	AT4G22690				CYP706
40	A. thaliana	AtCYP706A2	AT4G22710
41	A. thaliana	AtCYP706A3	AT5G44620
42	A. thaliana	AtCYP706A4	AT4G12300
43	A. thaliana	AtCYP706A5	AT4G12330
44	A. thaliana	AtCYP706A6	AT4G12320
45	A. thaliana	AtCYP706A7	AT4G12310
46	A. thaliana	AtCYP707A1	AT4G19230				CYP707
47	A. thaliana	AtCYP707A2	AT2G29090
48	A. thaliana	AtCYP707A3	AT5G45340
49	A. thaliana	AtCYP707A4	AT3G19270
50	A. thaliana	AtCYP708A1	AT1G55940				CYP708
51	A. thaliana	AtCYP708A2	AT5G48000
52	A. thaliana	AtCYP708A3	AT1G78490
53	A. thaliana	AtCYP709B1	AT2G46960				CYP709
54	A. thaliana	AtCYP709B2	AT2G46950
55	A. thaliana	AtCYP709B3	AT4G27710
56	A. thaliana	AtCYP710A1	AT2G34500				CYP710
57	A. thaliana	AtCYP710A2	AT2G34490
58	A. thaliana	AtCYP710A3	AT2G28850
59	A. thaliana	AtCYP710A4	AT2G28860
60	A. thaliana	AtCYP711A1	AT2G26170				CYP711
61	A. thaliana	AtCYP712A1	AT2G42250				CYP712
62	A. thaliana	AtCYP712A2	AT5G06905
63	A. thaliana	AtCYP714A1	AT5G24910				CYP714
64	A. thaliana	AtCYP714A2	AT5G24900
65	A. thaliana	AtCYP715A1	AT5G52400				CYP715
66	A. thaliana	AtCYP716A1	AT5G36110				CYP716
67	A. thaliana	AtCYP716A2	AT5G36140
68	A. thaliana	AtCYP718	AT2G42850				CYP718
69	A. thaliana	AtCYP71A12	AT2G30750				CYP71
70	A. thaliana	AtCYP71A13	AT2G30770
71	A. thaliana	AtCYP71A14	AT5G24960
72	A. thaliana	AtCYP71A15	AT5G24950
73	A. thaliana	AtCYP71A16	AT5G42590
74	A. thaliana	AtCYP71A18	AT1G11610
75	A. thaliana	AtCYP71A19	AT4G13290
76	A. thaliana	AtCYP71A20	AT4G13310
77	A. thaliana	AtCYP71A21	AT3G48320
78	A. thaliana	AtCYP71A22	AT3G48310
79	A. thaliana	AtCYP71A23	AT3G48300
80	A. thaliana	AtCYP71A24	AT3G48290
81	A. thaliana	AtCYP71A25	AT3G48280
82	A. thaliana	AtCYP71A26	AT3G48270
83	A. thaliana	AtCYP71A27	AT4G20240
84	A. thaliana	AtCYP71A28	AT4G20240
85	A. thaliana	AtCYP71B10	AT5G57260
86	A. thaliana	AtCYP71B11	AT5G25120
87	A. thaliana	AtCYP71B12	AT5G25130
88	A. thaliana	AtCYP71B13	AT5G25140
89	A. thaliana	AtCYP71B14	AT5G25180
90	A. thaliana	AtCYP71B15	AT3G26830
91	A. thaliana	AtCYP71B16	AT3G26150
92	A. thaliana	AtCYP71B17	AT3G26160
93	A. thaliana	AtCYP71B19	AT3G26170
94	A. thaliana	AtCYP71B2	AT1G13080
95	A. thaliana	AtCYP71B20	AT3G26180
96	A. thaliana	AtCYP71B21	AT3G26190
97	A. thaliana	AtCYP71B22	AT3G26200
98	A. thaliana	AtCYP71B23	AT3G26210
99	A. thaliana	AtCYP71B24	AT3G26230
100	A. thaliana	AtCYP71B25	AT3G26270
101	A. thaliana	AtCYP71B26	AT3G26290
102	A. thaliana	AtCYP71B28	AT1G13090
103	A. thaliana	AtCYP71B29	AT1G13100
104	A. thaliana	AtCYP71B3	AT3G26220
105	A. thaliana	AtCYP71B30P	AT3G53290
106	A. thaliana	AtCYP71B31	AT3G53300
107	A. thaliana	AtCYP71B32	AT3G53300
108	A. thaliana	AtCYP71B34	AT3G26300
109	A. thaliana	AtCYP71B35	AT3G26310
110	A. thaliana	AtCYP71B36	AT3G26320
111	A. thaliana	AtCYP71B37	AT3G26330
112	A. thaliana	AtCYP71B38	AT3G44250
113	A. thaliana	AtCYP71B4	AT3G26280
114	A. thaliana	AtCYP71B5	AT3G53280
115	A. thaliana	AtCYP71B6	AT2G24180
116	A. thaliana	AtCYP71B7	AT1G13110
117	A. thaliana	AtCYP71B8	AT5G35715
118	A. thaliana	AtCYP71B9	AT2G02580
119	A. thaliana	AtCYP720A1	AT1G73340				CYP720
120	A. thaliana	AtCYP721A1	AT1G75130				CYP721
121	A. thaliana	AtCYP722A1	AT1G19630				CYP722
122	A. thaliana	AtCYP724A1	AT5G14400				CYP724
123	A. thaliana	AtCYP72A10	AT3G14640				CYP72
124	A. thaliana	AtCYP72A11	AT3G14650
125	A. thaliana	AtCYP72A12P	AT3G14640
126	A. thaliana	AtCYP72A13	AT3G14660
127	A. thaliana	AtCYP72A14	AT3G14680
128	A. thaliana	AtCYP72A15	AT3G14690
129	A. thaliana	AtCYP72A7	AT3G14610
130	A. thaliana	AtCYP72A8	AT3G14620
131	A. thaliana	AtCYP72A9	AT3G14630
132	A. thaliana	AtCYP72C1	AT1G17060
133	A. thaliana	AtCYP734A1	AT2G26710				CYP734
134	A. thaliana	AtCYP735A1	AT5G38450				CYP735
135	A. thaliana	AtCYP735A2	AT1G67110
136	A. thaliana	AtCYP73A5	AT2G30490				CYP73
137	A. thaliana	AtCYP74A1	AT5G42650				CYP74
138	A. thaliana	AtCYP74B2	AT4G15440
139	A. thaliana	AtCYP75B1	AT5G07990				CYP75
140	A. thaliana	AtCYP76C1	AT2G45560				CYP76
141	A. thaliana	AtCYP76C2	AT2G45570
142	A. thaliana	AtCYP76C3	AT2G45580
143	A. thaliana	AtCYP76C4	AT2G45550
144	A. thaliana	AtCYP76C5	AT1G33730
145	A. thaliana	AtCYP76C6	AT1G33720
146	A. thaliana	AtCYP76C7	AT3G61040
147	A. thaliana	AtCYP76G1	AT3G52970
148	A. thaliana	AtCYP77A4	AT5G04630				CYP77
149	A. thaliana	AtCYP77A6	AT3G10570
150	A. thaliana	AtCYP77A7	AT3G10560
151	A. thaliana	AtCYP77A9	AT5G04630
152	A. thaliana	AtCYP77B1	AT1G11600
153	A. thaliana	AtCYP78A10	AT1G74110				CYP78
154	A. thaliana	AtCYP78A5	AT1G13710
155	A. thaliana	AtCYP78A6	AT2G46660
156	A. thaliana	AtCYP78A7	AT5G09970
157	A. thaliana	AtCYP78A8	AT1G01190
158	A. thaliana	AtCYP78A9	AT3G61880
159	A. thaliana	AtCYP79A2	AT5G05260				CYP79
160	A. thaliana	AtCYP79A4P	AT5G35920
161	A. thaliana	AtCYP79B2	AT4G39950
162	A. thaliana	AtCYP79B3	AT2G22330
163	A. thaliana	AtCYP79C1	AT1G79370
164	A. thaliana	AtCYP79C2	AT1G58370
165	A. thaliana	AtCYP79F1	AT1G16410
166	A. thaliana	AtCYP79F2	AT1G16400
167	A. thaliana	AtCYP81D1	AT5G36220				CYP81
168	A. thaliana	AtCYP81D2	AT4G37360
169	A. thaliana	AtCYP81D3	AT4G37340
170	A. thaliana	AtCYP81D4	AT4G37330
171	A. thaliana	AtCYP81D5	AT4G37320
172	A. thaliana	AtCYP81D6	AT2G23220
173	A. thaliana	AtCYP81D7	AT2G23190
174	A. thaliana	AtCYP81D8	AT4G37370
175	A. thaliana	AtCYP81F1	AT4G37430
176	A. thaliana	AtCYP81F2	AT5G57220
177	A. thaliana	AtCYP81F3	AT4G37400
178	A. thaliana	AtCYP81F4	AT4G37410
179	A. thaliana	AtCYP81G1	AT5G67310
180	A. thaliana	AtCYP81H1	AT4G37310
181	A. thaliana	AtCYP81K1	AT5G10610
182	A. thaliana	AtCYP81K2	AT5G10600
183	A. thaliana	AtCYP82C2	AT4G31970				CYP82
184	A. thaliana	AtCYP82C3	AT4G31950
185	A. thaliana	AtCYP82C4	AT4G31940
186	A. thaliana	AtCYP82F1	AT2G25160
187	A. thaliana	AtCYP82G1	AT3G25180
188	A. thaliana	AtCYP83A1	AT4G13770				CYP83
189	A. thaliana	AtCYP83B1	AT4G31500
190	A. thaliana	AtCYP84A1	AT4G36220				CYP84
191	A. thaliana	AtCYP85A1	AT5G38970				CYP85
192	A. thaliana	AtCYP86A1	AT5G58860				CYP86
193	A. thaliana	AtCYP86A2	AT4G00360
194	A. thaliana	AtCYP86A4	AT1G01600
195	A. thaliana	AtCYP86A7	AT1G63710
196	A. thaliana	AtCYP86A8	AT2G45970
197	A. thaliana	AtCYP86B1	AT5G23190
198	A. thaliana	AtCYP86C1	AT1G24540
199	A. thaliana	AtCYP86C2	AT3G26125
200	A. thaliana	AtCYP86C3	AT1G13140
201	A. thaliana	AtCYP86C4	AT1G13150
202	A. thaliana	AtCYP87A2	AT1G12740				CYP87
203	A. thaliana	AtCYP88A3	AT1G05160				CYP88
204	A. thaliana	AtCYP88A4	AT2G32440
205	A. thaliana	AtCYP89A2	AT1G64900				CYP89
206	A. thaliana	AtCYP89A3	AT5G61320
207	A. thaliana	AtCYP89A5	AT1G64950
208	A. thaliana	AtCYP89A6	AT1G64940
209	A. thaliana	AtCYP89A7	AT1G64930
210	A. thaliana	AtCYP89A9	AT3G03470
211	A. thaliana	AtCYP90A1	AT5G05690				CYP90
212	A. thaliana	AtCYP90B1	AT3G50660
213	A. thaliana	AtCYP90C1	AT4G36380
214	A. thaliana	AtCYP90D1	AT3G13730
215	A. thaliana	AtCYP93D1	AT5G06900				CYP93
216	A. thaliana	AtCYP94B1	AT5G63450				CYP94
217	A. thaliana	AtCYP94B2	AT3G01900
218	A. thaliana	AtCYP94B3	AT3G48520
219	A. thaliana	AtCYP94C1	AT2G27690
220	A. thaliana	AtCYP94D1	AT1G34540
221	A. thaliana	AtCYP94D2	AT3G56630
222	A. thaliana	AtCYP96A1	AT2G23180				CYP96
223	A. thaliana	AtCYP96A10	AT4G39490
224	A. thaliana	AtCYP96A11	AT4G39500
225	A. thaliana	AtCYP96A12	AT4G39510
226	A. thaliana	AtCYP96A13	AT5G02900
227	A. thaliana	AtCYP96A14P	AT1G66030
228	A. thaliana	AtCYP96A15	AT1G57750
229	A. thaliana	AtCYP96A2	AT4G32170
230	A. thaliana	AtCYP96A3	AT1G65340
231	A. thaliana	AtCYP96A4	AT5G52320
232	A. thaliana	AtCYP96A5	AT2G21910
233	A. thaliana	AtCYP96A8	AT1G47620
234	A. thaliana	AtCYP96A9	AT4G39480
235	A. thaliana	AtCYP97A3	AT1G31800				CYP97
236	A. thaliana	AtCYP97B3	AT4G15110
237	A. thaliana	AtCYP97C1	AT3G53130
238	A. thaliana	AtCYP98A3	AT2G40890				CYP98
239	A. thaliana	AtCYP98A8	AT1G74540
240	A. thaliana	AtCYP98A9	AT1G74550
