# Supplementary material for: Chromosome-scale genome assembly of Prunus pusilliflora provides novel insights into genome evolution, disease resistance, and dormancy release in Cerasus L
Source: Hortic Res. 2023 Apr 10;10(5):uhad062. doi: 10.1093/hr/uhad062 (PMC10200261; doi:10.1093/hr/uhad062)
Supplement: Web_Material_uhad062 [file web_material_uhad062.zip › Table S49.xlsx]

## Sheet: Table S49
Table S49. MADS-box (PF00319) gene family in Prunus pusilliflora, P. persica, P. serrulata, P. yedoensis and A. thaliana.
NO.	Species	Gene ID	Chr/Contig	Start	End	Strand	Subfamily
1	P. pusilliflora	PAV01G012280	chr1	7543084	7543728	+	M alpha
2	P. pusilliflora	PAV01G029050	chr1	17077379	17078494	-	M gamma
3	P. pusilliflora	PAV01G029100	chr1	17115487	17116572	-	M gamma
4	P. pusilliflora	PAV01G057310	chr1	33052738	33057287	+	SEP
5	P. pusilliflora	PAV01G066600	chr1	38047156	38051876	+	M delta
6	P. pusilliflora	PAV01G068310	chr1	38842597	38846283	+	SEP
7	P. pusilliflora	PAV01G068320	chr1	38847631	38849916	+	AP1
8	P. pusilliflora	PAV01G077490	chr1	43811655	43814499	-	AP3
9	P. pusilliflora	PAV01G083800	chr1	47205997	47208359	+	M delta
10	P. pusilliflora	PAV01G090590	chr1	51211718	51214490	-	PI
11	P. pusilliflora	PAV01G092930	chr1	52578320	52582305	+	M delta
12	P. pusilliflora	PAV01G095740	chr1	54237314	54245051	+	SVP
13	P. pusilliflora	PAV01G095790	chr1	54279905	54317018	+	SVP
14	P. pusilliflora	PAV01G095990	chr1	54478618	54479307	-	M gamma
15	P. pusilliflora	PAV01G096510	chr1	54852466	54852678	+	ANR1
16	P. pusilliflora	PAV01G096520	chr1	54862763	54869673	+	ANR1
17	P. pusilliflora	PAV01G097690	chr1	55704224	55708333	-	AGL12
18	P. pusilliflora	PAV01G097890	chr1	55834619	55841054	+	STK
19	P. pusilliflora	PAV02G004750	chr2	2333763	2339273	+	SOC1
20	P. pusilliflora	PAV02G004790	chr2	2359810	2362634	-	AGL6
21	P. pusilliflora	PAV02G022700	chr2	12198589	12204405	+	SOC1
22	P. pusilliflora	PAV02G022720	chr2	12210171	12214931	-	AGL6
23	P. pusilliflora	PAV02G028510	chr2	15872625	15873329	+	M alpha
24	P. pusilliflora	PAV02G030350	chr2	16883230	16884336	+	M beta
25	P. pusilliflora	PAV02G030540	chr2	16999574	16999975	-	M gamma
26	P. pusilliflora	PAV02G056610	chr2	32095074	32095655	-	M alpha
27	P. pusilliflora	PAV02G058470	chr2	32949380	32949961	+	M alpha
28	P. pusilliflora	PAV02G066500	chr2	37789802	37795256	-	AGL15
29	P. pusilliflora	PAV03G004670	chr3	2893920	2894582	-	M alpha
30	P. pusilliflora	PAV03G005120	chr3	3138671	3139363	+	M alpha
31	P. pusilliflora	PAV03G018230	chr3	11125028	11125963	-	M beta
32	P. pusilliflora	PAV03G018900	chr3	11524682	11525256	+	M delta
33	P. pusilliflora	PAV03G029630	chr3	17763695	17764867	+	M beta
34	P. pusilliflora	PAV03G032800	chr3	19762329	19762649	+	AG
35	P. pusilliflora	PAV03G032810	chr3	19766775	19768677	+	AG
36	P. pusilliflora	PAV03G042610	chr3	25134449	25135302	-	M beta
37	P. pusilliflora	PAV03G044400	chr3	26185628	26191121	-	AP1
38	P. pusilliflora	PAV03G044420	chr3	26207110	26211757	-	SEP
39	P. pusilliflora	PAV03G051620	chr3	29837723	29838989	+	M beta
40	P. pusilliflora	PAV03G051820	chr3	29894416	29903916	-	FLC
41	P. pusilliflora	PAV04G008140	chr4	4236872	4244052	+	AG
42	P. pusilliflora	PAV04G009040	chr4	4654280	4657440	+	M alpha
43	P. pusilliflora	PAV04G013790	chr4	7534750	7534941	-	TT16
44	P. pusilliflora	PAV04G035460	chr4	20358844	20359344	-	M alpha
45	P. pusilliflora	PAV04G035490	chr4	20378778	20379008	-	M alpha
46	P. pusilliflora	PAV05G025940	chr5	15394207	15399464	-	SOC1
47	P. pusilliflora	PAV05G034890	chr5	20293133	20295718	-	TM8
48	P. pusilliflora	PAV05G042060	chr5	23949999	23954564	+	SEP
49	P. pusilliflora	PAV05G042070	chr5	23958246	23961280	+	AP1
50	P. pusilliflora	PAV05G045340	chr5	25676466	25677017	-	M alpha
51	P. pusilliflora	PAV06G005990	chr6	3097327	3097974	-	M gamma
52	P. pusilliflora	PAV06G006020	chr6	3118054	3118785	-	M gamma
53	P. pusilliflora	PAV06G009120	chr6	4621656	4622399	-	M gamma
54	P. pusilliflora	PAV06G009130	chr6	4632515	4633246	-	M gamma
55	P. pusilliflora	PAV06G023440	chr6	12024862	12025359	-	M alpha
56	P. pusilliflora	PAV06G024080	chr6	12512217	12513463	-	ANR1
57	P. pusilliflora	PAV06G024090	chr6	12518219	12518569	-	ANR1
58	P. pusilliflora	PAV06G025430	chr6	13397378	13402065	-	SVP
59	P. pusilliflora	PAV06G046800	chr6	26262796	26263425	-	M alpha
60	P. pusilliflora	PAV06G047220	chr6	26537843	26539126	-	M beta
61	P. pusilliflora	PAV06G047540	chr6	26776850	26777476	+	M alpha
62	P. pusilliflora	PAV06G047550	chr6	26778695	26780912	+	M alpha
63	P. pusilliflora	PAV06G047780	chr6	27009754	27010680	+	M beta
64	P. pusilliflora	PAV07G013600	chr7	8585870	8589425	+	M beta
65	P. pusilliflora	PAV07G014640	chr7	9046581	9047711	-	M beta
66	P. pusilliflora	PAV07G015160	chr7	9353157	9354225	+	M beta
67	P. pusilliflora	PAV07G015170	chr7	9360014	9360667	+	M beta
68	P. pusilliflora	PAV07G027210	chr7	16527718	16530689	-	AGL15
69	P. pusilliflora	PAV07G027530	chr7	16715024	16717503	+	AGL15
70	P. pusilliflora	PAV07G030710	chr7	18504763	18506076	-	AGL15
71	P. pusilliflora	PAV07G035360	chr7	21131878	21132525	-	M alpha
72	P. pusilliflora	PAV07G035570	chr7	21256468	21257100	+	M gamma
73	P. pusilliflora	PAV07G035580	chr7	21259010	21259690	+	M gamma
74	P. pusilliflora	PAV07G035630	chr7	21282281	21283348	+	M gamma
75	P. pusilliflora	PAV07G046130	chr7	27138893	27140856	+	AP3
76	P. pusilliflora	PAV08G027210	chr8	15865790	15872756	+	SVP
77	P. pusilliflora	PAV08G028540	chr8	16748087	16748317	+	ANR1
78	P. pusilliflora	PAV08G028550	chr8	16761982	16763498	+	ANR1
79	P. pusilliflora	PAV08G041940	chr8	24486463	24489958	+	M alpha
80	P. pusilliflora	PAV08G042700	chr8	24875235	24876362	-	M alpha
81	P. pusilliflora	PAV08G042710	chr8	24883482	24884309	-	M alpha
1	P. persica	Pp01G003050	chr1	2245530	2246168	+
2	P. persica	Pp01G003060	chr1	2256207	2257797	+
3	P. persica	Pp01G004680	chr1	3438093	3438695	+
4	P. persica	Pp01G008830	chr1	6634902	6635501	+
5	P. persica	Pp01G017800	chr1	13899504	13900721	-
6	P. persica	Pp01G017820	chr1	13908385	13908723	-
7	P. persica	Pp01G017860	chr1	13949182	13950288	-
8	P. persica	Pp01G028360	chr1	24319746	24324591	+
9	P. persica	Pp01G034600	chr1	28871429	28875989	+
10	P. persica	Pp01G035990	chr1	29643204	29646760	+
11	P. persica	Pp01G036000	chr1	29650482	29652874	+
12	P. persica	Pp01G043880	chr1	34572075	34574977	-
13	P. persica	Pp01G049190	chr1	37495496	37497671	+
14	P. persica	Pp01G049200	chr1	37498751	37499294	+
15	P. persica	Pp01G055200	chr1	41575907	41578393	-
16	P. persica	Pp01G057270	chr1	42949409	42953489	+
17	P. persica	Pp01G059200	chr1	44284031	44299357	+
18	P. persica	Pp01G059220	chr1	44311222	44321063	+
19	P. persica	Pp01G059230	chr1	44321239	44339738	+
20	P. persica	Pp01G059240	chr1	44340713	44346661	+
21	P. persica	Pp01G059440	chr1	44477410	44477850	-
22	P. persica	Pp01G059910	chr1	44870016	44870228	+
23	P. persica	Pp01G059920	chr1	44882042	44888854	+
24	P. persica	Pp01G060880	chr1	45626631	45630582	-
25	P. persica	Pp01G060950	chr1	45702324	45702818	-
26	P. persica	Pp01G061000	chr1	45726511	45733199	+
27	P. persica	Pp02G002670	chr2	2208696	2213565	+
28	P. persica	Pp02G006210	chr2	5570101	5570697	+
29	P. persica	Pp02G017760	chr2	16739053	16739532	+
30	P. persica	Pp02G017910	chr2	16875599	16876699	-
31	P. persica	Pp02G018960	chr2	17813493	17814185	-
32	P. persica	Pp02G022510	chr2	20756498	20762604	-
33	P. persica	Pp02G034860	chr2	28660022	28662864	+
34	P. persica	Pp02G034900	chr2	28682435	28688211	-
35	P. persica	Pp03G003170	chr3	2489554	2490225	-
36	P. persica	Pp03G003370	chr3	2670046	2670744	+
37	P. persica	Pp03G011270	chr3	8813851	8814411	-
38	P. persica	Pp03G020330	chr3	17410916	17411447	+
39	P. persica	Pp03G022460	chr3	19271046	19278171	+
40	P. persica	Pp03G030270	chr3	24433377	24437933	-
41	P. persica	Pp03G030280	chr3	24448174	24452735	-
42	P. persica	Pp03G035350	chr3	27309231	27310552	+
43	P. persica	Pp03G035510	chr3	27359931	27369533	-
44	P. persica	Pp04G006540	chr4	3574839	3581429	+
45	P. persica	Pp04G007160	chr4	3909454	3912615	+
46	P. persica	Pp04G008120	chr4	4432506	4434167	-
47	P. persica	Pp04G010360	chr4	6205893	6208040	-
48	P. persica	Pp04G024950	chr4	17358373	17358948	-
49	P. persica	Pp05G015050	chr5	9858724	9864024	-
50	P. persica	Pp05G009040	chr5	13647029	13648511	-
51	P. persica	Pp05G003490	chr5	16750535	16754736	+
52	P. persica	Pp05G003480	chr5	16758229	16761290	+
53	P. persica	Pp05G000300	chr5	18461115	18461783	-
54	P. persica	Pp06G029390	chr6	8629777	8630676	-
55	P. persica	Pp06G029190	chr6	8856812	8857330	-
56	P. persica	Pp06G029180	chr6	8858454	8859044	-
57	P. persica	Pp06G028870	chr6	9057574	9058740	+
58	P. persica	Pp06G028840	chr6	9067570	9068274	+
59	P. persica	Pp06G028570	chr6	9332815	9333447	+
60	P. persica	Pp06G027850	chr6	10058656	10059111	-
61	P. persica	Pp06G016410	chr6	20808620	20813526	+
62	P. persica	Pp06G015250	chr6	21894449	21900222	+
63	P. persica	Pp06G014800	chr6	22277678	22278154	+
64	P. persica	Pp06G005650	chr6	27779370	27780101	+
65	P. persica	Pp07G025210	chr7	5550041	5550364	+
66	P. persica	Pp07G025070	chr7	5680220	5680579	-
67	P. persica	Pp07G025060	chr7	5680589	5681152	-
68	P. persica	Pp07G024820	chr7	5891934	5894166	+
69	P. persica	Pp07G024790	chr7	5923891	5924592	+
70	P. persica	Pp07G020860	chr7	9399834	9402331	+
71	P. persica	Pp07G017170	chr7	12353091	12353738	-
72	P. persica	Pp07G017000	chr7	12423874	12424426	+
73	P. persica	Pp07G010160	chr7	16819242	16821298	+
74	P. persica	Pp08G010180	chr8	9849944	9857353	+
75	P. persica	Pp08G010760	chr8	10448474	10462198	+
76	P. persica	Pp08G018670	chr8	16533448	16536736	+
77	P. persica	Pp08G027090	chr8	21317032	21317931	+
1	P. serrulata	EVM0000081	Chr01	4026605	4027707	+
2	P. serrulata	EVM0019435	Chr01	7450133	7450672	+
3	P. serrulata	EVM0018668	Chr01	16115689	16116804	-
4	P. serrulata	EVM0003909	Chr01	16141695	16142780	-
5	P. serrulata	EVM0008459	Chr01	19627419	19628683	-
6	P. serrulata	EVM0008804	Chr01	24809333	24813477	+
7	P. serrulata	EVM0012216	Chr01	28887386	28892099	+
8	P. serrulata	EVM0020328	Chr01	29708876	29716597	+
9	P. serrulata	EVM0021594	Chr01	34712999	34714984	-
10	P. serrulata	EVM0002172	Chr01	38013843	38020695	+
11	P. serrulata	EVM0000051	Chr01	41986410	41988871	-
12	P. serrulata	EVM0020046	Chr01	42082429	42084853	-
13	P. serrulata	EVM0002934	Chr01	43358678	43362636	+
14	P. serrulata	EVM0016546	Chr01	44657731	44665309	+
15	P. serrulata	EVM0025767	Chr01	44666510	44674110	+
16	P. serrulata	EVM0008613	Chr01	44683523	44693317	+
17	P. serrulata	EVM0006968	Chr01	44694053	44703264	+
18	P. serrulata	EVM0008414	Chr01	44704641	44713004	+
19	P. serrulata	EVM0020585	Chr01	44713843	44721600	+
20	P. serrulata	EVM0021383	Chr01	44884960	44885593	-
21	P. serrulata	EVM0013948	Chr01	44900791	44901480	-
22	P. serrulata	EVM0005799	Chr01	45275304	45293618	+
23	P. serrulata	EVM0007741	Chr01	46030645	46105788	-
24	P. serrulata	EVM0004722	Chr01	46199909	46205988	+
25	P. serrulata	EVM0011039	Chr01	46707197	46707730	-
26	P. serrulata	EVM0011339	Chr01	47681510	47682099	-
27	P. serrulata	EVM0014039	Chr02	331934	336443	-
28	P. serrulata	EVM0001256	Chr02	16439873	16440352	+
29	P. serrulata	EVM0021722	Chr02	16538377	16539483	-
30	P. serrulata	EVM0002743	Chr02	17780325	17781029	-
31	P. serrulata	EVM0024866	Chr02	21445669	21449950	+
32	P. serrulata	EVM0009036	Chr02	24108791	24112764	-
33	P. serrulata	EVM0009040	Chr02	24167247	24171618	-
34	P. serrulata	EVM0009274	Chr02	30532707	30535266	+
35	P. serrulata	EVM0027278	Chr02	30554548	30559339	-
36	P. serrulata	EVM0021659	Chr03	1455617	1456267	-
37	P. serrulata	EVM0023548	Chr03	2521713	2522405	+
38	P. serrulata	EVM0000619	Chr03	9122840	9123775	-
39	P. serrulata	EVM0009135	Chr03	9505932	9506111	+
40	P. serrulata	EVM0002692	Chr03	15344634	15345809	+
41	P. serrulata	EVM0020159	Chr03	17305278	17311277	+
42	P. serrulata	EVM0019889	Chr03	22236168	22236568	-
43	P. serrulata	EVM0005938	Chr03	23415674	23421137	-
44	P. serrulata	EVM0004075	Chr03	23436844	23440677	-
45	P. serrulata	EVM0018062	Chr03	26538925	26540193	+
46	P. serrulata	EVM0014220	Chr03	26597072	26606908	-
47	P. serrulata	EVM0018386	Chr04	4701483	4708019	+
48	P. serrulata	EVM0020550	Chr04	5038815	5042002	+
49	P. serrulata	EVM0013543	Chr04	5758606	5760496	-
50	P. serrulata	EVM0028781	Chr04	8005882	8006479	-
51	P. serrulata	EVM0017344	Chr04	8397068	8400365	-
52	P. serrulata	EVM0023521	Chr04	16379398	16380943	+
53	P. serrulata	EVM0008873	Chr04	22326461	22327014	-
54	P. serrulata	EVM0004919	Chr04	22341497	22342367	-
55	P. serrulata	EVM0009829	Chr05	14529817	14535224	-
56	P. serrulata	EVM0009174	Chr05	14623992	14629273	-
57	P. serrulata	EVM0003532	Chr05	19032178	19034989	-
58	P. serrulata	EVM0017065	Chr05	21578216	21583717	+
59	P. serrulata	EVM0025032	Chr05	22623085	22633642	+
60	P. serrulata	EVM0007102	Chr05	24565370	24566002	-
61	P. serrulata	EVM0007024	Chr06	9346830	9347744	-
62	P. serrulata	EVM0008022	Chr06	9441105	9442031	-
63	P. serrulata	EVM0011029	Chr06	10043629	10044255	+
64	P. serrulata	EVM0022487	Chr06	10045477	10045995	+
65	P. serrulata	EVM0026928	Chr06	10460778	10461401	+
66	P. serrulata	EVM0029031	Chr06	11090120	11096664	-
67	P. serrulata	EVM0013617	Chr06	18705954	18706764	+
68	P. serrulata	EVM0019845	Chr06	21476815	21480496	+
69	P. serrulata	EVM0016866	Chr06	22308767	22315091	+
70	P. serrulata	EVM0019745	Chr06	22710860	22711378	+
71	P. serrulata	EVM0001445	Chr06	29738285	29739058	+
72	P. serrulata	EVM0015024	Chr06	29753028	29753771	+
73	P. serrulata	EVM0010098	Chr07	5485863	5486171	+
74	P. serrulata	EVM0004910	Chr07	5771463	5782721	-
75	P. serrulata	EVM0028676	Chr07	6012548	6013204	+
76	P. serrulata	EVM0002830	Chr07	7304498	7305614	+
77	P. serrulata	EVM0001677	Chr07	7321569	7322902	+
78	P. serrulata	EVM0018537	Chr07	10295955	10299200	+
79	P. serrulata	EVM0025474	Chr07	11248398	11263076	+
80	P. serrulata	EVM0015128	Chr07	13539428	13540075	-
81	P. serrulata	EVM0010231	Chr07	13620457	13621089	+
82	P. serrulata	EVM0028095	Chr07	13625729	13626409	+
83	P. serrulata	EVM0023383	Chr07	13641496	13642563	+
84	P. serrulata	EVM0012114	Chr07	13918551	13924601	+
85	P. serrulata	EVM0011631	Chr07	13930701	13931342	+
86	P. serrulata	EVM0021307	Chr07	14018091	14019158	+
87	P. serrulata	EVM0024477	Chr07	19390556	19392584	+
88	P. serrulata	EVM0003471	Chr08	5540611	5541480	+
89	P. serrulata	EVM0005019	Chr08	5892797	5894024	+
90	P. serrulata	EVM0005078	Chr08	11838469	11845368	+
91	P. serrulata	EVM0006795	Chr08	12484473	12499215	+
92	P. serrulata	EVM0001815	Chr08	19090099	19093632	+
93	P. serrulata	EVM0023851	Chr08	19130220	19131227	-
94	P. serrulata	EVM0016127	Chr08	19134831	19135658	-
95	P. serrulata	EVM0002476	Contig00197_ERROPOS224952	102964	106870	+
96	P. serrulata	EVM0006663	Contig00213_ERROPOS134364+	2000	4348	-
97	P. serrulata	EVM0024297	Contig00351_ERROPOS2497413+	117047	121733	+
1	P. yedoensis	Pyn_C0059.23		260433	265124	+
2	P. yedoensis	Pyn_C0061.18		64699	68118	-
3	P. yedoensis	Pyn_C0072.13		67833	68030	-
4	P. yedoensis	Pyn_C0073.15		104290	109259	-
5	P. yedoensis	Pyn_C0115.10		31948	32259	-
6	P. yedoensis	Pyn_C0152.59		248006	248769	+
7	P. yedoensis	Pyn_C0156.4		35405	41077	+
8	P. yedoensis	Pyn_C0156.6		48238	52525	-
9	P. yedoensis	Pyn_C0182.2		13054	17962	+
10	P. yedoensis	Pyn_C0200.25		230357	230977	+
11	P. yedoensis	Pyn_C0204.2		17457	21208	-
12	P. yedoensis	Pyn_C0204.26		115276	115461	+
13	P. yedoensis	Pyn_C0204.27		117878	119828	+
14	P. yedoensis	Pyn_C0209.26		258473	259588	-
15	P. yedoensis	Pyn_C0209.27		264026	264352	-
16	P. yedoensis	Pyn_C0278.11		66364	66747	+
17	P. yedoensis	Pyn_C0284.4		63639	64174	-
18	P. yedoensis	Pyn_C0284.5		77356	77919	-
19	P. yedoensis	Pyn_C0284.6		87663	88345	-
20	P. yedoensis	Pyn_C0287.45		375309	381434	-
21	P. yedoensis	Pyn_C0319.20		109101	110060	-
22	P. yedoensis	Pyn_C0319.21		114676	115635	-
23	P. yedoensis	Pyn_C0335.12		76641	77171	-
24	P. yedoensis	Pyn_C0354.10		59287	59913	-
25	P. yedoensis	Pyn_C0357.12		125836	126409	+
26	P. yedoensis	Pyn_C0362.5		27340	29526	+
27	P. yedoensis	Pyn_C0425.5		29081	34748	-
28	P. yedoensis	Pyn_C0476.5		36914	37504	-
29	P. yedoensis	Pyn_C0507.3		14772	15114	+
30	P. yedoensis	Pyn_C0521.3		8261	9446	+
31	P. yedoensis	Pyn_C0537.20		61610	67008	+
32	P. yedoensis	Pyn_C0542.14		90054	90560	+
33	P. yedoensis	Pyn_C0575.5		50331	50510	+
34	P. yedoensis	Pyn_C0612.11		75649	75981	-
35	P. yedoensis	Pyn_C0656.2		6650	7270	+
36	P. yedoensis	Pyn_C0725.2		4144	4680	+
37	P. yedoensis	Pyn_C0725.5		15188	15745	+
38	P. yedoensis	Pyn_C0802.4		25733	26267	+
39	P. yedoensis	Pyn_C0823.36		222080	222769	+
40	P. yedoensis	Pyn_C0823.37		232645	233100	+
41	P. yedoensis	Pyn_C0833.2		47925	48104	+
42	P. yedoensis	Pyn_C0849.11		59316	65247	+
43	P. yedoensis	Pyn_C0856.7		13640	14284	-
44	P. yedoensis	Pyn_C0867.16		70197	71123	-
45	P. yedoensis	Pyn_C0918.20		112342	112995	-
46	P. yedoensis	Pyn_C0977.11		31537	32100	-
47	P. yedoensis	Pyn_C1121.1		5783	6868	-
48	P. yedoensis	Pyn_C1225.13		46147	48784	-
49	P. yedoensis	Pyn_C1225.14		50317	53688	-
50	P. yedoensis	Pyn_C1400.11		50215	50889	+
51	P. yedoensis	Pyn_C1458.7		99853	100518	-
52	P. yedoensis	Pyn_C1477.14		80874	83272	+
53	P. yedoensis	Pyn_C1522.34		177800	182383	-
54	P. yedoensis	Pyn_C1544.45		182890	191325	-
55	P. yedoensis	Pyn_C1588.5		52735	56162	-
56	P. yedoensis	Pyn_C1624.19		219934	221190	-
57	P. yedoensis	Pyn_C1660.1		1527	11001	+
58	P. yedoensis	Pyn_C1660.2		12304	20703	+
59	P. yedoensis	Pyn_C1660.3		22437	29681	+
60	P. yedoensis	Pyn_C1660.4		31946	38249	+
61	P. yedoensis	Pyn_C1673.2		9300	11919	-
62	P. yedoensis	Pyn_C1676.2		35329	36033	+
63	P. yedoensis	Pyn_C1762.38		271282	277185	+
64	P. yedoensis	Pyn_C1774.1		955	1659	-
65	P. yedoensis	Pyn_C1808.5		52568	52957	+
66	P. yedoensis	Pyn_C1876.1		14807	15487	-
67	P. yedoensis	Pyn_C1876.2		17445	18077	-
68	P. yedoensis	Pyn_C1876.14		98775	99422	+
69	P. yedoensis	Pyn_C1887.3		25599	26228	+
70	P. yedoensis	Pyn_C1969.7		34094	35680	-
71	P. yedoensis	Pyn_C2137.20		49352	52356	-
72	P. yedoensis	Pyn_C2148.12		97656	103335	-
73	P. yedoensis	Pyn_C2148.29		281637	282560	+
74	P. yedoensis	Pyn_C2265.12		84985	85605	-
75	P. yedoensis	Pyn_C2298.12		155267	157750	-
76	P. yedoensis	Pyn_C2336.7		40929	58539	-
77	P. yedoensis	Pyn_C2341.43		192135	201139	+
78	P. yedoensis	Pyn_C2341.67		254953	256222	-
79	P. yedoensis	Pyn_C2414.2		8668	17955	-
80	P. yedoensis	Pyn_C2437.18		48405	50868	-
81	P. yedoensis	Pyn_C2437.19		54997	58994	-
82	P. yedoensis	Pyn_C2448.39		151854	156251	+
83	P. yedoensis	Pyn_C2490.27		90916	96250	+
84	P. yedoensis	Pyn_C2526.1		2218	4766	-
85	P. yedoensis	Pyn_C2532.5		36661	37518	-
86	P. yedoensis	Pyn_C2532.6		41096	41923	-
87	P. yedoensis	Pyn_C2589.14		51495	52322	+
88	P. yedoensis	Pyn_C2589.15		55891	56835	+
89	P. yedoensis	Pyn_C2603.11		41560	42282	-
90	P. yedoensis	Pyn_C2603.12		44424	45080	-
91	P. yedoensis	Pyn_C2638.1		40610	41266	+
92	P. yedoensis	Pyn_C2673.26		149202	152620	+
93	P. yedoensis	Pyn_C2673.27		154142	156776	+
94	P. yedoensis	Pyn_C2806.2		10673	11503	-
95	P. yedoensis	Pyn_C2808.12		39743	44387	+
96	P. yedoensis	Pyn_C2885.6		97117	99083	-
97	P. yedoensis	Pyn_C2931.2		14041	17892	+
98	P. yedoensis	Pyn_C2955.56		336218	339850	-
99	P. yedoensis	Pyn_C3007.2		6091	10868	+
100	P. yedoensis	Pyn_C3032.24		190419	190919	-
101	P. yedoensis	Pyn_C3032.26		200376	200918	-
102	P. yedoensis	Pyn_C3036.10		79659	80075	+
103	P. yedoensis	Pyn_C3073.7		59606	60298	+
104	P. yedoensis	Pyn_C3167.13		108533	109351	+
105	P. yedoensis	Pyn_C3193.81		451586	457012	-
106	P. yedoensis	Pyn_C3260.25		218604	218951	+
107	P. yedoensis	Pyn_C3301.13		56671	58638	+
108	P. yedoensis	Pyn_C3373.1		1723	2412	-
109	P. yedoensis	Pyn_C3374.2		11293	12024	+
110	P. yedoensis	Pyn_C3374.3		21371	22108	+
111	P. yedoensis	Pyn_C3417.7		36209	38664	+
112	P. yedoensis	Pyn_C3418.3		8034	8861	+
113	P. yedoensis	Pyn_C3526.11		52148	54688	+
114	P. yedoensis	Pyn_C3544.32		202957	203154	-
115	P. yedoensis	Pyn_C3544.33		203193	203381	-
116	P. yedoensis	Pyn_C3547.14		76024	77091	-
117	P. yedoensis	Pyn_C3547.15		84390	84938	-
118	P. yedoensis	Pyn_C3547.18		93448	94086	-
119	P. yedoensis	Pyn_C3581.2		7486	8412	-
120	P. yedoensis	Pyn_C3647.5		29846	46915	-
121	P. yedoensis	Pyn_C3705.5		66695	67285	-
122	P. yedoensis	Pyn_C3731.4		23046	23666	+
123	P. yedoensis	Pyn_C3816.45		202190	206842	+
124	P. yedoensis	Pyn_C3816.51		227122	229728	-
125	P. yedoensis	Pyn_C3821.2		6615	7346	+
126	P. yedoensis	Pyn_C3821.3		18062	18805	+
127	P. yedoensis	Pyn_C3889.9		68015	68527	+
128	P. yedoensis	Pyn_C3889.10		69864	70464	+
129	P. yedoensis	Pyn_C3905.1		2979	3233	-
130	P. yedoensis	Pyn_C3963.15		78770	79492	-
131	P. yedoensis	Pyn_C3963.16		81642	82298	-
NO.	Species	Gene Name	Genomic Locus				Subfamily
1	A. thaliana	AtPI	AT5G20240.1				PI
2	A. thaliana	AtAP3	AT3G54340.1				AP3
3	A. thaliana	AtAG	AT4G18960.1				AG
4	A. thaliana	AtSHP1	AT3G58780.3				AG
5	A. thaliana	AtSEP1	AT5G15800.2				SEP
6	A. thaliana	AtSEP4	AT2G03710.1				SEP
7	A. thaliana	AtSEP2	AT3G02310.1				SEP
8	A. thaliana	AtSHP2	AT2G42830.2				AG
9	A. thaliana	AtAGL6	AT2G45650.1				AGL6
10	A. thaliana	AtAP1	AT1G69120.1				AP1
11	A. thaliana	AtFUL	AT5G60910.1				AP1
12	A. thaliana	AtSEP3	AT1G24260.2				SEP
13	A. thaliana	AtCAL	AT1G26310.1				AP1
14	A. thaliana	AtSTK	AT4G09960.3				STK
15	A. thaliana	AtXAL1	AT1G71692.1				AGL12
16	A. thaliana	AtAGL13	AT3G61120.1				AGL6
17	A. thaliana	AtXAL2	AT4G11880.1				SOC1
18	A. thaliana	AtAGL15	AT5G13790.1				AGL15
19	A. thaliana	AtAGL16	AT3G57230.1				ANR1
20	A. thaliana	AtAGL17	AT2G22630.1				ANR1
21	A. thaliana	AtAGL18	AT3G57390.1				AGL15
22	A. thaliana	AtAGL19	AT4G22950.1				SOC1
23	A. thaliana	AtSOC1	AT2G45660.1				SOC1
24	A. thaliana	AtAGL21	AT4G37940.1				ANR1
25	A. thaliana	AtSVP	AT2G22540.1				SVP
26	A. thaliana	AtAGL23	AT1G65360.1				M alpha
27	A. thaliana	AtAGL24	AT4G24540.1				SVP
28	A. thaliana	AtFLC	AT5G10140.1				FLC
29	A. thaliana	AtAGL26	AT5G26870				M beta
30	A. thaliana	AtFLM	AT1G77080.4				FLC
31	A. thaliana	AtAGL28	AT1G01530.1				M alpha
32	A. thaliana	AtAGL29	AT2G34440.1				M alpha
33	A. thaliana	AtAGL30	AT2G03060.2				M delta
34	A. thaliana	AtMAF2	AT5G65050.3				FLC
35	A. thaliana	AtTT16	AT5G23260.2				TT16
36	A. thaliana	AtAGL33	AT2G26320.1				M delta
37	A. thaliana	AtAGL34	AT5G26580.1				M gamma
38	A. thaliana	AtAGL35	AT5G26630.1				M gamma
39	A. thaliana	AtAGL36	AT5G26650.1				M gamma
40	A. thaliana	AtPHE1	AT1G65330.1				M gamma
41	A. thaliana	AtPHE2	AT1G65300.1				M gamma
42	A. thaliana	AtAGL39	AT5G27130.1				M alpha
43	A. thaliana	AtAGL40	AT4G36590.1				M alpha
44	A. thaliana	AtAGL41	AT2G26880.1				M gamma
45	A. thaliana	AtFYF	AT5G62165.1				SOC1
46	A. thaliana	AtAGL43	AT5G40220.1				M beta
47	A. thaliana	AtANR1	AT2G14210.1				ANR1
48	A. thaliana	AtAGL45	AT3G05860.1				M gamma
49	A. thaliana	AtAGL46	AT2G28700.1				M gamma
50	A. thaliana	AtAGL47	AT5G55690.1				M beta
51	A. thaliana	AtAGL48	AT2G40210.1				M gamma
52	A. thaliana	AtAGL49	AT1G60040.1				M beta
53	A. thaliana	AtAGL50	AT1G59810.1				M beta
54	A. thaliana	AtAGL51	AT4G02235.1				M beta
55	A. thaliana	AtAGL52	AT4G11250.1				M beta
56	A. thaliana	AtAGL53	AT5G27070.1				M beta
57	A. thaliana	AtAGL54	AT5G27090.1				M beta
58	A. thaliana	AtAGL55	AT1G60920.1				M alpha
59	A. thaliana	AtAGL56	AT1G60880.1				M alpha
60	A. thaliana	AtAGL57	AT3G04100.1				M alpha
61	A. thaliana	AtAGL58	AT1G28450.1				M alpha
62	A. thaliana	AtAGL59	AT1G28460.1				M alpha
63	A. thaliana	AtAGL60	AT1G72350.1				M alpha
64	A. thaliana	AtAGL61	AT2G24840.1				M alpha
65	A. thaliana	AtAGL62	AT5G60440.1				M alpha
66	A. thaliana	AtGOA	AT1G31140.2				TT16
67	A. thaliana	AtAGL64	AT1G29960.1				M delta
68	A. thaliana	AtAGL65	AT1G18750.1				M delta
69	A. thaliana	AtAGL66	AT1G77980.1				M delta
70	A. thaliana	AtAGL67	AT1G77950.1				M delta
71	A. thaliana	AtMAF5	AT5G65080.1				FLC
72	A. thaliana	AtMAF4	AT5G65070.3				FLC
73	A. thaliana	AtMAF3	AT5G65060.1				FLC
74	A. thaliana	AtAGL71	AT5G51870.3				SOC1
75	A. thaliana	AtAGL72	AT5G51860.1				SOC1
76	A. thaliana	AtAGL73	AT5G38620.1				M alpha
77	A. thaliana	AtAGL74	AT1G48150.1				M alpha
78	A. thaliana	AtAGL75	AT5G41200.1				M beta
79	A. thaliana	AtAGL76	AT5G40120.1				M beta
80	A. thaliana	AtAGL77	AT5G38740.1				M beta
81	A. thaliana	AtAGL78	AT5G65330.1				M beta
82	A. thaliana	AtAGL79	AT3G30260.1				AP1
83	A. thaliana	AtAGL80	AT5G48670.1				M gamma
84	A. thaliana	AtEMB3008	AT5G39750.1				M beta
85	A. thaliana	AtAGL82	AT5G58890.1				M beta
86	A. thaliana	AtAGL83	AT5G49490.1				M alpha
87	A. thaliana	AtAGL84	AT5G49420.1				M alpha
88	A. thaliana	AtAGL85	AT1G54760.1				M alpha
89	A. thaliana	AtAGL86	AT1G31630.1				M gamma
90	A. thaliana	AtAGL87	AT1G22590.2				M gamma
91	A. thaliana	AtAGL88	AT2G11990				M alpha
92	A. thaliana	AtAGL89	AT5G27580.1				M beta
93	A. thaliana	AtAGL90	AT5G27960.1				M gamma
94	A. thaliana	AtAGL91	AT3G66656.1				M alpha
95	A. thaliana	AtAGL92	AT1G31640.1				M gamma
96	A. thaliana	AtAGL93	AT5G26950.1				M beta
97	A. thaliana	AtAGL94	AT1G69540.1				M delta
98	A. thaliana	AtAGL95	AT2G15660.1				M gamma
99	A. thaliana	AtAGL96	AT5G06500.1				M gamma
100	A. thaliana	AtAGL97	AT1G46408.1				M alpha
101	A. thaliana	AtAGL98	AT5G39810.1				M beta
102	A. thaliana	AtAGL99	AT5G04640.1				M alpha
103	A. thaliana	AtAGL100	AT1G17310.1				M alpha
104	A. thaliana	AtAGL101	AT5G27050.1				M beta
105	A. thaliana	AtAGL102	AT1G47760.1				M alpha
106	A. thaliana	AtAGL103	AT3G18650.1				M beta
107	A. thaliana	AtAGL104	AT1G22130.1				M delta
108	A. thaliana	AtAGL105	AT5G37420.1				None
